# Supplementary material for: CRISPR/Cas9 screen for genome‐wide interrogation of essential MYC‐bound E‐boxes in cancer cells
Source: Mol Oncol. 2023 Aug 7;17(11):2295–313. doi: 10.1002/1878-0261.13493 (PMC10620128; doi:10.1002/1878-0261.13493)
Supplement: Supplementary file 1 — File S1. .bed file with coordinates of targeted E‐boxes from MYC‐EBOX‐CRISPR library. [file MOL2-17-2295-s001.bed]

chr1	840222	840228	chr1_BS5_CGCGTG_1
chr1	846553	846559	chr1_BS6_CACGTG_1
chr1	856106	856112	chr1_BS7_CACGTG_2
chr1	872366	872372	chr1_BS12_CACGTG_1
chr1	872452	872458	chr1_BS12_CACGTG_2
chr1	902645	902651	chr1_BS20_CACGCG_1
chr1	919844	919850	chr1_BS21_CATGTG_1
chr1	936320	936326	chr1_BS23_CACGTG_1
chr1	936303	936309	chr1_BS23_CATGTG_1
chr1	936523	936529	chr1_BS23_CACGCG_1
chr1	940555	940561	chr1_BS25_CATGTG_1
chr1	942116	942122	chr1_BS26_CACGTG_1
chr1	948580	948586	chr1_BS27_CATGTG_1
chr1	968759	968765	chr1_BS31_CACGCG_1
chr1	968769	968775	chr1_BS31_CACGCG_2
chr1	993787	993793	chr1_BS33_CATGTG_1
chr1	1004206	1004212	chr1_BS36_CACGCG_3
chr1	1005393	1005399	chr1_BS38_CACGCG_1
chr1	1010107	1010113	chr1_BS40_CATGTG_1
chr1	1010161	1010167	chr1_BS40_CATGTG_2
chr1	1015692	1015698	chr1_BS41_CACGTG_2
chr1	1072256	1072262	chr1_BS44_CACGTG_1
chr1	1080738	1080744	chr1_BS46_CACATG_1
chr1	1120913	1120919	chr1_BS49_CATGTG_1
chr1	1136931	1136937	chr1_BS50_CACGCG_1
chr1	1137044	1137050	chr1_BS50_CGCGTG_1
chr1	1148825	1148831	chr1_BS52_CACGTG_1
chr1	1149053	1149059	chr1_BS52_CACGTG_2
chr1	1148797	1148803	chr1_BS52_CACATG_1
chr1	1166900	1166906	chr1_BS53_CACGCG_1
chr1	1167489	1167495	chr1_BS54_CACGTG_1
chr1	1209461	1209467	chr1_BS57_CATGTG_1
chr1	1209060	1209066	chr1_BS57_CGCGTG_1
chr1	1225831	1225837	chr1_BS58_CACATG_1
chr1	1227238	1227244	chr1_BS59_CACGCG_1
chr1	1227206	1227212	chr1_BS59_CGCGTG_1
chr1	1244129	1244135	chr1_BS64_CACGTG_1
chr1	1243757	1243763	chr1_BS64_CGCGTG_1
chr1	1294187	1294193	chr1_BS71_CACGTG_1
chr1	1294286	1294292	chr1_BS71_CACGTG_2
chr1	1334768	1334774	chr1_BS76_CGCGTG_1
chr1	1337691	1337697	chr1_BS78_CGCGTG_1
chr1	1341813	1341819	chr1_BS79_CACGTG_1
chr1	1342879	1342885	chr1_BS80_CACGCG_2
chr1	1370864	1370870	chr1_BS82_CGCGTG_1
chr1	1370951	1370957	chr1_BS82_CGCGTG_2
chr1	1376506	1376512	chr1_BS83_CACGTG_1
chr1	1376287	1376293	chr1_BS83_CATGTG_1
chr1	1376441	1376447	chr1_BS83_CACGCG_1
chr1	1440184	1440190	chr1_BS86_CATGTG_1
chr1	1446887	1446893	chr1_BS88_CGCGTG_1
chr1	1447296	1447302	chr1_BS89_CACGCG_1
chr1	1486469	1486475	chr1_BS90_CATGTG_1
chr1	1508994	1509000	chr1_BS93_CACGTG_1
chr1	1509684	1509690	chr1_BS94_CGCGTG_1
chr1	1530151	1530157	chr1_BS95_CACATG_1
chr1	1550028	1550034	chr1_BS98_CACGTG_1
chr1	1550784	1550790	chr1_BS99_CGCGTG_1
chr1	1565941	1565947	chr1_BS101_CGCGTG_1
chr1	1610645	1610651	chr1_BS103_CACGTG_1
chr1	1684812	1684818	chr1_BS107_CATGTG_1
chr1	1695897	1695903	chr1_BS110_CATGTG_1
chr1	1709945	1709951	chr1_BS111_CACGTG_1
chr1	1710310	1710316	chr1_BS111_CACGTG_2
chr1	1711839	1711845	chr1_BS112_CGCGTG_1
chr1	1713883	1713889	chr1_BS113_CACGTG_1
chr1	1713767	1713773	chr1_BS113_CGCGTG_1
chr1	1765065	1765071	chr1_BS114_CACGTG_1
chr1	1821555	1821561	chr1_BS118_CACGCG_1
chr1	1822547	1822553	chr1_BS119_CACGCG_1
chr1	1822648	1822654	chr1_BS119_CGCGTG_1
chr1	1823319	1823325	chr1_BS120_CACATG_1
chr1	1827559	1827565	chr1_BS121_CACGTG_1
chr1	1839026	1839032	chr1_BS125_CACGTG_1
chr1	1840817	1840823	chr1_BS126_CACGTG_1
chr1	1850776	1850782	chr1_BS127_CACATG_1
chr1	1933536	1933542	chr1_BS130_CATGTG_1
chr1	1976361	1976367	chr1_BS131_CACGTG_1
chr1	1976389	1976395	chr1_BS131_CACGCG_1
chr1	1976609	1976615	chr1_BS131_CGCGTG_1
chr1	1980921	1980927	chr1_BS133_CACGTG_1
chr1	1990861	1990867	chr1_BS134_CACGTG_1
chr1	2064405	2064411	chr1_BS138_CACGTG_1
chr1	2071313	2071319	chr1_BS140_CACGTG_1
chr1	2107666	2107672	chr1_BS142_CACGTG_1
chr1	2111016	2111022	chr1_BS143_CACGTG_2
chr1	2111255	2111261	chr1_BS143_CACGTG_3
chr1	2111025	2111031	chr1_BS143_CACATG_1
chr1	2112369	2112375	chr1_BS144_CATGTG_1
chr1	2126075	2126081	chr1_BS146_CACGTG_1
chr1	2126791	2126797	chr1_BS147_CACGTG_1
chr1	2129288	2129294	chr1_BS148_CACGTG_1
chr1	2130728	2130734	chr1_BS149_CACGTG_1
chr1	2137083	2137089	chr1_BS150_CACATG_1
chr1	2139946	2139952	chr1_BS151_CGCGTG_1
chr1	2144239	2144245	chr1_BS152_CACGCG_1
chr1	2162656	2162662	chr1_BS155_CACATG_1
chr1	2171886	2171892	chr1_BS156_CACATG_1
chr1	2175026	2175032	chr1_BS157_CATGTG_1
chr1	2183445	2183451	chr1_BS158_CACGTG_1
chr1	2243090	2243096	chr1_BS161_CACGTG_1
chr1	2242996	2243002	chr1_BS161_CACATG_1
chr1	2277254	2277260	chr1_BS162_CACATG_1
chr1	2344222	2344228	chr1_BS165_CACGCG_1
chr1	2344266	2344272	chr1_BS165_CGCGTG_1
chr1	2345500	2345506	chr1_BS166_CACGTG_1
chr1	2427605	2427611	chr1_BS169_CACGTG_1
chr1	2427645	2427651	chr1_BS169_CACGTG_2
chr1	2431228	2431234	chr1_BS170_CATGTG_2
chr1	2473221	2473227	chr1_BS175_CACGTG_1
chr1	2476131	2476137	chr1_BS176_CACGTG_1
chr1	2477604	2477610	chr1_BS177_CACGTG_1
chr1	2480330	2480336	chr1_BS180_CACGTG_1
chr1	2486429	2486435	chr1_BS181_CACATG_1
chr1	2486441	2486447	chr1_BS181_CATGTG_1
chr1	2487183	2487189	chr1_BS182_CACGTG_1
chr1	2487202	2487208	chr1_BS182_CATGTG_1
chr1	2509878	2509884	chr1_BS184_CACATG_1
chr1	2517545	2517551	chr1_BS186_CACGTG_1
chr1	2524431	2524437	chr1_BS188_CACATG_1
chr1	2825151	2825157	chr1_BS194_CACGTG_1
chr1	2825186	2825192	chr1_BS194_CACGTG_2
chr1	2825341	2825347	chr1_BS194_CACGTG_3
chr1	2825305	2825311	chr1_BS194_CATGTG_1
chr1	3002498	3002504	chr1_BS195_CACGTG_1
chr1	3130542	3130548	chr1_BS197_CACATG_1
chr1	3130480	3130486	chr1_BS197_CACGCG_1
chr1	3236549	3236555	chr1_BS198_CACATG_1
chr1	3276435	3276441	chr1_BS201_CATGTG_1
chr1	3371055	3371061	chr1_BS203_CACGTG_1
chr1	3408496	3408502	chr1_BS207_CACATG_1
chr1	3408531	3408537	chr1_BS207_CACATG_2
chr1	3411444	3411450	chr1_BS208_CACATG_1
chr1	3448199	3448205	chr1_BS209_CACATG_1
chr1	3482000	3482006	chr1_BS212_CACGCG_1
chr1	3527903	3527909	chr1_BS213_CACGTG_1
chr1	3535520	3535526	chr1_BS214_CACGTG_1
chr1	3535603	3535609	chr1_BS214_CATGTG_1
chr1	3541368	3541374	chr1_BS215_CGCGTG_1
chr1	3663159	3663165	chr1_BS220_CACGCG_1
chr1	3688706	3688712	chr1_BS223_CACGTG_1
chr1	3690442	3690448	chr1_BS224_CACATG_1
chr1	3691639	3691645	chr1_BS225_CACATG_1
chr1	3692520	3692526	chr1_BS226_CACGTG_1
chr1	3692728	3692734	chr1_BS226_CACGTG_2
chr1	3692557	3692563	chr1_BS226_CACATG_1
chr1	3692500	3692506	chr1_BS226_CACGCG_1
chr1	3692611	3692617	chr1_BS226_CACGCG_2
chr1	3712158	3712164	chr1_BS227_CACGTG_1
chr1	3712009	3712015	chr1_BS227_CATGTG_1
chr1	3713159	3713165	chr1_BS228_CGCGTG_1
chr1	3739223	3739229	chr1_BS230_CACGTG_1
chr1	3823843	3823849	chr1_BS235_CATGTG_1
chr1	3824653	3824659	chr1_BS236_CACGTG_1
chr1	3827388	3827394	chr1_BS237_CATGTG_1
chr1	5812589	5812595	chr1_BS241_CACGTG_1
chr1	5812350	5812356	chr1_BS241_CACGCG_1
chr1	5946256	5946262	chr1_BS243_CACATG_1
chr1	5977877	5977883	chr1_BS244_CACGTG_1
chr1	6035335	6035341	chr1_BS246_CACATG_2
chr1	6040610	6040616	chr1_BS247_CATGTG_1
chr1	6051499	6051505	chr1_BS248_CACGCG_1
chr1	6051652	6051658	chr1_BS248_CACGCG_2
chr1	6051668	6051674	chr1_BS248_CACGCG_3
chr1	6052271	6052277	chr1_BS249_CACATG_1
chr1	6086272	6086278	chr1_BS251_CACGCG_1
chr1	6094733	6094739	chr1_BS252_CACGTG_1
chr1	6133881	6133887	chr1_BS253_CACATG_1
chr1	6134110	6134116	chr1_BS253_CACGCG_1
chr1	6133898	6133904	chr1_BS253_CGCGTG_1
chr1	6140794	6140800	chr1_BS254_CACGTG_1
chr1	6187904	6187910	chr1_BS256_CACGTG_1
chr1	6187796	6187802	chr1_BS256_CATGTG_1
chr1	6201794	6201800	chr1_BS257_CATGTG_1
chr1	6208619	6208625	chr1_BS258_CACGTG_1
chr1	6259575	6259581	chr1_BS260_CACGTG_1
chr1	6259602	6259608	chr1_BS260_CACGCG_1
chr1	6268867	6268873	chr1_BS263_CACGCG_2
chr1	6280318	6280324	chr1_BS265_CACATG_1
chr1	6295710	6295716	chr1_BS266_CACGCG_1
chr1	6295671	6295677	chr1_BS266_CGCGTG_1
chr1	6306774	6306780	chr1_BS268_CGCGTG_1
chr1	6336712	6336718	chr1_BS270_CACATG_1
chr1	6336768	6336774	chr1_BS270_CATGTG_1
chr1	6454336	6454342	chr1_BS274_CACGTG_2
chr1	6474578	6474584	chr1_BS276_CACGTG_1
chr1	6480819	6480825	chr1_BS277_CGCGTG_1
chr1	6484954	6484960	chr1_BS279_CACGTG_1
chr1	6485004	6485010	chr1_BS279_CACGCG_1
chr1	6535696	6535702	chr1_BS284_CGCGTG_1
chr1	6546650	6546656	chr1_BS286_CACATG_1
chr1	6580218	6580224	chr1_BS290_CACATG_1
chr1	6640506	6640512	chr1_BS293_CGCGTG_1
chr1	6661347	6661353	chr1_BS297_CATGTG_2
chr1	6664110	6664116	chr1_BS300_CACGTG_1
chr1	6664131	6664137	chr1_BS300_CACGCG_1
chr1	6761548	6761554	chr1_BS305_CACGCG_1
chr1	6761665	6761671	chr1_BS305_CACGCG_2
chr1	6762070	6762076	chr1_BS305_CACGCG_3
chr1	6762108	6762114	chr1_BS305_CACGCG_4
chr1	6762101	6762107	chr1_BS305_CGCGTG_1
chr1	6825892	6825898	chr1_BS306_CATGTG_1
chr1	6844646	6844652	chr1_BS307_CACATG_1
chr1	6844981	6844987	chr1_BS307_CACGCG_1
chr1	6845028	6845034	chr1_BS307_CACGCG_2
chr1	7058489	7058495	chr1_BS310_CACATG_1
chr1	7106489	7106495	chr1_BS312_CACATG_1
chr1	7326314	7326320	chr1_BS314_CATGTG_1
chr1	7432835	7432841	chr1_BS315_CACGTG_1
chr1	7432784	7432790	chr1_BS315_CATGTG_1
chr1	7507283	7507289	chr1_BS316_CGCGTG_1
chr1	7599749	7599755	chr1_BS318_CACATG_1
chr1	7613490	7613496	chr1_BS319_CACGTG_1
chr1	7688559	7688565	chr1_BS321_CACGTG_1
chr1	7740518	7740524	chr1_BS323_CACGCG_1
chr1	7843926	7843932	chr1_BS327_CACGTG_1
chr1	7843980	7843986	chr1_BS327_CACGTG_2
chr1	7844317	7844323	chr1_BS327_CACGCG_1
chr1	7844356	7844362	chr1_BS327_CACGCG_2
chr1	7887978	7887984	chr1_BS330_CGCGTG_1
chr1	8014158	8014164	chr1_BS331_CACGCG_1
chr1	8014286	8014292	chr1_BS331_CACGCG_2
chr1	8021595	8021601	chr1_BS332_CATGTG_1
chr1	8021877	8021883	chr1_BS332_CATGTG_2
chr1	8152870	8152876	chr1_BS338_CACGTG_1
chr1	8168231	8168237	chr1_BS339_CATGTG_1
chr1	8242268	8242274	chr1_BS340_CACGTG_1
chr1	8242254	8242260	chr1_BS340_CATGTG_1
chr1	8260468	8260474	chr1_BS342_CACATG_1
chr1	8300369	8300375	chr1_BS346_CACGTG_1
chr1	8342070	8342076	chr1_BS347_CACGTG_1
chr1	8602163	8602169	chr1_BS353_CACGTG_1
chr1	8671878	8671884	chr1_BS355_CACGTG_1
chr1	8763451	8763457	chr1_BS357_CACATG_1
chr1	8824278	8824284	chr1_BS359_CACATG_1
chr1	8875157	8875163	chr1_BS362_CACATG_1
chr1	8933935	8933941	chr1_BS367_CATGTG_1
chr1	8938431	8938437	chr1_BS369_CACGTG_2
chr1	8939338	8939344	chr1_BS369_CACGTG_4
chr1	8939536	8939542	chr1_BS369_CACGTG_5
chr1	8971251	8971257	chr1_BS371_CACGTG_1
chr1	8971184	8971190	chr1_BS371_CATGTG_1
chr1	8973796	8973802	chr1_BS372_CACGTG_1
chr1	9127498	9127504	chr1_BS373_CACGTG_1
chr1	9127441	9127447	chr1_BS373_CATGTG_1
chr1	9189135	9189141	chr1_BS374_CGCGTG_1
chr1	9222294	9222300	chr1_BS376_CATGTG_1
chr1	9294967	9294973	chr1_BS378_CGCGTG_1
chr1	9294975	9294981	chr1_BS378_CGCGTG_2
chr1	9327281	9327287	chr1_BS379_CACGTG_1
chr1	9327340	9327346	chr1_BS379_CGCGTG_1
chr1	9350747	9350753	chr1_BS382_CACGTG_1
chr1	9489061	9489067	chr1_BS385_CACGCG_1
chr1	9599497	9599503	chr1_BS391_CACGTG_1
chr1	9614110	9614116	chr1_BS392_CACGTG_1
chr1	9648975	9648981	chr1_BS394_CACGCG_1
chr1	9649121	9649127	chr1_BS394_CACGCG_2
chr1	9687157	9687163	chr1_BS396_CACGCG_1
chr1	9747300	9747306	chr1_BS399_CACGTG_1
chr1	9777228	9777234	chr1_BS401_CATGTG_1
chr1	9785286	9785292	chr1_BS403_CGCGTG_1
chr1	9927544	9927550	chr1_BS408_CATGTG_1
chr1	9970434	9970440	chr1_BS410_CGCGTG_1
chr1	10003189	10003195	chr1_BS412_CACGCG_1
chr1	10106250	10106256	chr1_BS415_CACATG_1
chr1	10270035	10270041	chr1_BS416_CGCGTG_1
chr1	10458887	10458893	chr1_BS417_CGCGTG_1
chr1	10532683	10532689	chr1_BS423_CACGTG_2
chr1	10711985	10711991	chr1_BS432_CACGTG_1
chr1	10712087	10712093	chr1_BS432_CACGCG_1
chr1	10854083	10854089	chr1_BS436_CACGTG_1
chr1	10864395	10864401	chr1_BS438_CACGTG_1
chr1	10864131	10864137	chr1_BS438_CACATG_1
chr1	10864402	10864408	chr1_BS438_CACATG_2
chr1	10864623	10864629	chr1_BS438_CACATG_3
chr1	10927417	10927423	chr1_BS441_CACGTG_1
chr1	10961254	10961260	chr1_BS442_CACGTG_1
chr1	10997616	10997622	chr1_BS443_CACATG_1
chr1	11000316	11000322	chr1_BS444_CACATG_2
chr1	11073160	11073166	chr1_BS446_CACGCG_1
chr1	11097899	11097905	chr1_BS447_CATGTG_1
chr1	11119528	11119534	chr1_BS450_CACGTG_1
chr1	11119618	11119624	chr1_BS450_CACGTG_2
chr1	11120268	11120274	chr1_BS451_CACGTG_1
chr1	11322751	11322757	chr1_BS455_CACGCG_1
chr1	11333574	11333580	chr1_BS456_CACGTG_1
chr1	11424264	11424270	chr1_BS457_CATGTG_1
chr1	11424416	11424422	chr1_BS457_CATGTG_2
chr1	11444379	11444385	chr1_BS458_CACGTG_1
chr1	11696115	11696121	chr1_BS465_CACATG_1
chr1	11779984	11779990	chr1_BS475_CGCGTG_1
chr1	11791817	11791823	chr1_BS477_CACGTG_1
chr1	11796127	11796133	chr1_BS478_CACGTG_2
chr1	11796982	11796988	chr1_BS479_CACGTG_1
chr1	11809390	11809396	chr1_BS481_CACGTG_1
chr1	11822359	11822365	chr1_BS483_CACGTG_3
chr1	11852868	11852874	chr1_BS486_CACGTG_1
chr1	11858778	11858784	chr1_BS489_CACGTG_1
chr1	11865159	11865165	chr1_BS493_CATGTG_1
chr1	11866227	11866233	chr1_BS494_CACGTG_1
chr1	11866250	11866256	chr1_BS494_CACGTG_2
chr1	11902456	11902462	chr1_BS498_CACGTG_1
chr1	11939780	11939786	chr1_BS500_CGCGTG_1
chr1	11968368	11968374	chr1_BS504_CGCGTG_1
chr1	11986731	11986737	chr1_BS506_CACGTG_1
chr1	12029486	12029492	chr1_BS510_CACATG_2
chr1	12043652	12043658	chr1_BS512_CACGTG_1
chr1	12079663	12079669	chr1_BS514_CACGTG_1
chr1	12098925	12098931	chr1_BS515_CACGTG_1
chr1	12123579	12123585	chr1_BS518_CACGTG_2
chr1	12123549	12123555	chr1_BS518_CACGCG_1
chr1	12124303	12124309	chr1_BS519_CACGTG_1
chr1	12139705	12139711	chr1_BS522_CACATG_1
chr1	12203902	12203908	chr1_BS525_CACGTG_1
chr1	12228277	12228283	chr1_BS529_CACATG_1
chr1	12269060	12269066	chr1_BS532_CACATG_1
chr1	12501563	12501569	chr1_BS541_CACGTG_1
chr1	12509027	12509033	chr1_BS542_CATGTG_1
chr1	12520917	12520923	chr1_BS543_CATGTG_1
chr1	12538321	12538327	chr1_BS547_CGCGTG_1
chr1	12601824	12601830	chr1_BS554_CACGTG_1
chr1	12609402	12609408	chr1_BS555_CACATG_1
chr1	12609672	12609678	chr1_BS555_CACATG_2
chr1	12609639	12609645	chr1_BS555_CACGCG_1
chr1	12612308	12612314	chr1_BS557_CACGTG_1
chr1	12656070	12656076	chr1_BS558_CACGCG_1
chr1	12660517	12660523	chr1_BS559_CATGTG_1
chr1	12676308	12676314	chr1_BS561_CGCGTG_1
chr1	12678205	12678211	chr1_BS562_CGCGTG_1
chr1	12717632	12717638	chr1_BS565_CACGTG_1
chr1	12805351	12805357	chr1_BS567_CACATG_1
chr1	14027164	14027170	chr1_BS568_CACGTG_1
chr1	14027106	14027112	chr1_BS568_CGCGTG_1
chr1	14075379	14075385	chr1_BS570_CGCGTG_1
chr1	14421729	14421735	chr1_BS574_CACATG_1
chr1	14763653	14763659	chr1_BS578_CATGTG_1
chr1	15105943	15105949	chr1_BS584_CACGTG_1
chr1	15105672	15105678	chr1_BS584_CACATG_1
chr1	15105687	15105693	chr1_BS584_CATGTG_1
chr1	15109868	15109874	chr1_BS585_CACATG_1
chr1	15111336	15111342	chr1_BS587_CATGTG_1
chr1	15148415	15148421	chr1_BS589_CACGTG_1
chr1	15152620	15152626	chr1_BS590_CACATG_1
chr1	15152752	15152758	chr1_BS590_CATGTG_1
chr1	15250634	15250640	chr1_BS596_CACGTG_1
chr1	15250663	15250669	chr1_BS596_CGCGTG_1
chr1	15282227	15282233	chr1_BS599_CACATG_1
chr1	15323318	15323324	chr1_BS600_CATGTG_1
chr1	15478895	15478901	chr1_BS605_CACGTG_1
chr1	15499082	15499088	chr1_BS607_CACGTG_1
chr1	15550960	15550966	chr1_BS609_CACATG_1
chr1	15563172	15563178	chr1_BS611_CACGTG_1
chr1	15653657	15653663	chr1_BS617_CACGTG_1
chr1	15672573	15672579	chr1_BS619_CACATG_1
chr1	15737113	15737119	chr1_BS623_CACGTG_1
chr1	15737289	15737295	chr1_BS623_CACATG_1
chr1	15828085	15828091	chr1_BS626_CATGTG_1
chr1	15841748	15841754	chr1_BS627_CACATG_1
chr1	15911156	15911162	chr1_BS632_CACGTG_1
chr1	15930143	15930149	chr1_BS634_CACGTG_1
chr1	15944893	15944899	chr1_BS636_CACATG_1
chr1	15944561	15944567	chr1_BS636_CGCGTG_1
chr1	15945553	15945559	chr1_BS637_CATGTG_1
chr1	16161101	16161107	chr1_BS648_CACGCG_1
chr1	16161304	16161310	chr1_BS648_CGCGTG_1
chr1	16175978	16175984	chr1_BS652_CGCGTG_2
chr1	16276322	16276328	chr1_BS654_CACGTG_1
chr1	16279206	16279212	chr1_BS655_CACATG_1
chr1	16280472	16280478	chr1_BS656_CACATG_1
chr1	16344132	16344138	chr1_BS663_CACATG_1
chr1	16380809	16380815	chr1_BS665_CATGTG_1
chr1	16382279	16382285	chr1_BS666_CACATG_1
chr1	16403609	16403615	chr1_BS670_CACGTG_1
chr1	16420251	16420257	chr1_BS672_CACATG_1
chr1	16472979	16472985	chr1_BS676_CATGTG_1
chr1	16477887	16477893	chr1_BS677_CATGTG_1
chr1	16493999	16494005	chr1_BS680_CACGTG_1
chr1	16500421	16500427	chr1_BS682_CATGTG_1
chr1	16514235	16514241	chr1_BS683_CATGTG_1
chr1	16521755	16521761	chr1_BS684_CACGTG_1
chr1	16544219	16544225	chr1_BS688_CGCGTG_1
chr1	16562776	16562782	chr1_BS689_CATGTG_1
chr1	16563699	16563705	chr1_BS690_CATGTG_1
chr1	16563663	16563669	chr1_BS690_CGCGTG_1
chr1	16694188	16694194	chr1_BS696_CATGTG_1
chr1	16767088	16767094	chr1_BS697_CACGTG_1
chr1	16825672	16825678	chr1_BS699_CACGCG_1
chr1	16940439	16940445	chr1_BS708_CACGCG_1
chr1	17004761	17004767	chr1_BS720_CACGTG_1
chr1	17042104	17042110	chr1_BS729_CACGTG_1
chr1	17231686	17231692	chr1_BS735_CACATG_1
chr1	17340629	17340635	chr1_BS740_CACGTG_1
chr1	17340504	17340510	chr1_BS740_CATGTG_1
chr1	17452396	17452402	chr1_BS744_CACGCG_1
chr1	17666945	17666951	chr1_BS751_CATGTG_1
chr1	17675014	17675020	chr1_BS752_CATGTG_1
chr1	17765886	17765892	chr1_BS759_CACGTG_1
chr1	17766524	17766530	chr1_BS759_CACATG_2
chr1	17815667	17815673	chr1_BS762_CATGTG_1
chr1	17829163	17829169	chr1_BS764_CATGTG_1
chr1	17891092	17891098	chr1_BS769_CACGTG_1
chr1	17891297	17891303	chr1_BS769_CACGTG_2
chr1	17933672	17933678	chr1_BS771_CACGTG_2
chr1	17955946	17955952	chr1_BS772_CACGTG_1
chr1	17956128	17956134	chr1_BS772_CACGTG_2
chr1	18081818	18081824	chr1_BS773_CACGTG_1
chr1	18081846	18081852	chr1_BS773_CACGTG_2
chr1	18085814	18085820	chr1_BS774_CACGTG_1
chr1	18924113	18924119	chr1_BS779_CACGCG_1
chr1	19201718	19201724	chr1_BS784_CATGTG_1
chr1	19263704	19263710	chr1_BS792_CACGTG_1
chr1	19492685	19492691	chr1_BS797_CATGTG_1
chr1	19492762	19492768	chr1_BS797_CATGTG_2
chr1	19578312	19578318	chr1_BS800_CACGTG_1
chr1	19578231	19578237	chr1_BS800_CACGCG_1
chr1	19626830	19626836	chr1_BS801_CACATG_2
chr1	19626903	19626909	chr1_BS801_CACATG_3
chr1	19664802	19664808	chr1_BS807_CACATG_1
chr1	19665179	19665185	chr1_BS807_CACGCG_1
chr1	19772461	19772467	chr1_BS813_CACATG_1
chr1	19787619	19787625	chr1_BS814_CACGTG_1
chr1	19812444	19812450	chr1_BS816_CACGCG_1
chr1	19923957	19923963	chr1_BS818_CACGCG_1
chr1	19980171	19980177	chr1_BS823_CACGTG_1
chr1	20003061	20003067	chr1_BS825_CGCGTG_1
chr1	20125911	20125917	chr1_BS828_CACGTG_1
chr1	20126271	20126277	chr1_BS828_CGCGTG_1
chr1	20126872	20126878	chr1_BS829_CACGTG_1
chr1	20208848	20208854	chr1_BS832_CATGTG_1
chr1	20492640	20492646	chr1_BS836_CACGTG_1
chr1	20512547	20512553	chr1_BS840_CACGTG_1
chr1	20514424	20514430	chr1_BS841_CATGTG_1
chr1	20525547	20525553	chr1_BS845_CATGTG_1
chr1	20767299	20767305	chr1_BS847_CACGTG_1
chr1	20767446	20767452	chr1_BS847_CACATG_1
chr1	20799848	20799854	chr1_BS848_CATGTG_1
chr1	20820551	20820557	chr1_BS850_CACGCG_1
chr1	20959823	20959829	chr1_BS857_CACGTG_1
chr1	20959887	20959893	chr1_BS857_CACGCG_1
chr1	21023537	21023543	chr1_BS860_CACGTG_1
chr1	21051768	21051774	chr1_BS862_CACATG_1
chr1	21059759	21059765	chr1_BS863_CACGTG_1
chr1	21113857	21113863	chr1_BS865_CGCGTG_1
chr1	21543733	21543739	chr1_BS872_CACATG_1
chr1	21545019	21545025	chr1_BS873_CATGTG_1
chr1	21588218	21588224	chr1_BS875_CACGTG_1
chr1	21589433	21589439	chr1_BS876_CACGTG_1
chr1	21592727	21592733	chr1_BS877_CACATG_1
chr1	21646313	21646319	chr1_BS881_CACGCG_1
chr1	21656118	21656124	chr1_BS883_CATGTG_1
chr1	21682704	21682710	chr1_BS888_CACGTG_1
chr1	21913591	21913597	chr1_BS897_CACGTG_1
chr1	21913703	21913709	chr1_BS897_CATGTG_1
chr1	21939950	21939956	chr1_BS900_CACGTG_1
chr1	21945835	21945841	chr1_BS901_CACATG_1
chr1	21966126	21966132	chr1_BS907_CACGTG_2
chr1	21966504	21966510	chr1_BS907_CACGTG_3
chr1	21977964	21977970	chr1_BS909_CACATG_1
chr1	21996312	21996318	chr1_BS911_CACGCG_1
chr1	21997108	21997114	chr1_BS912_CACATG_1
chr1	22014581	22014587	chr1_BS915_CACATG_1
chr1	22014276	22014282	chr1_BS915_CATGTG_1
chr1	22179709	22179715	chr1_BS921_CACATG_1
chr1	22182699	22182705	chr1_BS922_CACGTG_1
chr1	22193182	22193188	chr1_BS923_CACGTG_1
chr1	22192814	22192820	chr1_BS923_CACATG_1
chr1	22223483	22223489	chr1_BS925_CACGTG_1
chr1	22230186	22230192	chr1_BS926_CATGTG_1
chr1	22230266	22230272	chr1_BS926_CATGTG_2
chr1	22235894	22235900	chr1_BS929_CATGTG_1
chr1	22241900	22241906	chr1_BS930_CACGTG_1
chr1	22243483	22243489	chr1_BS931_CATGTG_1
chr1	22251864	22251870	chr1_BS934_CATGTG_1
chr1	22263009	22263015	chr1_BS935_CACGTG_1
chr1	22264267	22264273	chr1_BS936_CACGTG_1
chr1	22283244	22283250	chr1_BS938_CACATG_1
chr1	22283579	22283585	chr1_BS938_CACATG_3
chr1	22283581	22283587	chr1_BS938_CATGTG_1
chr1	22375350	22375356	chr1_BS944_CACATG_2
chr1	22379034	22379040	chr1_BS945_CGCGTG_1
chr1	22448198	22448204	chr1_BS947_CATGTG_1
chr1	22495292	22495298	chr1_BS949_CACATG_1
chr1	22739614	22739620	chr1_BS954_CATGTG_1
chr1	22743122	22743128	chr1_BS956_CATGTG_1
chr1	22778296	22778302	chr1_BS957_CACGTG_1
chr1	22778309	22778315	chr1_BS957_CGCGTG_2
chr1	22778524	22778530	chr1_BS957_CGCGTG_3
chr1	22778592	22778598	chr1_BS957_CGCGTG_4
chr1	22968899	22968905	chr1_BS960_CACGTG_1
chr1	23303112	23303118	chr1_BS963_CATGTG_1
chr1	23495034	23495040	chr1_BS967_CATGTG_1
chr1	23496645	23496651	chr1_BS968_CACGTG_1
chr1	23496724	23496730	chr1_BS968_CACATG_1
chr1	23670828	23670834	chr1_BS971_CACGCG_1
chr1	23671313	23671319	chr1_BS971_CACGCG_2
chr1	23671165	23671171	chr1_BS971_CGCGTG_1
chr1	23703688	23703694	chr1_BS975_CATGTG_1
chr1	23748840	23748846	chr1_BS979_CACATG_1
chr1	23778842	23778848	chr1_BS980_CACATG_1
chr1	23811474	23811480	chr1_BS983_CACGTG_1
chr1	23881529	23881535	chr1_BS989_CACGTG_1
chr1	23917131	23917137	chr1_BS994_CACATG_1
chr1	23946158	23946164	chr1_BS998_CGCGTG_1
chr1	24018736	24018742	chr1_BS1002_CACGTG_1
chr1	24053979	24053985	chr1_BS1003_CACGTG_1
chr1	24070321	24070327	chr1_BS1004_CGCGTG_1
chr1	24120045	24120051	chr1_BS1009_CACGTG_1
chr1	24126129	24126135	chr1_BS1010_CACATG_1
chr1	24151943	24151949	chr1_BS1013_CGCGTG_1
chr1	24199274	24199280	chr1_BS1017_CACATG_1
chr1	24246599	24246605	chr1_BS1019_CACGTG_1
chr1	24246698	24246704	chr1_BS1019_CATGTG_1
chr1	24479214	24479220	chr1_BS1026_CACGTG_1
chr1	24528857	24528863	chr1_BS1029_CACGTG_1
chr1	24530171	24530177	chr1_BS1030_CACGTG_1
chr1	24738730	24738736	chr1_BS1035_CACATG_1
chr1	24743097	24743103	chr1_BS1038_CACGTG_1
chr1	24862395	24862401	chr1_BS1043_CACATG_1
chr1	24968274	24968280	chr1_BS1045_CACGTG_1
chr1	24969639	24969645	chr1_BS1046_CACGCG_2
chr1	24969641	24969647	chr1_BS1046_CGCGTG_1
chr1	25021002	25021008	chr1_BS1050_CACATG_1
chr1	25035810	25035816	chr1_BS1051_CACGTG_1
chr1	25035509	25035515	chr1_BS1051_CATGTG_1
chr1	25072918	25072924	chr1_BS1054_CATGTG_1
chr1	25091896	25091902	chr1_BS1055_CACATG_1
chr1	25174933	25174939	chr1_BS1056_CACGTG_1
chr1	25174916	25174922	chr1_BS1056_CACGCG_1
chr1	25176401	25176407	chr1_BS1057_CACGTG_1
chr1	25279144	25279150	chr1_BS1059_CATGTG_1
chr1	25291863	25291869	chr1_BS1060_CACGCG_1
chr1	25363979	25363985	chr1_BS1061_CACATG_1
chr1	25407238	25407244	chr1_BS1062_CACATG_1
chr1	25428284	25428290	chr1_BS1063_CACGTG_1
chr1	25542849	25542855	chr1_BS1064_CACATG_1
chr1	25574241	25574247	chr1_BS1068_CGCGTG_1
chr1	25687858	25687864	chr1_BS1071_CACGTG_1
chr1	25756970	25756976	chr1_BS1073_CACATG_1
chr1	25808979	25808985	chr1_BS1077_CACATG_2
chr1	25844774	25844780	chr1_BS1078_CACGTG_1
chr1	25844607	25844613	chr1_BS1078_CGCGTG_1
chr1	25893239	25893245	chr1_BS1082_CATGTG_1
chr1	25895710	25895716	chr1_BS1084_CACGTG_1
chr1	25895471	25895477	chr1_BS1084_CGCGTG_1
chr1	25900212	25900218	chr1_BS1085_CATGTG_1
chr1	26123234	26123240	chr1_BS1094_CACGTG_1
chr1	26202185	26202191	chr1_BS1100_CACGTG_1
chr1	26202194	26202200	chr1_BS1100_CACGCG_1
chr1	26232115	26232121	chr1_BS1103_CGCGTG_1
chr1	26233025	26233031	chr1_BS1104_CGCGTG_1
chr1	26319736	26319742	chr1_BS1107_CACATG_1
chr1	26324749	26324755	chr1_BS1109_CGCGTG_1
chr1	26356766	26356772	chr1_BS1110_CACGTG_1
chr1	26431758	26431764	chr1_BS1115_CACGTG_1
chr1	26438462	26438468	chr1_BS1117_CATGTG_1
chr1	26452761	26452767	chr1_BS1119_CACATG_1
chr1	26453856	26453862	chr1_BS1120_CACATG_1
chr1	26496671	26496677	chr1_BS1124_CGCGTG_1
chr1	26561668	26561674	chr1_BS1129_CACGTG_1
chr1	26602269	26602275	chr1_BS1131_CACATG_1
chr1	26613801	26613807	chr1_BS1136_CACGTG_1
chr1	26616317	26616323	chr1_BS1138_CATGTG_2
chr1	26616300	26616306	chr1_BS1138_CACGCG_1
chr1	26632953	26632959	chr1_BS1139_CACGCG_1
chr1	26633126	26633132	chr1_BS1139_CACGCG_2
chr1	26704892	26704898	chr1_BS1147_CACATG_1
chr1	26704914	26704920	chr1_BS1147_CACATG_2
chr1	26705099	26705105	chr1_BS1147_CACATG_3
chr1	26718138	26718144	chr1_BS1148_CATGTG_1
chr1	26758607	26758613	chr1_BS1152_CACGTG_1
chr1	26798890	26798896	chr1_BS1154_CACGTG_1
chr1	26827470	26827476	chr1_BS1158_CACGTG_2
chr1	26828079	26828085	chr1_BS1158_CACATG_1
chr1	26827460	26827466	chr1_BS1158_CACGCG_2
chr1	26860623	26860629	chr1_BS1160_CACGTG_1
chr1	26860782	26860788	chr1_BS1160_CACATG_2
chr1	26910911	26910917	chr1_BS1162_CACGTG_1
chr1	26929112	26929118	chr1_BS1163_CACATG_1
chr1	27004007	27004013	chr1_BS1166_CATGTG_1
chr1	27019903	27019909	chr1_BS1169_CACGTG_1
chr1	27033076	27033082	chr1_BS1171_CACGTG_1
chr1	27049954	27049960	chr1_BS1174_CATGTG_1
chr1	27050140	27050146	chr1_BS1174_CATGTG_3
chr1	27113495	27113501	chr1_BS1178_CACATG_1
chr1	27114452	27114458	chr1_BS1179_CGCGTG_1
chr1	27115563	27115569	chr1_BS1180_CGCGTG_1
chr1	27115626	27115632	chr1_BS1180_CGCGTG_2
chr1	27151443	27151449	chr1_BS1185_CATGTG_1
chr1	27189368	27189374	chr1_BS1190_CATGTG_1
chr1	27240631	27240637	chr1_BS1198_CACGTG_1
chr1	27248823	27248829	chr1_BS1199_CACGTG_1
chr1	27248209	27248215	chr1_BS1199_CGCGTG_1
chr1	27324285	27324291	chr1_BS1205_CATGTG_1
chr1	27337667	27337673	chr1_BS1206_CGCGTG_1
chr1	27339783	27339789	chr1_BS1207_CACGTG_2
chr1	27354029	27354035	chr1_BS1209_CACATG_1
chr1	27358140	27358146	chr1_BS1210_CACGTG_1
chr1	27372613	27372619	chr1_BS1212_CACGTG_1
chr1	27433211	27433217	chr1_BS1218_CACGTG_1
chr1	27433250	27433256	chr1_BS1218_CACGTG_2
chr1	27433163	27433169	chr1_BS1218_CATGTG_1
chr1	27433174	27433180	chr1_BS1218_CATGTG_2
chr1	27439028	27439034	chr1_BS1220_CACGTG_1
chr1	27439003	27439009	chr1_BS1220_CATGTG_3
chr1	27463983	27463989	chr1_BS1222_CACATG_1
chr1	27464224	27464230	chr1_BS1222_CACATG_2
chr1	27518749	27518755	chr1_BS1227_CACGTG_1
chr1	27524455	27524461	chr1_BS1228_CACATG_1
chr1	27532589	27532595	chr1_BS1229_CACGTG_1
chr1	27532616	27532622	chr1_BS1229_CACGTG_2
chr1	27668645	27668651	chr1_BS1234_CACGTG_1
chr1	27692348	27692354	chr1_BS1238_CGCGTG_1
chr1	27729179	27729185	chr1_BS1244_CACGTG_1
chr1	27729103	27729109	chr1_BS1244_CATGTG_1
chr1	27729167	27729173	chr1_BS1244_CATGTG_2
chr1	27743037	27743043	chr1_BS1245_CACATG_1
chr1	27762516	27762522	chr1_BS1247_CATGTG_1
chr1	27762531	27762537	chr1_BS1247_CATGTG_2
chr1	27817321	27817327	chr1_BS1248_CACATG_1
chr1	27844605	27844611	chr1_BS1251_CACGTG_1
chr1	27852738	27852744	chr1_BS1254_CACATG_1
chr1	27853421	27853427	chr1_BS1255_CACGTG_1
chr1	27853450	27853456	chr1_BS1255_CATGTG_1
chr1	27865488	27865494	chr1_BS1258_CATGTG_1
chr1	27884084	27884090	chr1_BS1261_CACATG_1
chr1	27884388	27884394	chr1_BS1261_CATGTG_2
chr1	27890514	27890520	chr1_BS1263_CATGTG_1
chr1	27928355	27928361	chr1_BS1267_CACATG_1
chr1	27953132	27953138	chr1_BS1272_CATGTG_2
chr1	27977296	27977302	chr1_BS1274_CACGTG_1
chr1	27977347	27977353	chr1_BS1274_CACATG_1
chr1	27977339	27977345	chr1_BS1274_CATGTG_1
chr1	27993327	27993333	chr1_BS1276_CATGTG_1
chr1	27996091	27996097	chr1_BS1277_CACGTG_1
chr1	28052283	28052289	chr1_BS1280_CGCGTG_1
chr1	28052828	28052834	chr1_BS1281_CACGTG_1
chr1	28099671	28099677	chr1_BS1282_CGCGTG_2
chr1	28241531	28241537	chr1_BS1287_CGCGTG_1
chr1	28261602	28261608	chr1_BS1288_CACGTG_1
chr1	28384740	28384746	chr1_BS1291_CACGTG_1
chr1	28384887	28384893	chr1_BS1291_CACGTG_2
chr1	28384823	28384829	chr1_BS1291_CATGTG_1
chr1	28439452	28439458	chr1_BS1293_CATGTG_1
chr1	28474919	28474925	chr1_BS1295_CATGTG_1
chr1	28559526	28559532	chr1_BS1298_CACGTG_1
chr1	28559555	28559561	chr1_BS1298_CACGTG_2
chr1	28582864	28582870	chr1_BS1303_CACGTG_1
chr1	28605356	28605362	chr1_BS1306_CACATG_1
chr1	28623511	28623517	chr1_BS1307_CACGTG_1
chr1	28833611	28833617	chr1_BS1321_CACGTG_1
chr1	28844547	28844553	chr1_BS1325_CACGTG_1
chr1	28844953	28844959	chr1_BS1325_CACGTG_2
chr1	28845508	28845514	chr1_BS1325_CACGTG_3
chr1	28844664	28844670	chr1_BS1325_CACATG_1
chr1	28844900	28844906	chr1_BS1325_CACGCG_1
chr1	28908452	28908458	chr1_BS1330_CGCGTG_1
chr1	28916947	28916953	chr1_BS1331_CACGTG_1
chr1	28916690	28916696	chr1_BS1331_CACGCG_1
chr1	28969694	28969700	chr1_BS1333_CACGTG_1
chr1	28996128	28996134	chr1_BS1336_CGCGTG_1
chr1	29063314	29063320	chr1_BS1338_CGCGTG_1
chr1	29064502	29064508	chr1_BS1339_CATGTG_1
chr1	29138628	29138634	chr1_BS1342_CACGTG_1
chr1	29210438	29210444	chr1_BS1346_CACGTG_1
chr1	29211666	29211672	chr1_BS1347_CACGTG_1
chr1	29211864	29211870	chr1_BS1347_CACGTG_2
chr1	29213331	29213337	chr1_BS1348_CACGTG_1
chr1	29214857	29214863	chr1_BS1349_CACGCG_1
chr1	29220377	29220383	chr1_BS1350_CACATG_1
chr1	29220278	29220284	chr1_BS1350_CATGTG_1
chr1	29240766	29240772	chr1_BS1353_CACGTG_1
chr1	29240831	29240837	chr1_BS1353_CACGCG_1
chr1	29506614	29506620	chr1_BS1357_CACATG_2
chr1	29557413	29557419	chr1_BS1363_CACATG_1
chr1	29563866	29563872	chr1_BS1365_CGCGTG_1
chr1	29564952	29564958	chr1_BS1366_CACGTG_1
chr1	29572424	29572430	chr1_BS1367_CACATG_1
chr1	30602155	30602161	chr1_BS1374_CACGCG_1
chr1	31192214	31192220	chr1_BS1380_CACATG_1
chr1	31192350	31192356	chr1_BS1380_CATGTG_1
chr1	31191810	31191816	chr1_BS1380_CACGCG_1
chr1	31202272	31202278	chr1_BS1381_CACATG_1
chr1	31202464	31202470	chr1_BS1381_CACATG_2
chr1	31202295	31202301	chr1_BS1381_CATGTG_2
chr1	31229573	31229579	chr1_BS1386_CATGTG_1
chr1	31282733	31282739	chr1_BS1393_CATGTG_1
chr1	31315656	31315662	chr1_BS1395_CACATG_1
chr1	31315711	31315717	chr1_BS1395_CACATG_2
chr1	31327160	31327166	chr1_BS1396_CACATG_2
chr1	31327219	31327225	chr1_BS1396_CATGTG_1
chr1	31369096	31369102	chr1_BS1399_CATGTG_1
chr1	31381999	31382005	chr1_BS1401_CACGTG_1
chr1	31381901	31381907	chr1_BS1401_CGCGTG_1
chr1	31384529	31384535	chr1_BS1402_CACATG_1
chr1	31538629	31538635	chr1_BS1407_CATGTG_1
chr1	31544056	31544062	chr1_BS1409_CACGTG_1
chr1	31628346	31628352	chr1_BS1413_CACGTG_1
chr1	31632881	31632887	chr1_BS1414_CACATG_1
chr1	31644004	31644010	chr1_BS1416_CACGTG_1
chr1	31654703	31654709	chr1_BS1417_CACGTG_1
chr1	31712788	31712794	chr1_BS1420_CACGTG_1
chr1	31846617	31846623	chr1_BS1422_CACGTG_1
chr1	32208614	32208620	chr1_BS1438_CACGTG_1
chr1	32211586	32211592	chr1_BS1439_CACATG_1
chr1	32235722	32235728	chr1_BS1441_CACATG_1
chr1	32284249	32284255	chr1_BS1445_CACATG_1
chr1	32327178	32327184	chr1_BS1449_CACGTG_1
chr1	32346029	32346035	chr1_BS1451_CATGTG_1
chr1	32404191	32404197	chr1_BS1454_CATGTG_1
chr1	32410572	32410578	chr1_BS1456_CACGTG_1
chr1	32420387	32420393	chr1_BS1457_CACGTG_1
chr1	32479243	32479249	chr1_BS1462_CACGTG_2
chr1	32481489	32481495	chr1_BS1464_CACATG_1
chr1	32538730	32538736	chr1_BS1466_CACGCG_1
chr1	32573996	32574002	chr1_BS1468_CACGTG_1
chr1	32573971	32573977	chr1_BS1468_CACATG_1
chr1	32574125	32574131	chr1_BS1468_CGCGTG_1
chr1	32645564	32645570	chr1_BS1471_CACGTG_1
chr1	32645466	32645472	chr1_BS1471_CGCGTG_1
chr1	32651876	32651882	chr1_BS1472_CACATG_1
chr1	32666407	32666413	chr1_BS1473_CACATG_1
chr1	32706254	32706260	chr1_BS1477_CACGCG_1
chr1	32757235	32757241	chr1_BS1481_CGCGTG_1
chr1	32811351	32811357	chr1_BS1486_CACGTG_1
chr1	32860744	32860750	chr1_BS1490_CACGTG_1
chr1	32936993	32936999	chr1_BS1493_CACGTG_1
chr1	33160368	33160374	chr1_BS1498_CATGTG_1
chr1	33220203	33220209	chr1_BS1504_CATGTG_1
chr1	33220154	33220160	chr1_BS1504_CACGCG_1
chr1	33225984	33225990	chr1_BS1508_CGCGTG_1
chr1	33282913	33282919	chr1_BS1512_CGCGTG_1
chr1	33284226	33284232	chr1_BS1513_CATGTG_1
chr1	33352356	33352362	chr1_BS1515_CACGCG_1
chr1	33358489	33358495	chr1_BS1516_CACGTG_1
chr1	33366834	33366840	chr1_BS1518_CACATG_1
chr1	33385915	33385921	chr1_BS1519_CACATG_1
chr1	33429573	33429579	chr1_BS1520_CACGCG_1
chr1	33438645	33438651	chr1_BS1522_CATGTG_1
chr1	33438737	33438743	chr1_BS1522_CGCGTG_1
chr1	33501850	33501856	chr1_BS1525_CACGTG_1
chr1	33502807	33502813	chr1_BS1526_CGCGTG_1
chr1	33592948	33592954	chr1_BS1530_CACGCG_1
chr1	33686663	33686669	chr1_BS1534_CATGTG_1
chr1	33896742	33896748	chr1_BS1539_CACGTG_1
chr1	33897009	33897015	chr1_BS1539_CACGTG_2
chr1	33896912	33896918	chr1_BS1539_CACATG_1
chr1	33896923	33896929	chr1_BS1539_CACGCG_2
chr1	33938043	33938049	chr1_BS1540_CATGTG_1
chr1	35309215	35309221	chr1_BS1547_CGCGTG_1
chr1	35325535	35325541	chr1_BS1550_CACGTG_1
chr1	35331996	35332002	chr1_BS1551_CGCGTG_1
chr1	35412041	35412047	chr1_BS1553_CACATG_1
chr1	35497358	35497364	chr1_BS1555_CACGTG_1
chr1	35734446	35734452	chr1_BS1561_CACGCG_1
chr1	35745087	35745093	chr1_BS1564_CACGTG_1
chr1	36010742	36010748	chr1_BS1568_CACATG_2
chr1	36107374	36107380	chr1_BS1571_CACGTG_1
chr1	36181179	36181185	chr1_BS1573_CACATG_3
chr1	36184509	36184515	chr1_BS1575_CACGTG_1
chr1	36184865	36184871	chr1_BS1575_CACGCG_1
chr1	36335389	36335395	chr1_BS1579_CACGTG_1
chr1	36335176	36335182	chr1_BS1579_CATGTG_1
chr1	36348309	36348315	chr1_BS1581_CACATG_1
chr1	36396544	36396550	chr1_BS1583_CATGTG_1
chr1	36396281	36396287	chr1_BS1583_CGCGTG_1
chr1	36562837	36562843	chr1_BS1587_CACGTG_1
chr1	36589195	36589201	chr1_BS1589_CACGTG_1
chr1	36589209	36589215	chr1_BS1589_CATGTG_1
chr1	36622077	36622083	chr1_BS1594_CACGCG_1
chr1	36689847	36689853	chr1_BS1600_CACGTG_1
chr1	36690522	36690528	chr1_BS1600_CATGTG_1
chr1	36689869	36689875	chr1_BS1600_CGCGTG_1
chr1	36735195	36735201	chr1_BS1602_CACGTG_1
chr1	36738897	36738903	chr1_BS1603_CACATG_1
chr1	36765685	36765691	chr1_BS1605_CACATG_1
chr1	36786926	36786932	chr1_BS1607_CATGTG_1
chr1	36840564	36840570	chr1_BS1613_CATGTG_2
chr1	36852448	36852454	chr1_BS1616_CATGTG_1
chr1	36863367	36863373	chr1_BS1617_CACGCG_1
chr1	36866815	36866821	chr1_BS1618_CATGTG_1
chr1	36930087	36930093	chr1_BS1622_CGCGTG_1
chr1	36982576	36982582	chr1_BS1625_CACGTG_1
chr1	36982837	36982843	chr1_BS1625_CACATG_1
chr1	36982533	36982539	chr1_BS1625_CATGTG_1
chr1	37075015	37075021	chr1_BS1628_CACATG_1
chr1	37116302	37116308	chr1_BS1629_CACGTG_1
chr1	37153072	37153078	chr1_BS1630_CACGTG_1
chr1	37169290	37169296	chr1_BS1631_CACATG_1
chr1	37169576	37169582	chr1_BS1631_CGCGTG_1
chr1	37420983	37420989	chr1_BS1634_CACGTG_2
chr1	37721140	37721146	chr1_BS1635_CACGTG_1
chr1	37939474	37939480	chr1_BS1639_CATGTG_1
chr1	38061529	38061535	chr1_BS1647_CACGTG_1
chr1	38156306	38156312	chr1_BS1650_CATGTG_1
chr1	38156175	38156181	chr1_BS1650_CACGCG_1
chr1	38157502	38157508	chr1_BS1651_CACGCG_1
chr1	38259569	38259575	chr1_BS1656_CACGCG_1
chr1	38261538	38261544	chr1_BS1657_CACGTG_1
chr1	38277046	38277052	chr1_BS1661_CACATG_1
chr1	38312572	38312578	chr1_BS1662_CACATG_1
chr1	38325463	38325469	chr1_BS1663_CACGCG_1
chr1	38325438	38325444	chr1_BS1663_CGCGTG_1
chr1	38412746	38412752	chr1_BS1667_CACATG_1
chr1	38465270	38465276	chr1_BS1669_CACATG_1
chr1	38478151	38478157	chr1_BS1672_CACGTG_1
chr1	38478577	38478583	chr1_BS1672_CATGTG_1
chr1	38478169	38478175	chr1_BS1672_CACGCG_1
chr1	38512749	38512755	chr1_BS1675_CACGTG_1
chr1	38512863	38512869	chr1_BS1675_CACGCG_1
chr1	38679410	38679416	chr1_BS1677_CACATG_1
chr1	38679601	38679607	chr1_BS1677_CGCGTG_1
chr1	38774642	38774648	chr1_BS1681_CACATG_1
chr1	39210249	39210255	chr1_BS1686_CATGTG_1
chr1	39210568	39210574	chr1_BS1686_CATGTG_2
chr1	39211696	39211702	chr1_BS1687_CACGTG_1
chr1	39325550	39325556	chr1_BS1693_CACGTG_1
chr1	39384177	39384183	chr1_BS1696_CACGTG_1
chr1	39430048	39430054	chr1_BS1697_CATGTG_1
chr1	39491345	39491351	chr1_BS1700_CACGTG_1
chr1	39491370	39491376	chr1_BS1700_CATGTG_1
chr1	39649563	39649569	chr1_BS1708_CATGTG_1
chr1	39681033	39681039	chr1_BS1712_CATGTG_1
chr1	39724229	39724235	chr1_BS1713_CACATG_1
chr1	39724237	39724243	chr1_BS1713_CACATG_2
chr1	39724400	39724406	chr1_BS1713_CACATG_3
chr1	39956951	39956957	chr1_BS1720_CGCGTG_1
chr1	39973223	39973229	chr1_BS1721_CACGTG_1
chr1	40004960	40004966	chr1_BS1722_CATGTG_2
chr1	40032656	40032662	chr1_BS1723_CACGTG_1
chr1	40041404	40041410	chr1_BS1725_CACGTG_1
chr1	40042138	40042144	chr1_BS1726_CACGTG_1
chr1	40042587	40042593	chr1_BS1726_CACGCG_2
chr1	40112095	40112101	chr1_BS1729_CACATG_1
chr1	40254852	40254858	chr1_BS1737_CGCGTG_1
chr1	40254939	40254945	chr1_BS1737_CGCGTG_2
chr1	40348939	40348945	chr1_BS1743_CACGCG_1
chr1	40364908	40364914	chr1_BS1745_CATGTG_1
chr1	40366444	40366450	chr1_BS1746_CACGTG_1
chr1	40420584	40420590	chr1_BS1750_CGCGTG_1
chr1	40421074	40421080	chr1_BS1750_CGCGTG_2
chr1	40426595	40426601	chr1_BS1751_CACGCG_1
chr1	40524453	40524459	chr1_BS1757_CACATG_1
chr1	40562675	40562681	chr1_BS1759_CGCGTG_1
chr1	40627030	40627036	chr1_BS1762_CACGTG_1
chr1	40772115	40772121	chr1_BS1765_CATGTG_1
chr1	40943005	40943011	chr1_BS1775_CGCGTG_1
chr1	40997309	40997315	chr1_BS1777_CACGCG_1
chr1	41078353	41078359	chr1_BS1778_CACATG_1
chr1	41111000	41111006	chr1_BS1782_CATGTG_1
chr1	41115705	41115711	chr1_BS1783_CACATG_1
chr1	41116947	41116953	chr1_BS1784_CACGTG_1
chr1	41116975	41116981	chr1_BS1784_CATGTG_1
chr1	41129103	41129109	chr1_BS1785_CACATG_1
chr1	41134623	41134629	chr1_BS1786_CACATG_1
chr1	41134738	41134744	chr1_BS1786_CGCGTG_1
chr1	41177285	41177291	chr1_BS1789_CACATG_1
chr1	41177645	41177651	chr1_BS1789_CACATG_2
chr1	41249460	41249466	chr1_BS1791_CATGTG_1
chr1	41249256	41249262	chr1_BS1791_CACGCG_1
chr1	41249294	41249300	chr1_BS1791_CACGCG_2
chr1	41274813	41274819	chr1_BS1792_CACGTG_1
chr1	41329416	41329422	chr1_BS1799_CATGTG_1
chr1	41380618	41380624	chr1_BS1803_CACATG_1
chr1	41418080	41418086	chr1_BS1806_CACATG_1
chr1	41447938	41447944	chr1_BS1809_CATGTG_1
chr1	41469517	41469523	chr1_BS1810_CACGTG_1
chr1	41469773	41469779	chr1_BS1810_CACATG_2
chr1	41487784	41487790	chr1_BS1811_CACATG_1
chr1	41626446	41626452	chr1_BS1813_CACGTG_1
chr1	41707005	41707011	chr1_BS1814_CACGTG_1
chr1	41708204	41708210	chr1_BS1816_CGCGTG_1
chr1	41779432	41779438	chr1_BS1818_CACGTG_1
chr1	41779503	41779509	chr1_BS1818_CACATG_1
chr1	41779352	41779358	chr1_BS1818_CATGTG_1
chr1	41819612	41819618	chr1_BS1820_CACGTG_1
chr1	41885027	41885033	chr1_BS1825_CATGTG_1
chr1	41962166	41962172	chr1_BS1829_CACGTG_1
chr1	41967355	41967361	chr1_BS1831_CACGTG_1
chr1	41980347	41980353	chr1_BS1832_CATGTG_1
chr1	41982014	41982020	chr1_BS1833_CACGCG_1
chr1	42092714	42092720	chr1_BS1835_CATGTG_1
chr1	42138138	42138144	chr1_BS1836_CACGTG_1
chr1	42137884	42137890	chr1_BS1836_CACATG_1
chr1	42137902	42137908	chr1_BS1836_CATGTG_2
chr1	42194660	42194666	chr1_BS1837_CACGTG_1
chr1	42194730	42194736	chr1_BS1837_CACGTG_2
chr1	42194696	42194702	chr1_BS1837_CACATG_1
chr1	42327292	42327298	chr1_BS1838_CACATG_1
chr1	42347942	42347948	chr1_BS1841_CACGCG_1
chr1	42800112	42800118	chr1_BS1845_CACGTG_1
chr1	42846604	42846610	chr1_BS1847_CATGTG_1
chr1	42928544	42928550	chr1_BS1849_CACGTG_1
chr1	43018375	43018381	chr1_BS1851_CACATG_1
chr1	43123738	43123744	chr1_BS1852_CACGTG_1
chr1	43123854	43123860	chr1_BS1852_CACGTG_2
chr1	43147251	43147257	chr1_BS1854_CACGTG_1
chr1	43152359	43152365	chr1_BS1858_CACATG_1
chr1	43195893	43195899	chr1_BS1859_CATGTG_1
chr1	43222700	43222706	chr1_BS1862_CACGTG_1
chr1	43231610	43231616	chr1_BS1863_CACATG_1
chr1	43232914	43232920	chr1_BS1864_CACGCG_1
chr1	43284734	43284740	chr1_BS1867_CACATG_1
chr1	43290847	43290853	chr1_BS1868_CACATG_1
chr1	43290884	43290890	chr1_BS1868_CACATG_2
chr1	43311650	43311656	chr1_BS1869_CACGTG_1
chr1	43311675	43311681	chr1_BS1869_CACGCG_1
chr1	43398216	43398222	chr1_BS1876_CATGTG_1
chr1	43401149	43401155	chr1_BS1877_CACATG_1
chr1	43424049	43424055	chr1_BS1884_CATGTG_1
chr1	43424077	43424083	chr1_BS1884_CACGCG_1
chr1	43424016	43424022	chr1_BS1884_CGCGTG_1
chr1	43432613	43432619	chr1_BS1888_CACATG_1
chr1	43637913	43637919	chr1_BS1893_CACGTG_1
chr1	43810079	43810085	chr1_BS1900_CATGTG_1
chr1	43833552	43833558	chr1_BS1903_CACGTG_2
chr1	43833094	43833100	chr1_BS1903_CACATG_1
chr1	43871005	43871011	chr1_BS1906_CATGTG_1
chr1	43927200	43927206	chr1_BS1907_CACATG_1
chr1	43988519	43988525	chr1_BS1908_CATGTG_1
chr1	43990655	43990661	chr1_BS1909_CATGTG_1
chr1	43995100	43995106	chr1_BS1910_CACGTG_1
chr1	43997300	43997306	chr1_BS1912_CACGTG_1
chr1	44045874	44045880	chr1_BS1914_CACGTG_1
chr1	44045917	44045923	chr1_BS1914_CATGTG_1
chr1	44058806	44058812	chr1_BS1915_CACGTG_1
chr1	44058828	44058834	chr1_BS1915_CACGTG_2
chr1	44058736	44058742	chr1_BS1915_CATGTG_1
chr1	44058788	44058794	chr1_BS1915_CATGTG_2
chr1	44172666	44172672	chr1_BS1917_CACGCG_1
chr1	44300502	44300508	chr1_BS1918_CACATG_1
chr1	44300356	44300362	chr1_BS1918_CATGTG_1
chr1	44300413	44300419	chr1_BS1918_CACGCG_1
chr1	44324195	44324201	chr1_BS1920_CACGTG_1
chr1	44412285	44412291	chr1_BS1924_CACGTG_1
chr1	44435663	44435669	chr1_BS1926_CACGTG_1
chr1	44440574	44440580	chr1_BS1928_CACGTG_1
chr1	44440592	44440598	chr1_BS1928_CACGTG_2
chr1	44440299	44440305	chr1_BS1928_CACGCG_1
chr1	44443565	44443571	chr1_BS1929_CATGTG_1
chr1	44445545	44445551	chr1_BS1931_CACGTG_1
chr1	44445643	44445649	chr1_BS1931_CACGTG_2
chr1	44457187	44457193	chr1_BS1932_CACGCG_1
chr1	44457262	44457268	chr1_BS1932_CACGCG_2
chr1	44460710	44460716	chr1_BS1933_CATGTG_1
chr1	44495942	44495948	chr1_BS1935_CACGTG_1
chr1	44513440	44513446	chr1_BS1940_CACATG_1
chr1	44749466	44749472	chr1_BS1944_CACATG_1
chr1	44987347	44987353	chr1_BS1948_CACATG_1
chr1	44998148	44998154	chr1_BS1949_CACGTG_1
chr1	45173756	45173762	chr1_BS1959_CACATG_1
chr1	45173864	45173870	chr1_BS1959_CATGTG_1
chr1	45187920	45187926	chr1_BS1962_CACATG_2
chr1	45196839	45196845	chr1_BS1963_CATGTG_1
chr1	45241533	45241539	chr1_BS1965_CACGTG_1
chr1	45241696	45241702	chr1_BS1965_CACATG_1
chr1	45266073	45266079	chr1_BS1969_CACGCG_2
chr1	45279588	45279594	chr1_BS1972_CACGCG_1
chr1	45451590	45451596	chr1_BS1977_CACGTG_1
chr1	45477814	45477820	chr1_BS1981_CATGTG_1
chr1	45477972	45477978	chr1_BS1981_CACGCG_1
chr1	45504922	45504928	chr1_BS1987_CACGTG_1
chr1	45550409	45550415	chr1_BS1988_CACGTG_1
chr1	45769529	45769535	chr1_BS1994_CGCGTG_1
chr1	45792554	45792560	chr1_BS1995_CGCGTG_1
chr1	45956985	45956991	chr1_BS1998_CACGTG_1
chr1	45978474	45978480	chr1_BS2000_CATGTG_1
chr1	45987232	45987238	chr1_BS2001_CACGTG_1
chr1	46016488	46016494	chr1_BS2002_CACGTG_1
chr1	46016674	46016680	chr1_BS2002_CGCGTG_1
chr1	46235216	46235222	chr1_BS2011_CACGTG_1
chr1	46268554	46268560	chr1_BS2013_CACATG_1
chr1	46269194	46269200	chr1_BS2014_CGCGTG_1
chr1	46269250	46269256	chr1_BS2014_CGCGTG_2
chr1	46329996	46330002	chr1_BS2015_CACGTG_1
chr1	46519575	46519581	chr1_BS2018_CACGTG_1
chr1	46536438	46536444	chr1_BS2019_CACATG_1
chr1	46536295	46536301	chr1_BS2019_CATGTG_2
chr1	46637666	46637672	chr1_BS2025_CACATG_1
chr1	46663990	46663996	chr1_BS2029_CACGCG_1
chr1	46689518	46689524	chr1_BS2031_CACATG_1
chr1	46694575	46694581	chr1_BS2032_CACGTG_1
chr1	46712706	46712712	chr1_BS2033_CACGTG_1
chr1	46713554	46713560	chr1_BS2034_CGCGTG_1
chr1	46859968	46859974	chr1_BS2041_CGCGTG_1
chr1	46886237	46886243	chr1_BS2043_CATGTG_1
chr1	46887510	46887516	chr1_BS2044_CACGTG_1
chr1	46908086	46908092	chr1_BS2046_CACATG_1
chr1	46943167	46943173	chr1_BS2048_CATGTG_1
chr1	46953510	46953516	chr1_BS2050_CACATG_1
chr1	46986105	46986111	chr1_BS2052_CACGTG_1
chr1	46986551	46986557	chr1_BS2052_CATGTG_1
chr1	46986563	46986569	chr1_BS2052_CATGTG_2
chr1	46988424	46988430	chr1_BS2053_CACGTG_1
chr1	46988546	46988552	chr1_BS2053_CATGTG_1
chr1	46993860	46993866	chr1_BS2054_CATGTG_1
chr1	47184629	47184635	chr1_BS2062_CACGCG_1
chr1	47697858	47697864	chr1_BS2074_CGCGTG_1
chr1	47799920	47799926	chr1_BS2078_CGCGTG_1
chr1	47898432	47898438	chr1_BS2079_CACGTG_1
chr1	47935757	47935763	chr1_BS2082_CACATG_1
chr1	48237775	48237781	chr1_BS2084_CACATG_1
chr1	48331807	48331813	chr1_BS2085_CATGTG_1
chr1	48384303	48384309	chr1_BS2087_CACGTG_1
chr1	48397285	48397291	chr1_BS2089_CACGTG_2
chr1	51426005	51426011	chr1_BS2095_CACGTG_1
chr1	51426196	51426202	chr1_BS2095_CACGTG_2
chr1	51763669	51763675	chr1_BS2105_CACGTG_1
chr1	51763658	51763664	chr1_BS2105_CATGTG_1
chr1	51797099	51797105	chr1_BS2107_CATGTG_1
chr1	51911764	51911770	chr1_BS2111_CATGTG_1
chr1	52035088	52035094	chr1_BS2115_CACATG_1
chr1	52088277	52088283	chr1_BS2119_CACATG_1
chr1	52194936	52194942	chr1_BS2121_CACGCG_1
chr1	52195187	52195193	chr1_BS2121_CGCGTG_1
chr1	52217955	52217961	chr1_BS2125_CACGTG_1
chr1	52344723	52344729	chr1_BS2127_CGCGTG_1
chr1	52521937	52521943	chr1_BS2134_CACGTG_1
chr1	52607864	52607870	chr1_BS2135_CGCGTG_1
chr1	52831897	52831903	chr1_BS2139_CATGTG_1
chr1	53019107	53019113	chr1_BS2148_CACGCG_1
chr1	53079926	53079932	chr1_BS2149_CACATG_1
chr1	53098852	53098858	chr1_BS2150_CACGCG_1
chr1	53163794	53163800	chr1_BS2152_CACGTG_1
chr1	53163753	53163759	chr1_BS2152_CACGCG_1
chr1	53169091	53169097	chr1_BS2154_CACGTG_1
chr1	53169045	53169051	chr1_BS2154_CACATG_1
chr1	53308378	53308384	chr1_BS2158_CGCGTG_1
chr1	53308879	53308885	chr1_BS2159_CGCGTG_1
chr1	53512851	53512857	chr1_BS2164_CACGTG_1
chr1	53587444	53587450	chr1_BS2166_CACGTG_1
chr1	53587362	53587368	chr1_BS2166_CATGTG_1
chr1	53649252	53649258	chr1_BS2169_CACGTG_1
chr1	53791722	53791728	chr1_BS2174_CACGCG_1
chr1	53792467	53792473	chr1_BS2175_CACGTG_1
chr1	53833039	53833045	chr1_BS2177_CATGTG_1
chr1	53926224	53926230	chr1_BS2180_CACGTG_1
chr1	53936058	53936064	chr1_BS2181_CATGTG_1
chr1	54155851	54155857	chr1_BS2184_CACATG_1
chr1	54303756	54303762	chr1_BS2185_CACGCG_1
chr1	54629457	54629463	chr1_BS2196_CACATG_1
chr1	54665669	54665675	chr1_BS2197_CACGTG_1
chr1	54678549	54678555	chr1_BS2198_CACATG_1
chr1	54738918	54738924	chr1_BS2201_CATGTG_1
chr1	54753014	54753020	chr1_BS2203_CACATG_1
chr1	54753028	54753034	chr1_BS2203_CATGTG_1
chr1	54753125	54753131	chr1_BS2203_CATGTG_2
chr1	54776710	54776716	chr1_BS2205_CACATG_1
chr1	54930685	54930691	chr1_BS2212_CACATG_1
chr1	54953992	54953998	chr1_BS2213_CGCGTG_1
chr1	55181714	55181720	chr1_BS2216_CACGTG_1
chr1	55230065	55230071	chr1_BS2217_CGCGTG_1
chr1	55230308	55230314	chr1_BS2217_CGCGTG_2
chr1	55326779	55326785	chr1_BS2219_CACATG_1
chr1	55326958	55326964	chr1_BS2219_CATGTG_2
chr1	55393374	55393380	chr1_BS2222_CACATG_1
chr1	55416494	55416500	chr1_BS2223_CATGTG_1
chr1	55501969	55501975	chr1_BS2226_CATGTG_2
chr1	55505380	55505386	chr1_BS2227_CACGCG_1
chr1	55658113	55658119	chr1_BS2230_CATGTG_1
chr1	56927004	56927010	chr1_BS2234_CACGTG_1
chr1	56968535	56968541	chr1_BS2235_CATGTG_1
chr1	56968582	56968588	chr1_BS2235_CATGTG_2
chr1	56974480	56974486	chr1_BS2236_CACATG_1
chr1	56974332	56974338	chr1_BS2236_CATGTG_1
chr1	57284696	57284702	chr1_BS2240_CACATG_1
chr1	58513045	58513051	chr1_BS2242_CACGTG_1
chr1	58756519	58756525	chr1_BS2243_CACGTG_1
chr1	59030371	59030377	chr1_BS2246_CACGTG_1
chr1	59221355	59221361	chr1_BS2252_CACGTG_1
chr1	59249434	59249440	chr1_BS2255_CGCGTG_1
chr1	59349791	59349797	chr1_BS2262_CACATG_1
chr1	59362413	59362419	chr1_BS2264_CACATG_1
chr1	59362430	59362436	chr1_BS2264_CACATG_2
chr1	59364866	59364872	chr1_BS2265_CACGTG_1
chr1	59365034	59365040	chr1_BS2265_CACATG_1
chr1	59437474	59437480	chr1_BS2266_CACATG_1
chr1	59441763	59441769	chr1_BS2267_CACGTG_1
chr1	59474427	59474433	chr1_BS2268_CACATG_1
chr1	59474543	59474549	chr1_BS2268_CATGTG_1
chr1	59762602	59762608	chr1_BS2276_CACGTG_1
chr1	59823499	59823505	chr1_BS2277_CACATG_1
chr1	59823626	59823632	chr1_BS2277_CACATG_2
chr1	59823476	59823482	chr1_BS2277_CATGTG_1
chr1	60225217	60225223	chr1_BS2280_CACGTG_1
chr1	61478103	61478109	chr1_BS2285_CATGTG_1
chr1	61522752	61522758	chr1_BS2290_CATGTG_1
chr1	61542723	61542729	chr1_BS2292_CACGCG_1
chr1	61548825	61548831	chr1_BS2297_CACGTG_1
chr1	61548739	61548745	chr1_BS2297_CACATG_1
chr1	61650000	61650006	chr1_BS2302_CACGTG_1
chr1	61718939	61718945	chr1_BS2304_CACGTG_1
chr1	62207900	62207906	chr1_BS2310_CACGCG_1
chr1	62889721	62889727	chr1_BS2311_CACGTG_1
chr1	62889595	62889601	chr1_BS2311_CACATG_1
chr1	62903517	62903523	chr1_BS2313_CGCGTG_1
chr1	63087506	63087512	chr1_BS2314_CACATG_1
chr1	63087690	63087696	chr1_BS2314_CACATG_2
chr1	63727525	63727531	chr1_BS2318_CACATG_1
chr1	64059443	64059449	chr1_BS2322_CGCGTG_1
chr1	64167094	64167100	chr1_BS2323_CACGTG_1
chr1	65533417	65533423	chr1_BS2335_CATGTG_1
chr1	65533733	65533739	chr1_BS2335_CACGCG_1
chr1	65613141	65613147	chr1_BS2336_CACGTG_1
chr1	65613552	65613558	chr1_BS2336_CACGTG_2
chr1	65613088	65613094	chr1_BS2336_CGCGTG_1
chr1	65614336	65614342	chr1_BS2337_CGCGTG_1
chr1	65698253	65698259	chr1_BS2341_CACATG_1
chr1	65731488	65731494	chr1_BS2346_CGCGTG_1
chr1	65758959	65758965	chr1_BS2348_CACATG_1
chr1	65991256	65991262	chr1_BS2360_CACGCG_1
chr1	65991055	65991061	chr1_BS2360_CGCGTG_1
chr1	67395840	67395846	chr1_BS2367_CGCGTG_1
chr1	67894543	67894549	chr1_BS2375_CACGTG_1
chr1	67894888	67894894	chr1_BS2375_CACGTG_2
chr1	67894785	67894791	chr1_BS2375_CACATG_1
chr1	67894787	67894793	chr1_BS2375_CATGTG_1
chr1	67896730	67896736	chr1_BS2377_CACATG_1
chr1	67944925	67944931	chr1_BS2378_CACGTG_1
chr1	68001258	68001264	chr1_BS2380_CACATG_1
chr1	68018235	68018241	chr1_BS2381_CACGTG_1
chr1	68150710	68150716	chr1_BS2385_CGCGTG_1
chr1	68177650	68177656	chr1_BS2389_CACATG_1
chr1	68179313	68179319	chr1_BS2390_CATGTG_1
chr1	68204275	68204281	chr1_BS2393_CACGTG_1
chr1	68297926	68297932	chr1_BS2396_CACGTG_1
chr1	68319881	68319887	chr1_BS2397_CACATG_1
chr1	68808597	68808603	chr1_BS2403_CATGTG_1
chr1	70005715	70005721	chr1_BS2406_CATGTG_1
chr1	70826133	70826139	chr1_BS2414_CACGTG_1
chr1	71141497	71141503	chr1_BS2418_CACATG_1
chr1	71141505	71141511	chr1_BS2418_CACATG_2
chr1	71211053	71211059	chr1_BS2420_CATGTG_1
chr1	71547171	71547177	chr1_BS2426_CACATG_1
chr1	75938270	75938276	chr1_BS2431_CATGTG_1
chr1	76106006	76106012	chr1_BS2432_CACATG_1
chr1	76252442	76252448	chr1_BS2437_CACATG_1
chr1	76262447	76262453	chr1_BS2439_CATGTG_1
chr1	76262512	76262518	chr1_BS2439_CATGTG_2
chr1	77747526	77747532	chr1_BS2442_CGCGTG_1
chr1	77779198	77779204	chr1_BS2443_CATGTG_1
chr1	78148634	78148640	chr1_BS2446_CACGTG_1
chr1	78148662	78148668	chr1_BS2446_CACGTG_2
chr1	78148762	78148768	chr1_BS2446_CACGTG_4
chr1	78148922	78148928	chr1_BS2446_CACGTG_5
chr1	78148950	78148956	chr1_BS2446_CACGCG_1
chr1	78444352	78444358	chr1_BS2452_CACGCG_2
chr1	84326764	84326770	chr1_BS2457_CACGTG_1
chr1	84367385	84367391	chr1_BS2458_CACATG_1
chr1	84543361	84543367	chr1_BS2460_CGCGTG_1
chr1	84764191	84764197	chr1_BS2463_CGCGTG_1
chr1	84945330	84945336	chr1_BS2465_CACGTG_1
chr1	84971520	84971526	chr1_BS2466_CACGCG_1
chr1	84971602	84971608	chr1_BS2466_CGCGTG_1
chr1	85070371	85070377	chr1_BS2469_CACATG_1
chr1	85070273	85070279	chr1_BS2469_CATGTG_1
chr1	85086792	85086798	chr1_BS2470_CACGCG_1
chr1	85086873	85086879	chr1_BS2470_CACGCG_2
chr1	85156631	85156637	chr1_BS2473_CACGTG_1
chr1	85219601	85219607	chr1_BS2476_CATGTG_1
chr1	85301000	85301006	chr1_BS2478_CACGTG_1
chr1	85318321	85318327	chr1_BS2480_CACATG_1
chr1	85462703	85462709	chr1_BS2482_CGCGTG_1
chr1	85462814	85462820	chr1_BS2482_CGCGTG_2
chr1	85575175	85575181	chr1_BS2484_CATGTG_1
chr1	85667110	85667116	chr1_BS2487_CACGTG_1
chr1	85725394	85725400	chr1_BS2491_CGCGTG_1
chr1	85794942	85794948	chr1_BS2494_CACGTG_1
chr1	86046390	86046396	chr1_BS2498_CACGCG_1
chr1	86174064	86174070	chr1_BS2500_CACGTG_1
chr1	87597799	87597805	chr1_BS2511_CACATG_1
chr1	87796982	87796988	chr1_BS2515_CATGTG_1
chr1	87801213	87801219	chr1_BS2516_CACGTG_1
chr1	89149874	89149880	chr1_BS2518_CACGTG_1
chr1	89458756	89458762	chr1_BS2522_CACATG_1
chr1	89990093	89990099	chr1_BS2525_CACATG_1
chr1	89989635	89989641	chr1_BS2525_CATGTG_1
chr1	89989860	89989866	chr1_BS2525_CACGCG_1
chr1	89989922	89989928	chr1_BS2525_CACGCG_2
chr1	89989825	89989831	chr1_BS2525_CGCGTG_1
chr1	90007410	90007416	chr1_BS2527_CACATG_1
chr1	90252601	90252607	chr1_BS2531_CACATG_1
chr1	90286468	90286474	chr1_BS2532_CACATG_1
chr1	90288769	90288775	chr1_BS2534_CATGTG_1
chr1	90289324	90289330	chr1_BS2535_CACATG_1
chr1	90309018	90309024	chr1_BS2536_CACGCG_1
chr1	90441227	90441233	chr1_BS2543_CATGTG_1
chr1	90460582	90460588	chr1_BS2546_CACGCG_1
chr1	91187106	91187112	chr1_BS2547_CACATG_1
chr1	91316296	91316302	chr1_BS2549_CGCGTG_1
chr1	91316453	91316459	chr1_BS2549_CGCGTG_2
chr1	91317132	91317138	chr1_BS2550_CACGCG_1
chr1	91967051	91967057	chr1_BS2554_CACATG_1
chr1	91966919	91966925	chr1_BS2554_CACGCG_1
chr1	92121800	92121806	chr1_BS2557_CACGTG_1
chr1	92121679	92121685	chr1_BS2557_CACATG_1
chr1	92178981	92178987	chr1_BS2559_CACGTG_1
chr1	92179177	92179183	chr1_BS2559_CACATG_1
chr1	92180319	92180325	chr1_BS2560_CATGTG_1
chr1	92182310	92182316	chr1_BS2561_CATGTG_1
chr1	92351751	92351757	chr1_BS2568_CACGCG_1
chr1	92371933	92371939	chr1_BS2569_CACATG_1
chr1	92764313	92764319	chr1_BS2571_CGCGTG_1
chr1	92764386	92764392	chr1_BS2571_CGCGTG_2
chr1	93010404	93010410	chr1_BS2576_CACATG_1
chr1	93251006	93251012	chr1_BS2579_CACGCG_1
chr1	93416939	93416945	chr1_BS2584_CACATG_1
chr1	93422845	93422851	chr1_BS2585_CACGTG_1
chr1	93441387	93441393	chr1_BS2588_CACGTG_1
chr1	93441239	93441245	chr1_BS2588_CATGTG_1
chr1	93517796	93517802	chr1_BS2592_CACATG_2
chr1	93644177	93644183	chr1_BS2594_CACGTG_1
chr1	93811238	93811244	chr1_BS2596_CGCGTG_1
chr1	93908012	93908018	chr1_BS2597_CACGTG_1
chr1	94033285	94033291	chr1_BS2601_CACGTG_1
chr1	94057612	94057618	chr1_BS2603_CATGTG_1
chr1	94057729	94057735	chr1_BS2603_CATGTG_2
chr1	94133366	94133372	chr1_BS2605_CATGTG_1
chr1	94176982	94176988	chr1_BS2606_CACGTG_1
chr1	94312216	94312222	chr1_BS2610_CACATG_1
chr1	94312004	94312010	chr1_BS2610_CACGCG_1
chr1	94344257	94344263	chr1_BS2613_CACGTG_1
chr1	94480792	94480798	chr1_BS2618_CACGTG_1
chr1	94480925	94480931	chr1_BS2618_CACATG_1
chr1	94505183	94505189	chr1_BS2619_CACATG_1
chr1	94883785	94883791	chr1_BS2622_CGCGTG_1
chr1	95645343	95645349	chr1_BS2638_CACATG_1
chr1	100315210	100315216	chr1_BS2649_CACGTG_1
chr1	100315323	100315329	chr1_BS2649_CACGTG_2
chr1	100435378	100435384	chr1_BS2650_CACGCG_1
chr1	100504149	100504155	chr1_BS2653_CACGTG_1
chr1	100503520	100503526	chr1_BS2653_CACGCG_1
chr1	100503593	100503599	chr1_BS2653_CACGCG_2
chr1	100596491	100596497	chr1_BS2654_CATGTG_1
chr1	100715216	100715222	chr1_BS2658_CACGCG_1
chr1	100866082	100866088	chr1_BS2665_CACATG_1
chr1	101252594	101252600	chr1_BS2669_CACATG_1
chr1	101360542	101360548	chr1_BS2671_CACGTG_1
chr1	101361253	101361259	chr1_BS2672_CACGTG_1
chr1	101491649	101491655	chr1_BS2674_CACGTG_1
chr1	101584919	101584925	chr1_BS2678_CACATG_1
chr1	101757457	101757463	chr1_BS2682_CACGTG_1
chr1	101823122	101823128	chr1_BS2683_CATGTG_1
chr1	106849116	106849122	chr1_BS2694_CACATG_1
chr1	106849510	106849516	chr1_BS2695_CACATG_1
chr1	106849642	106849648	chr1_BS2695_CACATG_2
chr1	106849629	106849635	chr1_BS2695_CATGTG_1
chr1	106964117	106964123	chr1_BS2704_CACATG_1
chr1	106974434	106974440	chr1_BS2706_CATGTG_1
chr1	107044970	107044976	chr1_BS2716_CACATG_1
chr1	107315954	107315960	chr1_BS2726_CACATG_1
chr1	107600551	107600557	chr1_BS2743_CACGTG_1
chr1	107600396	107600402	chr1_BS2743_CGCGTG_2
chr1	107694109	107694115	chr1_BS2753_CACATG_1
chr1	107699485	107699491	chr1_BS2754_CACATG_1
chr1	108077399	108077405	chr1_BS2761_CATGTG_1
chr1	108657097	108657103	chr1_BS2768_CATGTG_1
chr1	108669342	108669348	chr1_BS2771_CACATG_1
chr1	108742096	108742102	chr1_BS2772_CACGCG_1
chr1	109204190	109204196	chr1_BS2786_CACGCG_1
chr1	109370883	109370889	chr1_BS2792_CACGTG_1
chr1	109370905	109370911	chr1_BS2792_CACATG_1
chr1	109419701	109419707	chr1_BS2794_CACGTG_1
chr1	109634023	109634029	chr1_BS2805_CACGTG_1
chr1	109643277	109643283	chr1_BS2806_CACGTG_1
chr1	109642668	109642674	chr1_BS2806_CACGCG_1
chr1	109642870	109642876	chr1_BS2806_CGCGTG_1
chr1	109642881	109642887	chr1_BS2806_CGCGTG_2
chr1	109656553	109656559	chr1_BS2809_CGCGTG_1
chr1	109683234	109683240	chr1_BS2810_CACATG_1
chr1	109734166	109734172	chr1_BS2815_CACGTG_1
chr1	109734284	109734290	chr1_BS2815_CACATG_1
chr1	109756963	109756969	chr1_BS2818_CACGCG_1
chr1	109796328	109796334	chr1_BS2828_CGCGTG_1
chr1	109817508	109817514	chr1_BS2831_CATGTG_1
chr1	109820254	109820260	chr1_BS2832_CACATG_1
chr1	109825823	109825829	chr1_BS2833_CACGCG_2
chr1	109825971	109825977	chr1_BS2833_CGCGTG_2
chr1	109841422	109841428	chr1_BS2834_CACGTG_1
chr1	110017568	110017574	chr1_BS2845_CATGTG_1
chr1	110021664	110021670	chr1_BS2846_CACGCG_1
chr1	110027049	110027055	chr1_BS2848_CACGTG_1
chr1	110162381	110162387	chr1_BS2854_CACGTG_1
chr1	110162614	110162620	chr1_BS2854_CACGTG_2
chr1	110183294	110183300	chr1_BS2856_CACATG_1
chr1	110183389	110183395	chr1_BS2856_CATGTG_1
chr1	110183458	110183464	chr1_BS2856_CATGTG_2
chr1	110199080	110199086	chr1_BS2858_CGCGTG_1
chr1	110282436	110282442	chr1_BS2862_CACGCG_1
chr1	110316380	110316386	chr1_BS2864_CACGTG_1
chr1	110363998	110364004	chr1_BS2870_CACATG_1
chr1	110364000	110364006	chr1_BS2870_CATGTG_1
chr1	110364782	110364788	chr1_BS2871_CATGTG_1
chr1	110369680	110369686	chr1_BS2874_CACGTG_1
chr1	110407308	110407314	chr1_BS2876_CACATG_1
chr1	110461001	110461007	chr1_BS2881_CATGTG_2
chr1	110527578	110527584	chr1_BS2886_CGCGTG_1
chr1	110577841	110577847	chr1_BS2889_CACGCG_1
chr1	110577885	110577891	chr1_BS2889_CGCGTG_1
chr1	110602973	110602979	chr1_BS2891_CACGCG_1
chr1	110648845	110648851	chr1_BS2893_CACGTG_1
chr1	110648981	110648987	chr1_BS2893_CATGTG_1
chr1	110659171	110659177	chr1_BS2895_CATGTG_2
chr1	110753742	110753748	chr1_BS2903_CGCGTG_1
chr1	110753837	110753843	chr1_BS2903_CGCGTG_2
chr1	110881019	110881025	chr1_BS2906_CGCGTG_1
chr1	110955305	110955311	chr1_BS2910_CATGTG_1
chr1	111019899	111019905	chr1_BS2913_CATGTG_2
chr1	111158570	111158576	chr1_BS2916_CACATG_1
chr1	111162148	111162154	chr1_BS2918_CACATG_1
chr1	111417878	111417884	chr1_BS2922_CACATG_1
chr1	111422923	111422929	chr1_BS2923_CATGTG_1
chr1	111746637	111746643	chr1_BS2933_CACGTG_1
chr1	111747064	111747070	chr1_BS2934_CACGCG_1
chr1	111991862	111991868	chr1_BS2935_CACGTG_1
chr1	112005861	112005867	chr1_BS2936_CATGTG_1
chr1	112119432	112119438	chr1_BS2941_CACGTG_1
chr1	112163295	112163301	chr1_BS2945_CATGTG_1
chr1	112286494	112286500	chr1_BS2948_CACATG_1
chr1	112861957	112861963	chr1_BS2953_CATGTG_1
chr1	112864715	112864721	chr1_BS2954_CATGTG_1
chr1	112868340	112868346	chr1_BS2955_CACGTG_1
chr1	113005775	113005781	chr1_BS2959_CACATG_1
chr1	113005620	113005626	chr1_BS2959_CATGTG_1
chr1	113008831	113008837	chr1_BS2961_CATGTG_1
chr1	113051519	113051525	chr1_BS2963_CGCGTG_1
chr1	113160771	113160777	chr1_BS2965_CACATG_1
chr1	113241696	113241702	chr1_BS2970_CATGTG_1
chr1	113257987	113257993	chr1_BS2975_CGCGTG_1
chr1	113261552	113261558	chr1_BS2977_CACGCG_1
chr1	113337066	113337072	chr1_BS2978_CACATG_1
chr1	113499009	113499015	chr1_BS2986_CACGTG_1
chr1	113498275	113498281	chr1_BS2986_CACATG_1
chr1	113498501	113498507	chr1_BS2986_CACGCG_1
chr1	113498627	113498633	chr1_BS2986_CGCGTG_1
chr1	113500277	113500283	chr1_BS2987_CATGTG_1
chr1	113684327	113684333	chr1_BS2994_CACATG_1
chr1	113753272	113753278	chr1_BS2995_CACGTG_1
chr1	113760741	113760747	chr1_BS2996_CACATG_1
chr1	113931229	113931235	chr1_BS2997_CACATG_1
chr1	114031621	114031627	chr1_BS2999_CACATG_1
chr1	114220202	114220208	chr1_BS3001_CATGTG_2
chr1	114361478	114361484	chr1_BS3013_CATGTG_1
chr1	114417370	114417376	chr1_BS3028_CATGTG_1
chr1	114447123	114447129	chr1_BS3031_CACGTG_1
chr1	114447202	114447208	chr1_BS3031_CACGCG_1
chr1	114456896	114456902	chr1_BS3032_CACATG_1
chr1	114491701	114491707	chr1_BS3035_CACGTG_1
chr1	114996369	114996375	chr1_BS3058_CATGTG_1
chr1	115047883	115047889	chr1_BS3073_CACATG_1
chr1	115053840	115053846	chr1_BS3076_CACGCG_1
chr1	115163216	115163222	chr1_BS3087_CATGTG_1
chr1	115259443	115259449	chr1_BS3107_CACGTG_1
chr1	115300304	115300310	chr1_BS3109_CACGCG_1
chr1	115300645	115300651	chr1_BS3109_CGCGTG_1
chr1	115375754	115375760	chr1_BS3115_CATGTG_1
chr1	115681860	115681866	chr1_BS3123_CACATG_2
chr1	115737297	115737303	chr1_BS3125_CATGTG_1
chr1	115974930	115974936	chr1_BS3126_CACGTG_1
chr1	116012499	116012505	chr1_BS3127_CATGTG_1
chr1	116019347	116019353	chr1_BS3128_CATGTG_2
chr1	116185065	116185071	chr1_BS3132_CGCGTG_1
chr1	116198038	116198044	chr1_BS3133_CACGTG_1
chr1	116198053	116198059	chr1_BS3133_CACATG_1
chr1	116254056	116254062	chr1_BS3137_CACATG_1
chr1	116254099	116254105	chr1_BS3137_CATGTG_1
chr1	116402339	116402345	chr1_BS3142_CATGTG_2
chr1	116518808	116518814	chr1_BS3145_CACGCG_1
chr1	116694977	116694983	chr1_BS3149_CACGCG_1
chr1	116854465	116854471	chr1_BS3154_CACGTG_1
chr1	116855217	116855223	chr1_BS3155_CACGTG_1
chr1	116864602	116864608	chr1_BS3156_CACATG_1
chr1	116916256	116916262	chr1_BS3157_CGCGTG_1
chr1	116951832	116951838	chr1_BS3158_CATGTG_1
chr1	116976298	116976304	chr1_BS3162_CACGTG_1
chr1	116996805	116996811	chr1_BS3165_CACATG_1
chr1	117044387	117044393	chr1_BS3172_CACATG_1
chr1	117099478	117099484	chr1_BS3180_CATGTG_1
chr1	117099512	117099518	chr1_BS3180_CATGTG_2
chr1	117225539	117225545	chr1_BS3193_CATGTG_1
chr1	117230268	117230274	chr1_BS3194_CACATG_1
chr1	117235699	117235705	chr1_BS3195_CACGTG_1
chr1	117305510	117305516	chr1_BS3200_CATGTG_1
chr1	117305589	117305595	chr1_BS3200_CATGTG_2
chr1	117360222	117360228	chr1_BS3201_CATGTG_1
chr1	117396554	117396560	chr1_BS3206_CACATG_1
chr1	117396778	117396784	chr1_BS3206_CACATG_2
chr1	117425077	117425083	chr1_BS3210_CACATG_1
chr1	117453129	117453135	chr1_BS3211_CATGTG_1
chr1	117462639	117462645	chr1_BS3213_CATGTG_1
chr1	117635937	117635943	chr1_BS3220_CACATG_1
chr1	117664204	117664210	chr1_BS3221_CACGCG_1
chr1	117664526	117664532	chr1_BS3221_CACGCG_2
chr1	117664879	117664885	chr1_BS3221_CACGCG_3
chr1	117882682	117882688	chr1_BS3228_CACATG_1
chr1	117911492	117911498	chr1_BS3231_CATGTG_1
chr1	118156294	118156300	chr1_BS3242_CATGTG_1
chr1	118156711	118156717	chr1_BS3243_CATGTG_1
chr1	118197754	118197760	chr1_BS3246_CACATG_1
chr1	118198736	118198742	chr1_BS3247_CACGTG_1
chr1	118199076	118199082	chr1_BS3247_CACATG_1
chr1	118199078	118199084	chr1_BS3247_CATGTG_1
chr1	118199731	118199737	chr1_BS3248_CATGTG_2
chr1	118214624	118214630	chr1_BS3251_CACGTG_1
chr1	118472872	118472878	chr1_BS3255_CACGTG_1
chr1	118659603	118659609	chr1_BS3258_CACGTG_1
chr1	118728348	118728354	chr1_BS3259_CACGTG_1
chr1	119682872	119682878	chr1_BS3262_CACGCG_1
chr1	119747718	119747724	chr1_BS3264_CACGTG_1
chr1	119747918	119747924	chr1_BS3264_CACATG_1
chr1	120255938	120255944	chr1_BS3272_CACGTG_1
chr1	120280188	120280194	chr1_BS3273_CACATG_1
chr1	120359371	120359377	chr1_BS3276_CACGTG_1
chr1	120383387	120383393	chr1_BS3277_CATGTG_1
chr1	120413604	120413610	chr1_BS3279_CACGCG_1
chr1	121225987	121225993	chr1_BS3285_CACATG_1
chr1	144008221	144008227	chr1_BS3291_CACGTG_1
chr1	144010041	144010047	chr1_BS3292_CACATG_2
chr1	145022434	145022440	chr1_BS3307_CACGTG_1
chr1	145045082	145045088	chr1_BS3309_CACGTG_1
chr1	145045009	145045015	chr1_BS3309_CATGTG_1
chr1	145438326	145438332	chr1_BS3327_CACGCG_1
chr1	145438434	145438440	chr1_BS3327_CGCGTG_1
chr1	145457168	145457174	chr1_BS3330_CACATG_1
chr1	145457403	145457409	chr1_BS3330_CATGTG_1
chr1	145472992	145472998	chr1_BS3333_CGCGTG_1
chr1	145477544	145477550	chr1_BS3335_CACATG_1
chr1	145555852	145555858	chr1_BS3343_CATGTG_1
chr1	145576480	145576486	chr1_BS3348_CACATG_1
chr1	145589679	145589685	chr1_BS3350_CACATG_1
chr1	145723542	145723548	chr1_BS3354_CATGTG_1
chr1	146369740	146369746	chr1_BS3357_CATGTG_1
chr1	146551396	146551402	chr1_BS3359_CACGCG_1
chr1	146642513	146642519	chr1_BS3363_CATGTG_1
chr1	146649691	146649697	chr1_BS3367_CATGTG_1
chr1	146716898	146716904	chr1_BS3372_CACGTG_1
chr1	146860851	146860857	chr1_BS3377_CACATG_1
chr1	146860885	146860891	chr1_BS3377_CACATG_2
chr1	147084443	147084449	chr1_BS3384_CATGTG_1
chr1	147727199	147727205	chr1_BS3398_CATGTG_1
chr1	147752625	147752631	chr1_BS3401_CATGTG_1
chr1	147806515	147806521	chr1_BS3402_CACGTG_1
chr1	149294696	149294702	chr1_BS3411_CGCGTG_1
chr1	149298629	149298635	chr1_BS3412_CACGCG_1
chr1	149820291	149820297	chr1_BS3415_CACATG_1
chr1	149821363	149821369	chr1_BS3416_CACATG_1
chr1	149857467	149857473	chr1_BS3419_CGCGTG_1
chr1	149871077	149871083	chr1_BS3423_CACGTG_1
chr1	149982833	149982839	chr1_BS3430_CGCGTG_1
chr1	150037360	150037366	chr1_BS3432_CACGTG_1
chr1	150039384	150039390	chr1_BS3433_CGCGTG_1
chr1	150039684	150039690	chr1_BS3433_CGCGTG_2
chr1	150121886	150121892	chr1_BS3434_CGCGTG_1
chr1	150122181	150122187	chr1_BS3434_CGCGTG_2
chr1	150141465	150141471	chr1_BS3438_CATGTG_1
chr1	150186014	150186020	chr1_BS3439_CACGTG_1
chr1	150207195	150207201	chr1_BS3440_CACATG_1
chr1	150241285	150241291	chr1_BS3447_CGCGTG_1
chr1	150254467	150254473	chr1_BS3448_CACGTG_1
chr1	150254893	150254899	chr1_BS3448_CACGTG_3
chr1	150254907	150254913	chr1_BS3448_CACGTG_4
chr1	150266626	150266632	chr1_BS3450_CATGTG_1
chr1	150293915	150293921	chr1_BS3452_CACGTG_1
chr1	150337052	150337058	chr1_BS3455_CGCGTG_1
chr1	150479343	150479349	chr1_BS3461_CATGTG_1
chr1	150488318	150488324	chr1_BS3463_CACGTG_1
chr1	150488216	150488222	chr1_BS3463_CATGTG_1
chr1	150521347	150521353	chr1_BS3465_CACGCG_1
chr1	150521804	150521810	chr1_BS3465_CGCGTG_1
chr1	150540763	150540769	chr1_BS3472_CACATG_2
chr1	150552668	150552674	chr1_BS3475_CACGTG_1
chr1	150577227	150577233	chr1_BS3476_CACATG_1
chr1	150577289	150577295	chr1_BS3476_CACATG_2
chr1	150594959	150594965	chr1_BS3479_CACGTG_1
chr1	150595154	150595160	chr1_BS3479_CATGTG_1
chr1	150738293	150738299	chr1_BS3485_CACATG_1
chr1	150879299	150879305	chr1_BS3488_CATGTG_1
chr1	150946544	150946550	chr1_BS3494_CACATG_1
chr1	150951932	150951938	chr1_BS3497_CATGTG_1
chr1	150954579	150954585	chr1_BS3499_CACATG_1
chr1	150954635	150954641	chr1_BS3499_CATGTG_1
chr1	151029239	151029245	chr1_BS3513_CACGTG_1
chr1	151029214	151029220	chr1_BS3513_CACATG_1
chr1	151029330	151029336	chr1_BS3513_CACATG_2
chr1	151031338	151031344	chr1_BS3515_CACATG_1
chr1	151118957	151118963	chr1_BS3522_CACGCG_1
chr1	151170928	151170934	chr1_BS3531_CACGTG_1
chr1	151227329	151227335	chr1_BS3533_CGCGTG_1
chr1	151262745	151262751	chr1_BS3535_CACGTG_1
chr1	151319541	151319547	chr1_BS3545_CACGTG_1
chr1	151319547	151319553	chr1_BS3545_CACATG_1
chr1	151345812	151345818	chr1_BS3549_CACGTG_2
chr1	151445975	151445981	chr1_BS3557_CGCGTG_1
chr1	151568959	151568965	chr1_BS3570_CATGTG_1
chr1	151584618	151584624	chr1_BS3571_CACGCG_1
chr1	151802773	151802779	chr1_BS3583_CACATG_1
chr1	151805319	151805325	chr1_BS3586_CACGTG_1
chr1	151809036	151809042	chr1_BS3587_CATGTG_1
chr1	151809051	151809057	chr1_BS3587_CATGTG_2
chr1	151812426	151812432	chr1_BS3589_CACGCG_1
chr1	151965100	151965106	chr1_BS3599_CACATG_1
chr1	151966204	151966210	chr1_BS3601_CGCGTG_1
chr1	151966738	151966744	chr1_BS3602_CACGTG_1
chr1	151971587	151971593	chr1_BS3603_CACATG_1
chr1	152043636	152043642	chr1_BS3613_CATGTG_1
chr1	152140608	152140614	chr1_BS3615_CACATG_1
chr1	152158145	152158151	chr1_BS3617_CGCGTG_1
chr1	152414960	152414966	chr1_BS3622_CACGTG_1
chr1	152431477	152431483	chr1_BS3625_CACGTG_1
chr1	152708360	152708366	chr1_BS3628_CACGTG_1
chr1	152708302	152708308	chr1_BS3628_CATGTG_1
chr1	153032108	153032114	chr1_BS3630_CACATG_1
chr1	153211197	153211203	chr1_BS3632_CACATG_2
chr1	153211167	153211173	chr1_BS3632_CATGTG_1
chr1	153250509	153250515	chr1_BS3633_CACGTG_1
chr1	153377348	153377354	chr1_BS3638_CACGTG_1
chr1	153438438	153438444	chr1_BS3643_CACGTG_1
chr1	153483622	153483628	chr1_BS3646_CACGTG_1
chr1	153506457	153506463	chr1_BS3651_CACGTG_1
chr1	153509055	153509061	chr1_BS3652_CACGTG_2
chr1	153511106	153511112	chr1_BS3653_CATGTG_1
chr1	153538944	153538950	chr1_BS3655_CACATG_1
chr1	153540350	153540356	chr1_BS3656_CACATG_1
chr1	153540436	153540442	chr1_BS3656_CACATG_2
chr1	153583505	153583511	chr1_BS3663_CACGTG_1
chr1	153589525	153589531	chr1_BS3666_CACGTG_1
chr1	153599826	153599832	chr1_BS3668_CACGCG_1
chr1	153669735	153669741	chr1_BS3672_CACGTG_1
chr1	153744583	153744589	chr1_BS3675_CACATG_1
chr1	153769551	153769557	chr1_BS3679_CACGTG_1
chr1	153769566	153769572	chr1_BS3679_CACATG_1
chr1	153918386	153918392	chr1_BS3683_CGCGTG_1
chr1	153918519	153918525	chr1_BS3683_CGCGTG_2
chr1	153919002	153919008	chr1_BS3684_CACGCG_1
chr1	153934575	153934581	chr1_BS3687_CACATG_1
chr1	153939839	153939845	chr1_BS3690_CACGTG_1
chr1	153940322	153940328	chr1_BS3690_CACGCG_1
chr1	153959505	153959511	chr1_BS3694_CATGTG_1
chr1	154192117	154192123	chr1_BS3701_CACATG_1
chr1	154193092	154193098	chr1_BS3702_CACGTG_1
chr1	154193184	154193190	chr1_BS3702_CACGTG_2
chr1	154193401	154193407	chr1_BS3702_CACGTG_3
chr1	154194025	154194031	chr1_BS3703_CATGTG_1
chr1	154307598	154307604	chr1_BS3710_CACATG_1
chr1	154321070	154321076	chr1_BS3711_CATGTG_1
chr1	154321099	154321105	chr1_BS3711_CATGTG_2
chr1	154359373	154359379	chr1_BS3717_CACATG_1
chr1	154359417	154359423	chr1_BS3717_CACATG_2
chr1	154359265	154359271	chr1_BS3717_CATGTG_1
chr1	154390785	154390791	chr1_BS3719_CACGTG_1
chr1	154435820	154435826	chr1_BS3721_CACATG_1
chr1	154469807	154469813	chr1_BS3723_CATGTG_1
chr1	154531277	154531283	chr1_BS3726_CACGTG_1
chr1	154531305	154531311	chr1_BS3726_CACGTG_2
chr1	154531461	154531467	chr1_BS3726_CACGTG_3
chr1	154531355	154531361	chr1_BS3726_CACATG_1
chr1	154531626	154531632	chr1_BS3726_CACATG_2
chr1	154531476	154531482	chr1_BS3726_CGCGTG_1
chr1	154729826	154729832	chr1_BS3734_CACGTG_1
chr1	154729884	154729890	chr1_BS3734_CATGTG_1
chr1	154738696	154738702	chr1_BS3736_CATGTG_1
chr1	154833160	154833166	chr1_BS3739_CACGTG_1
chr1	154859158	154859164	chr1_BS3743_CACATG_1
chr1	154858915	154858921	chr1_BS3743_CATGTG_1
chr1	154909367	154909373	chr1_BS3745_CACGCG_1
chr1	154933752	154933758	chr1_BS3748_CATGTG_1
chr1	154934371	154934377	chr1_BS3749_CACGCG_1
chr1	154955649	154955655	chr1_BS3753_CACGTG_1
chr1	154966080	154966086	chr1_BS3754_CACATG_1
chr1	154972359	154972365	chr1_BS3756_CACGTG_1
chr1	154974273	154974279	chr1_BS3758_CACGCG_1
chr1	154976413	154976419	chr1_BS3760_CACGTG_1
chr1	154984776	154984782	chr1_BS3762_CACGTG_1
chr1	155023406	155023412	chr1_BS3767_CACGTG_1
chr1	155022986	155022992	chr1_BS3767_CACGCG_1
chr1	155051160	155051166	chr1_BS3774_CACGCG_1
chr1	155051204	155051210	chr1_BS3774_CACGCG_2
chr1	155053543	155053549	chr1_BS3775_CACGTG_2
chr1	155053573	155053579	chr1_BS3775_CACGTG_3
chr1	155056700	155056706	chr1_BS3777_CATGTG_1
chr1	155056736	155056742	chr1_BS3777_CATGTG_2
chr1	155064048	155064054	chr1_BS3781_CACGTG_1
chr1	155092853	155092859	chr1_BS3783_CATGTG_1
chr1	155098443	155098449	chr1_BS3785_CACGTG_1
chr1	155098728	155098734	chr1_BS3785_CACGTG_2
chr1	155098489	155098495	chr1_BS3785_CGCGTG_1
chr1	155100067	155100073	chr1_BS3786_CACGCG_1
chr1	155099842	155099848	chr1_BS3786_CGCGTG_1
chr1	155113070	155113076	chr1_BS3793_CACATG_1
chr1	155139821	155139827	chr1_BS3794_CACATG_1
chr1	155163658	155163664	chr1_BS3802_CGCGTG_1
chr1	155164219	155164225	chr1_BS3803_CACGTG_1
chr1	155164304	155164310	chr1_BS3803_CACGTG_2
chr1	155196893	155196899	chr1_BS3807_CATGTG_2
chr1	155197238	155197244	chr1_BS3807_CGCGTG_1
chr1	155231758	155231764	chr1_BS3814_CACGTG_1
chr1	155232156	155232162	chr1_BS3814_CACGTG_2
chr1	155243361	155243367	chr1_BS3815_CACGTG_1
chr1	155271420	155271426	chr1_BS3818_CACGTG_1
chr1	155277386	155277392	chr1_BS3819_CACATG_1
chr1	155294064	155294070	chr1_BS3824_CACGCG_1
chr1	155820230	155820236	chr1_BS3834_CACATG_1
chr1	155948304	155948310	chr1_BS3842_CACGCG_1
chr1	155952187	155952193	chr1_BS3844_CACATG_3
chr1	155971729	155971735	chr1_BS3846_CATGTG_1
chr1	156024431	156024437	chr1_BS3851_CGCGTG_1
chr1	156060833	156060839	chr1_BS3856_CACATG_1
chr1	156076396	156076402	chr1_BS3859_CACATG_1
chr1	156076247	156076253	chr1_BS3859_CACGCG_1
chr1	156084002	156084008	chr1_BS3861_CACGTG_1
chr1	156088204	156088210	chr1_BS3863_CATGTG_1
chr1	156095149	156095155	chr1_BS3866_CACATG_1
chr1	156099951	156099957	chr1_BS3868_CATGTG_1
chr1	156131076	156131082	chr1_BS3871_CACGCG_1
chr1	156227263	156227269	chr1_BS3878_CACATG_2
chr1	156227246	156227252	chr1_BS3878_CATGTG_1
chr1	156251001	156251007	chr1_BS3879_CATGTG_1
chr1	156252184	156252190	chr1_BS3881_CACGTG_1
chr1	156308527	156308533	chr1_BS3885_CACATG_1
chr1	156308274	156308280	chr1_BS3885_CGCGTG_1
chr1	156352982	156352988	chr1_BS3887_CATGTG_1
chr1	156427271	156427277	chr1_BS3892_CACGTG_1
chr1	156427172	156427178	chr1_BS3892_CACATG_1
chr1	156441487	156441493	chr1_BS3895_CACATG_1
chr1	156456886	156456892	chr1_BS3896_CACATG_1
chr1	156462199	156462205	chr1_BS3898_CACGTG_1
chr1	156470969	156470975	chr1_BS3899_CGCGTG_1
chr1	156474956	156474962	chr1_BS3900_CACGTG_1
chr1	156475276	156475282	chr1_BS3900_CACATG_1
chr1	156561546	156561552	chr1_BS3903_CACATG_1
chr1	156561505	156561511	chr1_BS3903_CGCGTG_1
chr1	156571228	156571234	chr1_BS3904_CATGTG_1
chr1	156597364	156597370	chr1_BS3910_CACATG_1
chr1	156630422	156630428	chr1_BS3912_CACATG_1
chr1	156630392	156630398	chr1_BS3912_CATGTG_1
chr1	156631533	156631539	chr1_BS3913_CATGTG_1
chr1	156676639	156676645	chr1_BS3919_CACGTG_1
chr1	156710875	156710881	chr1_BS3925_CACATG_1
chr1	156718914	156718920	chr1_BS3927_CACGTG_1
chr1	156720301	156720307	chr1_BS3929_CACATG_1
chr1	156720848	156720854	chr1_BS3930_CACGCG_1
chr1	156721280	156721286	chr1_BS3930_CGCGTG_1
chr1	156721675	156721681	chr1_BS3931_CGCGTG_1
chr1	156738255	156738261	chr1_BS3934_CACATG_1
chr1	156738093	156738099	chr1_BS3934_CATGTG_1
chr1	156738216	156738222	chr1_BS3934_CATGTG_2
chr1	156830645	156830651	chr1_BS3938_CACATG_1
chr1	156852507	156852513	chr1_BS3940_CACATG_1
chr1	156890372	156890378	chr1_BS3945_CGCGTG_1
chr1	157124277	157124283	chr1_BS3951_CATGTG_1
chr1	157248563	157248569	chr1_BS3956_CACGTG_1
chr1	157281788	157281794	chr1_BS3958_CACGTG_1
chr1	157281591	157281597	chr1_BS3958_CACATG_1
chr1	157282351	157282357	chr1_BS3959_CATGTG_1
chr1	157378108	157378114	chr1_BS3962_CACATG_2
chr1	157776687	157776693	chr1_BS3963_CACGTG_1
chr1	157902051	157902057	chr1_BS3964_CACATG_2
chr1	158057377	158057383	chr1_BS3965_CATGTG_1
chr1	158769719	158769725	chr1_BS3969_CATGTG_1
chr1	158979593	158979599	chr1_BS3971_CACATG_1
chr1	158985384	158985390	chr1_BS3972_CACATG_1
chr1	159750755	159750761	chr1_BS3974_CACGTG_1
chr1	159750613	159750619	chr1_BS3974_CGCGTG_1
chr1	159750822	159750828	chr1_BS3974_CGCGTG_2
chr1	159768774	159768780	chr1_BS3975_CATGTG_1
chr1	159851923	159851929	chr1_BS3979_CATGTG_1
chr1	159861529	159861535	chr1_BS3980_CACGTG_1
chr1	159899842	159899848	chr1_BS3985_CACGTG_1
chr1	159915574	159915580	chr1_BS3987_CACGTG_1
chr1	159940867	159940873	chr1_BS3988_CACGTG_1
chr1	159977545	159977551	chr1_BS3989_CACATG_1
chr1	160175710	160175716	chr1_BS3999_CATGTG_1
chr1	160175917	160175923	chr1_BS3999_CATGTG_2
chr1	160231830	160231836	chr1_BS4000_CACATG_1
chr1	160254804	160254810	chr1_BS4001_CACGTG_1
chr1	160261306	160261312	chr1_BS4002_CACATG_1
chr1	160490034	160490040	chr1_BS4006_CATGTG_1
chr1	160759658	160759664	chr1_BS4013_CACATG_1
chr1	160800621	160800627	chr1_BS4015_CACGTG_1
chr1	160807423	160807429	chr1_BS4016_CACATG_2
chr1	161043788	161043794	chr1_BS4028_CACATG_1
chr1	161044773	161044779	chr1_BS4029_CACGTG_1
chr1	161044787	161044793	chr1_BS4029_CACATG_1
chr1	161044970	161044976	chr1_BS4029_CACATG_3
chr1	161087301	161087307	chr1_BS4033_CACGTG_1
chr1	161087636	161087642	chr1_BS4033_CACATG_1
chr1	161131972	161131978	chr1_BS4038_CATGTG_1
chr1	161147371	161147377	chr1_BS4040_CGCGTG_1
chr1	161356107	161356113	chr1_BS4051_CACATG_1
chr1	161359659	161359665	chr1_BS4052_CGCGTG_1
chr1	161591590	161591596	chr1_BS4067_CGCGTG_1
chr1	161696359	161696365	chr1_BS4073_CACGTG_1
chr1	161720039	161720045	chr1_BS4076_CGCGTG_1
chr1	161735231	161735237	chr1_BS4077_CACGTG_1
chr1	162138377	162138383	chr1_BS4083_CACGCG_1
chr1	162360069	162360075	chr1_BS4092_CATGTG_1
chr1	162530917	162530923	chr1_BS4097_CGCGTG_1
chr1	162531650	162531656	chr1_BS4098_CACGCG_1
chr1	162534625	162534631	chr1_BS4100_CACGTG_1
chr1	162534970	162534976	chr1_BS4100_CACATG_1
chr1	164571426	164571432	chr1_BS4103_CATGTG_1
chr1	164610414	164610420	chr1_BS4104_CATGTG_1
chr1	164643020	164643026	chr1_BS4105_CACGCG_1
chr1	164704937	164704943	chr1_BS4107_CACATG_1
chr1	164741929	164741935	chr1_BS4109_CGCGTG_1
chr1	165198222	165198228	chr1_BS4113_CACGTG_1
chr1	165198050	165198056	chr1_BS4113_CACATG_1
chr1	165227482	165227488	chr1_BS4114_CATGTG_1
chr1	165599792	165599798	chr1_BS4117_CATGTG_1
chr1	165797223	165797229	chr1_BS4123_CATGTG_1
chr1	165797266	165797272	chr1_BS4123_CGCGTG_1
chr1	165805978	165805984	chr1_BS4125_CATGTG_1
chr1	165897471	165897477	chr1_BS4129_CATGTG_1
chr1	166136335	166136341	chr1_BS4130_CACGTG_1
chr1	166670151	166670157	chr1_BS4136_CACATG_1
chr1	166808710	166808716	chr1_BS4139_CACGTG_1
chr1	166845357	166845363	chr1_BS4142_CGCGTG_1
chr1	166845475	166845481	chr1_BS4142_CGCGTG_2
chr1	166944876	166944882	chr1_BS4144_CACGTG_1
chr1	166944925	166944931	chr1_BS4144_CACGCG_1
chr1	167021798	167021804	chr1_BS4145_CACGTG_1
chr1	167035860	167035866	chr1_BS4147_CACATG_1
chr1	167036115	167036121	chr1_BS4147_CACGCG_1
chr1	167189586	167189592	chr1_BS4148_CACGCG_1
chr1	167189610	167189616	chr1_BS4148_CACGCG_2
chr1	167189426	167189432	chr1_BS4148_CGCGTG_1
chr1	167191694	167191700	chr1_BS4149_CATGTG_1
chr1	167370825	167370831	chr1_BS4152_CACATG_1
chr1	167408914	167408920	chr1_BS4154_CGCGTG_1
chr1	167494021	167494027	chr1_BS4157_CACGTG_1
chr1	167494114	167494120	chr1_BS4157_CACGTG_2
chr1	167525370	167525376	chr1_BS4161_CATGTG_1
chr1	167569461	167569467	chr1_BS4164_CACATG_1
chr1	167569516	167569522	chr1_BS4164_CATGTG_1
chr1	167597774	167597780	chr1_BS4166_CATGTG_1
chr1	167599305	167599311	chr1_BS4167_CACATG_1
chr1	167599759	167599765	chr1_BS4167_CACGCG_1
chr1	167604562	167604568	chr1_BS4169_CGCGTG_1
chr1	167628871	167628877	chr1_BS4171_CACGTG_1
chr1	167684178	167684184	chr1_BS4172_CATGTG_1
chr1	167790762	167790768	chr1_BS4178_CATGTG_1
chr1	167790895	167790901	chr1_BS4178_CATGTG_2
chr1	167848224	167848230	chr1_BS4179_CACATG_1
chr1	167893478	167893484	chr1_BS4181_CATGTG_1
chr1	167906109	167906115	chr1_BS4184_CACGCG_1
chr1	168189933	168189939	chr1_BS4192_CACGTG_1
chr1	168194969	168194975	chr1_BS4193_CACGTG_1
chr1	168204553	168204559	chr1_BS4194_CATGTG_1
chr1	168205445	168205451	chr1_BS4195_CACATG_1
chr1	168312002	168312008	chr1_BS4199_CGCGTG_1
chr1	168348509	168348515	chr1_BS4201_CACGTG_1
chr1	168356803	168356809	chr1_BS4202_CACGTG_1
chr1	168356549	168356555	chr1_BS4202_CGCGTG_1
chr1	169162876	169162882	chr1_BS4210_CACATG_2
chr1	169453042	169453048	chr1_BS4215_CACATG_3
chr1	169455382	169455388	chr1_BS4217_CATGTG_1
chr1	171226445	171226451	chr1_BS4225_CACATG_2
chr1	171226497	171226503	chr1_BS4225_CATGTG_2
chr1	171455106	171455112	chr1_BS4228_CATGTG_1
chr1	171454990	171454996	chr1_BS4228_CGCGTG_1
chr1	171731426	171731432	chr1_BS4233_CGCGTG_1
chr1	171750856	171750862	chr1_BS4234_CACGTG_1
chr1	172615967	172615973	chr1_BS4247_CATGTG_1
chr1	173159894	173159900	chr1_BS4255_CACGTG_1
chr1	173324481	173324487	chr1_BS4262_CATGTG_1
chr1	173398764	173398770	chr1_BS4265_CATGTG_1
chr1	173398804	173398810	chr1_BS4265_CGCGTG_1
chr1	173836711	173836717	chr1_BS4278_CACGTG_1
chr1	173837325	173837331	chr1_BS4278_CACGTG_2
chr1	174126595	174126601	chr1_BS4285_CACATG_1
chr1	174126839	174126845	chr1_BS4285_CATGTG_2
chr1	174129527	174129533	chr1_BS4287_CATGTG_1
chr1	174969146	174969152	chr1_BS4298_CGCGTG_1
chr1	174984637	174984643	chr1_BS4299_CACATG_1
chr1	175099138	175099144	chr1_BS4302_CACATG_1
chr1	175147317	175147323	chr1_BS4304_CATGTG_1
chr1	175307794	175307800	chr1_BS4306_CACGTG_1
chr1	175343370	175343376	chr1_BS4307_CACGTG_1
chr1	176665356	176665362	chr1_BS4314_CATGTG_1
chr1	176849072	176849078	chr1_BS4317_CATGTG_1
chr1	176849085	176849091	chr1_BS4317_CATGTG_2
chr1	177140340	177140346	chr1_BS4321_CATGTG_1
chr1	177882968	177882974	chr1_BS4327_CACGTG_1
chr1	177915221	177915227	chr1_BS4328_CACATG_1
chr1	178062844	178062850	chr1_BS4331_CACGCG_1
chr1	178475869	178475875	chr1_BS4333_CACATG_2
chr1	178517555	178517561	chr1_BS4337_CACATG_1
chr1	178991195	178991201	chr1_BS4341_CACGTG_1
chr1	178995306	178995312	chr1_BS4343_CACGCG_1
chr1	178995468	178995474	chr1_BS4343_CGCGTG_1
chr1	179051092	179051098	chr1_BS4349_CACGTG_1
chr1	179061020	179061026	chr1_BS4351_CATGTG_1
chr1	179074793	179074799	chr1_BS4353_CGCGTG_1
chr1	179097860	179097866	chr1_BS4354_CACGCG_1
chr1	179099028	179099034	chr1_BS4355_CACATG_1
chr1	179199192	179199198	chr1_BS4357_CGCGTG_1
chr1	179261554	179261560	chr1_BS4358_CACGTG_1
chr1	179262877	179262883	chr1_BS4359_CGCGTG_1
chr1	179334794	179334800	chr1_BS4361_CGCGTG_1
chr1	179560899	179560905	chr1_BS4363_CACGTG_1
chr1	179560666	179560672	chr1_BS4363_CACGCG_1
chr1	179788170	179788176	chr1_BS4365_CACATG_1
chr1	180123945	180123951	chr1_BS4373_CACGTG_1
chr1	180164109	180164115	chr1_BS4379_CACGTG_1
chr1	180200414	180200420	chr1_BS4381_CACGCG_1
chr1	180200290	180200296	chr1_BS4381_CGCGTG_1
chr1	180221921	180221927	chr1_BS4383_CATGTG_1
chr1	180239083	180239089	chr1_BS4384_CACGTG_1
chr1	180471543	180471549	chr1_BS4385_CACGTG_1
chr1	180601254	180601260	chr1_BS4395_CATGTG_1
chr1	180922756	180922762	chr1_BS4401_CACATG_1
chr1	180923261	180923267	chr1_BS4402_CACGCG_1
chr1	180992145	180992151	chr1_BS4406_CACGTG_1
chr1	181090325	181090331	chr1_BS4421_CACATG_1
chr1	181096450	181096456	chr1_BS4422_CACATG_1
chr1	181102990	181102996	chr1_BS4425_CACATG_1
chr1	181135827	181135833	chr1_BS4431_CATGTG_1
chr1	181149320	181149326	chr1_BS4432_CACGTG_1
chr1	181557211	181557217	chr1_BS4435_CACATG_1
chr1	181863219	181863225	chr1_BS4436_CACGTG_1
chr1	182090119	182090125	chr1_BS4440_CATGTG_1
chr1	182090060	182090066	chr1_BS4440_CACGCG_1
chr1	182118737	182118743	chr1_BS4442_CACATG_1
chr1	182140234	182140240	chr1_BS4443_CACGTG_1
chr1	182167528	182167534	chr1_BS4445_CATGTG_1
chr1	182228482	182228488	chr1_BS4450_CACGTG_1
chr1	182228437	182228443	chr1_BS4450_CACATG_1
chr1	182231724	182231730	chr1_BS4451_CATGTG_1
chr1	182309578	182309584	chr1_BS4461_CACGTG_1
chr1	182360642	182360648	chr1_BS4462_CACGCG_1
chr1	182573207	182573213	chr1_BS4468_CACGTG_1
chr1	182573389	182573395	chr1_BS4468_CACATG_1
chr1	182573679	182573685	chr1_BS4468_CACGCG_1
chr1	182573452	182573458	chr1_BS4468_CGCGTG_1
chr1	182573712	182573718	chr1_BS4468_CGCGTG_2
chr1	182656673	182656679	chr1_BS4471_CACATG_1
chr1	182751794	182751800	chr1_BS4472_CATGTG_1
chr1	182758851	182758857	chr1_BS4474_CACGTG_1
chr1	182758563	182758569	chr1_BS4474_CACGCG_1
chr1	182758630	182758636	chr1_BS4474_CGCGTG_1
chr1	182809202	182809208	chr1_BS4477_CATGTG_1
chr1	182808424	182808430	chr1_BS4477_CACGCG_1
chr1	182993366	182993372	chr1_BS4478_CGCGTG_1
chr1	183063323	183063329	chr1_BS4479_CATGTG_1
chr1	183129184	183129190	chr1_BS4480_CATGTG_1
chr1	183273777	183273783	chr1_BS4484_CATGTG_1
chr1	183440303	183440309	chr1_BS4487_CACGTG_1
chr1	183885353	183885359	chr1_BS4497_CACGTG_1
chr1	183912100	183912106	chr1_BS4499_CACGTG_1
chr1	183912249	183912255	chr1_BS4499_CACATG_1
chr1	183912257	183912263	chr1_BS4499_CACATG_2
chr1	183912003	183912009	chr1_BS4499_CATGTG_1
chr1	183956925	183956931	chr1_BS4500_CACATG_1
chr1	184595066	184595072	chr1_BS4514_CACATG_1
chr1	184595095	184595101	chr1_BS4514_CATGTG_2
chr1	184723393	184723399	chr1_BS4516_CACATG_1
chr1	184723797	184723803	chr1_BS4516_CACGCG_1
chr1	184724823	184724829	chr1_BS4517_CACGTG_1
chr1	184743097	184743103	chr1_BS4520_CACGTG_1
chr1	184898807	184898813	chr1_BS4522_CACATG_1
chr1	185014488	185014494	chr1_BS4527_CACGCG_1
chr1	185218867	185218873	chr1_BS4529_CACATG_1
chr1	185286422	185286428	chr1_BS4532_CACGTG_1
chr1	185286354	185286360	chr1_BS4532_CACGCG_1
chr1	185688239	185688245	chr1_BS4534_CACATG_1
chr1	186051560	186051566	chr1_BS4538_CACATG_1
chr1	186081565	186081571	chr1_BS4540_CACATG_1
chr1	186649604	186649610	chr1_BS4545_CATGTG_1
chr1	187036420	187036426	chr1_BS4546_CACATG_1
chr1	191373655	191373661	chr1_BS4550_CATGTG_1
chr1	193027085	193027091	chr1_BS4557_CGCGTG_1
chr1	193030307	193030313	chr1_BS4561_CACGTG_1
chr1	193037307	193037313	chr1_BS4562_CATGTG_1
chr1	193074269	193074275	chr1_BS4565_CACGCG_1
chr1	193082522	193082528	chr1_BS4567_CATGTG_1
chr1	193090818	193090824	chr1_BS4568_CACGTG_1
chr1	195868184	195868190	chr1_BS4576_CATGTG_1
chr1	196501006	196501012	chr1_BS4579_CATGTG_1
chr1	197745160	197745166	chr1_BS4592_CATGTG_2
chr1	198128586	198128592	chr1_BS4600_CATGTG_1
chr1	198567978	198567984	chr1_BS4605_CATGTG_1
chr1	198574363	198574369	chr1_BS4607_CACATG_1
chr1	198632084	198632090	chr1_BS4610_CACATG_1
chr1	198632069	198632075	chr1_BS4610_CATGTG_1
chr1	198632086	198632092	chr1_BS4610_CATGTG_2
chr1	200195546	200195552	chr1_BS4624_CATGTG_1
chr1	200627370	200627376	chr1_BS4632_CACATG_2
chr1	200627311	200627317	chr1_BS4632_CATGTG_1
chr1	200639657	200639663	chr1_BS4636_CACGTG_1
chr1	200644133	200644139	chr1_BS4637_CATGTG_1
chr1	200708644	200708650	chr1_BS4638_CACGCG_1
chr1	200864141	200864147	chr1_BS4645_CATGTG_1
chr1	200984852	200984858	chr1_BS4648_CATGTG_1
chr1	200988862	200988868	chr1_BS4649_CACATG_1
chr1	201012119	201012125	chr1_BS4651_CATGTG_1
chr1	201091194	201091200	chr1_BS4656_CACATG_1
chr1	201252690	201252696	chr1_BS4673_CACGCG_1
chr1	201258019	201258025	chr1_BS4675_CACATG_1
chr1	201349120	201349126	chr1_BS4685_CACGTG_1
chr1	201368517	201368523	chr1_BS4688_CACATG_1
chr1	201368447	201368453	chr1_BS4688_CGCGTG_1
chr1	201405218	201405224	chr1_BS4690_CACATG_1
chr1	201476508	201476514	chr1_BS4701_CACGTG_1
chr1	201500100	201500106	chr1_BS4704_CACATG_1
chr1	201515544	201515550	chr1_BS4705_CACATG_1
chr1	201523358	201523364	chr1_BS4706_CATGTG_1
chr1	201542268	201542274	chr1_BS4710_CACATG_1
chr1	201542562	201542568	chr1_BS4710_CATGTG_1
chr1	201601680	201601686	chr1_BS4715_CACATG_1
chr1	201601682	201601688	chr1_BS4715_CATGTG_1
chr1	201601672	201601678	chr1_BS4715_CGCGTG_1
chr1	201623681	201623687	chr1_BS4719_CACGTG_1
chr1	201672888	201672894	chr1_BS4722_CGCGTG_1
chr1	201856496	201856502	chr1_BS4730_CACGTG_1
chr1	201856386	201856392	chr1_BS4730_CACATG_1
chr1	201857676	201857682	chr1_BS4731_CATGTG_1
chr1	201924867	201924873	chr1_BS4736_CGCGTG_1
chr1	201992463	201992469	chr1_BS4742_CATGTG_1
chr1	201999117	201999123	chr1_BS4743_CATGTG_1
chr1	202053970	202053976	chr1_BS4753_CACGTG_1
chr1	202054131	202054137	chr1_BS4753_CATGTG_1
chr1	202055349	202055355	chr1_BS4755_CACATG_1
chr1	202077539	202077545	chr1_BS4758_CACATG_1
chr1	202087395	202087401	chr1_BS4762_CACATG_1
chr1	202102362	202102368	chr1_BS4767_CACGTG_1
chr1	202133638	202133644	chr1_BS4777_CACATG_2
chr1	202135778	202135784	chr1_BS4778_CACATG_1
chr1	202135845	202135851	chr1_BS4778_CACATG_2
chr1	202252802	202252808	chr1_BS4786_CACGTG_1
chr1	202252864	202252870	chr1_BS4786_CACATG_1
chr1	202252840	202252846	chr1_BS4786_CATGTG_1
chr1	202558737	202558743	chr1_BS4796_CACGTG_1
chr1	202780651	202780657	chr1_BS4806_CACGTG_1
chr1	202781151	202781157	chr1_BS4807_CACGTG_1
chr1	202824107	202824113	chr1_BS4811_CACGTG_1
chr1	202824153	202824159	chr1_BS4811_CATGTG_1
chr1	202824648	202824654	chr1_BS4812_CATGTG_1
chr1	202842702	202842708	chr1_BS4815_CACGTG_1
chr1	202857767	202857773	chr1_BS4816_CACGCG_1
chr1	202896436	202896442	chr1_BS4817_CACGTG_1
chr1	202926934	202926940	chr1_BS4819_CACGCG_1
chr1	202976450	202976456	chr1_BS4825_CGCGTG_1
chr1	202995499	202995505	chr1_BS4827_CACGTG_1
chr1	203000831	203000837	chr1_BS4828_CACATG_2
chr1	203024460	203024466	chr1_BS4829_CATGTG_1
chr1	203028534	203028540	chr1_BS4830_CATGTG_1
chr1	203182660	203182666	chr1_BS4840_CACGTG_1
chr1	203185038	203185044	chr1_BS4841_CACATG_1
chr1	203260436	203260442	chr1_BS4853_CATGTG_1
chr1	203298027	203298033	chr1_BS4863_CACATG_1
chr1	203333773	203333779	chr1_BS4866_CACGTG_1
chr1	203377805	203377811	chr1_BS4867_CACGTG_1
chr1	203449995	203450001	chr1_BS4869_CACATG_1
chr1	203456795	203456801	chr1_BS4870_CGCGTG_1
chr1	203481955	203481961	chr1_BS4871_CATGTG_1
chr1	203525790	203525796	chr1_BS4873_CATGTG_1
chr1	203648605	203648611	chr1_BS4879_CACATG_1
chr1	203648624	203648630	chr1_BS4879_CATGTG_2
chr1	203662421	203662427	chr1_BS4881_CACATG_1
chr1	203662444	203662450	chr1_BS4881_CACATG_2
chr1	203695654	203695660	chr1_BS4884_CACATG_1
chr1	203695803	203695809	chr1_BS4884_CACATG_2
chr1	203702580	203702586	chr1_BS4885_CACGTG_1
chr1	203764637	203764643	chr1_BS4887_CACGTG_1
chr1	203830696	203830702	chr1_BS4888_CGCGTG_1
chr1	204043152	204043158	chr1_BS4891_CACGCG_1
chr1	204072008	204072014	chr1_BS4897_CATGTG_1
chr1	204100871	204100877	chr1_BS4902_CACATG_1
chr1	204100825	204100831	chr1_BS4902_CATGTG_1
chr1	204183507	204183513	chr1_BS4911_CACATG_1
chr1	204195144	204195150	chr1_BS4913_CACGCG_1
chr1	204195622	204195628	chr1_BS4914_CATGTG_1
chr1	204223335	204223341	chr1_BS4916_CACATG_1
chr1	204223517	204223523	chr1_BS4916_CACATG_2
chr1	204257355	204257361	chr1_BS4920_CACATG_1
chr1	204257504	204257510	chr1_BS4920_CATGTG_1
chr1	204289835	204289841	chr1_BS4926_CACGTG_1
chr1	204289800	204289806	chr1_BS4926_CACATG_1
chr1	204289739	204289745	chr1_BS4926_CATGTG_1
chr1	204314728	204314734	chr1_BS4928_CACGTG_1
chr1	204332951	204332957	chr1_BS4931_CATGTG_1
chr1	204370266	204370272	chr1_BS4936_CATGTG_1
chr1	204412451	204412457	chr1_BS4943_CACGTG_1
chr1	204415080	204415086	chr1_BS4944_CACGTG_1
chr1	204435393	204435399	chr1_BS4946_CATGTG_2
chr1	204449978	204449984	chr1_BS4948_CACGTG_1
chr1	204488302	204488308	chr1_BS4956_CACGTG_1
chr1	204592745	204592751	chr1_BS4964_CACATG_1
chr1	204616900	204616906	chr1_BS4965_CACATG_1
chr1	204660838	204660844	chr1_BS4968_CACATG_1
chr1	204674522	204674528	chr1_BS4969_CACATG_1
chr1	204676123	204676129	chr1_BS4970_CACGTG_1
chr1	204761643	204761649	chr1_BS4976_CACGTG_1
chr1	204829501	204829507	chr1_BS4980_CACATG_1
chr1	204911083	204911089	chr1_BS4983_CACATG_1
chr1	204915615	204915621	chr1_BS4984_CACATG_1
chr1	204953590	204953596	chr1_BS4991_CACGTG_1
chr1	205126582	205126588	chr1_BS5001_CACATG_1
chr1	205168811	205168817	chr1_BS5004_CACGTG_1
chr1	205198900	205198906	chr1_BS5009_CACATG_1
chr1	205199580	205199586	chr1_BS5010_CATGTG_1
[truncated: 22,981 more rows]
