# Supplementary material for: CRISPR/Cas9 screen for genome‐wide interrogation of essential MYC‐bound E‐boxes in cancer cells
Source: Mol Oncol. 2023 Aug 7;17(11):2295–313. doi: 10.1002/1878-0261.13493 (PMC10620128; doi:10.1002/1878-0261.13493)
Supplement: Supplementary file 2 — Fig. S1. Studied cell lines express high levels of MYC and depend on MYC for their growth. Fig. S2. Quality of MYC‐CRISPR and Brunello libraries based on NGS. Fig. S3. Changes in sgRNA abundance in two screen replicates. Fig. S4. Validation of the screen results using the CRISPR/dCas9 approach. Fig. S5. Snapshots of common E‐boxes and target genes in cancer cell lines. Fig. S6. Snapshot of selected specific E‐boxes and target genes in cancer cell lines. Fig. S7. Genomic location of sgRNAs targeting selected E‐boxes. Fig. S8. Validation of selected E‐boxes in K562 cells. Fig. S9. Validation of selected E‐boxes in ST486 cells. Fig. S10. Dynamics of tumor growth in vivo. Fig. S11. Intersection of the MYC‐CRISPR screen with SLAM‐seq data. Table S1. List of E‐boxes and targeting sgRNAs in the MYC‐EBOX‐CRISPR library. Table S2. Primer sequences. Table S3. Oligo sequences. Table S4. Number of reads obtained by NGS for individual samples. Table S5. Raw read counts for MYC‐EBOX‐CRISPR library in two screen replicates. Table S6. Raw read counts for Brunello library in two screen replicates. Table S7. Screen results for Brunello library by gene and by sgRNA. Table S8. Screen results for MYC‐EBOX‐CRISPR library by E‐box and by sgRNA. Table S9. Top 50 enriched gene sets among genes from Brunello library. Table S10. Top 50 enriched gene sets among genes adjacent to essential E‐boxes. Table S11. Depleted genes near essential E‐boxes specific for each cell line—processes they are involved in and TCGA data regarding expression in normal vs. tumor tissues and association with survival. Table S12. E‐box editing with CRISPR/Cas9: +1 insertions. Table S13. Mutations of K562 clones. [file MOL2-17-2295-s002.zip]

Archive with 6 entries (6 files):
- mol213493-sup-0002-Supinfo.pdf
- mol213493-sup-0003-TableS1.xlsx
- mol213493-sup-0004-TableS5.xlsx
- mol213493-sup-0005-TableS6.xlsx
- mol213493-sup-0006-TableS7.xlsx
- mol213493-sup-0007-TableS8.xlsx
