# Supplementary material for: CRISPR/Cas9 screen for genome‐wide interrogation of essential MYC‐bound E‐boxes in cancer cells
Source: Mol Oncol. 2023 Aug 7;17(11):2295–313. doi: 10.1002/1878-0261.13493 (PMC10620128; doi:10.1002/1878-0261.13493)
Supplement: Supplementary file 2 — Fig. S1. Studied cell lines express high levels of MYC and depend on MYC for their growth. Fig. S2. Quality of MYC‐CRISPR and Brunello libraries based on NGS. Fig. S3. Changes in sgRNA abundance in two screen replicates. Fig. S4. Validation of the screen results using the CRISPR/dCas9 approach. Fig. S5. Snapshots of common E‐boxes and target genes in cancer cell lines. Fig. S6. Snapshot of selected specific E‐boxes and target genes in cancer cell lines. Fig. S7. Genomic location of sgRNAs targeting selected E‐boxes. Fig. S8. Validation of selected E‐boxes in K562 cells. Fig. S9. Validation of selected E‐boxes in ST486 cells. Fig. S10. Dynamics of tumor growth in vivo. Fig. S11. Intersection of the MYC‐CRISPR screen with SLAM‐seq data. Table S1. List of E‐boxes and targeting sgRNAs in the MYC‐EBOX‐CRISPR library. Table S2. Primer sequences. Table S3. Oligo sequences. Table S4. Number of reads obtained by NGS for individual samples. Table S5. Raw read counts for MYC‐EBOX‐CRISPR library in two screen replicates. Table S6. Raw read counts for Brunello library in two screen replicates. Table S7. Screen results for Brunello library by gene and by sgRNA. Table S8. Screen results for MYC‐EBOX‐CRISPR library by E‐box and by sgRNA. Table S9. Top 50 enriched gene sets among genes from Brunello library. Table S10. Top 50 enriched gene sets among genes adjacent to essential E‐boxes. Table S11. Depleted genes near essential E‐boxes specific for each cell line—processes they are involved in and TCGA data regarding expression in normal vs. tumor tissues and association with survival. Table S12. E‐box editing with CRISPR/Cas9: +1 insertions. Table S13. Mutations of K562 clones. [file MOL2-17-2295-s002.zip › mol213493-sup-0003-TableS1.xlsx]

## Sheet: targeting sgRNAs
Supplementary Table S1. List of E-boxes and targeting sgRNAs in the MYC-CRISPR library
CFD score - predicted specificity of sgRNA, range 0-100. sgRNAs with CFD<30 should be treated with caution, they are marked in red font										Closest gene with TSS within 50kb from E-box
E-box	sgRNA name	sgRNA sequence	CFD score	chr	sgRNA strand	MYC peak start	MYC peak end	E-box start	E-box end	gene upstream	distance	gene downstream	distance
chr1_BS5_CGCGTG_1	#9_chr1_BS5_CGCGTG_1_sg1	GGCCACGACGGCCGCGTGCC	92.0936	chr1	+	839952	840388	840222	840228	N/A	N/A	SAMD11	20898
chr1_BS5_CGCGTG_1	#10_chr1_BS5_CGCGTG_1_sg2	ACCCCGGCGCTCCGGGCACG	92.7449	chr1	+	839952	840388	840222	840228	N/A	N/A	SAMD11	20898
chr1_BS6_CACGTG_1	#11_chr1_BS6_CACGTG_1_sg1	GCCCAGGAGGGGCACGTGGA	78.2955	chr1	-	846460	846844	846553	846559	N/A	N/A	SAMD11	14567
chr1_BS6_CACGTG_1	#12_chr1_BS6_CACGTG_1_sg2	AGTGGCCCAGGAGGGGCACG	69.4439	chr1	-	846460	846844	846553	846559	N/A	N/A	SAMD11	14567
chr1_BS7_CACGTG_2	#13_chr1_BS7_CACGTG_2_sg1	GGCCACCGGCAAGGGCACGT	92.3895	chr1	-	855734	856254	856106	856112	N/A	N/A	SAMD11	5014
chr1_BS7_CACGTG_2	#14_chr1_BS7_CACGTG_2_sg2	TGGCCACCGGCAAGGGCACG	89.0273	chr1	-	855734	856254	856106	856112	N/A	N/A	SAMD11	5014
chr1_BS12_CACGTG_1	#15_chr1_BS12_CACGTG_1_sg1	GTCCTGTGGGGTGCACGTGA	84.364	chr1	+	872146	872530	872366	872372	SAMD11	11246	NOC2L	22313
chr1_BS12_CACGTG_1	#16_chr1_BS12_CACGTG_1_sg2	TCCTGTGGGGTGCACGTGAT	95.4944	chr1	+	872146	872530	872366	872372	SAMD11	11246	NOC2L	22313
chr1_BS12_CACGTG_2	#17_chr1_BS12_CACGTG_2_sg1	ACACGGGTCCAGGACACGTG	92.0797	chr1	-	872146	872530	872452	872458	SAMD11	11332	NOC2L	22227
chr1_BS20_CACGCG_1	#19_chr1_BS20_CACGCG_1_sg1	CAATCCCTCTGTGCACGCGC	93.1463	chr1	+	902241	902733	902645	902651	PLEKHN1	769	PERM1	14852
chr1_BS21_CATGTG_1	#21_chr1_BS21_CATGTG_1_sg1	GGACTTTCACCCGGGCCACA	91.0066	chr1	+	919511	919895	919844	919850	PERM1	2347	HES4	15708
chr1_BS23_CACGTG_1	#22_chr1_BS23_CACGTG_1_sg1	GCGGGTCACCTGGAAGCACG	89.2988	chr1	-	935939	936539	936320	936326	HES4	768	ISG15	12526
chr1_BS23_CATGTG_1	#23_chr1_BS23_CATGTG_1_sg1	CCTGCTGGGATGACGTCATG	90.4959	chr1	+	935939	936539	936303	936309	HES4	751	ISG15	12543
chr1_BS23_CACGCG_1	#24_chr1_BS23_CACGCG_1_sg1	CTCCGCTGCACGGACGCGTG	98.2475	chr1	-	935939	936539	936523	936529	HES4	971	ISG15	12323
chr1_BS25_CATGTG_1	#25_chr1_BS25_CATGTG_1_sg1	CTCCCTCCTTCCTGTTCATG	69.0174	chr1	+	940317	940773	940555	940561	HES4	5003	ISG15	8291
chr1_BS25_CATGTG_1	#26_chr1_BS25_CATGTG_1_sg2	TCCCTCCTTCCTGTTCATGT	77.656	chr1	+	940317	940773	940555	940561	HES4	5003	ISG15	8291
chr1_BS26_CACGTG_1	#27_chr1_BS26_CACGTG_1_sg1	TCATGGCTCCTGATGACACG	91.2565	chr1	-	941959	942209	942116	942122	HES4	6564	ISG15	6730
chr1_BS27_CATGTG_1	#28_chr1_BS27_CATGTG_1_sg1	GCACTAAAGCTGTCATCACA	87.8554	chr1	-	948538	949012	948580	948586	HES4	13028	ISG15	266
chr1_BS31_CACGCG_1	#29_chr1_BS31_CACGCG_1_sg1	CGCACGACGACGCGCACACG	98.3518	chr1	+	968387	968913	968759	968765	AGRN	13257	RNF223	40928
chr1_BS31_CACGCG_2	#30_chr1_BS31_CACGCG_2_sg1	CGCGCACACGCGGTCGCACG	97.3313	chr1	+	968387	968913	968769	968775	AGRN	13267	RNF223	40918
chr1_BS33_CATGTG_1	#31_chr1_BS33_CATGTG_1_sg1	GAGGCCAGAGGCGGGGCATG	62.4324	chr1	+	993577	994017	993787	993793	AGRN	38285	RNF223	15900
chr1_BS36_CACGCG_3	#41_chr1_BS36_CACGCG_3_sg1	TCCGCCCTCGTCGTCCCGCG	96.6793	chr1	+	1004005	1004343	1004206	1004212	AGRN	48704	RNF223	5481
chr1_BS38_CACGCG_1	#42_chr1_BS38_CACGCG_1_sg1	CCCGTGCAGCGTCACGCGCC	97.0008	chr1	+	1005243	1005553	1005393	1005399	AGRN	49891	RNF223	4294
chr1_BS40_CATGTG_1	#45_chr1_BS40_CATGTG_1_sg1	GAGGCAGGTGAGCACATGGG	77.7799	chr1	-	1010005	1010241	1010107	1010113	RNF223	420	C1orf159	41629
chr1_BS40_CATGTG_1	#46_chr1_BS40_CATGTG_1_sg2	GATGAGGCAGGTGAGCACAT	83.0206	chr1	-	1010005	1010241	1010107	1010113	RNF223	420	C1orf159	41629
chr1_BS40_CATGTG_1	#47_chr1_BS40_CATGTG_1_sg3	GGATGAGGCAGGTGAGCACA	65.8089	chr1	-	1010005	1010241	1010107	1010113	RNF223	420	C1orf159	41629
chr1_BS40_CATGTG_2	#48_chr1_BS40_CATGTG_2_sg1	GCATAGAGCGTGTGAACACA	91.5532	chr1	-	1010005	1010241	1010161	1010167	RNF223	474	C1orf159	41575
chr1_BS41_CACGTG_2	#49_chr1_BS41_CACGTG_2_sg1	ATTGGCCCTTGGGCAGCACG	81.9737	chr1	-	1014764	1015893	1015692	1015698	RNF223	6005	C1orf159	36044
chr1_BS44_CACGTG_1	#50_chr1_BS44_CACGTG_1_sg1	CCATCCCACAAAGGCACGTG	92.8577	chr1	-	1071962	1072277	1072256	1072262	C1orf159	20520	TTLL10	37029
chr1_BS44_CACGTG_1	#51_chr1_BS44_CACGTG_1_sg2	ACCATCCCACAAAGGCACGT	92.7017	chr1	-	1071962	1072277	1072256	1072262	C1orf159	20520	TTLL10	37029
chr1_BS44_CACGTG_1	#52_chr1_BS44_CACGTG_1_sg3	CACCATCCCACAAAGGCACG	90.9317	chr1	-	1071962	1072277	1072256	1072262	C1orf159	20520	TTLL10	37029
chr1_BS46_CACATG_1	#53_chr1_BS46_CACATG_1_sg1	CATGTAATCGCCTGACCACA	93.0566	chr1	+	1080525	1081109	1080738	1080744	C1orf159	29002	TTLL10	28547
chr1_BS46_CACATG_1	#54_chr1_BS46_CACATG_1_sg2	TCACAAGGGGGTCGGCCATG	93.7143	chr1	+	1080525	1081109	1080738	1080744	C1orf159	29002	TTLL10	28547
chr1_BS49_CATGTG_1	#55_chr1_BS49_CATGTG_1_sg1	CCCTAGCTAAGGGCCATGTG	89.6638	chr1	+	1120876	1121260	1120913	1120919	TTLL10	11628	TNFRSF18	21176
chr1_BS49_CATGTG_1	#56_chr1_BS49_CATGTG_1_sg2	TTAGGACACTCCACCGCACA	97.9772	chr1	+	1120876	1121260	1120913	1120919	TTLL10	11628	TNFRSF18	21176
chr1_BS50_CACGCG_1	#57_chr1_BS50_CACGCG_1_sg1	TCCGCGCCGAGGCCCACGCG	94.8477	chr1	+	1136722	1137162	1136931	1136937	TTLL10	27646	TNFRSF18	5158
chr1_BS50_CACGCG_1	#58_chr1_BS50_CACGCG_1_sg2	TCCTCGTGGGCGGCCTCGCG	91.8528	chr1	+	1136722	1137162	1136931	1136937	TTLL10	27646	TNFRSF18	5158
chr1_BS50_CACGCG_1	#59_chr1_BS50_CACGCG_1_sg3	CCTCGTGGGCGGCCTCGCGT	96.2724	chr1	+	1136722	1137162	1136931	1136937	TTLL10	27646	TNFRSF18	5158
chr1_BS50_CGCGTG_1	#60_chr1_BS50_CGCGTG_1_sg1	CCCCGGTGTGGGGGGCGCGT	89.5164	chr1	+	1136722	1137162	1137044	1137050	TTLL10	27759	TNFRSF18	5045
chr1_BS50_CGCGTG_1	#61_chr1_BS50_CGCGTG_1_sg2	CCCGGTGTGGGGGGCGCGTG	83.9728	chr1	+	1136722	1137162	1137044	1137050	TTLL10	27759	TNFRSF18	5045
chr1_BS52_CACGTG_1	#63_chr1_BS52_CACGTG_1_sg1	GTGGTCTCCCCGACTCCACG	91.3339	chr1	+	1148671	1149070	1148825	1148831	TNFRSF18	6736	TNFRSF4	723
chr1_BS52_CACGTG_1	#64_chr1_BS52_CACGTG_1_sg2	CAGACTCGGCCCAGGCCACG	81.769	chr1	+	1148671	1149070	1148825	1148831	TNFRSF18	6736	TNFRSF4	723
chr1_BS52_CACGTG_2	#65_chr1_BS52_CACGTG_2_sg1	AGCCGTGCAAGCCCTGCACG	95.0662	chr1	+	1148671	1149070	1149053	1149059	TNFRSF18	6964	TNFRSF4	495
chr1_BS52_CACATG_1	#67_chr1_BS52_CACATG_1_sg1	GGGAGACCACGCTGGCCATG	79.7503	chr1	+	1148671	1149070	1148797	1148803	TNFRSF18	6708	TNFRSF4	751
chr1_BS53_CACGCG_1	#68_chr1_BS53_CACGCG_1_sg1	ACTGGGGATGAGGGTCCACG	83.0006	chr1	+	1166646	1167098	1166900	1166906	TNFRSF4	17352	SDF4	547
chr1_BS53_CACGCG_1	#69_chr1_BS53_CACGCG_1_sg2	GCTTCCGCTTCTGAACCGCG	93.1121	chr1	+	1166646	1167098	1166900	1166906	TNFRSF4	17352	SDF4	547
chr1_BS54_CACGTG_1	#70_chr1_BS54_CACGTG_1_sg1	GGGTGCCCGAGGCCACGTGA	87.6929	chr1	+	1167216	1167608	1167489	1167495	SDF4	42	B3GALT6	139
chr1_BS54_CACGTG_1	#71_chr1_BS54_CACGTG_1_sg2	GCCAATCGGCGGCCGTCACG	97.6154	chr1	+	1167216	1167608	1167489	1167495	SDF4	42	B3GALT6	139
chr1_BS57_CATGTG_1	#72_chr1_BS57_CATGTG_1_sg1	GCCCTGGGCCGTGGCACATG	79.1084	chr1	-	1209041	1209686	1209461	1209467	UBE2J2	227	SCNN1D	6354
chr1_BS57_CATGTG_1	#73_chr1_BS57_CATGTG_1_sg2	CGCCCTGGGCCGTGGCACAT	91.6031	chr1	-	1209041	1209686	1209461	1209467	UBE2J2	227	SCNN1D	6354
chr1_BS57_CATGTG_1	#74_chr1_BS57_CATGTG_1_sg3	CCGCCCTGGGCCGTGGCACA	87.5646	chr1	-	1209041	1209686	1209461	1209467	UBE2J2	227	SCNN1D	6354
chr1_BS57_CGCGTG_1	#75_chr1_BS57_CGCGTG_1_sg1	CCTCTCCCTGTCGCTGCGCG	88.8437	chr1	+	1209041	1209686	1209060	1209066	FAM132A	26958	UBE2J2	174
chr1_BS57_CGCGTG_1	#76_chr1_BS57_CGCGTG_1_sg2	CTCTCCCTGTCGCTGCGCGT	95.5296	chr1	+	1209041	1209686	1209060	1209066	FAM132A	26958	UBE2J2	174
chr1_BS58_CACATG_1	#77_chr1_BS58_CACATG_1_sg1	AGGGGTCAGAGGCATGTGTG	75.1428	chr1	-	1225519	1225903	1225831	1225837	SCNN1D	10016	ACAP3	17438
chr1_BS59_CACGCG_1	#78_chr1_BS59_CACGCG_1_sg1	CGGCTGGACGTGCCGACACG	97.3889	chr1	+	1227204	1227634	1227238	1227244	SCNN1D	11423	ACAP3	16031
chr1_BS59_CACGCG_1	#79_chr1_BS59_CACGCG_1_sg2	ATGGGTACATCACCGCGTGT	98.4804	chr1	+	1227204	1227634	1227238	1227244	SCNN1D	11423	ACAP3	16031
chr1_BS59_CGCGTG_1	#80_chr1_BS59_CGCGTG_1_sg1	AGCCGCACTCGTGTGCACGC	96.3829	chr1	-	1227204	1227634	1227206	1227212	SCNN1D	11391	ACAP3	16063
chr1_BS59_CGCGTG_1	#81_chr1_BS59_CGCGTG_1_sg2	CAGCCGCACTCGTGTGCACG	96.8788	chr1	-	1227204	1227634	1227206	1227212	SCNN1D	11391	ACAP3	16063
chr1_BS64_CACGTG_1	#82_chr1_BS64_CACGTG_1_sg1	GCGCAGCGGCGGGCGCCACG	90.4505	chr1	+	1243244	1244233	1244129	1244135	PUSL1	170	CPSF3L	15938
chr1_BS64_CACGTG_1	#83_chr1_BS64_CACGTG_1_sg2	CGCAGCGGCGGGCGCCACGT	94.9498	chr1	+	1243244	1244233	1244129	1244135	PUSL1	170	CPSF3L	15938
chr1_BS64_CGCGTG_1	#85_chr1_BS64_CGCGTG_1_sg1	GCGCGGGGTGACCGCGTGGT	96.1504	chr1	+	1243244	1244233	1243757	1243763	ACAP3	488	PUSL1	202
chr1_BS64_CGCGTG_1	#86_chr1_BS64_CGCGTG_1_sg2	GAGAGCGCGGGGTGACCGCG	91.173	chr1	+	1243244	1244233	1243757	1243763	ACAP3	488	PUSL1	202
chr1_BS64_CGCGTG_1	#87_chr1_BS64_CGCGTG_1_sg3	GGAGGCGCGCACCAACCACG	92.6006	chr1	+	1243244	1244233	1243757	1243763	ACAP3	488	PUSL1	202
chr1_BS71_CACGTG_1	#88_chr1_BS71_CACGTG_1_sg1	AGACGTGAGACACGATCACG	98.6766	chr1	-	1293846	1294386	1294187	1294193	MXRA8	260	AURKAIP1	16631
chr1_BS71_CACGTG_2	#89_chr1_BS71_CACGTG_2_sg1	CCTGAGGTGGCTCACGTGGG	75.0424	chr1	-	1293846	1294386	1294286	1294292	MXRA8	359	AURKAIP1	16532
chr1_BS71_CACGTG_2	#90_chr1_BS71_CACGTG_2_sg2	CCCTGAGGTGGCTCACGTGG	83.3345	chr1	-	1293846	1294386	1294286	1294292	MXRA8	359	AURKAIP1	16532
chr1_BS71_CACGTG_2	#92_chr1_BS71_CACGTG_2_sg3	TGCCCTGAGGTGGCTCACGT	92.7096	chr1	-	1293846	1294386	1294286	1294292	MXRA8	359	AURKAIP1	16532
chr1_BS71_CACGTG_2	#93_chr1_BS71_CACGTG_2_sg4	CTGCCCTGAGGTGGCTCACG	83.5659	chr1	-	1293846	1294386	1294286	1294292	MXRA8	359	AURKAIP1	16532
chr1_BS76_CGCGTG_1	#96_chr1_BS76_CGCGTG_1_sg1	CCGAACCAATGGCACGCGAC	99.8189	chr1	-	1334622	1335222	1334768	1334774	CCNL2	50	MRPL20	7925
chr1_BS76_CGCGTG_1	#97_chr1_BS76_CGCGTG_1_sg2	GCCGAACCAATGGCACGCGA	98.1789	chr1	-	1334622	1335222	1334768	1334774	CCNL2	50	MRPL20	7925
chr1_BS78_CGCGTG_1	#98_chr1_BS78_CGCGTG_1_sg1	ACACACACTCCGGCTCCGCG	93.1656	chr1	+	1337326	1337810	1337691	1337697	CCNL2	2973	MRPL20	5002
chr1_BS78_CGCGTG_1	#99_chr1_BS78_CGCGTG_1_sg2	GAGCCAGCGCCGCAACCACG	94.6265	chr1	+	1337326	1337810	1337691	1337697	CCNL2	2973	MRPL20	5002
chr1_BS79_CACGTG_1	#100_chr1_BS79_CACGTG_1_sg1	CGCAGTAATGAGGCGGCACG	97.683	chr1	+	1341603	1342027	1341813	1341819	CCNL2	7095	MRPL20	880
chr1_BS80_CACGCG_2	#101_chr1_BS80_CACGCG_2_sg1	TGGATAAACAGCAGCGCACG	97.2815	chr1	+	1342466	1343070	1342879	1342885	MRPL20	186	ANKRD65	13945
chr1_BS82_CGCGTG_1	#102_chr1_BS82_CGCGTG_1_sg1	CGACCGAGGCACGCACGCGC	96.8179	chr1	-	1370722	1371179	1370864	1370870	TMEM88B	9357	VWA1	38
chr1_BS82_CGCGTG_2	#103_chr1_BS82_CGCGTG_2_sg1	CTCTCCGGGGTCTGTGCGCG	93.7701	chr1	+	1370722	1371179	1370951	1370957	VWA1	49	ATAD3C	14117
chr1_BS83_CACGTG_1	#105_chr1_BS83_CACGTG_1_sg1	GGTCACGCAGAGTCCACGTG	93.908	chr1	+	1376170	1376770	1376506	1376512	VWA1	5604	ATAD3C	8562
chr1_BS83_CACGTG_1	#106_chr1_BS83_CACGTG_1_sg2	GGGTCACGCAGAGTCCACGT	96.3081	chr1	+	1376170	1376770	1376506	1376512	VWA1	5604	ATAD3C	8562
chr1_BS83_CACGTG_1	#107_chr1_BS83_CACGTG_1_sg3	GGGGTCACGCAGAGTCCACG	92.484	chr1	+	1376170	1376770	1376506	1376512	VWA1	5604	ATAD3C	8562
chr1_BS83_CATGTG_1	#108_chr1_BS83_CATGTG_1_sg1	CTGAATAAAAGGTGCACATG	86.9296	chr1	-	1376170	1376770	1376287	1376293	VWA1	5385	ATAD3C	8781
chr1_BS83_CACGCG_1	#111_chr1_BS83_CACGCG_1_sg1	GCCAGCAGAGGGAGCCCGCG	55.3021	chr1	+	1376170	1376770	1376441	1376447	VWA1	5539	ATAD3C	8627
chr1_BS86_CATGTG_1	#116_chr1_BS86_CATGTG_1_sg1	GTCACTCTCTCCGCCACATG	81.6231	chr1	+	1440121	1440454	1440184	1440190	ATAD3B	33050	ATAD3A	7338
chr1_BS88_CGCGTG_1	#117_chr1_BS88_CGCGTG_1_sg1	TCAGGGCCGCTGGGAGCGCG	83.3224	chr1	+	1446801	1446961	1446887	1446893	ATAD3B	39753	ATAD3A	635
chr1_BS89_CACGCG_1	#118_chr1_BS89_CACGCG_1_sg1	CCCTAGCAACGGAGCCCACG	93.5016	chr1	+	1446999	1447649	1447296	1447302	ATAD3B	40162	ATAD3A	226
chr1_BS89_CACGCG_1	#119_chr1_BS89_CACGCG_1_sg2	AGCCCCGCGCCGCATCCGCG	94.1338	chr1	+	1446999	1447649	1447296	1447302	ATAD3B	40162	ATAD3A	226
chr1_BS89_CACGCG_1	#120_chr1_BS89_CACGCG_1_sg3	GCCCCGCGCCGCATCCGCGT	96.411	chr1	+	1446999	1447649	1447296	1447302	ATAD3B	40162	ATAD3A	226
chr1_BS90_CATGTG_1	#123_chr1_BS90_CATGTG_1_sg1	CTGCACGGGGACCTTCCATG	90.0014	chr1	+	1486338	1486648	1486469	1486475	TMEM240	10729	SSU72	23793
chr1_BS90_CATGTG_1	#124_chr1_BS90_CATGTG_1_sg2	TGCACGGGGACCTTCCATGT	93.5304	chr1	+	1486338	1486648	1486469	1486475	TMEM240	10729	SSU72	23793
chr1_BS90_CATGTG_1	#125_chr1_BS90_CATGTG_1_sg3	GTGTGGACATTTAACCCACA	89.0747	chr1	+	1486338	1486648	1486469	1486475	TMEM240	10729	SSU72	23793
chr1_BS93_CACGTG_1	#127_chr1_BS93_CACGTG_1_sg1	CGTTTTTAACAGTGTCACGT	95.7539	chr1	-	1508824	1509548	1508994	1509000	TMEM240	33254	SSU72	1268
chr1_BS93_CACGTG_1	#128_chr1_BS93_CACGTG_1_sg2	CCGTTTTTAACAGTGTCACG	95.8854	chr1	-	1508824	1509548	1508994	1509000	TMEM240	33254	SSU72	1268
chr1_BS94_CGCGTG_1	#130_chr1_BS94_CGCGTG_1_sg1	CTGTGATGCCCACCCGCGTG	93.8041	chr1	+	1509570	1510519	1509684	1509690	TMEM240	33944	SSU72	578
chr1_BS94_CGCGTG_1	#131_chr1_BS94_CGCGTG_1_sg2	AGCGCGCGTAGTCCACACGC	99.6269	chr1	+	1509570	1510519	1509684	1509690	TMEM240	33944	SSU72	578
chr1_BS94_CGCGTG_1	#132_chr1_BS94_CGCGTG_1_sg3	CAGCGCGCGTAGTCCACACG	99.2682	chr1	+	1509570	1510519	1509684	1509690	TMEM240	33944	SSU72	578
chr1_BS94_CGCGTG_1	#133_chr1_BS94_CGCGTG_1_sg4	GCGCGTAGTCCACACGCGGG	97.449	chr1	+	1509570	1510519	1509684	1509690	TMEM240	33944	SSU72	578
chr1_BS95_CACATG_1	#134_chr1_BS95_CACATG_1_sg1	CGCTCCAGCTCCATGGCACA	86.0483	chr1	+	1529923	1530233	1530151	1530157	SSU72	19889	C1orf233	5325
chr1_BS95_CACATG_1	#135_chr1_BS95_CACATG_1_sg2	TCCAGCTCCATGGCACATGG	81.3802	chr1	+	1529923	1530233	1530151	1530157	SSU72	19889	C1orf233	5325
chr1_BS98_CACGTG_1	#136_chr1_BS98_CACGTG_1_sg1	GAGCTAACAGGACCACGTGA	88.9812	chr1	+	1549484	1550219	1550028	1550034	C1orf233	14552	MIB2	766
chr1_BS98_CACGTG_1	#137_chr1_BS98_CACGTG_1_sg2	AGCTAACAGGACCACGTGAG	95.0823	chr1	+	1549484	1550219	1550028	1550034	C1orf233	14552	MIB2	766
chr1_BS98_CACGTG_1	#139_chr1_BS98_CACGTG_1_sg3	TCCCCGCTGCACCCCTCACG	88.538	chr1	+	1549484	1550219	1550028	1550034	C1orf233	14552	MIB2	766
chr1_BS99_CGCGTG_1	#140_chr1_BS99_CGCGTG_1_sg1	GCACCGGAAGTGCGTCACGC	98.3251	chr1	-	1550462	1551109	1550784	1550790	C1orf233	15308	MIB2	10
chr1_BS99_CGCGTG_1	#141_chr1_BS99_CGCGTG_1_sg2	AGCACCGGAAGTGCGTCACG	97.7857	chr1	-	1550462	1551109	1550784	1550790	C1orf233	15308	MIB2	10
chr1_BS101_CGCGTG_1	#142_chr1_BS101_CGCGTG_1_sg1	CACAGGGCGGGGGCACGCGA	90.7701	chr1	-	1565699	1565999	1565941	1565947	MIB2	15147	MMP23B	1618
chr1_BS103_CACGTG_1	#145_chr1_BS103_CACGTG_1_sg1	CAGGAGCAAGGAACAGCACG	78.5372	chr1	+	1610298	1610710	1610645	1610651	CDK11B	20087	SLC35E2B	13598
chr1_BS107_CATGTG_1	#149_chr1_BS107_CATGTG_1_sg1	TCGCATACGGTGGCACATGC	95.0603	chr1	-	1684777	1685165	1684812	1684818	SLC35E2	7374	NADK	25097
chr1_BS110_CATGTG_1	#150_chr1_BS110_CATGTG_1_sg1	CCACTTGCCCAACATGTGAG	85.4413	chr1	+	1695687	1696004	1695897	1695903	SLC35E2	18459	NADK	14012
chr1_BS110_CATGTG_1	#151_chr1_BS110_CATGTG_1_sg2	GCCCAGCCCTCTCACATGTT	87.8015	chr1	+	1695687	1696004	1695897	1695903	SLC35E2	18459	NADK	14012
chr1_BS110_CATGTG_1	#152_chr1_BS110_CATGTG_1_sg3	GGCCCAGCCCTCTCACATGT	84.2318	chr1	+	1695687	1696004	1695897	1695903	SLC35E2	18459	NADK	14012
chr1_BS111_CACGTG_1	#153_chr1_BS111_CACGTG_1_sg1	CATGCGCGCTGCCGCGCACG	97.999	chr1	+	1709468	1710686	1709945	1709951	NADK	36	N/A	N/A
chr1_BS111_CACGTG_1	#154_chr1_BS111_CACGTG_1_sg2	ATGCGCGCTGCCGCGCACGT	98.8189	chr1	+	1709468	1710686	1709945	1709951	NADK	36	N/A	N/A
chr1_BS111_CACGTG_1	#155_chr1_BS111_CACGTG_1_sg3	TGCGCGCTGCCGCGCACGTG	97.238	chr1	+	1709468	1710686	1709945	1709951	NADK	36	N/A	N/A
chr1_BS111_CACGTG_1	#156_chr1_BS111_CACGTG_1_sg4	CGCGGGACGCCCCACGTGCG	97.2824	chr1	+	1709468	1710686	1709945	1709951	NADK	36	N/A	N/A
chr1_BS111_CACGTG_2	#157_chr1_BS111_CACGTG_2_sg1	CGGGACCTCCCGGACCACGT	95.2114	chr1	+	1709468	1710686	1710310	1710316	NADK	401	N/A	N/A
chr1_BS111_CACGTG_2	#158_chr1_BS111_CACGTG_2_sg2	GCGGGACCTCCCGGACCACG	91.5047	chr1	+	1709468	1710686	1710310	1710316	NADK	401	N/A	N/A
chr1_BS111_CACGTG_2	#159_chr1_BS111_CACGTG_2_sg3	CTCCCCTGAGCCGGCCCACG	86.5826	chr1	+	1709468	1710686	1710310	1710316	NADK	401	N/A	N/A
chr1_BS112_CGCGTG_1	#160_chr1_BS112_CGCGTG_1_sg1	CTACACAGCGGGACACGCGA	97.6177	chr1	-	1711619	1712136	1711839	1711845	NADK	1930	N/A	N/A
chr1_BS112_CGCGTG_1	#161_chr1_BS112_CGCGTG_1_sg2	TACACAGCGGGACACGCGAA	98.3479	chr1	-	1711619	1712136	1711839	1711845	NADK	1930	N/A	N/A
chr1_BS113_CACGTG_1	#162_chr1_BS113_CACGTG_1_sg1	CTCAATTTTACTCTAGCACG	94.3551	chr1	-	1713666	1714373	1713883	1713889	NADK	3974	N/A	N/A
chr1_BS113_CGCGTG_1	#163_chr1_BS113_CGCGTG_1_sg1	TGAAGTGTCCCCGTTTCGCG	99.02	chr1	+	1713666	1714373	1713767	1713773	NADK	3858	N/A	N/A
chr1_BS113_CGCGTG_1	#164_chr1_BS113_CGCGTG_1_sg2	GAAGTGTCCCCGTTTCGCGT	99.3952	chr1	+	1713666	1714373	1713767	1713773	NADK	3858	N/A	N/A
chr1_BS114_CACGTG_1	#165_chr1_BS114_CACGTG_1_sg1	AGACAAACAGGTAAATCACG	78.6376	chr1	+	1764941	1765241	1765065	1765071	N/A	N/A	N/A	N/A
chr1_BS118_CACGCG_1	#166_chr1_BS118_CACGCG_1_sg1	AACCCTCGAGTCGACACGCG	98.145	chr1	+	1821270	1821899	1821555	1821561	N/A	N/A	GNB1	1001
chr1_BS118_CACGCG_1	#167_chr1_BS118_CACGCG_1_sg2	ACCCTCGAGTCGACACGCGC	98.9859	chr1	+	1821270	1821899	1821555	1821561	N/A	N/A	GNB1	1001
chr1_BS118_CACGCG_1	#168_chr1_BS118_CACGCG_1_sg3	CCCTCGAGTCGACACGCGCG	99.6581	chr1	+	1821270	1821899	1821555	1821561	N/A	N/A	GNB1	1001
chr1_BS119_CACGCG_1	#169_chr1_BS119_CACGCG_1_sg1	CGTGGTGACGCGAGCGCGTG	98.0882	chr1	-	1822355	1822796	1822547	1822553	N/A	N/A	GNB1	9
chr1_BS119_CACGCG_1	#170_chr1_BS119_CACGCG_1_sg2	GCGTGGTGACGCGAGCGCGT	98.8444	chr1	-	1822355	1822796	1822547	1822553	N/A	N/A	GNB1	9
chr1_BS119_CACGCG_1	#171_chr1_BS119_CACGCG_1_sg3	TGCGTGGTGACGCGAGCGCG	96.7314	chr1	-	1822355	1822796	1822547	1822553	N/A	N/A	GNB1	9
chr1_BS119_CGCGTG_1	#172_chr1_BS119_CGCGTG_1_sg1	AAGCCGCTCGGACACGCGCT	98.3939	chr1	-	1822355	1822796	1822648	1822654	GNB1	92	CALML6	23617
chr1_BS120_CACATG_1	#173_chr1_BS120_CACATG_1_sg1	AGCCTGGAAGCCAGGACATG	74.166	chr1	-	1822948	1823372	1823319	1823325	GNB1	763	CALML6	22946
chr1_BS121_CACGTG_1	#174_chr1_BS121_CACGTG_1_sg1	ATCCCCAGAGAAAACTCACG	86.4319	chr1	+	1827265	1827565	1827560	1827566	GNB1	5003	CALML6	18706
chr1_BS125_CACGTG_1	#177_chr1_BS125_CACGTG_1_sg1	GGCTCCAGGGGCCACGTGCC	86.1553	chr1	+	1838870	1839170	1839026	1839032	GNB1	16470	CALML6	7239
chr1_BS126_CACGTG_1	#178_chr1_BS126_CACGTG_1_sg1	CTTCTTGCTTGACGTTCACG	93.1281	chr1	-	1840432	1841029	1840817	1840823	GNB1	18261	CALML6	5448
chr1_BS127_CACATG_1	#179_chr1_BS127_CACATG_1_sg1	CTGTGGGCGTGTCATGTGGT	89.5032	chr1	-	1849987	1851317	1850776	1850782	TMEM52	36	N/A	N/A
chr1_BS127_CACATG_1	#180_chr1_BS127_CACATG_1_sg2	TCTGTGGGCGTGTCATGTGG	84.6535	chr1	-	1849987	1851317	1850776	1850782	TMEM52	36	N/A	N/A
chr1_BS127_CACATG_1	#181_chr1_BS127_CACATG_1_sg3	CGTTCTGTGGGCGTGTCATG	92.8743	chr1	-	1849987	1851317	1850776	1850782	TMEM52	36	N/A	N/A
chr1_BS130_CATGTG_1	#184_chr1_BS130_CATGTG_1_sg1	CTCCTGACTCGGGCCATGTG	87.8943	chr1	+	1933260	1933700	1933536	1933542	N/A	N/A	CFAP74	1740
chr1_BS130_CATGTG_1	#185_chr1_BS130_CATGTG_1_sg2	TTCTCCAACACAGCCACACA	82.3284	chr1	+	1933260	1933700	1933536	1933542	N/A	N/A	CFAP74	1740
chr1_BS131_CACGTG_1	#186_chr1_BS131_CACGTG_1_sg1	GTCGCCGAGGGACCCACGTG	94.7249	chr1	+	1976202	1976642	1976361	1976367	GABRD	25594	PRKCZ	5547
chr1_BS131_CACGTG_1	#187_chr1_BS131_CACGTG_1_sg2	TCGCCGAGGGACCCACGTGC	97.7152	chr1	+	1976202	1976642	1976361	1976367	GABRD	25594	PRKCZ	5547
chr1_BS131_CACGTG_1	#188_chr1_BS131_CACGTG_1_sg3	GGGGAGCTCGTCCCGCACGT	97.4789	chr1	+	1976202	1976642	1976361	1976367	GABRD	25594	PRKCZ	5547
chr1_BS131_CACGTG_1	#189_chr1_BS131_CACGTG_1_sg4	CGGGGAGCTCGTCCCGCACG	95.7137	chr1	+	1976202	1976642	1976361	1976367	GABRD	25594	PRKCZ	5547
chr1_BS131_CACGCG_1	#190_chr1_BS131_CACGCG_1_sg1	GCTCGGGCTGGCGGCGCGTG	90.4736	chr1	-	1976202	1976642	1976389	1976395	GABRD	25622	PRKCZ	5519
chr1_BS131_CACGCG_1	#191_chr1_BS131_CACGCG_1_sg2	GGCTCGGGCTGGCGGCGCGT	92.2477	chr1	-	1976202	1976642	1976389	1976395	GABRD	25622	PRKCZ	5519
chr1_BS131_CACGCG_1	#192_chr1_BS131_CACGCG_1_sg3	GGGCTCGGGCTGGCGGCGCG	76.126	chr1	-	1976202	1976642	1976389	1976395	GABRD	25622	PRKCZ	5519
chr1_BS131_CACGCG_1	#193_chr1_BS131_CACGCG_1_sg4	CTCGGGCTGGCGGCGCGTGG	85.592	chr1	-	1976202	1976642	1976389	1976395	GABRD	25622	PRKCZ	5519
chr1_BS131_CGCGTG_1	#194_chr1_BS131_CGCGTG_1_sg1	GTGAGGGGCACACGGGCGCG	89.861	chr1	+	1976202	1976642	1976609	1976615	GABRD	25842	PRKCZ	5299
chr1_BS131_CGCGTG_1	#195_chr1_BS131_CGCGTG_1_sg2	AGGGGCACACGGGCGCGTGG	87.8293	chr1	+	1976202	1976642	1976609	1976615	GABRD	25842	PRKCZ	5299
chr1_BS133_CACGTG_1	#196_chr1_BS133_CACGTG_1_sg1	ACCTGCGGGATGAAAGCACG	92.9957	chr1	+	1980766	1981079	1980921	1980927	GABRD	30154	PRKCZ	987
chr1_BS134_CACGTG_1	#197_chr1_BS134_CACGTG_1_sg1	GACTTCACGCAAGGCGCACG	99.2573	chr1	-	1990662	1991102	1990861	1990867	PRKCZ	8953	N/A	N/A
chr1_BS138_CACGTG_1	#200_chr1_BS138_CACGTG_1_sg1	AAGTGTCCCCTAAATTCACG	91.8308	chr1	-	2064348	2064938	2064405	2064411	N/A	N/A	N/A	N/A
chr1_BS138_CACGTG_1	#201_chr1_BS138_CACGTG_1_sg2	GTGTCCCCTAAATTCACGTG	90.7885	chr1	-	2064348	2064938	2064405	2064411	N/A	N/A	N/A	N/A
chr1_BS138_CACGTG_1	#202_chr1_BS138_CACGTG_1_sg3	AGTGTCCCCTAAATTCACGT	95.9699	chr1	-	2064348	2064938	2064405	2064411	N/A	N/A	N/A	N/A
chr1_BS140_CACGTG_1	#203_chr1_BS140_CACGTG_1_sg1	ACAACCCACTCCACCACGTG	90.7855	chr1	+	2071144	2071572	2071313	2071319	N/A	N/A	N/A	N/A
chr1_BS140_CACGTG_1	#204_chr1_BS140_CACGTG_1_sg2	GAACAACCCACTCCACCACG	90.326	chr1	+	2071144	2071572	2071313	2071319	N/A	N/A	N/A	N/A
chr1_BS140_CACGTG_1	#205_chr1_BS140_CACGTG_1_sg3	AACAACCCACTCCACCACGT	90.8242	chr1	+	2071144	2071572	2071313	2071319	N/A	N/A	N/A	N/A
chr1_BS140_CACGTG_1	#206_chr1_BS140_CACGTG_1_sg4	ACCATGGTTTATACCCCACG	95.7376	chr1	+	2071144	2071572	2071313	2071319	N/A	N/A	N/A	N/A
chr1_BS140_CACGTG_1	#207_chr1_BS140_CACGTG_1_sg5	ATGGTTTATACCCCACGTGG	93.1801	chr1	+	2071144	2071572	2071313	2071319	N/A	N/A	N/A	N/A
chr1_BS142_CACGTG_1	#208_chr1_BS142_CACGTG_1_sg1	TCGGCCCCCTCCTGATCACG	92.7553	chr1	-	2107066	2107868	2107666	2107672	N/A	N/A	C1orf86	18548
chr1_BS143_CACGTG_2	#209_chr1_BS143_CACGTG_2_sg1	GCCCGGCCATGTGGGACACG	93.1563	chr1	-	2110839	2111466	2111016	2111022	N/A	N/A	C1orf86	15198
chr1_BS143_CACGTG_2	#210_chr1_BS143_CACGTG_2_sg2	CCGGCCATGTGGGACACGTG	93.4986	chr1	-	2110839	2111466	2111016	2111022	N/A	N/A	C1orf86	15198
chr1_BS143_CACGTG_2	#211_chr1_BS143_CACGTG_2_sg3	CCCGGCCATGTGGGACACGT	92.134	chr1	-	2110839	2111466	2111016	2111022	N/A	N/A	C1orf86	15198
chr1_BS143_CACGTG_3	#212_chr1_BS143_CACGTG_3_sg1	GGAACGTGCCTGTCGCACGT	98.4271	chr1	-	2110839	2111466	2111255	2111261	N/A	N/A	C1orf86	14959
chr1_BS143_CACGTG_3	#213_chr1_BS143_CACGTG_3_sg2	AGGAACGTGCCTGTCGCACG	99.0172	chr1	-	2110839	2111466	2111255	2111261	N/A	N/A	C1orf86	14959
chr1_BS143_CACATG_1	#214_chr1_BS143_CACATG_1_sg1	CCCCACGTGTCCCACATGGC	84.4305	chr1	+	2110839	2111466	2111025	2111031	N/A	N/A	C1orf86	15189
chr1_BS143_CACATG_1	#215_chr1_BS143_CACATG_1_sg2	CCAACCCCACGTGTCCCACA	88.3873	chr1	+	2110839	2111466	2111025	2111031	N/A	N/A	C1orf86	15189
chr1_BS143_CACATG_1	#216_chr1_BS143_CACATG_1_sg3	GCAGCACCGCCCGGCCATGT	93.4404	chr1	+	2110839	2111466	2111025	2111031	N/A	N/A	C1orf86	15189
chr1_BS143_CACATG_1	#217_chr1_BS143_CACATG_1_sg4	CGCAGCACCGCCCGGCCATG	90.5502	chr1	+	2110839	2111466	2111025	2111031	N/A	N/A	C1orf86	15189
chr1_BS144_CATGTG_1	#218_chr1_BS144_CATGTG_1_sg1	CCAGGATGTTTCCATGTGGC	78.712	chr1	+	2111728	2112408	2112369	2112375	N/A	N/A	C1orf86	13845
chr1_BS144_CATGTG_1	#219_chr1_BS144_CATGTG_1_sg2	GGCTCCAGGATGTTTCCATG	84.6663	chr1	+	2111728	2112408	2112369	2112375	N/A	N/A	C1orf86	13845
chr1_BS144_CATGTG_1	#220_chr1_BS144_CATGTG_1_sg3	GGCCATACTAGCCGGCCACA	95.5	chr1	+	2111728	2112408	2112369	2112375	N/A	N/A	C1orf86	13845
chr1_BS146_CACGTG_1	#222_chr1_BS146_CACGTG_1_sg1	GGGGGCGCCGGGAAGCACGT	93.238	chr1	+	2125918	2126302	2126075	2126081	N/A	N/A	C1orf86	139
chr1_BS147_CACGTG_1	#223_chr1_BS147_CACGTG_1_sg1	CGACCTCAAAGTCGGCCACG	96.5663	chr1	+	2126562	2127002	2126791	2126797	C1orf86	577	SKI	33342
chr1_BS147_CACGTG_1	#225_chr1_BS147_CACGTG_1_sg2	GGGCGGCTGCTGCCACCACG	78.2335	chr1	+	2126562	2127002	2126791	2126797	C1orf86	577	SKI	33342
chr1_BS148_CACGTG_1	#226_chr1_BS148_CACGTG_1_sg1	TGACCTCTGCTCTGGGCACG	80.5267	chr1	+	2129218	2129704	2129288	2129294	C1orf86	3074	SKI	30845
chr1_BS148_CACGTG_1	#227_chr1_BS148_CACGTG_1_sg2	CCTCTGCTCTGGGCACGTGG	79.0587	chr1	+	2129218	2129704	2129288	2129294	C1orf86	3074	SKI	30845
chr1_BS148_CACGTG_1	#228_chr1_BS148_CACGTG_1_sg3	CTCTGCTCTGGGCACGTGGC	80.8379	chr1	+	2129218	2129704	2129288	2129294	C1orf86	3074	SKI	30845
chr1_BS149_CACGTG_1	#229_chr1_BS149_CACGTG_1_sg1	TGTCCTCCATCCCCACGTGT	89.7071	chr1	+	2130532	2130951	2130728	2130734	C1orf86	4514	SKI	29405
chr1_BS149_CACGTG_1	#230_chr1_BS149_CACGTG_1_sg2	GTCCTCCATCCCCACGTGTC	93.508	chr1	+	2130532	2130951	2130728	2130734	C1orf86	4514	SKI	29405
chr1_BS149_CACGTG_1	#231_chr1_BS149_CACGTG_1_sg3	GAAGCTGAGCCCGACACGTG	95.8068	chr1	+	2130532	2130951	2130728	2130734	C1orf86	4514	SKI	29405
chr1_BS149_CACGTG_1	#232_chr1_BS149_CACGTG_1_sg4	GGAAGCTGAGCCCGACACGT	95.8028	chr1	+	2130532	2130951	2130728	2130734	C1orf86	4514	SKI	29405
chr1_BS149_CACGTG_1	#233_chr1_BS149_CACGTG_1_sg5	CGGAAGCTGAGCCCGACACG	95.7394	chr1	+	2130532	2130951	2130728	2130734	C1orf86	4514	SKI	29405
chr1_BS150_CACATG_1	#234_chr1_BS150_CACATG_1_sg1	ACGCGCTCGTGGCTTGCATG	94.4676	chr1	-	2136722	2137170	2137083	2137089	C1orf86	10869	SKI	23050
chr1_BS151_CGCGTG_1	#235_chr1_BS151_CGCGTG_1_sg1	CCTGGAGGTGGACCCGCGTG	95.1079	chr1	+	2139742	2140162	2139946	2139952	C1orf86	13732	SKI	20187
chr1_BS151_CGCGTG_1	#236_chr1_BS151_CGCGTG_1_sg2	TCCCAGCACCTTCCGCACGC	89.0789	chr1	+	2139742	2140162	2139946	2139952	C1orf86	13732	SKI	20187
chr1_BS151_CGCGTG_1	#237_chr1_BS151_CGCGTG_1_sg3	CTCCCAGCACCTTCCGCACG	91.2757	chr1	+	2139742	2140162	2139946	2139952	C1orf86	13732	SKI	20187
chr1_BS152_CACGCG_1	#238_chr1_BS152_CACGCG_1_sg1	GGCTTGCAGCCACCCACACG	91.9352	chr1	+	2144045	2144515	2144239	2144245	C1orf86	18025	SKI	15894
chr1_BS152_CACGCG_1	#239_chr1_BS152_CACGCG_1_sg2	GGCAGGGACACACCGCGTGT	95.3147	chr1	+	2144045	2144515	2144239	2144245	C1orf86	18025	SKI	15894
chr1_BS152_CACGCG_1	#240_chr1_BS152_CACGCG_1_sg3	TGGCAGGGACACACCGCGTG	95.5312	chr1	+	2144045	2144515	2144239	2144245	C1orf86	18025	SKI	15894
chr1_BS155_CACATG_1	#241_chr1_BS155_CACATG_1_sg1	GGCTGGAGGAAGCCACATGT	83.7705	chr1	+	2162342	2163025	2162656	2162662	SKI	2523	N/A	N/A
chr1_BS155_CACATG_1	#242_chr1_BS155_CACATG_1_sg2	GCTGGAGGAAGCCACATGTC	86.8847	chr1	+	2162342	2163025	2162656	2162662	SKI	2523	N/A	N/A
chr1_BS155_CACATG_1	#243_chr1_BS155_CACATG_1_sg3	CCACAATCCCCCCCGACATG	95.1376	chr1	+	2162342	2163025	2162656	2162662	SKI	2523	N/A	N/A
chr1_BS156_CACATG_1	#244_chr1_BS156_CACATG_1_sg1	GGCAACATTGTGACAGCATG	90.3057	chr1	-	2171710	2172020	2171886	2171892	SKI	11753	N/A	N/A
chr1_BS157_CATGTG_1	#245_chr1_BS157_CATGTG_1_sg1	TAGGCTGTGGTGCACCATGT	58.9318	chr1	+	2174816	2175126	2175026	2175032	SKI	14893	N/A	N/A
chr1_BS157_CATGTG_1	#246_chr1_BS157_CATGTG_1_sg2	GTAGGCTGTGGTGCACCATG	88.4655	chr1	+	2174816	2175126	2175026	2175032	SKI	14893	N/A	N/A
chr1_BS158_CACGTG_1	#248_chr1_BS158_CACGTG_1_sg1	CCCAGACGCGCCGTGGCACG	95.572	chr1	+	2183256	2183580	2183445	2183451	SKI	23312	N/A	N/A
chr1_BS158_CACGTG_1	#249_chr1_BS158_CACGTG_1_sg2	CCAGACGCGCCGTGGCACGT	98.8505	chr1	+	2183256	2183580	2183445	2183451	SKI	23312	N/A	N/A
chr1_BS161_CACGTG_1	#251_chr1_BS161_CACGTG_1_sg1	ACTGCCTCCAGCAGCCACGT	82.983	chr1	+	2242894	2243318	2243090	2243096	N/A	N/A	N/A	N/A
chr1_BS161_CACGTG_1	#253_chr1_BS161_CACGTG_1_sg2	TGCCTCCAGCAGCCACGTGG	80.8798	chr1	+	2242894	2243318	2243090	2243096	N/A	N/A	N/A	N/A
chr1_BS161_CACATG_1	#256_chr1_BS161_CACATG_1_sg1	GACCGTCCCTGTGGCCACAT	91.9478	chr1	+	2242894	2243318	2242996	2243002	N/A	N/A	N/A	N/A
chr1_BS161_CACATG_1	#257_chr1_BS161_CACATG_1_sg2	TCCGAGGCAGAGTGCCCATG	84.9551	chr1	+	2242894	2243318	2242996	2243002	N/A	N/A	N/A	N/A
chr1_BS162_CACATG_1	#258_chr1_BS162_CACATG_1_sg1	TGTGTGTGGCCGCATACATG	89.6229	chr1	-	2277090	2277474	2277254	2277260	N/A	N/A	MORN1	45936
chr1_BS165_CACGCG_1	#259_chr1_BS165_CACGCG_1_sg1	GTGGGGGCGGGGCACGCGCG	79.398	chr1	+	2343815	2344604	2344222	2344228	PEX10	212	N/A	N/A
chr1_BS165_CGCGTG_1	#260_chr1_BS165_CGCGTG_1_sg1	GGGATGGGCTCGCGGCCGCG	90.2371	chr1	+	2343815	2344604	2344266	2344272	PEX10	256	N/A	N/A
chr1_BS165_CGCGTG_1	#261_chr1_BS165_CGCGTG_1_sg2	CCGAGGTCGCAGCAACCACG	95.298	chr1	+	2343815	2344604	2344266	2344272	PEX10	256	N/A	N/A
chr1_BS166_CACGTG_1	#262_chr1_BS166_CACGTG_1_sg1	GCAACCCGGCATCGCCCACG	97.4018	chr1	+	2345287	2345825	2345500	2345506	PEX10	1490	N/A	N/A
chr1_BS166_CACGTG_1	#263_chr1_BS166_CACGTG_1_sg2	TCACCTCAGCGGCTCCACGT	92.7683	chr1	+	2345287	2345825	2345500	2345506	PEX10	1490	N/A	N/A
chr1_BS166_CACGTG_1	#264_chr1_BS166_CACGTG_1_sg3	ATCACCTCAGCGGCTCCACG	91.0239	chr1	+	2345287	2345825	2345500	2345506	PEX10	1490	N/A	N/A
chr1_BS169_CACGTG_1	#265_chr1_BS169_CACGTG_1_sg1	GCAGAGCCCGGCTGGCACGT	83.8084	chr1	-	2427544	2427844	2427605	2427611	PLCH2	28708	PANK4	30462
chr1_BS169_CACGTG_1	#266_chr1_BS169_CACGTG_1_sg2	GGCAGAGCCCGGCTGGCACG	78.2462	chr1	-	2427544	2427844	2427605	2427611	PLCH2	28708	PANK4	30462
chr1_BS169_CACGTG_2	#267_chr1_BS169_CACGTG_2_sg1	CCGGGTGGCAGCGGCACACG	90.5427	chr1	-	2427544	2427844	2427645	2427651	PLCH2	28748	PANK4	30422
chr1_BS170_CATGTG_2	#270_chr1_BS170_CATGTG_2_sg1	CCCAGCACTGGGGACACATG	76.4982	chr1	-	2430933	2431317	2431228	2431234	PLCH2	32331	PANK4	26839
chr1_BS170_CATGTG_2	#271_chr1_BS170_CATGTG_2_sg2	ACCCAGCACTGGGGACACAT	80.7804	chr1	-	2430933	2431317	2431228	2431234	PLCH2	32331	PANK4	26839
chr1_BS175_CACGTG_1	#273_chr1_BS175_CACGTG_1_sg1	AGGACAGAAGCCTGGCCACG	79.7049	chr1	+	2473022	2473442	2473221	2473227	HES5	11537	TNFRSF14	14582
chr1_BS175_CACGTG_1	#274_chr1_BS175_CACGTG_1_sg2	AGTAACCACTGCAGGCCACG	90.719	chr1	+	2473022	2473442	2473221	2473227	HES5	11537	TNFRSF14	14582
chr1_BS176_CACGTG_1	#276_chr1_BS176_CACGTG_1_sg1	CCCCTCGACCCCAGGCCACG	74.8327	chr1	+	2475876	2476260	2476131	2476137	HES5	14447	TNFRSF14	11672
chr1_BS177_CACGTG_1	#277_chr1_BS177_CACGTG_1_sg1	GCGTGGCTGGGGGGTCACGT	91.1544	chr1	-	2477581	2478047	2477604	2477610	HES5	15920	TNFRSF14	10199
chr1_BS177_CACGTG_1	#278_chr1_BS177_CACGTG_1_sg2	GGCGTGGCTGGGGGGTCACG	32.9118	chr1	-	2477581	2478047	2477604	2477610	HES5	15920	TNFRSF14	10199
chr1_BS180_CACGTG_1	#280_chr1_BS180_CACGTG_1_sg1	ACATTCACGTCCTGGCCACG	90.1903	chr1	+	2480082	2480573	2480330	2480336	HES5	18646	TNFRSF14	7473
chr1_BS180_CACGTG_1	#281_chr1_BS180_CACGTG_1_sg2	CATTCACGTCCTGGCCACGT	92.0382	chr1	+	2480082	2480573	2480330	2480336	HES5	18646	TNFRSF14	7473
chr1_BS180_CACGTG_1	#282_chr1_BS180_CACGTG_1_sg3	CTCCCCTACACCCGCCCACG	87.7914	chr1	+	2480082	2480573	2480330	2480336	HES5	18646	TNFRSF14	7473
chr1_BS181_CACATG_1	#283_chr1_BS181_CACATG_1_sg1	TCTTCCTTGCAAGACCCACA	74.3357	chr1	+	2486241	2486681	2486429	2486435	HES5	24745	TNFRSF14	1374
chr1_BS181_CACATG_1	#284_chr1_BS181_CACATG_1_sg2	CCCCACATGCAGAGCCATGT	82.35	chr1	+	2486241	2486681	2486429	2486435	HES5	24745	TNFRSF14	1374
chr1_BS181_CACATG_1	#285_chr1_BS181_CACATG_1_sg3	CCCCCACATGCAGAGCCATG	80.3488	chr1	+	2486241	2486681	2486429	2486435	HES5	24745	TNFRSF14	1374
chr1_BS181_CATGTG_1	#286_chr1_BS181_CATGTG_1_sg1	CCACATGGCTCTGCATGTGG	77.3158	chr1	+	2486241	2486681	2486441	2486447	HES5	24757	TNFRSF14	1362
chr1_BS181_CATGTG_1	#287_chr1_BS181_CATGTG_1_sg2	GACCCACATGGCTCTGCATG	85.3678	chr1	+	2486241	2486681	2486441	2486447	HES5	24757	TNFRSF14	1362
chr1_BS181_CATGTG_1	#288_chr1_BS181_CATGTG_1_sg3	ACCCACATGGCTCTGCATGT	86.1881	chr1	+	2486241	2486681	2486441	2486447	HES5	24757	TNFRSF14	1362
chr1_BS182_CACGTG_1	#290_chr1_BS182_CACGTG_1_sg1	GGGGCACTGGCGTCGTCACG	96.7888	chr1	+	2487073	2487373	2487183	2487189	HES5	25499	TNFRSF14	620
chr1_BS182_CACGTG_1	#291_chr1_BS182_CACGTG_1_sg2	GGGCACTGGCGTCGTCACGT	97.8756	chr1	+	2487073	2487373	2487183	2487189	HES5	25499	TNFRSF14	620
chr1_BS182_CATGTG_1	#292_chr1_BS182_CATGTG_1_sg1	GCCTCGCTCCCTGCATCACA	86.7894	chr1	-	2487073	2487373	2487202	2487208	HES5	25518	TNFRSF14	601
chr1_BS184_CACATG_1	#296_chr1_BS184_CACATG_1_sg1	ACAGTCACGTCCTGGCCATG	83.0627	chr1	+	2509369	2510109	2509878	2509884	TNFRSF14	22075	FAM213B	8020
chr1_BS186_CACGTG_1	#298_chr1_BS186_CACGTG_1_sg1	CAAGCGAAAACCAGGCCACG	83.7426	chr1	+	2516840	2517604	2517545	2517551	TNFRSF14	29742	FAM213B	353
chr1_BS186_CACGTG_1	#299_chr1_BS186_CACGTG_1_sg2	GAGGGCTTAGCCTTTCCACG	90.1829	chr1	+	2516840	2517604	2517545	2517551	TNFRSF14	29742	FAM213B	353
chr1_BS188_CACATG_1	#300_chr1_BS188_CACATG_1_sg1	CAGTGCAGCCAGGGGCATGT	78.6051	chr1	-	2524188	2524498	2524431	2524437	FAM213B	6533	MMEL1	40050
chr1_BS194_CACGTG_1	#302_chr1_BS194_CACGTG_1_sg1	TACTGTGCCTACACCACGTG	93.2064	chr1	+	2825004	2825388	2825151	2825157	N/A	N/A	N/A	N/A
chr1_BS194_CACGTG_2	#304_chr1_BS194_CACGTG_2_sg1	CGCACAGTGAGGCTGCCACG	87.3604	chr1	+	2825004	2825388	2825186	2825192	N/A	N/A	N/A	N/A
chr1_BS194_CACGTG_2	#305_chr1_BS194_CACGTG_2_sg2	GAAGCAACCTCAGGGCCACG	85.3743	chr1	+	2825004	2825388	2825186	2825192	N/A	N/A	N/A	N/A
chr1_BS194_CACGTG_3	#306_chr1_BS194_CACGTG_3_sg1	CCGGCTCACAGACCAGCACG	89.8798	chr1	+	2825004	2825388	2825341	2825347	N/A	N/A	N/A	N/A
chr1_BS194_CACGTG_3	#307_chr1_BS194_CACGTG_3_sg2	TTCAGGCCAGAACCACGTGC	90.4326	chr1	+	2825004	2825388	2825341	2825347	N/A	N/A	N/A	N/A
chr1_BS194_CATGTG_1	#308_chr1_BS194_CATGTG_1_sg1	GGCCCCAGGTAGGCGCACAT	95.5509	chr1	-	2825004	2825388	2825305	2825311	N/A	N/A	N/A	N/A
chr1_BS194_CATGTG_1	#309_chr1_BS194_CATGTG_1_sg2	GGGCCCCAGGTAGGCGCACA	91.6025	chr1	-	2825004	2825388	2825305	2825311	N/A	N/A	N/A	N/A
chr1_BS195_CACGTG_1	#310_chr1_BS195_CACGTG_1_sg1	GAGTTGGTGCCCCACTCACG	93.5762	chr1	+	3002451	3002761	3002498	3002504	PRDM16	16757	N/A	N/A
chr1_BS195_CACGTG_1	#311_chr1_BS195_CACGTG_1_sg2	AGTTGGTGCCCCACTCACGT	95.5681	chr1	+	3002451	3002761	3002498	3002504	PRDM16	16757	N/A	N/A
chr1_BS195_CACGTG_1	#312_chr1_BS195_CACGTG_1_sg3	TCAACGTGAACCCACGTGAG	97.6352	chr1	+	3002451	3002761	3002498	3002504	PRDM16	16757	N/A	N/A
chr1_BS197_CACATG_1	#315_chr1_BS197_CACATG_1_sg1	AGCTGCGCCCAGACACATGT	92.468	chr1	+	3130344	3130676	3130542	3130548	N/A	N/A	N/A	N/A
chr1_BS197_CACATG_1	#316_chr1_BS197_CACATG_1_sg2	ACGAGACTCCGACATGTGTC	95.0345	chr1	+	3130344	3130676	3130542	3130548	N/A	N/A	N/A	N/A
chr1_BS197_CACGCG_1	#317_chr1_BS197_CACGCG_1_sg1	TACATTAACTCAGAAGCACG	92.9212	chr1	+	3130344	3130676	3130480	3130486	N/A	N/A	N/A	N/A
chr1_BS197_CACGCG_1	#318_chr1_BS197_CACGCG_1_sg2	ACATTAACTCAGAAGCACGC	91.3298	chr1	+	3130344	3130676	3130480	3130486	N/A	N/A	N/A	N/A
chr1_BS198_CACATG_1	#319_chr1_BS198_CACATG_1_sg1	AGCCAGCCATTGGCTACACA	73.1291	chr1	+	3236472	3236975	3236549	3236555	N/A	N/A	N/A	N/A
chr1_BS201_CATGTG_1	#325_chr1_BS201_CATGTG_1_sg1	CTTCCAAGAGATCCTGCACA	85.3537	chr1	+	3276234	3276555	3276435	3276441	N/A	N/A	N/A	N/A
chr1_BS203_CACGTG_1	#326_chr1_BS203_CACGTG_1_sg1	ATCCAGTCCGGGCGATCACG	97.696	chr1	+	3370756	3371221	3371055	3371061	N/A	N/A	ARHGEF16	91
chr1_BS203_CACGTG_1	#327_chr1_BS203_CACGTG_1_sg2	TCCAGTCCGGGCGATCACGT	99.1163	chr1	+	3370756	3371221	3371055	3371061	N/A	N/A	ARHGEF16	91
chr1_BS207_CACATG_1	#328_chr1_BS207_CACATG_1_sg1	GGAGCACGCTCACACATGCC	93.8278	chr1	+	3408394	3408704	3408496	3408502	ARHGEF16	37350	N/A	N/A
chr1_BS207_CACATG_2	#329_chr1_BS207_CACATG_2_sg1	CGCAATAGTGCATGCATGTG	92.1916	chr1	-	3408394	3408704	3408531	3408537	ARHGEF16	37385	N/A	N/A
chr1_BS208_CACATG_1	#330_chr1_BS208_CACATG_1_sg1	CTGCTGGGCGGGCACATGCC	83.4765	chr1	+	3411214	3411524	3411444	3411450	ARHGEF16	40298	N/A	N/A
chr1_BS209_CACATG_1	#331_chr1_BS209_CACATG_1_sg1	CTGTGTCTGTGGGTCACATG	66.0542	chr1	-	3448004	3448392	3448199	3448205	N/A	N/A	N/A	N/A
chr1_BS212_CACGCG_1	#333_chr1_BS212_CACGCG_1_sg1	AGCGCCCCACCCTGAGCACG	90.082	chr1	+	3481779	3482163	3482000	3482006	N/A	N/A	MEGF6	46059
chr1_BS213_CACGTG_1	#334_chr1_BS213_CACGTG_1_sg1	GCGTCCTATGGCGCACGTGG	98.9217	chr1	-	3527784	3528128	3527903	3527909	N/A	N/A	MEGF6	156
chr1_BS213_CACGTG_1	#335_chr1_BS213_CACGTG_1_sg2	GCTGCGTCCTATGGCGCACG	96.6007	chr1	-	3527784	3528128	3527903	3527909	N/A	N/A	MEGF6	156
chr1_BS214_CACGTG_1	#336_chr1_BS214_CACGTG_1_sg1	TTGGGCTGCCCTTTGGCACG	89.0925	chr1	+	3535494	3535957	3535520	3535526	MEGF6	7461	TPRG1L	6035
chr1_BS214_CATGTG_1	#337_chr1_BS214_CATGTG_1_sg1	AAATGCAAAACCATAACATG	73.3008	chr1	+	3535494	3535957	3535603	3535609	MEGF6	7544	TPRG1L	5952
chr1_BS215_CGCGTG_1	#338_chr1_BS215_CGCGTG_1_sg1	GGAAGTGAGCCTGCGCGTGA	91.9051	chr1	+	3541140	3541580	3541368	3541374	MEGF6	13309	TPRG1L	187
chr1_BS215_CGCGTG_1	#339_chr1_BS215_CGCGTG_1_sg2	CGGAAGCGACCGTCACGCGC	99.0222	chr1	+	3541140	3541580	3541368	3541374	MEGF6	13309	TPRG1L	187
chr1_BS220_CACGCG_1	#340_chr1_BS220_CACGCG_1_sg1	GCGGTCCCTCCGCACGCGCA	97.6439	chr1	+	3662711	3663285	3663159	3663165	N/A	N/A	CCDC27	5805
chr1_BS220_CACGCG_1	#341_chr1_BS220_CACGCG_1_sg2	GCGAGCTGCCCGTGCGCGTG	96.5188	chr1	+	3662711	3663285	3663159	3663165	N/A	N/A	CCDC27	5805
chr1_BS223_CACGTG_1	#342_chr1_BS223_CACGTG_1_sg1	CACCGAGCGTGGGCCACGTG	87.058	chr1	+	3688425	3688925	3688706	3688712	CCDC27	19742	SMIM1	618
chr1_BS223_CACGTG_1	#343_chr1_BS223_CACGTG_1_sg2	ACCGAGCGTGGGCCACGTGC	93.9629	chr1	+	3688425	3688925	3688706	3688712	CCDC27	19742	SMIM1	618
chr1_BS223_CACGTG_1	#344_chr1_BS223_CACGTG_1_sg3	AGGGGCGTGGCGCCCGCACG	95.6115	chr1	+	3688425	3688925	3688706	3688712	CCDC27	19742	SMIM1	618
chr1_BS224_CACATG_1	#345_chr1_BS224_CACATG_1_sg1	TGCTGTTTTCCCGGAGCATG	82.8741	chr1	-	3690355	3690795	3690442	3690448	SMIM1	1118	LRRC47	22626
chr1_BS225_CACATG_1	#346_chr1_BS225_CACATG_1_sg1	CCTGACCTCAGGCATGTGGG	74.3172	chr1	-	3691336	3691831	3691639	3691645	SMIM1	2315	LRRC47	21429
chr1_BS225_CACATG_1	#348_chr1_BS225_CACATG_1_sg2	AAGCCCTGACCTCAGGCATG	77.1766	chr1	-	3691336	3691831	3691639	3691645	SMIM1	2315	LRRC47	21429
chr1_BS226_CACGTG_1	#349_chr1_BS226_CACGTG_1_sg1	GGCCTGTGCTCTCACGTGTG	92.4313	chr1	-	3692442	3693042	3692520	3692526	SMIM1	3196	LRRC47	20548
chr1_BS226_CACGTG_2	#350_chr1_BS226_CACGTG_2_sg1	TACAAACAGCTGGGCACACG	92.0865	chr1	+	3692442	3693042	3692728	3692734	SMIM1	3404	LRRC47	20340
chr1_BS226_CACGTG_2	#351_chr1_BS226_CACGTG_2_sg2	AACAGCTGGGCACACGTGGC	92.9828	chr1	+	3692442	3693042	3692728	3692734	SMIM1	3404	LRRC47	20340
chr1_BS226_CACATG_1	#352_chr1_BS226_CACATG_1_sg1	AGACACACCCCTTGTACACA	90.0816	chr1	+	3692442	3693042	3692557	3692563	SMIM1	3233	LRRC47	20511
chr1_BS226_CACGCG_1	#353_chr1_BS226_CACGCG_1_sg1	ATGCTGCCCCGCATGCACGC	95.061	chr1	+	3692442	3693042	3692500	3692506	SMIM1	3176	LRRC47	20568
chr1_BS226_CACGCG_1	#354_chr1_BS226_CACGCG_1_sg2	TGCTGCCCCGCATGCACGCG	95.8441	chr1	+	3692442	3693042	3692500	3692506	SMIM1	3176	LRRC47	20568
chr1_BS226_CACGCG_1	#355_chr1_BS226_CACGCG_1_sg3	GCTGCCCCGCATGCACGCGG	94.5471	chr1	+	3692442	3693042	3692500	3692506	SMIM1	3176	LRRC47	20568
chr1_BS226_CACGCG_1	#356_chr1_BS226_CACGCG_1_sg4	CTGCCCCGCATGCACGCGGG	94.1415	chr1	+	3692442	3693042	3692500	3692506	SMIM1	3176	LRRC47	20568
chr1_BS226_CACGCG_1	#357_chr1_BS226_CACGCG_1_sg5	AATGCTGCCCCGCATGCACG	97.5954	chr1	+	3692442	3693042	3692500	3692506	SMIM1	3176	LRRC47	20568
chr1_BS226_CACGCG_2	#358_chr1_BS226_CACGCG_2_sg1	AGCGCACAGGGCACACGCGC	93.8029	chr1	+	3692442	3693042	3692611	3692617	SMIM1	3287	LRRC47	20457
chr1_BS227_CACGTG_1	#359_chr1_BS227_CACGTG_1_sg1	GTTAACTGGACTTTTACACG	88.558	chr1	-	3711826	3712250	3712158	3712164	SMIM1	22834	LRRC47	910
chr1_BS227_CATGTG_1	#360_chr1_BS227_CATGTG_1_sg1	ATCTTCAAGATCACAGCATG	82.3819	chr1	+	3711826	3712250	3712009	3712015	SMIM1	22685	LRRC47	1059
chr1_BS228_CGCGTG_1	#361_chr1_BS228_CGCGTG_1_sg1	ACTCTCCTCTATGGCACGCG	95.503	chr1	-	3712875	3713663	3713159	3713165	LRRC47	91	N/A	N/A
chr1_BS230_CACGTG_1	#362_chr1_BS230_CACGTG_1_sg1	TGCCAGAGGAGCCGAGCACG	90.3891	chr1	+	3739057	3739441	3739223	3739229	LRRC47	26155	CEP104	34574
chr1_BS230_CACGTG_1	#363_chr1_BS230_CACGTG_1_sg2	GCCAGAGGAGCCGAGCACGT	88.5062	chr1	+	3739057	3739441	3739223	3739229	LRRC47	26155	CEP104	34574
chr1_BS230_CACGTG_1	#364_chr1_BS230_CACGTG_1_sg3	CCAGAGGAGCCGAGCACGTG	90.6361	chr1	+	3739057	3739441	3739223	3739229	LRRC47	26155	CEP104	34574
chr1_BS235_CATGTG_1	#366_chr1_BS235_CATGTG_1_sg1	TCCAGGTCGGTTCCCATGTG	89.5424	chr1	+	3823817	3824201	3823843	3823849	C1orf174	6986	N/A	N/A
chr1_BS235_CATGTG_1	#367_chr1_BS235_CATGTG_1_sg2	AGTTCCTGAAGGCCACACAT	86.1466	chr1	+	3823817	3824201	3823843	3823849	C1orf174	6986	N/A	N/A
chr1_BS235_CATGTG_1	#368_chr1_BS235_CATGTG_1_sg3	TAGTTCCTGAAGGCCACACA	86.6845	chr1	+	3823817	3824201	3823843	3823849	C1orf174	6986	N/A	N/A
chr1_BS236_CACGTG_1	#370_chr1_BS236_CACGTG_1_sg1	TGGAGACCAGATAACCACGT	90.9152	chr1	+	3824473	3824857	3824653	3824659	C1orf174	7796	N/A	N/A
chr1_BS236_CACGTG_1	#371_chr1_BS236_CACGTG_1_sg2	GTGGAGACCAGATAACCACG	90.0123	chr1	+	3824473	3824857	3824653	3824659	C1orf174	7796	N/A	N/A
chr1_BS237_CATGTG_1	#373_chr1_BS237_CATGTG_1_sg1	TCCCCACTTTCACGGCCATG	92.7127	chr1	+	3827325	3827774	3827388	3827394	C1orf174	10531	N/A	N/A
chr1_BS237_CATGTG_1	#374_chr1_BS237_CATGTG_1_sg2	CCCCACTTTCACGGCCATGT	92.6765	chr1	+	3827325	3827774	3827388	3827394	C1orf174	10531	N/A	N/A
chr1_BS241_CACGTG_1	#376_chr1_BS241_CACGTG_1_sg1	AGCAGGCACTTCTGTGCACG	82.5395	chr1	-	5812343	5812793	5812589	5812595	N/A	N/A	N/A	N/A
chr1_BS241_CACGCG_1	#377_chr1_BS241_CACGCG_1_sg1	AAAGGCTCACGTCGGCCACG	95.8382	chr1	+	5812343	5812793	5812350	5812356	N/A	N/A	N/A	N/A
chr1_BS241_CACGCG_1	#378_chr1_BS241_CACGCG_1_sg2	TGGCACAAACGGAATCCGCG	98.9483	chr1	+	5812343	5812793	5812350	5812356	N/A	N/A	N/A	N/A
chr1_BS243_CACATG_1	#379_chr1_BS243_CACATG_1_sg1	TAATGCCTGCTCCTCACATG	82.6274	chr1	+	5945816	5946312	5946256	5946262	N/A	N/A	N/A	N/A
chr1_BS243_CACATG_1	#380_chr1_BS243_CACATG_1_sg2	AAATAAATGAGCCACATGTG	64.5943	chr1	+	5945816	5946312	5946256	5946262	N/A	N/A	N/A	N/A
chr1_BS244_CACGTG_1	#383_chr1_BS244_CACGTG_1_sg1	TTGTGACTTGGGAGGCCACG	82.2463	chr1	+	5977658	5978089	5977877	5977883	N/A	N/A	N/A	N/A
chr1_BS244_CACGTG_1	#384_chr1_BS244_CACGTG_1_sg2	CCGGGTTAGAAGTAGCCACG	95.766	chr1	+	5977658	5978089	5977877	5977883	N/A	N/A	N/A	N/A
chr1_BS246_CACATG_2	#386_chr1_BS246_CACATG_2_sg1	TGAGAATGCCAAGCACATGG	73.6343	chr1	+	6035193	6035577	6035335	6035341	N/A	N/A	KCNAB2	17022
chr1_BS246_CACATG_2	#387_chr1_BS246_CACATG_2_sg2	GGCAGTTTCCTCCATGTGCT	75.9486	chr1	+	6035193	6035577	6035335	6035341	N/A	N/A	KCNAB2	17022
chr1_BS247_CATGTG_1	#388_chr1_BS247_CATGTG_1_sg1	AAATTCCCGCAGCTGCCATG	88.2599	chr1	+	6040429	6040955	6040610	6040616	N/A	N/A	KCNAB2	11747
chr1_BS247_CATGTG_1	#389_chr1_BS247_CATGTG_1_sg2	AATTCCCGCAGCTGCCATGT	89.1108	chr1	+	6040429	6040955	6040610	6040616	N/A	N/A	KCNAB2	11747
chr1_BS247_CATGTG_1	#390_chr1_BS247_CATGTG_1_sg3	ATTCCCGCAGCTGCCATGTG	77.6269	chr1	+	6040429	6040955	6040610	6040616	N/A	N/A	KCNAB2	11747
chr1_BS247_CATGTG_1	#391_chr1_BS247_CATGTG_1_sg4	TTCCCGCAGCTGCCATGTGG	76.0006	chr1	+	6040429	6040955	6040610	6040616	N/A	N/A	KCNAB2	11747
chr1_BS247_CATGTG_1	#392_chr1_BS247_CATGTG_1_sg5	CTTCCACTCCCGCCCCCACA	76.0798	chr1	+	6040429	6040955	6040610	6040616	N/A	N/A	KCNAB2	11747
chr1_BS248_CACGCG_1	#393_chr1_BS248_CACGCG_1_sg1	TTGCCAACTACACACGCGAG	97.5071	chr1	+	6051364	6051748	6051499	6051505	N/A	N/A	KCNAB2	858
chr1_BS248_CACGCG_2	#394_chr1_BS248_CACGCG_2_sg1	CGGGAGCAGCCTGCACGCGT	92.2884	chr1	+	6051364	6051748	6051652	6051658	N/A	N/A	KCNAB2	705
chr1_BS248_CACGCG_2	#395_chr1_BS248_CACGCG_2_sg2	GGGAGCAGCCTGCACGCGTG	89.2103	chr1	+	6051364	6051748	6051652	6051658	N/A	N/A	KCNAB2	705
chr1_BS248_CACGCG_2	#396_chr1_BS248_CACGCG_2_sg3	GCGGGAGCAGCCTGCACGCG	87.0382	chr1	+	6051364	6051748	6051652	6051658	N/A	N/A	KCNAB2	705
chr1_BS248_CACGCG_2	#397_chr1_BS248_CACGCG_2_sg4	GTGCCCTTCCCCACGCGTGC	94.6625	chr1	+	6051364	6051748	6051652	6051658	N/A	N/A	KCNAB2	705
chr1_BS248_CACGCG_3	#398_chr1_BS248_CACGCG_3_sg1	CACGCGTGGGGAAGGGCACG	88.9793	chr1	+	6051364	6051748	6051668	6051674	N/A	N/A	KCNAB2	689
chr1_BS248_CACGCG_3	#399_chr1_BS248_CACGCG_3_sg2	ACGCGTGGGGAAGGGCACGC	87.3094	chr1	+	6051364	6051748	6051668	6051674	N/A	N/A	KCNAB2	689
chr1_BS249_CACATG_1	#403_chr1_BS249_CACATG_1_sg1	CCCCGCGGCGCCGGCCCACA	86.1186	chr1	+	6052197	6052948	6052271	6052277	N/A	N/A	KCNAB2	86
chr1_BS249_CACATG_1	#404_chr1_BS249_CACATG_1_sg2	CGCGGCGGGCGGAACCATGT	96.6213	chr1	+	6052197	6052948	6052271	6052277	N/A	N/A	KCNAB2	86
chr1_BS249_CACATG_1	#405_chr1_BS249_CACATG_1_sg3	CCGCGGCGGGCGGAACCATG	92.834	chr1	+	6052197	6052948	6052271	6052277	N/A	N/A	KCNAB2	86
chr1_BS251_CACGCG_1	#406_chr1_BS251_CACGCG_1_sg1	TCCCACCTGGGTCACGCGCT	96.6241	chr1	+	6086139	6086558	6086272	6086278	NPHP4	33739	N/A	N/A
chr1_BS252_CACGTG_1	#407_chr1_BS252_CACGTG_1_sg1	CTGGGGACAGGGCTCGCACG	92.7854	chr1	-	6094485	6094943	6094733	6094739	NPHP4	42200	N/A	N/A
chr1_BS253_CACATG_1	#408_chr1_BS253_CACATG_1_sg1	CACGGGCTCGCCAGAGCACA	89.694	chr1	+	6133673	6134128	6133881	6133887	N/A	N/A	N/A	N/A
chr1_BS253_CACGCG_1	#409_chr1_BS253_CACGCG_1_sg1	GGAATGGGGGTCACGCGTGT	96.3535	chr1	-	6133673	6134128	6134110	6134116	N/A	N/A	N/A	N/A
chr1_BS253_CACGCG_1	#410_chr1_BS253_CACGCG_1_sg2	TGGAATGGGGGTCACGCGTG	91.1103	chr1	-	6133673	6134128	6134110	6134116	N/A	N/A	N/A	N/A
chr1_BS253_CGCGTG_1	#411_chr1_BS253_CGCGTG_1_sg1	ACATGGTTAAGTCTGCCGCG	96.7028	chr1	+	6133673	6134128	6133898	6133904	N/A	N/A	N/A	N/A
chr1_BS253_CGCGTG_1	#412_chr1_BS253_CGCGTG_1_sg2	CACGTGCTCACTGGTCCACG	93.5735	chr1	+	6133673	6134128	6133898	6133904	N/A	N/A	N/A	N/A
chr1_BS254_CACGTG_1	#414_chr1_BS254_CACGTG_1_sg1	CATGCCCAAATGCTGCACGT	93.6412	chr1	-	6140466	6141030	6140794	6140800	N/A	N/A	N/A	N/A
chr1_BS254_CACGTG_1	#415_chr1_BS254_CACGTG_1_sg2	CCATGCCCAAATGCTGCACG	91.1056	chr1	-	6140466	6141030	6140794	6140800	N/A	N/A	N/A	N/A
chr1_BS256_CACGTG_1	#416_chr1_BS256_CACGTG_1_sg1	CCTGCAGAGGCCGGAGCACG	78.9807	chr1	+	6187674	6188113	6187904	6187910	N/A	N/A	N/A	N/A
chr1_BS256_CACGTG_1	#417_chr1_BS256_CACGTG_1_sg2	CAGAGGCCGGAGCACGTGGT	92.3663	chr1	+	6187674	6188113	6187904	6187910	N/A	N/A	N/A	N/A
chr1_BS256_CATGTG_1	#418_chr1_BS256_CATGTG_1_sg1	AGGGCAGTGGCCGGCCCATG	82.0882	chr1	+	6187674	6188113	6187796	6187802	N/A	N/A	N/A	N/A
chr1_BS256_CATGTG_1	#419_chr1_BS256_CATGTG_1_sg2	TGAGGGCAGTACAGCCACAT	88.5466	chr1	+	6187674	6188113	6187796	6187802	N/A	N/A	N/A	N/A
chr1_BS256_CATGTG_1	#420_chr1_BS256_CATGTG_1_sg3	CTGAGGGCAGTACAGCCACA	80.0255	chr1	+	6187674	6188113	6187796	6187802	N/A	N/A	N/A	N/A
chr1_BS257_CATGTG_1	#422_chr1_BS257_CATGTG_1_sg1	TCTGCCTCTGTTAGCACATG	83.1303	chr1	-	6201644	6202088	6201794	6201800	N/A	N/A	CHD5	38400
chr1_BS257_CATGTG_1	#423_chr1_BS257_CATGTG_1_sg2	TTCTGCCTCTGTTAGCACAT	81.448	chr1	-	6201644	6202088	6201794	6201800	N/A	N/A	CHD5	38400
chr1_BS257_CATGTG_1	#424_chr1_BS257_CATGTG_1_sg3	TTTCTGCCTCTGTTAGCACA	76.5446	chr1	-	6201644	6202088	6201794	6201800	N/A	N/A	CHD5	38400
chr1_BS258_CACGTG_1	#425_chr1_BS258_CACGTG_1_sg1	TGGAGCCCTTGCAGAGCACG	84.872	chr1	+	6208444	6208920	6208619	6208625	N/A	N/A	CHD5	31575
chr1_BS260_CACGTG_1	#427_chr1_BS260_CACGTG_1_sg1	TCGGCTCCAGGGGAGGCACG	84.763	chr1	-	6259280	6259920	6259575	6259581	CHD5	19381	RPL22	104
chr1_BS260_CACGCG_1	#428_chr1_BS260_CACGCG_1_sg1	CCTGGAGCCGAGGCCTCACG	82.4487	chr1	+	6259280	6259920	6259602	6259608	CHD5	19408	RPL22	77
chr1_BS260_CACGCG_1	#429_chr1_BS260_CACGCG_1_sg2	GGTTAGTATGGCTCCGCGTG	97.9869	chr1	+	6259280	6259920	6259602	6259608	CHD5	19408	RPL22	77
chr1_BS263_CACGCG_2	#430_chr1_BS263_CACGCG_2_sg1	CAAACACGCGCAGTGACACG	96.4442	chr1	+	6268672	6269102	6268867	6268873	RNF207	2679	ICMT	27177
chr1_BS263_CACGCG_2	#431_chr1_BS263_CACGCG_2_sg2	ACACGCGCAGTGACACGCGG	96.5213	chr1	+	6268672	6269102	6268867	6268873	RNF207	2679	ICMT	27177
chr1_BS265_CACATG_1	#432_chr1_BS265_CACATG_1_sg1	GGGATGACTCCCAGTCCACA	90.1831	chr1	+	6280254	6280711	6280318	6280324	RNF207	14130	ICMT	15726
chr1_BS266_CACGCG_1	#434_chr1_BS266_CACGCG_1_sg1	GTCCGCTTGGCGCGGCGCGT	97.406	chr1	-	6295558	6296238	6295710	6295716	RNF207	29522	ICMT	334
chr1_BS266_CACGCG_1	#435_chr1_BS266_CACGCG_1_sg2	GGTCCGCTTGGCGCGGCGCG	83.9373	chr1	-	6295558	6296238	6295710	6295716	RNF207	29522	ICMT	334
chr1_BS266_CGCGTG_1	#436_chr1_BS266_CGCGTG_1_sg1	ATGAAGAGCGCGCGCGTGGG	95.0682	chr1	+	6295558	6296238	6295671	6295677	RNF207	29483	ICMT	373
chr1_BS266_CGCGTG_1	#437_chr1_BS266_CGCGTG_1_sg2	GCGGATGAAGAGCGCGCGCG	96.1883	chr1	+	6295558	6296238	6295671	6295677	RNF207	29483	ICMT	373
chr1_BS266_CGCGTG_1	#438_chr1_BS266_CGCGTG_1_sg3	CGGATGAAGAGCGCGCGCGT	98.1701	chr1	+	6295558	6296238	6295671	6295677	RNF207	29483	ICMT	373
chr1_BS268_CGCGTG_1	#439_chr1_BS268_CGCGTG_1_sg1	CCCGTCCTGGTCCAAACGCG	98.1453	chr1	+	6306768	6307152	6306774	6306780	HES3	2523	GPR153	14261
chr1_BS268_CGCGTG_1	#440_chr1_BS268_CGCGTG_1_sg2	TGGGTCCTTCTCCACGCGTT	98.5942	chr1	+	6306768	6307152	6306774	6306780	HES3	2523	GPR153	14261
chr1_BS270_CACATG_1	#441_chr1_BS270_CACATG_1_sg1	GAGGGACGGAACGCACATGC	94.9965	chr1	+	6336520	6336980	6336712	6336718	GPR153	15677	N/A	N/A
chr1_BS270_CATGTG_1	#442_chr1_BS270_CATGTG_1_sg1	GCCCAGAACTCGTGCTCATG	94.4378	chr1	+	6336520	6336980	6336768	6336774	GPR153	15733	N/A	N/A
chr1_BS270_CATGTG_1	#443_chr1_BS270_CATGTG_1_sg2	CCCAGAACTCGTGCTCATGT	92.3674	chr1	+	6336520	6336980	6336768	6336774	GPR153	15733	N/A	N/A
chr1_BS274_CACGTG_2	#444_chr1_BS274_CACGTG_2_sg1	AGCGGTCACCCCCCACGTGC	95.3138	chr1	+	6453889	6454489	6454336	6454342	ACOT7	8453	HES2	25643
chr1_BS274_CACGTG_2	#446_chr1_BS274_CACGTG_2_sg2	GCTGTCATTCCAGCACGTGG	54.6692	chr1	+	6453889	6454489	6454336	6454342	ACOT7	8453	HES2	25643
chr1_BS274_CACGTG_2	#447_chr1_BS274_CACGTG_2_sg3	AGCTGTCATTCCAGCACGTG	5.72223	chr1	+	6453889	6454489	6454336	6454342	ACOT7	8453	HES2	25643
chr1_BS274_CACGTG_2	#449_chr1_BS274_CACGTG_2_sg4	AAAGCTGTCATTCCAGCACG	65.3069	chr1	+	6453889	6454489	6454336	6454342	ACOT7	8453	HES2	25643
chr1_BS276_CACGTG_1	#450_chr1_BS276_CACGTG_1_sg1	GTAACAAGACACCACGTGTG	94.0598	chr1	+	6474340	6474822	6474578	6474584	ACOT7	28695	HES2	5401
chr1_BS276_CACGTG_1	#451_chr1_BS276_CACGTG_1_sg2	GAGAACACGCCCCACACACG	95.4873	chr1	+	6474340	6474822	6474578	6474584	ACOT7	28695	HES2	5401
chr1_BS277_CGCGTG_1	#452_chr1_BS277_CGCGTG_1_sg1	AGGACCGCCTTCGCGCCGCG	97.1058	chr1	+	6480609	6481019	6480819	6480825	HES2	840	ESPN	4028
chr1_BS277_CGCGTG_1	#453_chr1_BS277_CGCGTG_1_sg2	TTGCCGCAGCAACGGCCACG	95.0379	chr1	+	6480609	6481019	6480819	6480825	HES2	840	ESPN	4028
chr1_BS279_CACGTG_1	#454_chr1_BS279_CACGTG_1_sg1	GGCCCGCAAGAACACGTGCA	96.9464	chr1	+	6484873	6485297	6484954	6484960	ESPN	107	TNFRSF25	41301
chr1_BS279_CACGCG_1	#455_chr1_BS279_CACGCG_1_sg1	CGGAGTCGCGGCGCCGCACG	97.2652	chr1	+	6484873	6485297	6485004	6485010	ESPN	157	TNFRSF25	41251
chr1_BS279_CACGCG_1	#456_chr1_BS279_CACGCG_1_sg2	CAGGGCCATGGTGCCGCGTG	91.7431	chr1	+	6484873	6485297	6485004	6485010	ESPN	157	TNFRSF25	41251
chr1_BS284_CGCGTG_1	#457_chr1_BS284_CGCGTG_1_sg1	CAGGTGACAGGTAACCCGCG	95.3505	chr1	+	6535556	6535940	6535696	6535702	TNFRSF25	9441	PLEKHG5	21460
chr1_BS284_CGCGTG_1	#458_chr1_BS284_CGCGTG_1_sg2	TGGCCGGGTTGAATCCACGC	97.9037	chr1	+	6535556	6535940	6535696	6535702	TNFRSF25	9441	PLEKHG5	21460
chr1_BS284_CGCGTG_1	#459_chr1_BS284_CGCGTG_1_sg3	CTGGCCGGGTTGAATCCACG	96.6937	chr1	+	6535556	6535940	6535696	6535702	TNFRSF25	9441	PLEKHG5	21460
chr1_BS286_CACATG_1	#462_chr1_BS286_CACATG_1_sg1	GGAAACCCTGGCGACCCACA	90.8691	chr1	+	6546494	6546934	6546650	6546656	TNFRSF25	20395	PLEKHG5	10506
chr1_BS286_CACATG_1	#463_chr1_BS286_CACATG_1_sg2	CCTGGGCTGCTGTGCCATGT	82.0758	chr1	+	6546494	6546934	6546650	6546656	TNFRSF25	20395	PLEKHG5	10506
chr1_BS286_CACATG_1	#464_chr1_BS286_CACATG_1_sg3	ACCTGGGCTGCTGTGCCATG	77.279	chr1	+	6546494	6546934	6546650	6546656	TNFRSF25	20395	PLEKHG5	10506
chr1_BS290_CACATG_1	#465_chr1_BS290_CACATG_1_sg1	CAGCTGGGCAGACATGTGCT	73.9998	chr1	-	6580045	6580382	6580218	6580224	PLEKHG5	23062	NOL9	34440
chr1_BS290_CACATG_1	#466_chr1_BS290_CACATG_1_sg2	TCAGCTGGGCAGACATGTGC	70.3867	chr1	-	6580045	6580382	6580218	6580224	PLEKHG5	23062	NOL9	34440
chr1_BS293_CGCGTG_1	#467_chr1_BS293_CGCGTG_1_sg1	GGGTGAGGGGTGCACGCGGA	90.7124	chr1	-	6639546	6640723	6640506	6640512	ZBTB48	456	KLHL21	22452
chr1_BS293_CGCGTG_1	#468_chr1_BS293_CGCGTG_1_sg2	AGGGTGAGGGGTGCACGCGG	82.4139	chr1	-	6639546	6640723	6640506	6640512	ZBTB48	456	KLHL21	22452
chr1_BS293_CGCGTG_1	#469_chr1_BS293_CGCGTG_1_sg3	GTCAGGGTGAGGGGTGCACG	75.005	chr1	-	6639546	6640723	6640506	6640512	ZBTB48	456	KLHL21	22452
chr1_BS297_CATGTG_2	#470_chr1_BS297_CATGTG_2_sg1	GGCTCTGTGCTCTGGTCACA	75.0027	chr1	-	6660976	6661524	6661347	6661353	ZBTB48	21297	KLHL21	1611
chr1_BS300_CACGTG_1	#471_chr1_BS300_CACGTG_1_sg1	GAGGAAGGCGCCCGCCCACG	90.7616	chr1	+	6663936	6664299	6664110	6664116	KLHL21	1152	PHF13	9645
chr1_BS300_CACGTG_1	#472_chr1_BS300_CACGTG_1_sg2	AGGAAGGCGCCCGCCCACGT	95.9881	chr1	+	6663936	6664299	6664110	6664116	KLHL21	1152	PHF13	9645
chr1_BS300_CACGTG_1	#473_chr1_BS300_CACGTG_1_sg3	TGCTCTGGGACCCACGTGGG	86.4374	chr1	+	6663936	6664299	6664110	6664116	KLHL21	1152	PHF13	9645
chr1_BS300_CACGTG_1	#474_chr1_BS300_CACGTG_1_sg4	GCCTGCTCTGGGACCCACGT	84.0043	chr1	+	6663936	6664299	6664110	6664116	KLHL21	1152	PHF13	9645
chr1_BS300_CACGTG_1	#475_chr1_BS300_CACGTG_1_sg5	GGCCTGCTCTGGGACCCACG	78.6192	chr1	+	6663936	6664299	6664110	6664116	KLHL21	1152	PHF13	9645
chr1_BS300_CACGCG_1	#476_chr1_BS300_CACGCG_1_sg1	CCCAGAGCAGGCCACGCGCA	91.2511	chr1	+	6663936	6664299	6664131	6664137	KLHL21	1173	PHF13	9624
chr1_BS300_CACGCG_1	#477_chr1_BS300_CACGCG_1_sg2	ATAGCCAGCTCCCATGCGCG	95.656	chr1	+	6663936	6664299	6664131	6664137	KLHL21	1173	PHF13	9624
chr1_BS305_CACGCG_1	#478_chr1_BS305_CACGCG_1_sg1	CTACCCGGACACAGTGCACG	94.3266	chr1	+	6761192	6762310	6761548	6761554	N/A	N/A	DNAJC11	418
chr1_BS305_CACGCG_2	#479_chr1_BS305_CACGCG_2_sg1	TGCACGTCGCCGGGGTCACG	96.939	chr1	+	6761192	6762310	6761665	6761671	N/A	N/A	DNAJC11	301
chr1_BS305_CACGCG_3	#480_chr1_BS305_CACGCG_3_sg1	GCCCTGGCGGGGTGACCACG	63.4099	chr1	+	6761192	6762310	6762070	6762076	DNAJC11	104	N/A	N/A
chr1_BS305_CACGCG_3	#481_chr1_BS305_CACGCG_3_sg2	CCCTGGCGGGGTGACCACGC	93.9702	chr1	+	6761192	6762310	6762070	6762076	DNAJC11	104	N/A	N/A
chr1_BS305_CACGCG_3	#482_chr1_BS305_CACGCG_3_sg3	AGCACGAAGAGACACCCGCG	96.6392	chr1	+	6761192	6762310	6762070	6762076	DNAJC11	104	N/A	N/A
chr1_BS305_CACGCG_4	#483_chr1_BS305_CACGCG_4_sg1	CCCAATGGACGCGTGGCACG	97.2555	chr1	+	6761192	6762310	6762108	6762114	DNAJC11	142	N/A	N/A
chr1_BS305_CGCGTG_1	#484_chr1_BS305_CGCGTG_1_sg1	TCGTGCTCCCAATGGACGCG	99.6313	chr1	+	6761192	6762310	6762101	6762107	DNAJC11	135	N/A	N/A
chr1_BS306_CATGTG_1	#488_chr1_BS306_CATGTG_1_sg1	GCAGACACGCCCCACATGGC	60.8081	chr1	+	6825623	6826047	6825892	6825898	N/A	N/A	CAMTA1	19491
chr1_BS306_CATGTG_1	#489_chr1_BS306_CATGTG_1_sg2	GGAAGCAGACACGCCCCACA	65.191	chr1	+	6825623	6826047	6825892	6825898	N/A	N/A	CAMTA1	19491
chr1_BS307_CACATG_1	#490_chr1_BS307_CACATG_1_sg1	CATCCGCTCCGCGGGTCACA	95.7022	chr1	+	6844443	6845245	6844646	6844652	N/A	N/A	CAMTA1	737
chr1_BS307_CACATG_1	#491_chr1_BS307_CACATG_1_sg2	ATCCGCTCCGCGGGTCACAT	98.8669	chr1	+	6844443	6845245	6844646	6844652	N/A	N/A	CAMTA1	737
chr1_BS307_CACGCG_1	#492_chr1_BS307_CACGCG_1_sg1	GGAAGCCGCTGCTGGCGCGT	93.0182	chr1	-	6844443	6845245	6844981	6844987	N/A	N/A	CAMTA1	402
chr1_BS307_CACGCG_1	#493_chr1_BS307_CACGCG_1_sg2	GGGAAGCCGCTGCTGGCGCG	90.1315	chr1	-	6844443	6845245	6844981	6844987	N/A	N/A	CAMTA1	402
chr1_BS307_CACGCG_1	#494_chr1_BS307_CACGCG_1_sg3	GAAGCCGCTGCTGGCGCGTG	93.2524	chr1	-	6844443	6845245	6844981	6844987	N/A	N/A	CAMTA1	402
chr1_BS307_CACGCG_2	#495_chr1_BS307_CACGCG_2_sg1	CCTTCAGCCCCGGGAGCACG	86.0896	chr1	+	6844443	6845245	6845028	6845034	N/A	N/A	CAMTA1	355
chr1_BS307_CACGCG_2	#496_chr1_BS307_CACGCG_2_sg2	CTTCAGCCCCGGGAGCACGC	88.8892	chr1	+	6844443	6845245	6845028	6845034	N/A	N/A	CAMTA1	355
chr1_BS310_CACATG_1	#497_chr1_BS310_CACATG_1_sg1	AGGGAGTGGCATGGCATGTG	81.1015	chr1	-	7058281	7058721	7058489	7058495	N/A	N/A	N/A	N/A
chr1_BS312_CACATG_1	#498_chr1_BS312_CACATG_1_sg1	CAGAGGGAGGGAGTGCCACA	68.2061	chr1	+	7106341	7106651	7106489	7106495	N/A	N/A	N/A	N/A
chr1_BS312_CACATG_1	#499_chr1_BS312_CACATG_1_sg2	AGAGGGAGGGAGTGCCACAT	83.982	chr1	+	7106341	7106651	7106489	7106495	N/A	N/A	N/A	N/A
chr1_BS312_CACATG_1	#500_chr1_BS312_CACATG_1_sg3	AACCACGGACAGCTCCCATG	90.1883	chr1	+	7106341	7106651	7106489	7106495	N/A	N/A	N/A	N/A
chr1_BS314_CATGTG_1	#501_chr1_BS314_CATGTG_1_sg1	CCTAGGCCTGGCCATGTGCC	67.1853	chr1	+	7326146	7326456	7326314	7326320	N/A	N/A	N/A	N/A
chr1_BS314_CATGTG_1	#502_chr1_BS314_CATGTG_1_sg2	AGTCCAGGCACCCTGGCACA	80.5288	chr1	+	7326146	7326456	7326314	7326320	N/A	N/A	N/A	N/A
chr1_BS315_CACGTG_1	#503_chr1_BS315_CACGTG_1_sg1	GCACAGAGAGATGAGACACG	79.941	chr1	+	7432566	7433006	7432835	7432841	N/A	N/A	N/A	N/A
chr1_BS315_CATGTG_1	#504_chr1_BS315_CATGTG_1_sg1	ACAGGGTAATAAGAGCACAT	82.8872	chr1	-	7432566	7433006	7432784	7432790	N/A	N/A	N/A	N/A
chr1_BS315_CATGTG_1	#505_chr1_BS315_CATGTG_1_sg2	GACAGGGTAATAAGAGCACA	81.2653	chr1	-	7432566	7433006	7432784	7432790	N/A	N/A	N/A	N/A
chr1_BS315_CATGTG_1	#506_chr1_BS315_CATGTG_1_sg3	CAGGGTAATAAGAGCACATG	85.0915	chr1	-	7432566	7433006	7432784	7432790	N/A	N/A	N/A	N/A
chr1_BS316_CGCGTG_1	#509_chr1_BS316_CGCGTG_1_sg1	TTGTAAACACGTGGTGCGCG	97.3732	chr1	+	7507221	7507457	7507283	7507289	N/A	N/A	N/A	N/A
chr1_BS316_CGCGTG_1	#510_chr1_BS316_CGCGTG_1_sg2	AAACACGTGGTGCGCGTGGA	97.1218	chr1	+	7507221	7507457	7507283	7507289	N/A	N/A	N/A	N/A
chr1_BS318_CACATG_1	#512_chr1_BS318_CACATG_1_sg1	TTGGCTACATCACACATGCA	91.3249	chr1	+	7599749	7600059	7599749	7599755	N/A	N/A	N/A	N/A
chr1_BS319_CACGTG_1	#513_chr1_BS319_CACGTG_1_sg1	TATTGAGTGCTGCCACGTGT	92.4776	chr1	+	7613313	7613697	7613490	7613496	N/A	N/A	N/A	N/A
chr1_BS319_CACGTG_1	#514_chr1_BS319_CACGTG_1_sg2	ATTGAGTGCTGCCACGTGTA	93.514	chr1	+	7613313	7613697	7613490	7613496	N/A	N/A	N/A	N/A
chr1_BS319_CACGTG_1	#515_chr1_BS319_CACGTG_1_sg3	TGCATCTCAGCCCCTACACG	94.6286	chr1	+	7613313	7613697	7613490	7613496	N/A	N/A	N/A	N/A
chr1_BS321_CACGTG_1	#516_chr1_BS321_CACGTG_1_sg1	TCAGCCTCCCATGAGCCACG	84.1277	chr1	+	7688356	7688796	7688559	7688565	N/A	N/A	N/A	N/A
chr1_BS321_CACGTG_1	#517_chr1_BS321_CACGTG_1_sg2	ATGATCTGCTCACGGCCACG	90.6721	chr1	+	7688356	7688796	7688559	7688565	N/A	N/A	N/A	N/A
chr1_BS323_CACGCG_1	#518_chr1_BS323_CACGCG_1_sg1	CGGCGGGAGGGCGCGCGCGT	88.0863	chr1	-	7740374	7740684	7740518	7740524	N/A	N/A	N/A	N/A
chr1_BS323_CACGCG_1	#519_chr1_BS323_CACGCG_1_sg2	TCGGCGGGAGGGCGCGCGCG	77.4164	chr1	-	7740374	7740684	7740518	7740524	N/A	N/A	N/A	N/A
chr1_BS327_CACGTG_1	#520_chr1_BS327_CACGTG_1_sg1	TTCCCCGCCCGCCTCTCACG	86.6988	chr1	+	7843865	7844546	7843926	7843932	VAMP3	12598	PER3	562
chr1_BS327_CACGTG_1	#521_chr1_BS327_CACGTG_1_sg2	CCCGCCCGCCTCTCACGTGG	90.1709	chr1	+	7843865	7844546	7843926	7843932	VAMP3	12598	PER3	562
chr1_BS327_CACGTG_1	#522_chr1_BS327_CACGTG_1_sg3	CGGCCCAACCTCCACGTGAG	96.5161	chr1	+	7843865	7844546	7843926	7843932	VAMP3	12598	PER3	562
chr1_BS327_CACGTG_2	#524_chr1_BS327_CACGTG_2_sg1	GGGTCCCGCCCCCACGTGGC	89.1523	chr1	+	7843865	7844546	7843980	7843986	VAMP3	12652	PER3	508
chr1_BS327_CACGTG_2	#526_chr1_BS327_CACGTG_2_sg2	CAGGAAGCTGCCAGCCACGT	79.0511	chr1	+	7843865	7844546	7843980	7843986	VAMP3	12652	PER3	508
chr1_BS327_CACGCG_1	#529_chr1_BS327_CACGCG_1_sg1	CGGGGGCGGGACCGGTCACG	92.5888	chr1	+	7843865	7844546	7844317	7844323	VAMP3	12989	PER3	171
chr1_BS327_CACGCG_1	#530_chr1_BS327_CACGCG_1_sg2	GGGCGGGACCGGTCACGCGG	93.6155	chr1	+	7843865	7844546	7844317	7844323	VAMP3	12989	PER3	171
chr1_BS327_CACGCG_1	#531_chr1_BS327_CACGCG_1_sg3	GCCCCCTGCCGCCGCGTGAC	96.2672	chr1	+	7843865	7844546	7844317	7844323	VAMP3	12989	PER3	171
chr1_BS327_CACGCG_2	#532_chr1_BS327_CACGCG_2_sg1	GCCGGCTGCTGACCGGCACG	94.0998	chr1	+	7843865	7844546	7844356	7844362	VAMP3	13028	PER3	132
chr1_BS327_CACGCG_2	#533_chr1_BS327_CACGCG_2_sg2	TCTCGAGGCTCGCCGCGTGC	96.3174	chr1	+	7843865	7844546	7844356	7844362	VAMP3	13028	PER3	132
chr1_BS330_CGCGTG_1	#534_chr1_BS330_CGCGTG_1_sg1	TTCTCAGTAGGTAATCCGCG	97.1613	chr1	+	7887747	7888171	7887978	7887984	PER3	43490	UTS2	25126
chr1_BS330_CGCGTG_1	#535_chr1_BS330_CGCGTG_1_sg2	GCTCACTCACAGTAGCCACG	86.0989	chr1	+	7887747	7888171	7887978	7887984	PER3	43490	UTS2	25126
chr1_BS331_CACGCG_1	#536_chr1_BS331_CACGCG_1_sg1	TCCTTTAGAGCGTCGCGTGT	99.3209	chr1	-	8014010	8014530	8014158	8014164	TNFRSF9	10933	PARK7	7555
chr1_BS331_CACGCG_1	#537_chr1_BS331_CACGCG_1_sg2	TTCCTTTAGAGCGTCGCGTG	99.0705	chr1	-	8014010	8014530	8014158	8014164	TNFRSF9	10933	PARK7	7555
chr1_BS331_CACGCG_2	#538_chr1_BS331_CACGCG_2_sg1	TAGCGGCTGGGAACACGCGA	95.7521	chr1	+	8014010	8014530	8014286	8014292	TNFRSF9	11061	PARK7	7427
chr1_BS332_CATGTG_1	#539_chr1_BS332_CATGTG_1_sg1	CATTCGTGGGGGGTACCATG	95.9269	chr1	+	8021324	8022103	8021595	8021601	TNFRSF9	18370	PARK7	118
chr1_BS332_CATGTG_1	#540_chr1_BS332_CATGTG_1_sg2	ATTCGTGGGGGGTACCATGT	95.2064	chr1	+	8021324	8022103	8021595	8021601	TNFRSF9	18370	PARK7	118
chr1_BS332_CATGTG_1	#541_chr1_BS332_CATGTG_1_sg3	TGAGGCGGCTCGGTCCCACA	94.8832	chr1	+	8021324	8022103	8021595	8021601	TNFRSF9	18370	PARK7	118
chr1_BS332_CATGTG_2	#542_chr1_BS332_CATGTG_2_sg1	GCGGGGGCGCGGCGCATGTG	90.5536	chr1	+	8021324	8022103	8021877	8021883	PARK7	164	N/A	N/A
chr1_BS332_CATGTG_2	#543_chr1_BS332_CATGTG_2_sg2	CGGGGGCGCGGCGCATGTGT	92.4021	chr1	+	8021324	8022103	8021877	8021883	PARK7	164	N/A	N/A
chr1_BS338_CACGTG_1	#544_chr1_BS338_CACGTG_1_sg1	GGGTGGAAAGACGGCACGTG	92.9624	chr1	-	8152714	8153024	8152870	8152876	N/A	N/A	N/A	N/A
chr1_BS339_CATGTG_1	#546_chr1_BS339_CATGTG_1_sg1	CAGGCATGAGGCAAGGCACA	30.9804	chr1	-	8168018	8168402	8168231	8168237	N/A	N/A	N/A	N/A
chr1_BS340_CACGTG_1	#547_chr1_BS340_CACGTG_1_sg1	ACCATGTGAATGGAAGCACG	88.3273	chr1	+	8242126	8242462	8242268	8242274	N/A	N/A	N/A	N/A
chr1_BS340_CATGTG_1	#548_chr1_BS340_CATGTG_1_sg1	AGATTTTTTTACCATGTGAA	67.2239	chr1	+	8242126	8242462	8242254	8242260	N/A	N/A	N/A	N/A
chr1_BS340_CATGTG_1	#549_chr1_BS340_CATGTG_1_sg2	GCCACGTGCTTCCATTCACA	88.7908	chr1	+	8242126	8242462	8242254	8242260	N/A	N/A	N/A	N/A
chr1_BS342_CACATG_1	#551_chr1_BS342_CACATG_1_sg1	ATGCTGACTTACCATGTGGA	85.9491	chr1	+	8260359	8260609	8260468	8260474	N/A	N/A	N/A	N/A
chr1_BS342_CACATG_1	#552_chr1_BS342_CACATG_1_sg2	AGGGATGCTGACTTACCATG	89.6016	chr1	+	8260359	8260609	8260468	8260474	N/A	N/A	N/A	N/A
chr1_BS346_CACGTG_1	#553_chr1_BS346_CACGTG_1_sg1	AGGAAAACAGCTGCCCCACG	87.6948	chr1	+	8300237	8300487	8300369	8300375	N/A	N/A	N/A	N/A
chr1_BS346_CACGTG_1	#554_chr1_BS346_CACGTG_1_sg2	AAAACAGCTGCCCCACGTGG	86.3373	chr1	+	8300237	8300487	8300369	8300375	N/A	N/A	N/A	N/A
chr1_BS347_CACGTG_1	#558_chr1_BS347_CACGTG_1_sg1	TGCAGCCCGCCTCCTCCACG	83.1815	chr1	+	8341950	8342200	8342070	8342076	N/A	N/A	SLC45A1	36074
chr1_BS347_CACGTG_1	#559_chr1_BS347_CACGTG_1_sg2	GGCGCAGCAGAGCCACGTGG	78.621	chr1	+	8341950	8342200	8342070	8342076	N/A	N/A	SLC45A1	36074
chr1_BS353_CACGTG_1	#561_chr1_BS353_CACGTG_1_sg1	GCCAGAAGCATTATATCACG	90.4095	chr1	+	8602160	8602619	8602163	8602169	N/A	N/A	N/A	N/A
chr1_BS355_CACGTG_1	#562_chr1_BS355_CACGTG_1_sg1	GCCTCTGTCATGGTGCCACG	89.7472	chr1	+	8671664	8672088	8671878	8671884	N/A	N/A	N/A	N/A
chr1_BS357_CACATG_1	#564_chr1_BS357_CACATG_1_sg1	GGGCCAGCACTGCCACATGC	80.8347	chr1	+	8762922	8763838	8763451	8763457	N/A	N/A	N/A	N/A
chr1_BS357_CACATG_1	#565_chr1_BS357_CACATG_1_sg2	GCGTCTGGGTCACCGGCATG	95.5225	chr1	+	8762922	8763838	8763451	8763457	N/A	N/A	N/A	N/A
chr1_BS359_CACATG_1	#566_chr1_BS359_CACATG_1_sg1	CCCTGGCCTCAGAGTACACA	85.8518	chr1	+	8823961	8824409	8824278	8824284	N/A	N/A	N/A	N/A
chr1_BS359_CACATG_1	#567_chr1_BS359_CACATG_1_sg2	CCTGGCCTCAGAGTACACAT	85.4858	chr1	+	8823961	8824409	8824278	8824284	N/A	N/A	N/A	N/A
chr1_BS362_CACATG_1	#568_chr1_BS362_CACATG_1_sg1	AGGTTGGTGTGAATACATGT	87.9238	chr1	-	8874920	8875360	8875157	8875163	N/A	N/A	RERE	2542
chr1_BS362_CACATG_1	#569_chr1_BS362_CACATG_1_sg2	GAGGTTGGTGTGAATACATG	83.6681	chr1	-	8874920	8875360	8875157	8875163	N/A	N/A	RERE	2542
chr1_BS367_CATGTG_1	#570_chr1_BS367_CATGTG_1_sg1	CTGTCCATCGCGCCATGTGC	95.3999	chr1	+	8933612	8934098	8933935	8933941	ENO1	2300	N/A	N/A
chr1_BS369_CACGTG_2	#572_chr1_BS369_CACGTG_2_sg1	CAATGCCAGGCGCACGTGCT	96.6413	chr1	-	8937961	8939682	8938431	8938437	ENO1	6796	N/A	N/A
chr1_BS369_CACGTG_2	#573_chr1_BS369_CACGTG_2_sg2	GCAATGCCAGGCGCACGTGC	93.1531	chr1	-	8937961	8939682	8938431	8938437	ENO1	6796	N/A	N/A
chr1_BS369_CACGTG_4	#574_chr1_BS369_CACGTG_4_sg1	GCAGGCGCAGGCGGCGCACG	86.6539	chr1	-	8937961	8939682	8939338	8939344	ENO1	7703	N/A	N/A
chr1_BS369_CACGTG_5	#575_chr1_BS369_CACGTG_5_sg1	AACACTGGGGAAGCACGTGG	84.6894	chr1	-	8937961	8939682	8939536	8939542	ENO1	7901	N/A	N/A
chr1_BS369_CACGTG_5	#576_chr1_BS369_CACGTG_5_sg2	TAACACTGGGGAAGCACGTG	89.6737	chr1	-	8937961	8939682	8939536	8939542	ENO1	7901	N/A	N/A
chr1_BS369_CACGTG_5	#577_chr1_BS369_CACGTG_5_sg3	TTAACACTGGGGAAGCACGT	92.473	chr1	-	8937961	8939682	8939536	8939542	ENO1	7901	N/A	N/A
chr1_BS369_CACGTG_5	#578_chr1_BS369_CACGTG_5_sg4	ATTAACACTGGGGAAGCACG	88.0666	chr1	-	8937961	8939682	8939536	8939542	ENO1	7901	N/A	N/A
chr1_BS371_CACGTG_1	#580_chr1_BS371_CACGTG_1_sg1	TGCAGAAGGGCATGACCACG	85.7195	chr1	+	8971007	8971447	8971251	8971257	ENO1	39616	CA6	34641
chr1_BS371_CACGTG_1	#581_chr1_BS371_CACGTG_1_sg2	CTGTTGACCTGTTAACCACG	90.9711	chr1	+	8971007	8971447	8971251	8971257	ENO1	39616	CA6	34641
chr1_BS371_CATGTG_1	#582_chr1_BS371_CATGTG_1_sg1	CAGGTGGACTATTACACACA	93.2244	chr1	-	8971007	8971447	8971184	8971190	ENO1	39549	CA6	34708
chr1_BS372_CACGTG_1	#583_chr1_BS372_CACGTG_1_sg1	TTCTGGCTTTGGCAAACACG	85.6964	chr1	+	8973662	8973972	8973796	8973802	ENO1	42161	CA6	32096
chr1_BS373_CACGTG_1	#584_chr1_BS373_CACGTG_1_sg1	CAGTTTCAGGGCCTGCCACG	85.589	chr1	+	9127268	9127692	9127498	9127504	SLC2A7	41094	SLC2A5	2389
chr1_BS373_CACGTG_1	#585_chr1_BS373_CACGTG_1_sg2	AGTTTCAGGGCCTGCCACGT	92.9924	chr1	+	9127268	9127692	9127498	9127504	SLC2A7	41094	SLC2A5	2389
chr1_BS373_CACGTG_1	#586_chr1_BS373_CACGTG_1_sg3	GTTTCAGGGCCTGCCACGTG	90.3186	chr1	+	9127268	9127692	9127498	9127504	SLC2A7	41094	SLC2A5	2389
chr1_BS373_CACGTG_1	#587_chr1_BS373_CACGTG_1_sg4	TTTCAGGGCCTGCCACGTGG	80.3263	chr1	+	9127268	9127692	9127498	9127504	SLC2A7	41094	SLC2A5	2389
chr1_BS373_CACGTG_1	#588_chr1_BS373_CACGTG_1_sg5	TGGAAACACCCCCACGTGGC	92.0266	chr1	+	9127268	9127692	9127498	9127504	SLC2A7	41094	SLC2A5	2389
chr1_BS373_CACGTG_1	#589_chr1_BS373_CACGTG_1_sg6	GGAATGGAAACACCCCCACG	93.7148	chr1	+	9127268	9127692	9127498	9127504	SLC2A7	41094	SLC2A5	2389
chr1_BS373_CATGTG_1	#590_chr1_BS373_CATGTG_1_sg1	CAGCCCATGCCTCTCGCATG	94.6657	chr1	+	9127268	9127692	9127441	9127447	SLC2A7	41037	SLC2A5	2446
chr1_BS374_CGCGTG_1	#591_chr1_BS374_CGCGTG_1_sg1	CAGAAGCCGGGCCGCGCGTG	96.2292	chr1	+	9188723	9189235	9189135	9189141	N/A	N/A	GPR157	94
chr1_BS376_CATGTG_1	#593_chr1_BS376_CATGTG_1_sg1	CGGCTGGGGGGCAGGTCACA	66.6981	chr1	-	9222083	9222393	9222294	9222300	GPR157	33065	N/A	N/A
chr1_BS376_CATGTG_1	#594_chr1_BS376_CATGTG_1_sg2	TGGGGGGCAGGTCACATGGT	66.1599	chr1	-	9222083	9222393	9222294	9222300	GPR157	33065	N/A	N/A
chr1_BS376_CATGTG_1	#595_chr1_BS376_CATGTG_1_sg3	CTGGGGGGCAGGTCACATGG	76.1541	chr1	-	9222083	9222393	9222294	9222300	GPR157	33065	N/A	N/A
chr1_BS378_CGCGTG_1	#596_chr1_BS378_CGCGTG_1_sg1	TCGGAGTGTCGTGCGGCGCG	97.4613	chr1	+	9294223	9295175	9294967	9294973	H6PD	105	N/A	N/A
chr1_BS378_CGCGTG_2	#597_chr1_BS378_CGCGTG_2_sg1	CGACAAGTGCGCGTGTCACG	99.2411	chr1	-	9294223	9295175	9294975	9294981	H6PD	113	N/A	N/A
chr1_BS379_CACGTG_1	#598_chr1_BS379_CACGTG_1_sg1	ATCTGAGCTTCTACACGTGA	89.6397	chr1	+	9327095	9327499	9327281	9327287	H6PD	32419	SPSB1	25659
chr1_BS379_CACGTG_1	#599_chr1_BS379_CACGTG_1_sg2	TCTGAGCTTCTACACGTGAT	95.556	chr1	+	9327095	9327499	9327281	9327287	H6PD	32419	SPSB1	25659
chr1_BS379_CGCGTG_1	#600_chr1_BS379_CGCGTG_1_sg1	AAGTTCCACAGCTGGCCGCG	91.1304	chr1	+	9327095	9327499	9327340	9327346	H6PD	32478	SPSB1	25600
chr1_BS379_CGCGTG_1	#601_chr1_BS379_CGCGTG_1_sg2	AGTTCCACAGCTGGCCGCGT	95.7561	chr1	+	9327095	9327499	9327340	9327346	H6PD	32478	SPSB1	25600
chr1_BS379_CGCGTG_1	#602_chr1_BS379_CGCGTG_1_sg3	GTTCCACAGCTGGCCGCGTG	95.8177	chr1	+	9327095	9327499	9327340	9327346	H6PD	32478	SPSB1	25600
chr1_BS379_CGCGTG_1	#603_chr1_BS379_CGCGTG_1_sg4	TTCCACAGCTGGCCGCGTGG	92.8039	chr1	+	9327095	9327499	9327340	9327346	H6PD	32478	SPSB1	25600
chr1_BS379_CGCGTG_1	#604_chr1_BS379_CGCGTG_1_sg5	TCCACAGCTGGCCGCGTGGG	89.3948	chr1	+	9327095	9327499	9327340	9327346	H6PD	32478	SPSB1	25600
chr1_BS379_CGCGTG_1	#605_chr1_BS379_CGCGTG_1_sg6	GGTGCAAGGGCCCCCCCACG	92.0756	chr1	+	9327095	9327499	9327340	9327346	H6PD	32478	SPSB1	25600
chr1_BS382_CACGTG_1	#606_chr1_BS382_CACGTG_1_sg1	CACCATGGCCCCAGGCCACG	69.6648	chr1	+	9350570	9350880	9350747	9350753	N/A	N/A	SPSB1	2193
chr1_BS382_CACGTG_1	#607_chr1_BS382_CACGTG_1_sg2	GGGCTGGTGCTACGGCCACG	91.4906	chr1	+	9350570	9350880	9350747	9350753	N/A	N/A	SPSB1	2193
chr1_BS385_CACGCG_1	#608_chr1_BS385_CACGCG_1_sg1	TCATCTGAGAGCGCCACGCG	98.3061	chr1	+	9488825	9489381	9489061	9489067	N/A	N/A	N/A	N/A
chr1_BS385_CACGCG_1	#609_chr1_BS385_CACGCG_1_sg2	CAGGTTTTCGGGACCGCGCG	97.1835	chr1	+	9488825	9489381	9489061	9489067	N/A	N/A	N/A	N/A
chr1_BS391_CACGTG_1	#610_chr1_BS391_CACGTG_1_sg1	GTCCGGCCCCCGCCACGTGA	94.533	chr1	+	9599265	9600330	9599497	9599503	N/A	N/A	SLC25A33	30
chr1_BS391_CACGTG_1	#611_chr1_BS391_CACGTG_1_sg2	GCGCGCGGCCGTCACGTGGC	94.9754	chr1	+	9599265	9600330	9599497	9599503	N/A	N/A	SLC25A33	30
chr1_BS391_CACGTG_1	#612_chr1_BS391_CACGTG_1_sg3	GGCGCGCGGCCGTCACGTGG	95.151	chr1	+	9599265	9600330	9599497	9599503	N/A	N/A	SLC25A33	30
chr1_BS391_CACGTG_1	#613_chr1_BS391_CACGTG_1_sg4	CCCGGCGCGCGGCCGTCACG	94.0839	chr1	+	9599265	9600330	9599497	9599503	N/A	N/A	SLC25A33	30
chr1_BS392_CACGTG_1	#616_chr1_BS392_CACGTG_1_sg1	GTGATGCAACAATTTACACG	96.4686	chr1	-	9613985	9614235	9614110	9614116	SLC25A33	14583	TMEM201	34821
chr1_BS394_CACGCG_1	#617_chr1_BS394_CACGCG_1_sg1	CGGCCTGCCGTCCTTCCACG	89.0841	chr1	+	9648478	9649588	9648975	9648981	TMEM201	44	N/A	N/A
chr1_BS394_CACGCG_1	#618_chr1_BS394_CACGCG_1_sg2	TCCCTCCATGGCTCTCCGCG	89.4845	chr1	+	9648478	9649588	9648975	9648981	TMEM201	44	N/A	N/A
chr1_BS394_CACGCG_1	#619_chr1_BS394_CACGCG_1_sg3	TCCATGGCTCTCCGCGTGGA	96.5684	chr1	+	9648478	9649588	9648975	9648981	TMEM201	44	N/A	N/A
chr1_BS394_CACGCG_2	#620_chr1_BS394_CACGCG_2_sg1	GTGCATGGTTCGGCCCCACG	96.0848	chr1	+	9648478	9649588	9649121	9649127	TMEM201	190	N/A	N/A
chr1_BS394_CACGCG_2	#621_chr1_BS394_CACGCG_2_sg2	GCGGCGCAGAGGGCCGCGTG	92.9858	chr1	+	9648478	9649588	9649121	9649127	TMEM201	190	N/A	N/A
chr1_BS394_CACGCG_2	#622_chr1_BS394_CACGCG_2_sg3	GGCGGCGCAGAGGGCCGCGT	87.6242	chr1	+	9648478	9649588	9649121	9649127	TMEM201	190	N/A	N/A
chr1_BS394_CACGCG_2	#623_chr1_BS394_CACGCG_2_sg4	GGGCGGCGCAGAGGGCCGCG	72.1673	chr1	+	9648478	9649588	9649121	9649127	TMEM201	190	N/A	N/A
chr1_BS396_CACGCG_1	#624_chr1_BS396_CACGCG_1_sg1	AGAGTGCGGCGGAAACCACG	93.8444	chr1	+	9686967	9687439	9687157	9687163	TMEM201	38226	PIK3CD	24632
chr1_BS396_CACGCG_1	#625_chr1_BS396_CACGCG_1_sg2	GCCCGCCCGGCGGCGCCGCG	77.4945	chr1	+	9686967	9687439	9687157	9687163	TMEM201	38226	PIK3CD	24632
chr1_BS399_CACGTG_1	#626_chr1_BS399_CACGTG_1_sg1	GGGAGGAGGGCTCCCACACG	92.2416	chr1	+	9747052	9747497	9747300	9747306	PIK3CD	35511	N/A	N/A
chr1_BS399_CACGTG_1	#627_chr1_BS399_CACGTG_1_sg2	GGAGGAGGGCTCCCACACGT	91.4873	chr1	+	9747052	9747497	9747300	9747306	PIK3CD	35511	N/A	N/A
chr1_BS399_CACGTG_1	#628_chr1_BS399_CACGTG_1_sg3	GAGGAGGGCTCCCACACGTG	94.2311	chr1	+	9747052	9747497	9747300	9747306	PIK3CD	35511	N/A	N/A
chr1_BS399_CACGTG_1	#629_chr1_BS399_CACGTG_1_sg4	CACCCCCATTCCCCACGTGT	88.2234	chr1	+	9747052	9747497	9747300	9747306	PIK3CD	35511	N/A	N/A
chr1_BS401_CATGTG_1	#631_chr1_BS401_CATGTG_1_sg1	GACCCATGGCCAGTAGCACA	87.7249	chr1	-	9777060	9778011	9777228	9777234	N/A	N/A	N/A	N/A
chr1_BS403_CGCGTG_1	#632_chr1_BS403_CGCGTG_1_sg1	AGAGGGAGCCAGCGCTCACG	93.2708	chr1	-	9785058	9785442	9785286	9785292	N/A	N/A	N/A	N/A
chr1_BS408_CATGTG_1	#634_chr1_BS408_CATGTG_1_sg1	CTGGAGGGGAAGCATGTGCA	75.8416	chr1	+	9927513	9927937	9927544	9927550	CLSTN1	42960	CTNNBIP1	42772
chr1_BS408_CATGTG_1	#635_chr1_BS408_CATGTG_1_sg2	CCTGGAGGGGAAGCATGTGC	76.725	chr1	+	9927513	9927937	9927544	9927550	CLSTN1	42960	CTNNBIP1	42772
chr1_BS410_CGCGTG_1	#636_chr1_BS410_CGCGTG_1_sg1	CCCGGAGGGAGGCGGGCGCG	68.9366	chr1	+	9970378	9970979	9970434	9970440	CTNNBIP1	118	NMNAT1	32546
chr1_BS410_CGCGTG_1	#637_chr1_BS410_CGCGTG_1_sg2	CCGGAGGGAGGCGGGCGCGT	82.3371	chr1	+	9970378	9970979	9970434	9970440	CTNNBIP1	118	NMNAT1	32546
chr1_BS412_CACGCG_1	#641_chr1_BS412_CACGCG_1_sg1	GGACTTCAAGTTCCCGCGTG	97.2012	chr1	+	10002944	10003667	10003189	10003195	NMNAT1	209	LZIC	296
chr1_BS412_CACGCG_1	#642_chr1_BS412_CACGCG_1_sg2	CGGACTTCAAGTTCCCGCGT	97.1023	chr1	+	10002944	10003667	10003189	10003195	NMNAT1	209	LZIC	296
chr1_BS412_CACGCG_1	#643_chr1_BS412_CACGCG_1_sg3	CCGGACTTCAAGTTCCCGCG	95.4329	chr1	+	10002944	10003667	10003189	10003195	NMNAT1	209	LZIC	296
chr1_BS415_CACATG_1	#644_chr1_BS415_CACATG_1_sg1	TGGCTGGAACCCAAGTCACA	79.0908	chr1	+	10106037	10106500	10106250	10106256	UBE4B	13210	N/A	N/A
chr1_BS416_CGCGTG_1	#646_chr1_BS416_CGCGTG_1_sg1	TTCTCTCCCGAGGTGGCGCG	95.8316	chr1	+	10269838	10270807	10270035	10270041	N/A	N/A	KIF1B	728
chr1_BS416_CGCGTG_1	#647_chr1_BS416_CGCGTG_1_sg2	TCTCTCCCGAGGTGGCGCGT	96.4315	chr1	+	10269838	10270807	10270035	10270041	N/A	N/A	KIF1B	728
chr1_BS416_CGCGTG_1	#648_chr1_BS416_CGCGTG_1_sg3	CTCCCGAGGTGGCGCGTGGG	93.9387	chr1	+	10269838	10270807	10270035	10270041	N/A	N/A	KIF1B	728
chr1_BS417_CGCGTG_1	#649_chr1_BS417_CGCGTG_1_sg1	CGAGCGGAAAGCTCTGCGCG	97.1341	chr1	+	10458658	10459239	10458887	10458893	N/A	N/A	PGD	161
chr1_BS417_CGCGTG_1	#650_chr1_BS417_CGCGTG_1_sg2	GAGCGGAAAGCTCTGCGCGT	94.9073	chr1	+	10458658	10459239	10458887	10458893	N/A	N/A	PGD	161
chr1_BS417_CGCGTG_1	#651_chr1_BS417_CGCGTG_1_sg3	CGGAAAGCTCTGCGCGTGGG	91.4265	chr1	+	10458658	10459239	10458887	10458893	N/A	N/A	PGD	161
chr1_BS423_CACGTG_2	#653_chr1_BS423_CACGTG_2_sg1	TAGTTGCCGCTAATCACGTG	93.0457	chr1	+	10532286	10532897	10532683	10532689	DFFA	70	PEX14	2319
chr1_BS432_CACGTG_1	#654_chr1_BS432_CACGTG_1_sg1	GTCTGGCCACCGAGCCCACG	91.9649	chr1	+	10711871	10712181	10711985	10711991	N/A	N/A	N/A	N/A
chr1_BS432_CACGTG_1	#655_chr1_BS432_CACGTG_1_sg2	GGCCCACTCCAGGGCCACGT	85.6247	chr1	+	10711871	10712181	10711985	10711991	N/A	N/A	N/A	N/A
chr1_BS432_CACGTG_1	#656_chr1_BS432_CACGTG_1_sg3	GGGCCCACTCCAGGGCCACG	78.4723	chr1	+	10711871	10712181	10711985	10711991	N/A	N/A	N/A	N/A
chr1_BS432_CACGCG_1	#657_chr1_BS432_CACGCG_1_sg1	CAGGAGGCGGTCCCTCCACG	91.3627	chr1	+	10711871	10712181	10712087	10712093	N/A	N/A	N/A	N/A
chr1_BS432_CACGCG_1	#658_chr1_BS432_CACGCG_1_sg2	ATGCCCGGTGGCCGCGTGGA	94.6028	chr1	+	10711871	10712181	10712087	10712093	N/A	N/A	N/A	N/A
chr1_BS432_CACGCG_1	#659_chr1_BS432_CACGCG_1_sg3	CATGCCCGGTGGCCGCGTGG	91.3034	chr1	+	10711871	10712181	10712087	10712093	N/A	N/A	N/A	N/A
chr1_BS432_CACGCG_1	#660_chr1_BS432_CACGCG_1_sg4	GCTCATGCCCGGTGGCCGCG	92.4762	chr1	+	10711871	10712181	10712087	10712093	N/A	N/A	N/A	N/A
chr1_BS436_CACGTG_1	#661_chr1_BS436_CACGTG_1_sg1	CAGCGCCCCCTCCGGGCACG	86.0982	chr1	+	10853937	10854269	10854083	10854089	N/A	N/A	CASZ1	2650
chr1_BS436_CACGTG_1	#662_chr1_BS436_CACGTG_1_sg2	GGGGCTGCGCTCCACGTGCC	90.7983	chr1	+	10853937	10854269	10854083	10854089	N/A	N/A	CASZ1	2650
chr1_BS438_CACGTG_1	#663_chr1_BS438_CACGTG_1_sg1	GTGTGGGCCCATGTGGCACG	87.796	chr1	-	10864055	10864760	10864395	10864401	CASZ1	7662	N/A	N/A
chr1_BS438_CACGTG_1	#664_chr1_BS438_CACGTG_1_sg2	GGGCCCATGTGGCACGTGGC	91.3842	chr1	-	10864055	10864760	10864395	10864401	CASZ1	7662	N/A	N/A
chr1_BS438_CACATG_1	#665_chr1_BS438_CACATG_1_sg1	GGCTGTGCTGTATTTGCACA	82.3084	chr1	+	10864055	10864760	10864131	10864137	CASZ1	7398	N/A	N/A
chr1_BS438_CACATG_1	#666_chr1_BS438_CACATG_1_sg2	GCTGTGCTGTATTTGCACAT	88.2331	chr1	+	10864055	10864760	10864131	10864137	CASZ1	7398	N/A	N/A
chr1_BS438_CACATG_1	#667_chr1_BS438_CACATG_1_sg3	CTGTGCTGTATTTGCACATG	82.2261	chr1	+	10864055	10864760	10864131	10864137	CASZ1	7398	N/A	N/A
chr1_BS438_CACATG_2	#668_chr1_BS438_CACATG_2_sg1	GGTCCCTGCCACGTGCCACA	87.6189	chr1	+	10864055	10864760	10864402	10864408	CASZ1	7669	N/A	N/A
chr1_BS438_CACATG_2	#669_chr1_BS438_CACATG_2_sg2	GTCCCTGCCACGTGCCACAT	89.6793	chr1	+	10864055	10864760	10864402	10864408	CASZ1	7669	N/A	N/A
chr1_BS438_CACATG_2	#670_chr1_BS438_CACATG_2_sg3	AGGGGCTGTGTGGGCCCATG	71.8421	chr1	+	10864055	10864760	10864402	10864408	CASZ1	7669	N/A	N/A
chr1_BS438_CACATG_3	#671_chr1_BS438_CACATG_3_sg1	CCTTGGCTGGCGTCACATGG	89.5825	chr1	+	10864055	10864760	10864623	10864629	CASZ1	7890	N/A	N/A
chr1_BS438_CACATG_3	#672_chr1_BS438_CACATG_3_sg2	CTTGGCTGGCGTCACATGGA	89.3502	chr1	+	10864055	10864760	10864623	10864629	CASZ1	7890	N/A	N/A
chr1_BS438_CACATG_3	#673_chr1_BS438_CACATG_3_sg3	CACCCTTGGCTGGCGTCACA	85.4078	chr1	+	10864055	10864760	10864623	10864629	CASZ1	7890	N/A	N/A
chr1_BS441_CACGTG_1	#674_chr1_BS441_CACGTG_1_sg1	GGGTGGGCAGGGACACGTGC	79.5359	chr1	-	10927162	10927602	10927417	10927423	N/A	N/A	N/A	N/A
chr1_BS441_CACGTG_1	#675_chr1_BS441_CACGTG_1_sg2	CGGGTGGGCAGGGACACGTG	81.213	chr1	-	10927162	10927602	10927417	10927423	N/A	N/A	N/A	N/A
chr1_BS442_CACGTG_1	#676_chr1_BS442_CACGTG_1_sg1	GCAAGTTGGGCACACACGTG	90.6049	chr1	+	10960903	10961451	10961254	10961260	N/A	N/A	N/A	N/A
chr1_BS443_CACATG_1	#677_chr1_BS443_CACATG_1_sg1	AGATGAAAGCAGGACCCACA	81.5204	chr1	+	10997480	10997730	10997616	10997622	N/A	N/A	C1orf127	44478
chr1_BS443_CACATG_1	#678_chr1_BS443_CACATG_1_sg2	GATGAAAGCAGGACCCACAT	90.7498	chr1	+	10997480	10997730	10997616	10997622	N/A	N/A	C1orf127	44478
chr1_BS443_CACATG_1	#679_chr1_BS443_CACATG_1_sg3	AAATCAAAGGCAGCCCATGT	89.8078	chr1	+	10997480	10997730	10997616	10997622	N/A	N/A	C1orf127	44478
chr1_BS443_CACATG_1	#680_chr1_BS443_CACATG_1_sg4	AAAATCAAAGGCAGCCCATG	79.8172	chr1	+	10997480	10997730	10997616	10997622	N/A	N/A	C1orf127	44478
chr1_BS444_CACATG_2	#681_chr1_BS444_CACATG_2_sg1	GTCCCGAGTCCCTTTTCATG	90.8777	chr1	-	11000155	11000579	11000316	11000322	N/A	N/A	C1orf127	41778
chr1_BS446_CACGCG_1	#682_chr1_BS446_CACGCG_1_sg1	CTCCCTCGGCTGGCACGCGC	92.4043	chr1	+	11072360	11073326	11073160	11073166	TARDBP	482	MASP2	34136
chr1_BS446_CACGCG_1	#683_chr1_BS446_CACGCG_1_sg2	CCTCCCTCGGCTGGCACGCG	89.2304	chr1	+	11072360	11073326	11073160	11073166	TARDBP	482	MASP2	34136
chr1_BS447_CATGTG_1	#684_chr1_BS447_CATGTG_1_sg1	CAGGCTTGTTGGTTTTCATG	71.2359	chr1	+	11097644	11098028	11097899	11097905	TARDBP	25221	MASP2	9397
chr1_BS450_CACGTG_1	#685_chr1_BS450_CACGTG_1_sg1	TGAGGAGCGATGGTGACACG	86.8086	chr1	+	11119134	11119907	11119528	11119534	MASP2	12232	SRM	563
chr1_BS450_CACGTG_2	#686_chr1_BS450_CACGTG_2_sg1	GTGTCCTGAGGGCTGACACG	90.3207	chr1	+	11119134	11119907	11119618	11119624	MASP2	12322	SRM	473
chr1_BS451_CACGTG_1	#688_chr1_BS451_CACGTG_1_sg1	GGCCCGCTCCAGGGGCCACG	78.9592	chr1	+	11119955	11120640	11120268	11120274	SRM	177	EXOSC10	39699
chr1_BS451_CACGTG_1	#689_chr1_BS451_CACGTG_1_sg2	GCCCGCTCCAGGGGCCACGT	84.9593	chr1	+	11119955	11120640	11120268	11120274	SRM	177	EXOSC10	39699
chr1_BS451_CACGTG_1	#690_chr1_BS451_CACGTG_1_sg3	GGCCCCGGCCGGGCCCCACG	69.8143	chr1	+	11119955	11120640	11120268	11120274	SRM	177	EXOSC10	39699
chr1_BS455_CACGCG_1	#691_chr1_BS455_CACGCG_1_sg1	GTTCAAATAGACAAACCACG	92.1606	chr1	+	11322350	11323081	11322751	11322757	MTOR	143	UBIAD1	10503
chr1_BS455_CACGCG_1	#692_chr1_BS455_CACGCG_1_sg2	TTCACCTGCCACTGGCCGCG	91.168	chr1	+	11322350	11323081	11322751	11322757	MTOR	143	UBIAD1	10503
chr1_BS456_CACGTG_1	#693_chr1_BS456_CACGTG_1_sg1	TAGAGTTTACTTCAACCACG	90.0932	chr1	+	11333193	11333918	11333574	11333580	UBIAD1	320	N/A	N/A
chr1_BS456_CACGTG_1	#694_chr1_BS456_CACGTG_1_sg2	GCCGCCATGGAAGCTCCACG	90.4629	chr1	+	11333193	11333918	11333574	11333580	UBIAD1	320	N/A	N/A
chr1_BS457_CATGTG_1	#695_chr1_BS457_CATGTG_1_sg1	CCTGCCCAGAGCCCATCATG	79.8778	chr1	+	11424202	11424649	11424264	11424270	N/A	N/A	N/A	N/A
chr1_BS457_CATGTG_1	#696_chr1_BS457_CATGTG_1_sg2	CTGAGCTTCTGCCACATGAT	80.9903	chr1	+	11424202	11424649	11424264	11424270	N/A	N/A	N/A	N/A
chr1_BS457_CATGTG_1	#697_chr1_BS457_CATGTG_1_sg3	CCTGAGCTTCTGCCACATGA	79.5164	chr1	+	11424202	11424649	11424264	11424270	N/A	N/A	N/A	N/A
chr1_BS457_CATGTG_2	#698_chr1_BS457_CATGTG_2_sg1	CTCCTGCCAAGTCACATGGC	80.1065	chr1	-	11424202	11424649	11424416	11424422	N/A	N/A	N/A	N/A
chr1_BS458_CACGTG_1	#700_chr1_BS458_CACGTG_1_sg1	TCTGCAGTAGGTAAAACACG	91.1394	chr1	+	11444221	11444605	11444379	11444385	N/A	N/A	N/A	N/A
chr1_BS465_CACATG_1	#701_chr1_BS465_CACATG_1_sg1	CTCTAGGTCCGGGTTCCACA	92.5751	chr1	+	11695920	11696271	11696115	11696121	N/A	N/A	FBXO44	18316
chr1_BS465_CACATG_1	#702_chr1_BS465_CACATG_1_sg2	AGGATGGAAGGGAAACCATG	67.4727	chr1	+	11695920	11696271	11696115	11696121	N/A	N/A	FBXO44	18316
chr1_BS475_CGCGTG_1	#705_chr1_BS475_CGCGTG_1_sg1	TCGCGGAGAGCAAGACACGC	93.7776	chr1	-	11779762	11780238	11779984	11779990	DRAXIN	28204	AGTRAP	16157
chr1_BS475_CGCGTG_1	#706_chr1_BS475_CGCGTG_1_sg2	ATCGCGGAGAGCAAGACACG	95.8358	chr1	-	11779762	11780238	11779984	11779990	DRAXIN	28204	AGTRAP	16157
chr1_BS477_CACGTG_1	#707_chr1_BS477_CACGTG_1_sg1	AAGCCTTGTGGAATGCCACG	86.6959	chr1	+	11791662	11792285	11791817	11791823	DRAXIN	40037	AGTRAP	4324
chr1_BS477_CACGTG_1	#708_chr1_BS477_CACGTG_1_sg2	AGCCTTGTGGAATGCCACGT	92.4397	chr1	+	11791662	11792285	11791817	11791823	DRAXIN	40037	AGTRAP	4324
chr1_BS477_CACGTG_1	#709_chr1_BS477_CACGTG_1_sg3	GCCTTGTGGAATGCCACGTG	92.2689	chr1	+	11791662	11792285	11791817	11791823	DRAXIN	40037	AGTRAP	4324
chr1_BS477_CACGTG_1	#710_chr1_BS477_CACGTG_1_sg4	CCTTGTGGAATGCCACGTGG	92.0752	chr1	+	11791662	11792285	11791817	11791823	DRAXIN	40037	AGTRAP	4324
chr1_BS477_CACGTG_1	#711_chr1_BS477_CACGTG_1_sg5	GGACATAATAGACCCCCACG	97.212	chr1	+	11791662	11792285	11791817	11791823	DRAXIN	40037	AGTRAP	4324
chr1_BS478_CACGTG_2	#712_chr1_BS478_CACGTG_2_sg1	CCGCTCCAGCCCGTTTCACG	97.731	chr1	+	11795905	11796695	11796127	11796133	DRAXIN	44347	AGTRAP	14
chr1_BS479_CACGTG_1	#713_chr1_BS479_CACGTG_1_sg1	AGCCCCGCCGCCCACGTGTC	91.1932	chr1	+	11796769	11797270	11796982	11796988	AGTRAP	841	C1orf167	25267
chr1_BS479_CACGTG_1	#714_chr1_BS479_CACGTG_1_sg2	ATGGAGCCCAGACACGTGGG	90.4648	chr1	+	11796769	11797270	11796982	11796988	AGTRAP	841	C1orf167	25267
chr1_BS479_CACGTG_1	#715_chr1_BS479_CACGTG_1_sg3	CAAATGGAGCCCAGACACGT	90.3304	chr1	+	11796769	11797270	11796982	11796988	AGTRAP	841	C1orf167	25267
chr1_BS479_CACGTG_1	#716_chr1_BS479_CACGTG_1_sg4	GCAAATGGAGCCCAGACACG	89.0272	chr1	+	11796769	11797270	11796982	11796988	AGTRAP	841	C1orf167	25267
chr1_BS481_CACGTG_1	#717_chr1_BS481_CACGTG_1_sg1	CTGAGATGAGATGCCCCACG	92.054	chr1	+	11809185	11809612	11809390	11809396	AGTRAP	13249	C1orf167	12859
chr1_BS481_CACGTG_1	#718_chr1_BS481_CACGTG_1_sg2	TGGCAGTCACAGGCCACGTG	67.2846	chr1	+	11809185	11809612	11809390	11809396	AGTRAP	13249	C1orf167	12859
chr1_BS481_CACGTG_1	#720_chr1_BS481_CACGTG_1_sg3	GGTGGCAGTCACAGGCCACG	79.8837	chr1	+	11809185	11809612	11809390	11809396	AGTRAP	13249	C1orf167	12859
chr1_BS483_CACGTG_3	#722_chr1_BS483_CACGTG_3_sg1	GAGGAGGACCCACGCACGTG	94.8291	chr1	+	11821940	11822399	11822359	11822365	C1orf167	110	MTHFR	41375
chr1_BS483_CACGTG_3	#723_chr1_BS483_CACGTG_3_sg2	AGGAGGACCCACGCACGTGA	95.3655	chr1	+	11821940	11822399	11822359	11822365	C1orf167	110	MTHFR	41375
chr1_BS483_CACGTG_3	#724_chr1_BS483_CACGTG_3_sg3	TGGATCTGCCCTCACGTGCG	98.4616	chr1	+	11821940	11822399	11822359	11822365	C1orf167	110	MTHFR	41375
chr1_BS486_CACGTG_1	#725_chr1_BS486_CACGTG_1_sg1	GGCACAGTGAGCCCCACGTG	86.8681	chr1	+	11852723	11853147	11852868	11852874	C1orf167	30619	MTHFR	10866
chr1_BS486_CACGTG_1	#726_chr1_BS486_CACGTG_1_sg2	CTGAACCCACTTTCCTCACG	87.513	chr1	+	11852723	11853147	11852868	11852874	C1orf167	30619	MTHFR	10866
chr1_BS486_CACGTG_1	#727_chr1_BS486_CACGTG_1_sg3	GAACCCACTTTCCTCACGTG	93.5954	chr1	+	11852723	11853147	11852868	11852874	C1orf167	30619	MTHFR	10866
chr1_BS486_CACGTG_1	#728_chr1_BS486_CACGTG_1_sg4	TGAACCCACTTTCCTCACGT	93.312	chr1	+	11852723	11853147	11852868	11852874	C1orf167	30619	MTHFR	10866
chr1_BS489_CACGTG_1	#730_chr1_BS489_CACGTG_1_sg1	GTAATTTTCTTGAAGCCACG	79.3969	chr1	+	11858505	11858956	11858778	11858784	C1orf167	36529	MTHFR	4956
chr1_BS489_CACGTG_1	#731_chr1_BS489_CACGTG_1_sg2	AACCCAAAAAACAAACCACG	67.2198	chr1	+	11858505	11858956	11858778	11858784	C1orf167	36529	MTHFR	4956
chr1_BS493_CATGTG_1	#732_chr1_BS493_CATGTG_1_sg1	TTACAAATATGGCACATGCG	89.3078	chr1	-	11864935	11865359	11865159	11865165	MTHFR	1425	CLCN6	993
chr1_BS494_CACGTG_1	#733_chr1_BS494_CACGTG_1_sg1	CTGGCCCCGGGACGGTCACG	90.5137	chr1	-	11865655	11866400	11866227	11866233	CLCN6	75	NPPA	41613
chr1_BS494_CACGTG_2	#734_chr1_BS494_CACGTG_2_sg1	GTCCCGGGGCCAGTCACGTG	93.95	chr1	+	11865655	11866400	11866250	11866256	CLCN6	98	NPPA	41590
chr1_BS494_CACGTG_2	#735_chr1_BS494_CACGTG_2_sg2	GGATCTGCGCCTCACGTGAC	99.0221	chr1	+	11865655	11866400	11866250	11866256	CLCN6	98	NPPA	41590
chr1_BS498_CACGTG_1	#737_chr1_BS498_CACGTG_1_sg1	AGGCCCCATGCAAAGGCACG	88.0061	chr1	+	11902241	11902659	11902456	11902462	CLCN6	36304	NPPA	5384
chr1_BS500_CGCGTG_1	#738_chr1_BS500_CGCGTG_1_sg1	TCCCCAGTGCAGGCACCGCG	88.0366	chr1	+	11939563	11940003	11939780	11939786	NPPB	20788	KIAA2013	46705
chr1_BS500_CGCGTG_1	#739_chr1_BS500_CGCGTG_1_sg2	CGTAGCAGGGCCACGCCACG	97.6687	chr1	+	11939563	11940003	11939780	11939786	NPPB	20788	KIAA2013	46705
chr1_BS504_CGCGTG_1	#740_chr1_BS504_CGCGTG_1_sg1	CGATTCCGTTAAATCGCGTG	99.5998	chr1	+	11967727	11969302	11968368	11968374	NPPB	49376	KIAA2013	18117
chr1_BS506_CACGTG_1	#741_chr1_BS506_CACGTG_1_sg1	CAGCCAAACCGAACACGTGT	93.559	chr1	+	11986361	11987009	11986731	11986737	KIAA2013	246	PLOD1	7992
chr1_BS506_CACGTG_1	#742_chr1_BS506_CACGTG_1_sg2	AGCCAAACCGAACACGTGTT	95.5527	chr1	+	11986361	11987009	11986731	11986737	KIAA2013	246	PLOD1	7992
chr1_BS506_CACGTG_1	#743_chr1_BS506_CACGTG_1_sg3	AAAGGGGCCCAACACGTGTT	94.2701	chr1	+	11986361	11987009	11986731	11986737	KIAA2013	246	PLOD1	7992
chr1_BS510_CACATG_2	#744_chr1_BS510_CACATG_2_sg1	AGCTCAGCAACCAAAGCATG	87.0045	chr1	-	12029361	12029671	12029486	12029492	PLOD1	34763	MFN2	10751
chr1_BS512_CACGTG_1	#745_chr1_BS512_CACGTG_1_sg1	GACCTTGCCACAGGCACGTG	91.7703	chr1	-	12043452	12043926	12043652	12043658	MFN2	3415	MIIP	35646
chr1_BS512_CACGTG_1	#746_chr1_BS512_CACGTG_1_sg2	AGACCTTGCCACAGGCACGT	91.7974	chr1	-	12043452	12043926	12043652	12043658	MFN2	3415	MIIP	35646
chr1_BS512_CACGTG_1	#747_chr1_BS512_CACGTG_1_sg3	CAGACCTTGCCACAGGCACG	87.8034	chr1	-	12043452	12043926	12043652	12043658	MFN2	3415	MIIP	35646
chr1_BS514_CACGTG_1	#748_chr1_BS514_CACGTG_1_sg1	GCCCCTCGCGGGAATGCACG	96.4523	chr1	-	12079254	12079889	12079663	12079669	MIIP	365	TNFRSF8	43770
chr1_BS514_CACGTG_1	#749_chr1_BS514_CACGTG_1_sg2	CCCTCGCGGGAATGCACGTG	97.2217	chr1	-	12079254	12079889	12079663	12079669	MIIP	365	TNFRSF8	43770
chr1_BS514_CACGTG_1	#750_chr1_BS514_CACGTG_1_sg3	CCCCTCGCGGGAATGCACGT	97.8254	chr1	-	12079254	12079889	12079663	12079669	MIIP	365	TNFRSF8	43770
chr1_BS515_CACGTG_1	#751_chr1_BS515_CACGTG_1_sg1	CCTGCAGAGACCCGGGCACG	84.893	chr1	+	12098700	12099163	12098925	12098931	MIIP	19627	TNFRSF8	24508
chr1_BS515_CACGTG_1	#752_chr1_BS515_CACGTG_1_sg2	TCCCCGTCAGACCACGTGCC	95.1769	chr1	+	12098700	12099163	12098925	12098931	MIIP	19627	TNFRSF8	24508
chr1_BS518_CACGTG_2	#753_chr1_BS518_CACGTG_2_sg1	AGAACCGCCGGGACCGCACG	96.5924	chr1	+	12123192	12123786	12123579	12123585	TNFRSF8	146	N/A	N/A
chr1_BS518_CACGTG_2	#755_chr1_BS518_CACGTG_2_sg2	AAGCGCGCGGCGCCCACGTG	95.1698	chr1	+	12123192	12123786	12123579	12123585	TNFRSF8	146	N/A	N/A
chr1_BS518_CACGCG_1	#756_chr1_BS518_CACGCG_1_sg1	GAGCCTGAAGTCCACGCGCG	96.9672	chr1	+	12123192	12123786	12123549	12123555	TNFRSF8	116	N/A	N/A
chr1_BS518_CACGCG_1	#757_chr1_BS518_CACGCG_1_sg2	GCGGTTCTCAGCCGCGCGCG	97.0342	chr1	+	12123192	12123786	12123549	12123555	TNFRSF8	116	N/A	N/A
chr1_BS519_CACGTG_1	#758_chr1_BS519_CACGTG_1_sg1	AATTCGCTGGAGCACGTGGT	95.4263	chr1	+	12124112	12124552	12124303	12124309	TNFRSF8	870	N/A	N/A
chr1_BS519_CACGTG_1	#759_chr1_BS519_CACGTG_1_sg2	ATTGAATTCGCTGGAGCACG	93.963	chr1	+	12124112	12124552	12124303	12124309	TNFRSF8	870	N/A	N/A
chr1_BS519_CACGTG_1	#760_chr1_BS519_CACGTG_1_sg3	GAATTCGCTGGAGCACGTGG	94.4837	chr1	+	12124112	12124552	12124303	12124309	TNFRSF8	870	N/A	N/A
chr1_BS522_CACATG_1	#761_chr1_BS522_CACATG_1_sg1	CTTCCTCGCTCAGCTCCACA	55.1022	chr1	+	12139597	12140037	12139705	12139711	TNFRSF8	16272	N/A	N/A
chr1_BS522_CACATG_1	#762_chr1_BS522_CACATG_1_sg2	TTAGGGCCCCATTTTCCATG	82.3326	chr1	+	12139597	12140037	12139705	12139711	TNFRSF8	16272	N/A	N/A
chr1_BS525_CACGTG_1	#763_chr1_BS525_CACGTG_1_sg1	CACTTCCTCCAGAGAGCACG	44.06	chr1	-	12203674	12204098	12203902	12203908	N/A	N/A	TNFRSF1B	23157
chr1_BS529_CACATG_1	#764_chr1_BS529_CACATG_1_sg1	AGCCGCCCCTGATGGACACA	87.8972	chr1	+	12227839	12228548	12228277	12228283	TNFRSF1B	1218	N/A	N/A
chr1_BS532_CACATG_1	#765_chr1_BS532_CACATG_1_sg1	GCCCACATTGGACCCACATG	89.2566	chr1	+	12268845	12269282	12269060	12269066	TNFRSF1B	42001	VPS13D	21035
chr1_BS532_CACATG_1	#766_chr1_BS532_CACATG_1_sg2	GCTCCATCATGTCCTCATGT	87.4339	chr1	+	12268845	12269282	12269060	12269066	TNFRSF1B	42001	VPS13D	21035
chr1_BS532_CACATG_1	#767_chr1_BS532_CACATG_1_sg3	CGCTCCATCATGTCCTCATG	87.7775	chr1	+	12268845	12269282	12269060	12269066	TNFRSF1B	42001	VPS13D	21035
chr1_BS541_CACGTG_1	#769_chr1_BS541_CACGTG_1_sg1	CACTGTGCTGCCTCTGCACG	80.5841	chr1	-	12501358	12501824	12501563	12501569	N/A	N/A	N/A	N/A
chr1_BS542_CATGTG_1	#770_chr1_BS542_CATGTG_1_sg1	CCAAGGTTGAAACACATGCA	89.3584	chr1	-	12508843	12509278	12509027	12509033	N/A	N/A	N/A	N/A
chr1_BS543_CATGTG_1	#771_chr1_BS543_CATGTG_1_sg1	CACTGTTGTTGTTCACCATG	84.9423	chr1	+	12520912	12521296	12520917	12520923	N/A	N/A	N/A	N/A
chr1_BS543_CATGTG_1	#772_chr1_BS543_CATGTG_1_sg2	ACTGTTGTTGTTCACCATGT	79.3275	chr1	+	12520912	12521296	12520917	12520923	N/A	N/A	N/A	N/A
chr1_BS547_CGCGTG_1	#774_chr1_BS547_CGCGTG_1_sg1	CAAAGGGAGGGAGTGCCGCG	89.9542	chr1	+	12538126	12538684	12538321	12538327	N/A	N/A	N/A	N/A
chr1_BS547_CGCGTG_1	#775_chr1_BS547_CGCGTG_1_sg2	AAAGGGAGGGAGTGCCGCGT	89.3116	chr1	+	12538126	12538684	12538321	12538327	N/A	N/A	N/A	N/A
chr1_BS547_CGCGTG_1	#776_chr1_BS547_CGCGTG_1_sg3	TCGGCCTGGGCCGGCCCACG	85.1723	chr1	+	12538126	12538684	12538321	12538327	N/A	N/A	N/A	N/A
chr1_BS554_CACGTG_1	#777_chr1_BS554_CACGTG_1_sg1	GGTGACCGTGGGGCTCCACG	89.8	chr1	+	12601606	12602055	12601824	12601830	N/A	N/A	N/A	N/A
chr1_BS554_CACGTG_1	#778_chr1_BS554_CACGTG_1_sg2	GAGAGTGAGGGAGGGCCACG	56.2943	chr1	+	12601606	12602055	12601824	12601830	N/A	N/A	N/A	N/A
chr1_BS555_CACATG_1	#780_chr1_BS555_CACATG_1_sg1	GGCCGGCTGGTCCATGTGTC	92.3849	chr1	+	12609212	12609786	12609402	12609408	N/A	N/A	DHRS3	47007
chr1_BS555_CACATG_2	#781_chr1_BS555_CACATG_2_sg1	TGATGGAAGTCACATGTGCC	88.3353	chr1	-	12609212	12609786	12609672	12609678	N/A	N/A	DHRS3	46737
chr1_BS555_CACGCG_1	#782_chr1_BS555_CACGCG_1_sg1	TGACAGTGCCACTGACCACG	89.3376	chr1	+	12609212	12609786	12609639	12609645	N/A	N/A	DHRS3	46770
chr1_BS555_CACGCG_1	#783_chr1_BS555_CACGCG_1_sg2	GACAGTGCCACTGACCACGC	92.8277	chr1	+	12609212	12609786	12609639	12609645	N/A	N/A	DHRS3	46770
chr1_BS555_CACGCG_1	#784_chr1_BS555_CACGCG_1_sg3	GCACAACCTGGGATCCCGCG	95.4281	chr1	+	12609212	12609786	12609639	12609645	N/A	N/A	DHRS3	46770
chr1_BS557_CACGTG_1	#785_chr1_BS557_CACGTG_1_sg1	CACAGCATGATGGAAGCACG	89.2101	chr1	+	12612113	12612537	12612308	12612314	N/A	N/A	DHRS3	44101
chr1_BS558_CACGCG_1	#786_chr1_BS558_CACGCG_1_sg1	GGCCGGCGGAGGAGCGCGTG	89.0375	chr1	-	12655927	12656308	12656070	12656076	N/A	N/A	DHRS3	339
chr1_BS559_CATGTG_1	#787_chr1_BS559_CATGTG_1_sg1	AAGGGTGGACAGACGCCATG	87.6006	chr1	+	12660372	12660714	12660517	12660523	DHRS3	4108	AADACL4	44048
chr1_BS559_CATGTG_1	#788_chr1_BS559_CATGTG_1_sg2	AGGGTGGACAGACGCCATGT	90.0079	chr1	+	12660372	12660714	12660517	12660523	DHRS3	4108	AADACL4	44048
chr1_BS561_CGCGTG_1	#790_chr1_BS561_CGCGTG_1_sg1	CCAGGCCAGGCTGACTCACG	57.9509	chr1	-	12676157	12676467	12676308	12676314	DHRS3	19899	AADACL4	28257
chr1_BS562_CGCGTG_1	#791_chr1_BS562_CGCGTG_1_sg1	GTCCGGGTGTGGAGCGCGCG	88.4703	chr1	+	12677789	12678235	12678205	12678211	DHRS3	21796	AADACL4	26360
chr1_BS565_CACGTG_1	#792_chr1_BS565_CACGTG_1_sg1	ACTCAAGAGAGACACGTGCG	95.6609	chr1	+	12717419	12717836	12717632	12717638	AADACL4	13067	N/A	N/A
chr1_BS567_CACATG_1	#793_chr1_BS567_CACATG_1_sg1	TAAAAGATGCCTATAACATG	84.9051	chr1	-	12805315	12805511	12805351	12805357	AADACL3	29234	C1orf158	782
chr1_BS568_CACGTG_1	#794_chr1_BS568_CACGTG_1_sg1	GCCACCTGGGGCCCCACGTG	87.7623	chr1	+	14026971	14027271	14027164	14027170	PRDM2	430	N/A	N/A
chr1_BS568_CACGTG_1	#796_chr1_BS568_CACGTG_1_sg2	GGCCACCTGGGGCCCCACGT	85.017	chr1	+	14026971	14027271	14027164	14027170	PRDM2	430	N/A	N/A
chr1_BS568_CACGTG_1	#797_chr1_BS568_CACGTG_1_sg3	GGACGGCGCCCGGCCCCACG	87.2247	chr1	+	14026971	14027271	14027164	14027170	PRDM2	430	N/A	N/A
chr1_BS568_CACGTG_1	#798_chr1_BS568_CACGTG_1_sg4	ACGGCGCCCGGCCCCACGTG	86.3764	chr1	+	14026971	14027271	14027164	14027170	PRDM2	430	N/A	N/A
chr1_BS568_CACGTG_1	#799_chr1_BS568_CACGTG_1_sg5	GACGGCGCCCGGCCCCACGT	89.5831	chr1	+	14026971	14027271	14027164	14027170	PRDM2	430	N/A	N/A
chr1_BS568_CGCGTG_1	#800_chr1_BS568_CGCGTG_1_sg1	CGCCCCGCGGGGGACGCGTG	91.6669	chr1	+	14026971	14027271	14027106	14027112	PRDM2	372	N/A	N/A
chr1_BS570_CGCGTG_1	#802_chr1_BS570_CGCGTG_1_sg1	CATTTGTAAGTGCTTGCGCG	96.7935	chr1	+	14075245	14076111	14075379	14075385	PRDM2	48645	N/A	N/A
chr1_BS574_CACATG_1	#804_chr1_BS574_CACATG_1_sg1	TGAGAATGAAATGGGCCATG	70.9179	chr1	+	14421498	14421961	14421729	14421735	N/A	N/A	N/A	N/A
chr1_BS578_CATGTG_1	#805_chr1_BS578_CATGTG_1_sg1	TTTTATCTAGAAGAGACACA	73.743	chr1	-	14763420	14763875	14763653	14763659	N/A	N/A	N/A	N/A
chr1_BS584_CACGTG_1	#808_chr1_BS584_CACGTG_1_sg1	TCCCCGGCCTTTGCACGTGC	77.5246	chr1	+	15105496	15106088	15105943	15105949	N/A	N/A	N/A	N/A
chr1_BS584_CACATG_1	#809_chr1_BS584_CACATG_1_sg1	CCACCTCTCCATAGGCCACA	78.6885	chr1	+	15105496	15106088	15105672	15105678	N/A	N/A	N/A	N/A
chr1_BS584_CACATG_1	#810_chr1_BS584_CACATG_1_sg2	GCACATGGTCTTTCGCCATG	91.4397	chr1	+	15105496	15106088	15105672	15105678	N/A	N/A	N/A	N/A
chr1_BS584_CATGTG_1	#811_chr1_BS584_CATGTG_1_sg1	TTCCCATTCTCCATGGCACA	81.8119	chr1	-	15105496	15106088	15105687	15105693	N/A	N/A	N/A	N/A
chr1_BS585_CACATG_1	#812_chr1_BS585_CACATG_1_sg1	TTTATCAGTTCTCTGCATGT	78.6447	chr1	-	15109644	15110084	15109868	15109874	N/A	N/A	N/A	N/A
chr1_BS587_CATGTG_1	#814_chr1_BS587_CATGTG_1_sg1	GGGACAGGCGGAAATACATG	87.7097	chr1	+	15111235	15111865	15111336	15111342	N/A	N/A	N/A	N/A
chr1_BS587_CATGTG_1	#815_chr1_BS587_CATGTG_1_sg2	GGACAGGCGGAAATACATGT	91.5267	chr1	+	15111235	15111865	15111336	15111342	N/A	N/A	N/A	N/A
chr1_BS589_CACGTG_1	#816_chr1_BS589_CACGTG_1_sg1	TCTCAGCTCCAGACACGTGG	85.6244	chr1	+	15148207	15148647	15148415	15148421	N/A	N/A	N/A	N/A
chr1_BS589_CACGTG_1	#817_chr1_BS589_CACGTG_1_sg2	AGCTCTCAGCTCCAGACACG	86.3986	chr1	+	15148207	15148647	15148415	15148421	N/A	N/A	N/A	N/A
chr1_BS589_CACGTG_1	#818_chr1_BS589_CACGTG_1_sg3	TAAGAAAACCACCACGTGTC	92.7148	chr1	+	15148207	15148647	15148415	15148421	N/A	N/A	N/A	N/A
chr1_BS590_CACATG_1	#819_chr1_BS590_CACATG_1_sg1	CCTGCCCATCGAGAGCCACA	84.4293	chr1	+	15152595	15153035	15152620	15152626	N/A	N/A	N/A	N/A
chr1_BS590_CACATG_1	#820_chr1_BS590_CACATG_1_sg2	ACCAGCAAAACATTTCCATG	80.4109	chr1	+	15152595	15153035	15152620	15152626	N/A	N/A	N/A	N/A
chr1_BS590_CATGTG_1	#821_chr1_BS590_CATGTG_1_sg1	CACCCTCCTGGTCACATGCT	84.3204	chr1	-	15152595	15153035	15152752	15152758	N/A	N/A	N/A	N/A
chr1_BS590_CATGTG_1	#822_chr1_BS590_CATGTG_1_sg2	ACACCCTCCTGGTCACATGC	81.4301	chr1	-	15152595	15153035	15152752	15152758	N/A	N/A	N/A	N/A
chr1_BS596_CACGTG_1	#825_chr1_BS596_CACGTG_1_sg1	GAGAGCCGTTCCCACGTGAG	95.3255	chr1	+	15250431	15250872	15250634	15250640	N/A	N/A	N/A	N/A
chr1_BS596_CACGTG_1	#826_chr1_BS596_CACGTG_1_sg2	GGCCGCGGAGCCTCTCACGT	94.865	chr1	+	15250431	15250872	15250634	15250640	N/A	N/A	N/A	N/A
chr1_BS596_CACGTG_1	#827_chr1_BS596_CACGTG_1_sg3	CGGCCGCGGAGCCTCTCACG	96.5669	chr1	+	15250431	15250872	15250634	15250640	N/A	N/A	N/A	N/A
chr1_BS596_CGCGTG_1	#828_chr1_BS596_CGCGTG_1_sg1	GTCCGCGCCTGCTGCACGCG	94.1415	chr1	-	15250431	15250872	15250663	15250669	N/A	N/A	N/A	N/A
chr1_BS599_CACATG_1	#829_chr1_BS599_CACATG_1_sg1	TAGTCAAAGAGAAAGGCACA	66.745	chr1	+	15282012	15282322	15282227	15282233	N/A	N/A	N/A	N/A
chr1_BS600_CATGTG_1	#831_chr1_BS600_CATGTG_1_sg1	GGTGCTCCAGGGCCTGCATG	79.7055	chr1	+	15323213	15323597	15323318	15323324	N/A	N/A	N/A	N/A
chr1_BS600_CATGTG_1	#832_chr1_BS600_CATGTG_1_sg2	GTGCTCCAGGGCCTGCATGT	82.5709	chr1	+	15323213	15323597	15323318	15323324	N/A	N/A	N/A	N/A
chr1_BS600_CATGTG_1	#833_chr1_BS600_CATGTG_1_sg3	CCTCCCAGTGCCCCACATGC	77.4356	chr1	+	15323213	15323597	15323318	15323324	N/A	N/A	N/A	N/A
chr1_BS605_CACGTG_1	#834_chr1_BS605_CACGTG_1_sg1	ACTCTGCAGGTGTACACACG	89.4731	chr1	+	15478749	15479189	15478895	15478901	N/A	N/A	TMEM51	132
chr1_BS607_CACGTG_1	#835_chr1_BS607_CACGTG_1_sg1	AGGATCACAAAGCTGGCACG	70.8904	chr1	-	15498889	15499313	15499082	15499088	C1orf195	962	N/A	N/A
chr1_BS609_CACATG_1	#837_chr1_BS609_CACATG_1_sg1	GTGAGTCATTTCAGGACATG	84.8385	chr1	-	15550768	15551208	15550960	15550966	N/A	N/A	FHAD1	22807
chr1_BS611_CACGTG_1	#838_chr1_BS611_CACGTG_1_sg1	TGTCTGAGGTTGGATCCACG	94.6165	chr1	+	15562882	15563266	15563172	15563178	N/A	N/A	FHAD1	10595
chr1_BS611_CACGTG_1	#839_chr1_BS611_CACGTG_1_sg2	CAGCAATACTTTTGACCACG	90.4959	chr1	+	15562882	15563266	15563172	15563178	N/A	N/A	FHAD1	10595
chr1_BS617_CACGTG_1	#842_chr1_BS617_CACGTG_1_sg1	AAGTGAAGGAGCCACGTGGC	87.7282	chr1	+	15653443	15653883	15653657	15653663	N/A	N/A	N/A	N/A
chr1_BS617_CACGTG_1	#843_chr1_BS617_CACGTG_1_sg2	AGGAAAGTGAAGGAGCCACG	72.5209	chr1	+	15653443	15653883	15653657	15653663	N/A	N/A	N/A	N/A
chr1_BS619_CACATG_1	#844_chr1_BS619_CACATG_1_sg1	CACACATCTGAGTCATCATG	83.751	chr1	-	15672415	15672839	15672573	15672579	N/A	N/A	N/A	N/A
chr1_BS623_CACGTG_1	#845_chr1_BS623_CACGTG_1_sg1	CACCCCCACCACCACACGTG	85.5235	chr1	+	15737022	15737322	15737113	15737119	EFHD2	723	CTRC	27824
chr1_BS623_CACGTG_1	#846_chr1_BS623_CACGTG_1_sg2	ACCCCCACCACCACACGTGT	92.5995	chr1	+	15737022	15737322	15737113	15737119	EFHD2	723	CTRC	27824
chr1_BS623_CACGTG_1	#847_chr1_BS623_CACGTG_1_sg3	GGGCCCGGGACCCACACGTG	91.2703	chr1	+	15737022	15737322	15737113	15737119	EFHD2	723	CTRC	27824
chr1_BS623_CACATG_1	#848_chr1_BS623_CACATG_1_sg1	GAGGGAATGTGGTTGGCATG	77.6353	chr1	-	15737022	15737322	15737289	15737295	EFHD2	899	CTRC	27648
chr1_BS626_CATGTG_1	#850_chr1_BS626_CATGTG_1_sg1	TTAACGCAGTTACCACATGG	93.2178	chr1	+	15827902	15828286	15828085	15828091	CELA2B	25490	CASP9	22855
chr1_BS626_CATGTG_1	#851_chr1_BS626_CATGTG_1_sg2	TGCTTAACGCAGTTACCACA	91.3055	chr1	+	15827902	15828286	15828085	15828091	CELA2B	25490	CASP9	22855
chr1_BS627_CACATG_1	#852_chr1_BS627_CACATG_1_sg1	TTACAGGATGGTAATGCACA	87.3069	chr1	+	15841524	15841948	15841748	15841754	CELA2B	39153	CASP9	9192
chr1_BS632_CACGTG_1	#853_chr1_BS632_CACGTG_1_sg1	CGGGGGCCGGGTACACGTGG	91.1986	chr1	-	15910952	15911322	15911156	15911162	N/A	N/A	AGMAT	449
chr1_BS632_CACGTG_1	#854_chr1_BS632_CACGTG_1_sg2	GGACGGGGGCCGGGTACACG	95.0286	chr1	-	15910952	15911322	15911156	15911162	N/A	N/A	AGMAT	449
chr1_BS632_CACGTG_1	#855_chr1_BS632_CACGTG_1_sg3	GGGGGCCGGGTACACGTGGA	91.7212	chr1	-	15910952	15911322	15911156	15911162	N/A	N/A	AGMAT	449
chr1_BS634_CACGTG_1	#856_chr1_BS634_CACGTG_1_sg1	CTGGCTCACGTGACACGTGC	94.7473	chr1	-	15930007	15930621	15930143	15930149	AGMAT	18538	DDI2	13809
chr1_BS636_CACATG_1	#857_chr1_BS636_CACATG_1_sg1	AATTTAACCAGAAACGCATG	94.1461	chr1	-	15944483	15945061	15944893	15944899	DDI2	941	RSC1A1	41314
chr1_BS636_CACATG_1	#858_chr1_BS636_CACATG_1_sg2	TAACCAGAAACGCATGTGGT	91.1559	chr1	-	15944483	15945061	15944893	15944899	DDI2	941	RSC1A1	41314
chr1_BS636_CACATG_1	#859_chr1_BS636_CACATG_1_sg3	TTAACCAGAAACGCATGTGG	90.9799	chr1	-	15944483	15945061	15944893	15944899	DDI2	941	RSC1A1	41314
chr1_BS636_CGCGTG_1	#860_chr1_BS636_CGCGTG_1_sg1	ACTGCAGCGTGAGGGGCGCG	87.5729	chr1	+	15944483	15945061	15944561	15944567	DDI2	609	RSC1A1	41646
chr1_BS637_CATGTG_1	#861_chr1_BS637_CATGTG_1_sg1	CTGTCAGTGAATGCCTCATG	82.6347	chr1	+	15945183	15945623	15945553	15945559	DDI2	1601	RSC1A1	40654
chr1_BS637_CATGTG_1	#862_chr1_BS637_CATGTG_1_sg2	CTTTCCTAGTTCTCCACATG	74.5994	chr1	+	15945183	15945623	15945553	15945559	DDI2	1601	RSC1A1	40654
chr1_BS648_CACGCG_1	#863_chr1_BS648_CACGCG_1_sg1	CTCAAAGCCGAGCACGCGCA	97.0349	chr1	+	16160770	16161742	16161101	16161107	UQCRHL	26907	SPEN	13257
chr1_BS648_CACGCG_1	#864_chr1_BS648_CACGCG_1_sg2	AGCAAACCCGTGCGCGTGCT	98.704	chr1	+	16160770	16161742	16161101	16161107	UQCRHL	26907	SPEN	13257
chr1_BS648_CGCGTG_1	#865_chr1_BS648_CGCGTG_1_sg1	TTCAAGGTTCACACGCCGCG	98.2965	chr1	+	16160770	16161742	16161304	16161310	UQCRHL	27110	SPEN	13054
chr1_BS648_CGCGTG_1	#866_chr1_BS648_CGCGTG_1_sg2	GCTGCATCCGAGCTGCCACG	92.2315	chr1	+	16160770	16161742	16161304	16161310	UQCRHL	27110	SPEN	13054
chr1_BS652_CGCGTG_2	#867_chr1_BS652_CGCGTG_2_sg1	TCCCGGCTCCTTTTCACACG	92.4543	chr1	-	16175818	16176831	16175978	16175984	SPEN	1620	N/A	N/A
chr1_BS654_CACGTG_1	#868_chr1_BS654_CACGTG_1_sg1	AGTTTCCAGACATCACGTGG	92.7957	chr1	-	16276062	16276565	16276322	16276328	N/A	N/A	ZBTB17	26305
chr1_BS654_CACGTG_1	#869_chr1_BS654_CACGTG_1_sg2	AAAAGTTTCCAGACATCACG	86.5978	chr1	-	16276062	16276565	16276322	16276328	N/A	N/A	ZBTB17	26305
chr1_BS654_CACGTG_1	#870_chr1_BS654_CACGTG_1_sg3	GTTTCCAGACATCACGTGGT	94.9799	chr1	-	16276062	16276565	16276322	16276328	N/A	N/A	ZBTB17	26305
chr1_BS655_CACATG_1	#871_chr1_BS655_CACATG_1_sg1	TGTGAGTGGGAGACACATGG	75.4258	chr1	+	16279125	16279620	16279206	16279212	N/A	N/A	ZBTB17	23421
chr1_BS655_CACATG_1	#872_chr1_BS655_CACATG_1_sg2	GTGAGTGGGAGACACATGGA	74.4998	chr1	+	16279125	16279620	16279206	16279212	N/A	N/A	ZBTB17	23421
chr1_BS655_CACATG_1	#873_chr1_BS655_CACATG_1_sg3	CCGTGTGAGTGGGAGACACA	86.4556	chr1	+	16279125	16279620	16279206	16279212	N/A	N/A	ZBTB17	23421
chr1_BS656_CACATG_1	#875_chr1_BS656_CACATG_1_sg1	ACCCCTTTGCACTGGGCACA	82.1744	chr1	+	16280171	16280595	16280472	16280478	N/A	N/A	ZBTB17	22155
chr1_BS656_CACATG_1	#876_chr1_BS656_CACATG_1_sg2	CCCCTTTGCACTGGGCACAT	83.6932	chr1	+	16280171	16280595	16280472	16280478	N/A	N/A	ZBTB17	22155
chr1_BS656_CACATG_1	#877_chr1_BS656_CACATG_1_sg3	CCCTTTGCACTGGGCACATG	84.9745	chr1	+	16280171	16280595	16280472	16280478	N/A	N/A	ZBTB17	22155
chr1_BS663_CACATG_1	#878_chr1_BS663_CACATG_1_sg1	TCTGTCTTGGTGGCCACACA	86.6662	chr1	+	16343980	16344364	16344132	16344138	C1orf64	13402	HSPB7	1153
chr1_BS663_CACATG_1	#879_chr1_BS663_CACATG_1_sg2	GCACAGCCTGCAGCCATGTG	84.9443	chr1	+	16343980	16344364	16344132	16344138	C1orf64	13402	HSPB7	1153
chr1_BS665_CATGTG_1	#880_chr1_BS665_CATGTG_1_sg1	ACTTGCACAGGGGGACACAT	88.4649	chr1	-	16380509	16381033	16380809	16380815	CLCNKB	10579	FAM131C	19318
chr1_BS665_CATGTG_1	#881_chr1_BS665_CATGTG_1_sg2	CACTTGCACAGGGGGACACA	80.3159	chr1	-	16380509	16381033	16380809	16380815	CLCNKB	10579	FAM131C	19318
chr1_BS666_CACATG_1	#882_chr1_BS666_CACATG_1_sg1	ACTGGGGAGTGTGACACATG	85.893	chr1	+	16382194	16382354	16382279	16382285	CLCNKB	12049	FAM131C	17848
chr1_BS670_CACGTG_1	#883_chr1_BS670_CACGTG_1_sg1	CCCTGCGCTATTTATGCACG	97.882	chr1	-	16403419	16403776	16403609	16403615	FAM131C	3482	N/A	N/A
chr1_BS672_CACATG_1	#884_chr1_BS672_CACATG_1_sg1	GAGGGCTCGCAAATGACACA	93.9985	chr1	+	16420083	16420393	16420251	16420257	FAM131C	20124	N/A	N/A
chr1_BS676_CATGTG_1	#888_chr1_BS676_CATGTG_1_sg1	TCTTGTGCGAGGATGTCATG	93.9394	chr1	+	16472583	16473154	16472979	16472985	N/A	N/A	EPHA2	9625
chr1_BS676_CATGTG_1	#889_chr1_BS676_CATGTG_1_sg2	CTTGTGCGAGGATGTCATGT	86.6708	chr1	+	16472583	16473154	16472979	16472985	N/A	N/A	EPHA2	9625
chr1_BS676_CATGTG_1	#890_chr1_BS676_CATGTG_1_sg3	GTGCGAGGATGTCATGTGGG	87.1111	chr1	+	16472583	16473154	16472979	16472985	N/A	N/A	EPHA2	9625
chr1_BS677_CATGTG_1	#892_chr1_BS677_CATGTG_1_sg1	GCAGCACTTCACGTGCATGT	89.9649	chr1	+	16477775	16478284	16477887	16477893	N/A	N/A	EPHA2	4717
chr1_BS680_CACGTG_1	#894_chr1_BS680_CACGTG_1_sg1	AAGGAGCCCGGGCCACGTGG	79.5671	chr1	+	16493768	16494246	16493999	16494005	EPHA2	11395	ARHGEF19	45167
chr1_BS680_CACGTG_1	#895_chr1_BS680_CACGTG_1_sg2	CCACCTGCCTCTCCTCCACG	70.1007	chr1	+	16493768	16494246	16493999	16494005	EPHA2	11395	ARHGEF19	45167
chr1_BS682_CATGTG_1	#897_chr1_BS682_CATGTG_1_sg1	GAGGCCTTGTTCAAGTCACA	84.4993	chr1	-	16500111	16500436	16500421	16500427	EPHA2	17817	ARHGEF19	38745
chr1_BS683_CATGTG_1	#898_chr1_BS683_CATGTG_1_sg1	GCCCTGGAGACAGGAGCACA	70.6553	chr1	-	16514203	16514643	16514235	16514241	EPHA2	31631	ARHGEF19	24931
chr1_BS684_CACGTG_1	#899_chr1_BS684_CACGTG_1_sg1	ATTGCCAGAGACGAGTCACG	95.0496	chr1	+	16521573	16522013	16521755	16521761	EPHA2	39151	ARHGEF19	17411
chr1_BS688_CGCGTG_1	#900_chr1_BS688_CGCGTG_1_sg1	ACGGATTTGTGAATTTCACG	94.8126	chr1	-	16543850	16544290	16544219	16544225	ARHGEF19	5053	RSG1	19440
chr1_BS688_CGCGTG_1	#901_chr1_BS688_CGCGTG_1_sg2	CGGATTTGTGAATTTCACGC	96.6974	chr1	-	16543850	16544290	16544219	16544225	ARHGEF19	5053	RSG1	19440
chr1_BS689_CATGTG_1	#902_chr1_BS689_CATGTG_1_sg1	TTTAACCTCTCAACAGCACA	85.3979	chr1	-	16562612	16563023	16562776	16562782	ARHGEF19	23610	RSG1	883
chr1_BS690_CATGTG_1	#903_chr1_BS690_CATGTG_1_sg1	AGGTGCGCGCGGCGCATGTG	96.1943	chr1	+	16563097	16563940	16563699	16563705	RSG1	40	N/A	N/A
chr1_BS690_CGCGTG_1	#904_chr1_BS690_CGCGTG_1_sg1	CGTCCGCCTTCTGCGCGTGC	96.4759	chr1	+	16563097	16563940	16563663	16563669	RSG1	4	N/A	N/A
chr1_BS696_CATGTG_1	#905_chr1_BS696_CATGTG_1_sg1	ACCGGGACGGACACACCATG	96.244	chr1	+	16693327	16694394	16694188	16694194	SZRD1	664	N/A	N/A
chr1_BS696_CATGTG_1	#906_chr1_BS696_CATGTG_1_sg2	CCGGGACGGACACACCATGT	96.7415	chr1	+	16693327	16694394	16694188	16694194	SZRD1	664	N/A	N/A
chr1_BS696_CATGTG_1	#907_chr1_BS696_CATGTG_1_sg3	GGACGGACACACCATGTGGG	89.8471	chr1	+	16693327	16694394	16694188	16694194	SZRD1	664	N/A	N/A
chr1_BS696_CATGTG_1	#908_chr1_BS696_CATGTG_1_sg4	AAGCCCCACCACCACCCACA	74.1132	chr1	+	16693327	16694394	16694188	16694194	SZRD1	664	N/A	N/A
chr1_BS697_CACGTG_1	#909_chr1_BS697_CACGTG_1_sg1	ACCCGGCTCAAGACACGTGG	96.3156	chr1	-	16766796	16767396	16767088	16767094	SPATA21	3169	NECAP2	78
chr1_BS697_CACGTG_1	#910_chr1_BS697_CACGTG_1_sg2	GAAACCCGGCTCAAGACACG	95.935	chr1	-	16766796	16767396	16767088	16767094	SPATA21	3169	NECAP2	78
chr1_BS697_CACGTG_1	#911_chr1_BS697_CACGTG_1_sg3	CCCGGCTCAAGACACGTGGC	95.4147	chr1	-	16766796	16767396	16767088	16767094	SPATA21	3169	NECAP2	78
chr1_BS699_CACGCG_1	#912_chr1_BS699_CACGCG_1_sg1	GCTGGGGGTGCGCGCGTGCG	88.5887	chr1	-	16825458	16825975	16825672	16825678	N/A	N/A	N/A	N/A
chr1_BS708_CACGCG_1	#921_chr1_BS708_CACGCG_1_sg1	GACTTCCAGGCACGGGCACG	90.1832	chr1	+	16939758	16940700	16940439	16940445	N/A	N/A	N/A	N/A
chr1_BS720_CACGTG_1	#929_chr1_BS720_CACGTG_1_sg1	CAATTCCCGGCCACTGCACG	91.9116	chr1	-	17004541	17004991	17004761	17004767	FAM231A	5264	N/A	N/A
chr1_BS729_CACGTG_1	#939_chr1_BS729_CACGTG_1_sg1	CCTTTCCCAGAGCCTCCACG	65.0681	chr1	+	17041994	17042322	17042104	17042110	FAM231A	42607	MST1L	48871
chr1_BS729_CACGTG_1	#941_chr1_BS729_CACGTG_1_sg2	TGACTCCCTGACCCACGTGG	85.9235	chr1	+	17041994	17042322	17042104	17042110	FAM231A	42607	MST1L	48871
chr1_BS729_CACGTG_1	#942_chr1_BS729_CACGTG_1_sg3	CCTTGACTCCCTGACCCACG	87.0106	chr1	+	17041994	17042322	17042104	17042110	FAM231A	42607	MST1L	48871
chr1_BS735_CACATG_1	#952_chr1_BS735_CACATG_1_sg1	GGGGCGGAAGTTCACATGTG	82.1148	chr1	+	17231379	17231942	17231686	17231692	N/A	N/A	CROCC	16758
chr1_BS740_CACGTG_1	#954_chr1_BS740_CACGTG_1_sg1	CTGAAATTTCCAGTCCCACG	90.9695	chr1	+	17340366	17340806	17340629	17340635	ATP13A2	2162	SDHB	40036
chr1_BS740_CACGTG_1	#955_chr1_BS740_CACGTG_1_sg2	TGAAATTTCCAGTCCCACGT	90.8631	chr1	+	17340366	17340806	17340629	17340635	ATP13A2	2162	SDHB	40036
chr1_BS740_CACGTG_1	#956_chr1_BS740_CACGTG_1_sg3	CAGTCGGTTCTCACCCACGT	95.7913	chr1	+	17340366	17340806	17340629	17340635	ATP13A2	2162	SDHB	40036
chr1_BS740_CACGTG_1	#957_chr1_BS740_CACGTG_1_sg4	TCAGTCGGTTCTCACCCACG	95.5459	chr1	+	17340366	17340806	17340629	17340635	ATP13A2	2162	SDHB	40036
chr1_BS740_CATGTG_1	#958_chr1_BS740_CATGTG_1_sg1	TTCCAAACCACAGAGCATGT	76.4216	chr1	+	17340366	17340806	17340504	17340510	ATP13A2	2037	SDHB	40161
chr1_BS740_CATGTG_1	#959_chr1_BS740_CATGTG_1_sg2	CAAACCACAGAGCATGTGGG	77.9005	chr1	+	17340366	17340806	17340504	17340510	ATP13A2	2037	SDHB	40161
chr1_BS740_CATGTG_1	#960_chr1_BS740_CATGTG_1_sg3	CTTCCAAACCACAGAGCATG	76.3224	chr1	+	17340366	17340806	17340504	17340510	ATP13A2	2037	SDHB	40161
chr1_BS744_CACGCG_1	#961_chr1_BS744_CACGCG_1_sg1	TTAAAACAGGGAACACGCGA	95.4638	chr1	+	17452189	17452629	17452396	17452402	PADI2	6448	N/A	N/A
chr1_BS751_CATGTG_1	#962_chr1_BS751_CATGTG_1_sg1	TATACCTCCCTCTGCTCACA	82.3965	chr1	-	17666834	17667172	17666945	17666951	PADI4	32256	PADI6	31745
chr1_BS752_CATGTG_1	#963_chr1_BS752_CATGTG_1_sg1	GCCACAGGCTGTCCATGTGG	78.3002	chr1	+	17674797	17675237	17675014	17675020	PADI4	40325	PADI6	23676
chr1_BS752_CATGTG_1	#964_chr1_BS752_CATGTG_1_sg2	TCAGCCACAGGCTGTCCATG	82.8024	chr1	+	17674797	17675237	17675014	17675020	PADI4	40325	PADI6	23676
chr1_BS752_CATGTG_1	#965_chr1_BS752_CATGTG_1_sg3	CGTCACTTCCCACCTCCACA	81.1579	chr1	+	17674797	17675237	17675014	17675020	PADI4	40325	PADI6	23676
chr1_BS759_CACGTG_1	#966_chr1_BS759_CACGTG_1_sg1	CTGTCTCCGATTAAACCACG	98.3311	chr1	+	17765721	17766633	17765886	17765892	RCC2	827	N/A	N/A
chr1_BS759_CACGTG_1	#967_chr1_BS759_CACGTG_1_sg2	GGAAGGAAGGCGGATCCACG	91.7007	chr1	+	17765721	17766633	17765886	17765892	RCC2	827	N/A	N/A
chr1_BS759_CACATG_2	#969_chr1_BS759_CACATG_2_sg1	ACGTCTAGACAGGTCACATG	95.7444	chr1	+	17765721	17766633	17766524	17766530	RCC2	1465	N/A	N/A
chr1_BS762_CATGTG_1	#971_chr1_BS762_CATGTG_1_sg1	ATGGAGATATAAAACACACA	76.0939	chr1	-	17815504	17815888	17815667	17815673	N/A	N/A	N/A	N/A
chr1_BS764_CATGTG_1	#972_chr1_BS764_CATGTG_1_sg1	CGAGGAGGCCTTGGATCACA	84.9341	chr1	-	17828790	17829174	17829163	17829169	N/A	N/A	ARHGEF10L	37166
chr1_BS769_CACGTG_1	#973_chr1_BS769_CACGTG_1_sg1	ACACAGGCTCTGCAGCCACG	74.3337	chr1	+	17890990	17891459	17891092	17891098	ARHGEF10L	24763	N/A	N/A
chr1_BS769_CACGTG_1	#974_chr1_BS769_CACGTG_1_sg2	GCCTTTGAACCCAGGCCACG	77.8808	chr1	+	17890990	17891459	17891092	17891098	ARHGEF10L	24763	N/A	N/A
chr1_BS769_CACGTG_2	#975_chr1_BS769_CACGTG_2_sg1	GCACGCAGTTAACACGTGTT	96.1816	chr1	+	17890990	17891459	17891297	17891303	ARHGEF10L	24968	N/A	N/A
chr1_BS771_CACGTG_2	#976_chr1_BS771_CACGTG_2_sg1	AGTAAGAAACAGGCCACGTG	76.3082	chr1	+	17933346	17933730	17933672	17933678	N/A	N/A	N/A	N/A
chr1_BS771_CACGTG_2	#977_chr1_BS771_CACGTG_2_sg2	CCCAGCCGAGCCACCACACG	88.0049	chr1	+	17933346	17933730	17933672	17933678	N/A	N/A	N/A	N/A
chr1_BS772_CACGTG_1	#978_chr1_BS772_CACGTG_1_sg1	CACCGACCCACCTTCCCACG	81.9641	chr1	+	17955894	17956344	17955946	17955952	N/A	N/A	N/A	N/A
chr1_BS772_CACGTG_1	#979_chr1_BS772_CACGTG_1_sg2	CTCGGGGGCTGGTGCCACGT	89.942	chr1	+	17955894	17956344	17955946	17955952	N/A	N/A	N/A	N/A
chr1_BS772_CACGTG_1	#980_chr1_BS772_CACGTG_1_sg3	ACTCGGGGGCTGGTGCCACG	91.8975	chr1	+	17955894	17956344	17955946	17955952	N/A	N/A	N/A	N/A
chr1_BS772_CACGTG_2	#981_chr1_BS772_CACGTG_2_sg1	TGGGGATGTCCCCATCCACG	92.1211	chr1	+	17955894	17956344	17956128	17956134	N/A	N/A	N/A	N/A
chr1_BS772_CACGTG_2	#982_chr1_BS772_CACGTG_2_sg2	CATGCCCAACCTGAGCCACG	74.6906	chr1	+	17955894	17956344	17956128	17956134	N/A	N/A	N/A	N/A
chr1_BS772_CACGTG_2	#983_chr1_BS772_CACGTG_2_sg3	CCCAACCTGAGCCACGTGGA	91.5955	chr1	+	17955894	17956344	17956128	17956134	N/A	N/A	N/A	N/A
chr1_BS773_CACGTG_1	#984_chr1_BS773_CACGTG_1_sg1	CAGCCTACTCTGTGAGCACG	90.768	chr1	-	18081617	18082036	18081818	18081824	ACTL8	11	N/A	N/A
chr1_BS773_CACGTG_2	#985_chr1_BS773_CACGTG_2_sg1	TGCACGAGAGCGGCTGCACG	95.9553	chr1	-	18081617	18082036	18081846	18081852	ACTL8	39	N/A	N/A
chr1_BS774_CACGTG_1	#986_chr1_BS774_CACGTG_1_sg1	GAGCAGGCCCTGTGAGCACG	82.9351	chr1	-	18085601	18086017	18085814	18085820	ACTL8	4007	N/A	N/A
chr1_BS779_CACGCG_1	#987_chr1_BS779_CACGCG_1_sg1	ACCCAACTCCGTGGAGCGCG	94.6981	chr1	-	18923880	18924332	18924113	18924119	N/A	N/A	PAX7	33386
chr1_BS784_CATGTG_1	#988_chr1_BS784_CATGTG_1_sg1	CCTGCTGCTGTGGGCCCATG	65.3465	chr1	+	19201696	19202006	19201718	19201724	TAS1R2	15563	ALDH4A1	15667
chr1_BS784_CATGTG_1	#989_chr1_BS784_CATGTG_1_sg2	GCAGCCAGGGCTCGCCACAT	94.336	chr1	+	19201696	19202006	19201718	19201724	TAS1R2	15563	ALDH4A1	15667
chr1_BS784_CATGTG_1	#990_chr1_BS784_CATGTG_1_sg3	GGCAGCCAGGGCTCGCCACA	89.1086	chr1	+	19201696	19202006	19201718	19201724	TAS1R2	15563	ALDH4A1	15667
chr1_BS792_CACGTG_1	#994_chr1_BS792_CACGTG_1_sg1	CCCAGCTAACAAAAGACACG	91.4701	chr1	+	19263578	19263828	19263704	19263710	ALDH4A1	46319	IFFO2	19122
chr1_BS792_CACGTG_1	#995_chr1_BS792_CACGTG_1_sg2	CCAGCTAACAAAAGACACGT	85.9601	chr1	+	19263578	19263828	19263704	19263710	ALDH4A1	46319	IFFO2	19122
chr1_BS792_CACGTG_1	#996_chr1_BS792_CACGTG_1_sg3	CAGCTAACAAAAGACACGTG	92.7016	chr1	+	19263578	19263828	19263704	19263710	ALDH4A1	46319	IFFO2	19122
chr1_BS797_CATGTG_1	#997_chr1_BS797_CATGTG_1_sg1	AGACAGGAAATTCCAACATG	76.5234	chr1	+	19492499	19492923	19492685	19492691	N/A	N/A	UBR4	44061
chr1_BS797_CATGTG_1	#998_chr1_BS797_CATGTG_1_sg2	CAAATGAAGGTGCCACATGT	82.8304	chr1	+	19492499	19492923	19492685	19492691	N/A	N/A	UBR4	44061
chr1_BS797_CATGTG_2	#999_chr1_BS797_CATGTG_2_sg1	ACAGCTCATCTACAGCCATG	81.8549	chr1	+	19492499	19492923	19492762	19492768	N/A	N/A	UBR4	43984
chr1_BS797_CATGTG_2	#1000_chr1_BS797_CATGTG_2_sg2	CCTTGGTAGTTTAGGCCACA	87.1627	chr1	+	19492499	19492923	19492762	19492768	N/A	N/A	UBR4	43984
chr1_BS800_CACGTG_1	#1001_chr1_BS800_CACGTG_1_sg1	GCACCGTCTTCCGCCGCACG	97.1612	chr1	+	19577849	19578506	19578312	19578318	MRTO4	238	AKR7A3	36968
chr1_BS800_CACGTG_1	#1002_chr1_BS800_CACGTG_1_sg2	CATCGCGCTGAATCCACGTG	97.8638	chr1	+	19577849	19578506	19578312	19578318	MRTO4	238	AKR7A3	36968
chr1_BS800_CACGCG_1	#1003_chr1_BS800_CACGCG_1_sg1	CATTGGGTCAGGCACACGCG	93.4962	chr1	+	19577849	19578506	19578231	19578237	MRTO4	157	AKR7A3	37049
chr1_BS800_CACGCG_1	#1004_chr1_BS800_CACGCG_1_sg2	ATTGGGTCAGGCACACGCGA	97.2089	chr1	+	19577849	19578506	19578231	19578237	MRTO4	157	AKR7A3	37049
chr1_BS800_CACGCG_1	#1005_chr1_BS800_CACGCG_1_sg3	TTGGGTCAGGCACACGCGAG	96.6505	chr1	+	19577849	19578506	19578231	19578237	MRTO4	157	AKR7A3	37049
chr1_BS801_CACATG_2	#1008_chr1_BS801_CACATG_2_sg1	ACACACGTGACCTCTGCATG	85.7427	chr1	-	19626597	19627073	19626830	19626836	AKR7A3	11550	AKR7A2	11810
chr1_BS801_CACATG_3	#1009_chr1_BS801_CACATG_3_sg1	AAGACATTCACTCAAGCATG	86.0405	chr1	-	19626597	19627073	19626903	19626909	AKR7A3	11623	AKR7A2	11737
chr1_BS807_CACATG_1	#1011_chr1_BS807_CACATG_1_sg1	ACCCAGGGACCTCAAACACA	76.6448	chr1	+	19664666	19665205	19664802	19664808	PQLC2	26063	N/A	N/A
chr1_BS807_CACATG_1	#1012_chr1_BS807_CACATG_1_sg2	CCCAGGGACCTCAAACACAT	85.1722	chr1	+	19664666	19665205	19664802	19664808	PQLC2	26063	N/A	N/A
chr1_BS807_CACGCG_1	#1013_chr1_BS807_CACGCG_1_sg1	CTCCAAGCTGGGACGCGTGT	94.043	chr1	-	19664666	19665205	19665179	19665185	PQLC2	26440	N/A	N/A
chr1_BS807_CACGCG_1	#1014_chr1_BS807_CACGCG_1_sg2	GCTCCAAGCTGGGACGCGTG	95.4997	chr1	-	19664666	19665205	19665179	19665185	PQLC2	26440	N/A	N/A
chr1_BS813_CACATG_1	#1015_chr1_BS813_CACATG_1_sg1	GCTCTGCCCTCAAGAGCACA	75.2294	chr1	+	19772248	19772688	19772461	19772467	N/A	N/A	CAPZB	38740
chr1_BS814_CACGTG_1	#1016_chr1_BS814_CACGTG_1_sg1	GCGGGTTCCAGCACAGCACG	89.9708	chr1	+	19787461	19787845	19787619	19787625	N/A	N/A	CAPZB	23582
chr1_BS816_CACGCG_1	#1017_chr1_BS816_CACGCG_1_sg1	CGCAGGAGTGAGCGCGTGCA	89.7385	chr1	-	19812107	19812707	19812444	19812450	CAPZB	1243	N/A	N/A
chr1_BS818_CACGCG_1	#1018_chr1_BS818_CACGCG_1_sg1	GTGCATTCCCCGGCACGCGG	94.9846	chr1	+	19923115	19924395	19923957	19923963	MINOS1	487	NBL1	45765
chr1_BS818_CACGCG_1	#1019_chr1_BS818_CACGCG_1_sg2	TGCATTCCCCGGCACGCGGC	94.3485	chr1	+	19923115	19924395	19923957	19923963	MINOS1	487	NBL1	45765
chr1_BS818_CACGCG_1	#1020_chr1_BS818_CACGCG_1_sg3	GTGGTGCATTCCCCGGCACG	92.8274	chr1	+	19923115	19924395	19923957	19923963	MINOS1	487	NBL1	45765
chr1_BS818_CACGCG_1	#1021_chr1_BS818_CACGCG_1_sg4	CCGGTTCCCCGCCGCGTGCC	93.2242	chr1	+	19923115	19924395	19923957	19923963	MINOS1	487	NBL1	45765
chr1_BS818_CACGCG_1	#1022_chr1_BS818_CACGCG_1_sg5	GCCGGTTCCCCGCCGCGTGC	94.4467	chr1	+	19923115	19924395	19923957	19923963	MINOS1	487	NBL1	45765
chr1_BS823_CACGTG_1	#1023_chr1_BS823_CACGTG_1_sg1	TCCCGGTCACCCAGCACACG	88.1576	chr1	+	19980097	19980575	19980171	19980177	NBL1	10449	HTR6	11608
chr1_BS825_CGCGTG_1	#1024_chr1_BS825_CGCGTG_1_sg1	GCTGAAACCCCAACTACACG	89.2686	chr1	-	20002864	20003297	20003061	20003067	HTR6	11282	N/A	N/A
chr1_BS828_CACGTG_1	#1025_chr1_BS828_CACGTG_1_sg1	GGGGGCGTGGAGGGGCCACG	57.299	chr1	+	20125779	20126313	20125911	20125917	N/A	N/A	TMCO4	499
chr1_BS828_CACGTG_1	#1026_chr1_BS828_CACGTG_1_sg2	GGGGCGTGGAGGGGCCACGT	83.8413	chr1	+	20125779	20126313	20125911	20125917	N/A	N/A	TMCO4	499
chr1_BS828_CACGTG_1	#1027_chr1_BS828_CACGTG_1_sg3	GGGCGTGGAGGGGCCACGTG	77.8262	chr1	+	20125779	20126313	20125911	20125917	N/A	N/A	TMCO4	499
chr1_BS828_CACGTG_1	#1028_chr1_BS828_CACGTG_1_sg4	GTGCTTCCCCTTGCCCCACG	83.3297	chr1	+	20125779	20126313	20125911	20125917	N/A	N/A	TMCO4	499
chr1_BS828_CGCGTG_1	#1029_chr1_BS828_CGCGTG_1_sg1	CGGGCTCCGAGTGCCCCGCG	87.8291	chr1	+	20125779	20126313	20126271	20126277	N/A	N/A	TMCO4	139
chr1_BS828_CGCGTG_1	#1030_chr1_BS828_CGCGTG_1_sg2	GGGCTCCGAGTGCCCCGCGT	94.8202	chr1	+	20125779	20126313	20126271	20126277	N/A	N/A	TMCO4	139
chr1_BS828_CGCGTG_1	#1031_chr1_BS828_CGCGTG_1_sg3	GGCTCCGAGTGCCCCGCGTG	95.4793	chr1	+	20125779	20126313	20126271	20126277	N/A	N/A	TMCO4	139
chr1_BS828_CGCGTG_1	#1033_chr1_BS828_CGCGTG_1_sg4	ACTCCCCGCCGGCCCCACGC	83.9626	chr1	+	20125779	20126313	20126271	20126277	N/A	N/A	TMCO4	139
chr1_BS829_CACGTG_1	#1035_chr1_BS829_CACGTG_1_sg1	AAAGTGCTGCATACACGTGC	90.9222	chr1	-	20126329	20127097	20126872	20126878	TMCO4	462	RNF186	14899
chr1_BS829_CACGTG_1	#1036_chr1_BS829_CACGTG_1_sg2	CAAAGTGCTGCATACACGTG	94.0931	chr1	-	20126329	20127097	20126872	20126878	TMCO4	462	RNF186	14899
chr1_BS832_CATGTG_1	#1039_chr1_BS832_CATGTG_1_sg1	CGGGGATTCCATCATGTGAC	93.6352	chr1	+	20208553	20209025	20208848	20208854	N/A	N/A	OTUD3	39
chr1_BS832_CATGTG_1	#1040_chr1_BS832_CATGTG_1_sg2	CCAGCACCCCGGTCACATGA	87.8361	chr1	+	20208553	20209025	20208848	20208854	N/A	N/A	OTUD3	39
chr1_BS836_CACGTG_1	#1041_chr1_BS836_CACGTG_1_sg1	TGATGCACTCCAGCTCCACG	72.4275	chr1	+	20491900	20492764	20492640	20492646	PLA2G2F	26818	PLA2G2C	11217
chr1_BS836_CACGTG_1	#1042_chr1_BS836_CACGTG_1_sg2	GGCGCTGCTTTTTCTCCACG	85.2192	chr1	+	20491900	20492764	20492640	20492646	PLA2G2F	26818	PLA2G2C	11217
chr1_BS840_CACGTG_1	#1044_chr1_BS840_CACGTG_1_sg1	CCGGTCACGCCGGAAGCACG	96.8303	chr1	+	20512352	20512776	20512547	20512553	PLA2G2C	8690	UBXN10	23
chr1_BS841_CATGTG_1	#1045_chr1_BS841_CATGTG_1_sg1	AAACCTTCCTGAGGCATGTG	80.7534	chr1	+	20514193	20514645	20514424	20514430	UBXN10	1854	N/A	N/A
chr1_BS841_CATGTG_1	#1046_chr1_BS841_CATGTG_1_sg2	AACCTTCCTGAGGCATGTGT	79.2532	chr1	+	20514193	20514645	20514424	20514430	UBXN10	1854	N/A	N/A
chr1_BS845_CATGTG_1	#1047_chr1_BS845_CATGTG_1_sg1	ATGCCCGTTTGAAATTCACA	82.648	chr1	-	20525287	20525860	20525547	20525553	UBXN10	12977	N/A	N/A
chr1_BS847_CACGTG_1	#1048_chr1_BS847_CACGTG_1_sg1	GTGCTGCCAGCCTCCACGTG	89.7715	chr1	+	20767201	20767668	20767299	20767305	N/A	N/A	CAMK2N1	45429
chr1_BS847_CACGTG_1	#1049_chr1_BS847_CACGTG_1_sg2	CCCAGGAGGGAAGCCACACG	82.4711	chr1	+	20767201	20767668	20767299	20767305	N/A	N/A	CAMK2N1	45429
chr1_BS847_CACGTG_1	#1050_chr1_BS847_CACGTG_1_sg3	AGGAGGGAAGCCACACGTGG	85.3871	chr1	+	20767201	20767668	20767299	20767305	N/A	N/A	CAMK2N1	45429
chr1_BS847_CACATG_1	#1051_chr1_BS847_CACATG_1_sg1	TTGGCTGGACCCCAGTCACA	60.8545	chr1	+	20767201	20767668	20767446	20767452	N/A	N/A	CAMK2N1	45282
chr1_BS847_CACATG_1	#1052_chr1_BS847_CACATG_1_sg2	AGCCAGTCTGACCATGTGAC	89.3033	chr1	+	20767201	20767668	20767446	20767452	N/A	N/A	CAMK2N1	45282
chr1_BS848_CATGTG_1	#1053_chr1_BS848_CATGTG_1_sg1	TGGGACTCTGCAGGGCACAT	82.4539	chr1	-	20799643	20800151	20799848	20799854	N/A	N/A	CAMK2N1	12880
chr1_BS848_CATGTG_1	#1054_chr1_BS848_CATGTG_1_sg2	GTGGGACTCTGCAGGGCACA	68.1372	chr1	-	20799643	20800151	20799848	20799854	N/A	N/A	CAMK2N1	12880
chr1_BS850_CACGCG_1	#1055_chr1_BS850_CACGCG_1_sg1	CGATTTGTTGCAAGCACGCG	96.8702	chr1	+	20820279	20820732	20820551	20820557	CAMK2N1	7823	MUL1	14123
chr1_BS857_CACGTG_1	#1057_chr1_BS857_CACGTG_1_sg1	GAACCGGCAAGCCCTCCACG	95.5566	chr1	+	20959636	20960064	20959823	20959829	CDA	44380	PINK1	124
chr1_BS857_CACGTG_1	#1058_chr1_BS857_CACGTG_1_sg2	AACCGGCAAGCCCTCCACGT	97.4913	chr1	+	20959636	20960064	20959823	20959829	CDA	44380	PINK1	124
chr1_BS857_CACGTG_1	#1059_chr1_BS857_CACGTG_1_sg3	CTTTGCACTTTGGACCCACG	88.8602	chr1	+	20959636	20960064	20959823	20959829	CDA	44380	PINK1	124
chr1_BS857_CACGTG_1	#1060_chr1_BS857_CACGTG_1_sg4	GCACTTTGGACCCACGTGGA	93.295	chr1	+	20959636	20960064	20959823	20959829	CDA	44380	PINK1	124
chr1_BS857_CACGTG_1	#1061_chr1_BS857_CACGTG_1_sg5	TGCACTTTGGACCCACGTGG	88.2609	chr1	+	20959636	20960064	20959823	20959829	CDA	44380	PINK1	124
chr1_BS857_CACGCG_1	#1062_chr1_BS857_CACGCG_1_sg1	GTTCCCCGACTCGGCGCGTG	99.3121	chr1	-	20959636	20960064	20959887	20959893	CDA	44444	PINK1	60
chr1_BS857_CACGCG_1	#1063_chr1_BS857_CACGCG_1_sg2	AGTTCCCCGACTCGGCGCGT	98.7381	chr1	-	20959636	20960064	20959887	20959893	CDA	44444	PINK1	60
chr1_BS857_CACGCG_1	#1064_chr1_BS857_CACGCG_1_sg3	CAGTTCCCCGACTCGGCGCG	96.8008	chr1	-	20959636	20960064	20959887	20959893	CDA	44444	PINK1	60
chr1_BS857_CACGCG_1	#1065_chr1_BS857_CACGCG_1_sg4	TTCCCCGACTCGGCGCGTGG	99.3907	chr1	-	20959636	20960064	20959887	20959893	CDA	44444	PINK1	60
chr1_BS860_CACGTG_1	#1066_chr1_BS860_CACGTG_1_sg1	CCTCGGGCGCTGCACGTGAC	98.5267	chr1	-	21023299	21023744	21023537	21023543	DDOST	35500	KIF17	20973
chr1_BS860_CACGTG_1	#1067_chr1_BS860_CACGTG_1_sg2	GCCTCGGGCGCTGCACGTGA	91.884	chr1	-	21023299	21023744	21023537	21023543	DDOST	35500	KIF17	20973
chr1_BS862_CACATG_1	#1070_chr1_BS862_CACATG_1_sg1	TGTATATCCAGGCCATGTGC	89.6908	chr1	+	21051561	21051945	21051768	21051774	KIF17	7258	SH2D5	7365
chr1_BS863_CACGTG_1	#1072_chr1_BS863_CACGTG_1_sg1	TGCTCGTTGGAATCCTCACG	95.5564	chr1	+	21059497	21059982	21059759	21059765	SH2D5	626	N/A	N/A
chr1_BS865_CGCGTG_1	#1073_chr1_BS865_CGCGTG_1_sg1	CCGGCCCCGCCTCCCGCGCG	72.9219	chr1	+	21113621	21114208	21113857	21113863	HP1BP3	676	N/A	N/A
chr1_BS865_CGCGTG_1	#1074_chr1_BS865_CGCGTG_1_sg2	CGGCCCCGCCTCCCGCGCGT	90.9093	chr1	+	21113621	21114208	21113857	21113863	HP1BP3	676	N/A	N/A
chr1_BS865_CGCGTG_1	#1075_chr1_BS865_CGCGTG_1_sg3	GGCCCCGCCTCCCGCGCGTG	91.8976	chr1	+	21113621	21114208	21113857	21113863	HP1BP3	676	N/A	N/A
chr1_BS865_CGCGTG_1	#1076_chr1_BS865_CGCGTG_1_sg4	CCCCCTCGCACCCCACGCGC	81.6229	chr1	+	21113621	21114208	21113857	21113863	HP1BP3	676	N/A	N/A
chr1_BS865_CGCGTG_1	#1077_chr1_BS865_CGCGTG_1_sg5	GCCCCCTCGCACCCCACGCG	86.1799	chr1	+	21113621	21114208	21113857	21113863	HP1BP3	676	N/A	N/A
chr1_BS872_CACATG_1	#1078_chr1_BS872_CACATG_1_sg1	AGGACAGACACCCAGACACA	59.4144	chr1	+	21543372	21543796	21543733	21543739	N/A	N/A	N/A	N/A
chr1_BS872_CACATG_1	#1079_chr1_BS872_CACATG_1_sg2	TGTACGGAGGGCCATGTGTC	92.1754	chr1	+	21543372	21543796	21543733	21543739	N/A	N/A	N/A	N/A
chr1_BS873_CATGTG_1	#1082_chr1_BS873_CATGTG_1_sg1	GAGCACCGTCATCCACCACA	92.7623	chr1	+	21544801	21545185	21545019	21545025	N/A	N/A	N/A	N/A
chr1_BS873_CATGTG_1	#1083_chr1_BS873_CATGTG_1_sg2	ACCGTCATCCACCACATGGC	89.6083	chr1	+	21544801	21545185	21545019	21545025	N/A	N/A	N/A	N/A
chr1_BS875_CACGTG_1	#1084_chr1_BS875_CACGTG_1_sg1	AGTGCTATGAACAACGCACG	99.2528	chr1	+	21588050	21588649	21588218	21588224	N/A	N/A	N/A	N/A
chr1_BS876_CACGTG_1	#1085_chr1_BS876_CACGTG_1_sg1	ACTGGAGGCCTGTCCACGTG	89.6309	chr1	+	21589240	21589680	21589433	21589439	N/A	N/A	N/A	N/A
chr1_BS876_CACGTG_1	#1086_chr1_BS876_CACGTG_1_sg2	ACCACGCTGCATGCCTCACG	93.8837	chr1	+	21589240	21589680	21589433	21589439	N/A	N/A	N/A	N/A
chr1_BS877_CACATG_1	#1087_chr1_BS877_CACATG_1_sg1	CCTATCCCAGCAGCATGTGG	80.7082	chr1	-	21592704	21593088	21592727	21592733	N/A	N/A	N/A	N/A
chr1_BS877_CACATG_1	#1088_chr1_BS877_CACATG_1_sg2	CCCTATCCCAGCAGCATGTG	81.852	chr1	-	21592704	21593088	21592727	21592733	N/A	N/A	N/A	N/A
chr1_BS881_CACGCG_1	#1092_chr1_BS881_CACGCG_1_sg1	ACAGGCTGAACAAACACACG	85.5913	chr1	+	21646172	21647365	21646313	21646319	N/A	N/A	ECE1	25721
chr1_BS883_CATGTG_1	#1094_chr1_BS883_CATGTG_1_sg1	CAAAGCACAGTTCATGTGCT	78.8509	chr1	+	21655881	21656241	21656118	21656124	N/A	N/A	ECE1	15916
chr1_BS888_CACGTG_1	#1097_chr1_BS888_CACGTG_1_sg1	GAGGTGTCTGGGCACGTGCT	92.1255	chr1	-	21682513	21682923	21682704	21682710	ECE1	10670	N/A	N/A
chr1_BS897_CACGTG_1	#1105_chr1_BS897_CACGTG_1_sg1	AGGAGCAGAGAATCGGCACG	93.7196	chr1	-	21913377	21913846	21913591	21913597	N/A	N/A	N/A	N/A
chr1_BS897_CATGTG_1	#1106_chr1_BS897_CATGTG_1_sg1	CCCACACCACAGCACATGGG	82.1186	chr1	-	21913377	21913846	21913703	21913709	N/A	N/A	N/A	N/A
chr1_BS897_CATGTG_1	#1107_chr1_BS897_CATGTG_1_sg2	CTGCCCACACCACAGCACAT	85.8257	chr1	-	21913377	21913846	21913703	21913709	N/A	N/A	N/A	N/A
chr1_BS897_CATGTG_1	#1108_chr1_BS897_CATGTG_1_sg3	CCTGCCCACACCACAGCACA	78.14	chr1	-	21913377	21913846	21913703	21913709	N/A	N/A	N/A	N/A
chr1_BS900_CACGTG_1	#1109_chr1_BS900_CACGTG_1_sg1	CGGGGGCCTAGGAGAACACG	85.6559	chr1	+	21939529	21939971	21939950	21939956	N/A	N/A	RAP1GAP	38398
chr1_BS901_CACATG_1	#1110_chr1_BS901_CACATG_1_sg1	GGCAGGGGAGGTGCACATGC	75.8811	chr1	+	21945610	21946026	21945835	21945841	N/A	N/A	RAP1GAP	32513
chr1_BS907_CACGTG_2	#1115_chr1_BS907_CACGTG_2_sg1	AACTCTTCTCTACACGTGCA	95.4833	chr1	-	21966034	21966543	21966126	21966132	N/A	N/A	RAP1GAP	12222
chr1_BS907_CACGTG_3	#1116_chr1_BS907_CACGTG_3_sg1	ATCCAGACGCCCGCCTCACG	96.8708	chr1	+	21966034	21966543	21966504	21966510	N/A	N/A	RAP1GAP	11844
chr1_BS909_CACATG_1	#1118_chr1_BS909_CACATG_1_sg1	GTGGCGCTTATGCATGTGAC	97.0129	chr1	-	21977778	21978282	21977964	21977970	N/A	N/A	RAP1GAP	384
chr1_BS911_CACGCG_1	#1132_chr1_BS911_CACGCG_1_sg1	GCTGGCGAGGGTCAACCGCG	97.3303	chr1	+	21996165	21996613	21996312	21996318	RAP1GAP	17964	N/A	N/A
chr1_BS912_CACATG_1	#1133_chr1_BS912_CACATG_1_sg1	CCACTATTTTCCCGGCCACA	91.1373	chr1	+	21996917	21997357	21997108	21997114	RAP1GAP	18760	N/A	N/A
chr1_BS912_CACATG_1	#1134_chr1_BS912_CACATG_1_sg2	CACTATTTTCCCGGCCACAT	93.4516	chr1	+	21996917	21997357	21997108	21997114	RAP1GAP	18760	N/A	N/A
chr1_BS912_CACATG_1	#1135_chr1_BS912_CACATG_1_sg3	TGAAATGCAGCCCATGTGGC	80.6518	chr1	+	21996917	21997357	21997108	21997114	RAP1GAP	18760	N/A	N/A
chr1_BS912_CACATG_1	#1136_chr1_BS912_CACATG_1_sg4	TTTGTGAAATGCAGCCCATG	81.2673	chr1	+	21996917	21997357	21997108	21997114	RAP1GAP	18760	N/A	N/A
chr1_BS915_CACATG_1	#1137_chr1_BS915_CACATG_1_sg1	CCGAATACCACCACATCATG	94.1018	chr1	-	22014135	22014640	22014581	22014587	RAP1GAP	36233	N/A	N/A
chr1_BS915_CATGTG_1	#1138_chr1_BS915_CATGTG_1_sg1	GAACGGTTTGTACTTCACAT	90.6281	chr1	-	22014135	22014640	22014276	22014282	RAP1GAP	35928	N/A	N/A
chr1_BS921_CACATG_1	#1141_chr1_BS921_CACATG_1_sg1	CACACCCTTCTGCCTCCACA	72.0992	chr1	+	22179465	22179936	22179709	22179715	LDLRAD2	40952	N/A	N/A
chr1_BS921_CACATG_1	#1142_chr1_BS921_CACATG_1_sg2	ATATTCGGCTGGCCATGTGG	89.3628	chr1	+	22179465	22179936	22179709	22179715	LDLRAD2	40952	N/A	N/A
chr1_BS921_CACATG_1	#1143_chr1_BS921_CACATG_1_sg3	GCCATATTCGGCTGGCCATG	91.7563	chr1	+	22179465	22179936	22179709	22179715	LDLRAD2	40952	N/A	N/A
chr1_BS922_CACGTG_1	#1144_chr1_BS922_CACGTG_1_sg1	CTCCCACAGCCCCAGCCACG	56.288	chr1	+	22182547	22182889	22182699	22182705	LDLRAD2	43942	N/A	N/A
chr1_BS922_CACGTG_1	#1145_chr1_BS922_CACGTG_1_sg2	AACAGCAGAGACCACGTGGC	88.0237	chr1	+	22182547	22182889	22182699	22182705	LDLRAD2	43942	N/A	N/A
chr1_BS922_CACGTG_1	#1146_chr1_BS922_CACGTG_1_sg3	GAGGAACAGCAGAGACCACG	75.5684	chr1	+	22182547	22182889	22182699	22182705	LDLRAD2	43942	N/A	N/A
chr1_BS923_CACGTG_1	#1148_chr1_BS923_CACGTG_1_sg1	TGCTGCAGAGGACCTTCACG	90.8676	chr1	+	22192670	22193297	22193182	22193188	N/A	N/A	N/A	N/A
chr1_BS923_CACGTG_1	#1149_chr1_BS923_CACGTG_1_sg2	AGCCTCAGCTGTCCACGTGA	88.0857	chr1	+	22192670	22193297	22193182	22193188	N/A	N/A	N/A	N/A
chr1_BS923_CACATG_1	#1150_chr1_BS923_CACATG_1_sg1	GACCACATGGTCTGCATGTG	90.4857	chr1	-	22192670	22193297	22192814	22192820	N/A	N/A	N/A	N/A
chr1_BS925_CACGTG_1	#1153_chr1_BS925_CACGTG_1_sg1	GGCAGCAGCCTGAGGTCACG	76.6755	chr1	-	22223256	22223699	22223483	22223489	N/A	N/A	HSPG2	40307
chr1_BS926_CATGTG_1	#1154_chr1_BS926_CATGTG_1_sg1	GGGCTACTGGGAGAGGCATG	71.7354	chr1	+	22230080	22230520	22230186	22230192	N/A	N/A	HSPG2	33604
chr1_BS926_CATGTG_2	#1155_chr1_BS926_CATGTG_2_sg1	TTCTCCAGGCAGGCCCCATG	79.5645	chr1	+	22230080	22230520	22230266	22230272	N/A	N/A	HSPG2	33524
chr1_BS926_CATGTG_2	#1156_chr1_BS926_CATGTG_2_sg2	CTCCAAGGCAGAGACCACAT	81.7682	chr1	+	22230080	22230520	22230266	22230272	N/A	N/A	HSPG2	33524
chr1_BS926_CATGTG_2	#1157_chr1_BS926_CATGTG_2_sg3	CCTCCAAGGCAGAGACCACA	73.7048	chr1	+	22230080	22230520	22230266	22230272	N/A	N/A	HSPG2	33524
chr1_BS926_CATGTG_2	#1158_chr1_BS926_CATGTG_2_sg4	TCCAAGGCAGAGACCACATG	79.2771	chr1	+	22230080	22230520	22230266	22230272	N/A	N/A	HSPG2	33524
chr1_BS929_CATGTG_1	#1160_chr1_BS929_CATGTG_1_sg1	TAGGAAAGGGACAACTCATG	86.8334	chr1	+	22235678	22236062	22235894	22235900	N/A	N/A	HSPG2	27896
chr1_BS930_CACGTG_1	#1161_chr1_BS930_CACGTG_1_sg1	ACAGGCTGCAGGGAGCACGT	79.3906	chr1	+	22241746	22242130	22241900	22241906	N/A	N/A	HSPG2	21890
chr1_BS930_CACGTG_1	#1162_chr1_BS930_CACGTG_1_sg2	GACAGGCTGCAGGGAGCACG	73.8788	chr1	+	22241746	22242130	22241900	22241906	N/A	N/A	HSPG2	21890
chr1_BS931_CATGTG_1	#1163_chr1_BS931_CATGTG_1_sg1	TAACGGAAATCGAACATGTG	94.1626	chr1	+	22243294	22243748	22243483	22243489	N/A	N/A	HSPG2	20307
chr1_BS934_CATGTG_1	#1164_chr1_BS934_CATGTG_1_sg1	ATGCAAGGCAGAGAAGCACA	64.8058	chr1	-	22251684	22252124	22251864	22251870	N/A	N/A	HSPG2	11926
chr1_BS935_CACGTG_1	#1165_chr1_BS935_CACGTG_1_sg1	GAGTTCCCTTGACCCACGTG	94.1751	chr1	+	22262848	22263272	22263009	22263015	N/A	N/A	HSPG2	781
chr1_BS935_CACGTG_1	#1166_chr1_BS935_CACGTG_1_sg2	TTGAGTTCCCTTGACCCACG	90.7446	chr1	+	22262848	22263272	22263009	22263015	N/A	N/A	HSPG2	781
chr1_BS935_CACGTG_1	#1167_chr1_BS935_CACGTG_1_sg3	TGAGTTCCCTTGACCCACGT	93.8294	chr1	+	22262848	22263272	22263009	22263015	N/A	N/A	HSPG2	781
chr1_BS935_CACGTG_1	#1168_chr1_BS935_CACGTG_1_sg4	TCTCTGAGGCCAGCCCCACG	83.903	chr1	+	22262848	22263272	22263009	22263015	N/A	N/A	HSPG2	781
chr1_BS935_CACGTG_1	#1169_chr1_BS935_CACGTG_1_sg5	CTCTGAGGCCAGCCCCACGT	85.8384	chr1	+	22262848	22263272	22263009	22263015	N/A	N/A	HSPG2	781
chr1_BS936_CACGTG_1	#1170_chr1_BS936_CACGTG_1_sg1	TGGAAGTTGGCGTGCACGTG	94.3512	chr1	-	22263924	22264504	22264267	22264273	HSPG2	477	CELA3B	39119
chr1_BS938_CACATG_1	#1173_chr1_BS938_CACATG_1_sg1	CTGGGCTTATAAGAGCCATG	86.3283	chr1	+	22283148	22283725	22283244	22283250	HSPG2	19454	CELA3B	20142
chr1_BS938_CACATG_3	#1175_chr1_BS938_CACATG_3_sg1	CACTTCCCCAAGTCCACATG	72.0495	chr1	+	22283148	22283725	22283579	22283585	HSPG2	19789	CELA3B	19807
chr1_BS938_CACATG_3	#1176_chr1_BS938_CACATG_3_sg2	TGGCTTGTGCCTGCCACATG	67.703	chr1	+	22283148	22283725	22283579	22283585	HSPG2	19789	CELA3B	19807
chr1_BS938_CATGTG_1	#1177_chr1_BS938_CATGTG_1_sg1	TCCCCAAGTCCACATGTGGC	84.6399	chr1	+	22283148	22283725	22283581	22283587	HSPG2	19791	CELA3B	19805
chr1_BS944_CACATG_2	#1180_chr1_BS944_CACATG_2_sg1	GTGTCATCTCTAGAGCCACA	82.5981	chr1	+	22375107	22375613	22375350	22375356	CELA3A	47202	CDC42	3769
chr1_BS944_CACATG_2	#1181_chr1_BS944_CACATG_2_sg2	GCCCCAACTCTCAATCCATG	85.768	chr1	+	22375107	22375613	22375350	22375356	CELA3A	47202	CDC42	3769
chr1_BS945_CGCGTG_1	#1182_chr1_BS945_CGCGTG_1_sg1	CCCGCCTGTCGCGCACGCGC	83.9107	chr1	-	22378870	22379422	22379034	22379040	N/A	N/A	CDC42	85
chr1_BS945_CGCGTG_1	#1183_chr1_BS945_CGCGTG_1_sg2	GCCCGCCTGTCGCGCACGCG	97.3306	chr1	-	22378870	22379422	22379034	22379040	N/A	N/A	CDC42	85
chr1_BS947_CATGTG_1	#1184_chr1_BS947_CATGTG_1_sg1	ACAGGCAGAAATCATGTGCT	79.4552	chr1	+	22447953	22448449	22448198	22448204	N/A	N/A	WNT4	21321
chr1_BS949_CACATG_1	#1185_chr1_BS949_CACATG_1_sg1	ACATTTCCTCCATGAGCACA	62.8493	chr1	+	22495062	22495502	22495292	22495298	WNT4	25773	N/A	N/A
chr1_BS954_CATGTG_1	#1193_chr1_BS954_CATGTG_1_sg1	GTCATTGTCTCTGTCACATG	80.3485	chr1	-	22739531	22739767	22739614	22739620	N/A	N/A	ZBTB40	38729
chr1_BS954_CATGTG_1	#1195_chr1_BS954_CATGTG_1_sg2	ATGTCATTGTCTCTGTCACA	78.0034	chr1	-	22739531	22739767	22739614	22739620	N/A	N/A	ZBTB40	38729
chr1_BS956_CATGTG_1	#1196_chr1_BS956_CATGTG_1_sg1	CAGATCCTACTGACCCCATG	90.6185	chr1	+	22743105	22743489	22743122	22743128	N/A	N/A	ZBTB40	35221
chr1_BS956_CATGTG_1	#1197_chr1_BS956_CATGTG_1_sg2	CTGGACCCACCGAGGCCACA	71.6801	chr1	+	22743105	22743489	22743122	22743128	N/A	N/A	ZBTB40	35221
chr1_BS956_CATGTG_1	#1198_chr1_BS956_CATGTG_1_sg3	GGACCCACCGAGGCCACATG	87.3924	chr1	+	22743105	22743489	22743122	22743128	N/A	N/A	ZBTB40	35221
chr1_BS956_CATGTG_1	#1199_chr1_BS956_CATGTG_1_sg4	TGGACCCACCGAGGCCACAT	89.7138	chr1	+	22743105	22743489	22743122	22743128	N/A	N/A	ZBTB40	35221
chr1_BS957_CACGTG_1	#1200_chr1_BS957_CACGTG_1_sg1	ACGCGCCGCGGTCACGTGCT	98.1809	chr1	-	22778185	22778622	22778296	22778302	N/A	N/A	ZBTB40	47
chr1_BS957_CACGTG_1	#1201_chr1_BS957_CACGTG_1_sg2	CACGCGCCGCGGTCACGTGC	96.5512	chr1	-	22778185	22778622	22778296	22778302	N/A	N/A	ZBTB40	47
chr1_BS957_CGCGTG_2	#1202_chr1_BS957_CGCGTG_2_sg1	CAGCACGTGACCGCGGCGCG	95.0623	chr1	+	22778185	22778622	22778309	22778315	N/A	N/A	ZBTB40	34
chr1_BS957_CGCGTG_2	#1203_chr1_BS957_CGCGTG_2_sg2	AGCACGTGACCGCGGCGCGT	98.9129	chr1	+	22778185	22778622	22778309	22778315	N/A	N/A	ZBTB40	34
chr1_BS957_CGCGTG_2	#1204_chr1_BS957_CGCGTG_2_sg3	GCACGTGACCGCGGCGCGTG	97.3522	chr1	+	22778185	22778622	22778309	22778315	N/A	N/A	ZBTB40	34
chr1_BS957_CGCGTG_3	#1205_chr1_BS957_CGCGTG_3_sg1	AACGGGGCTGGGACTCCGCG	92.1849	chr1	+	22778185	22778622	22778524	22778530	ZBTB40	181	N/A	N/A
chr1_BS957_CGCGTG_3	#1206_chr1_BS957_CGCGTG_3_sg2	CTGCAGGAAGGGTCTCCACG	87.1359	chr1	+	22778185	22778622	22778524	22778530	ZBTB40	181	N/A	N/A
chr1_BS957_CGCGTG_4	#1207_chr1_BS957_CGCGTG_4_sg1	TGTATACAGACCCTTCCGCG	97.4087	chr1	+	22778185	22778622	22778592	22778598	ZBTB40	249	N/A	N/A
chr1_BS957_CGCGTG_4	#1208_chr1_BS957_CGCGTG_4_sg2	CGCGGAGTTCGCCACGCGGA	96.5858	chr1	+	22778185	22778622	22778592	22778598	ZBTB40	249	N/A	N/A
chr1_BS957_CGCGTG_4	#1209_chr1_BS957_CGCGTG_4_sg3	GTCCCGCGGAGTTCGCCACG	97.1546	chr1	+	22778185	22778622	22778592	22778598	ZBTB40	249	N/A	N/A
chr1_BS960_CACGTG_1	#1210_chr1_BS960_CACGTG_1_sg1	CTCTGCAGTCCCATGGCACG	88.0028	chr1	+	22968528	22969032	22968899	22968905	C1QA	5901	C1QC	1210
chr1_BS960_CACGTG_1	#1211_chr1_BS960_CACGTG_1_sg2	TGCAGTCCCATGGCACGTGG	89.4054	chr1	+	22968528	22969032	22968899	22968905	C1QA	5901	C1QC	1210
chr1_BS963_CATGTG_1	#1212_chr1_BS963_CATGTG_1_sg1	GGGCCAGAGATCTTACACAT	93.8789	chr1	-	23302914	23303611	23303112	23303118	LACTBL1	4303	C1orf234	39231
chr1_BS963_CATGTG_1	#1213_chr1_BS963_CATGTG_1_sg2	TGGGCCAGAGATCTTACACA	93.869	chr1	-	23302914	23303611	23303112	23303118	LACTBL1	4303	C1orf234	39231
chr1_BS967_CATGTG_1	#1214_chr1_BS967_CATGTG_1_sg1	CCAACTCCACAAACATGTGC	85.7822	chr1	+	23494836	23495449	23495034	23495040	N/A	N/A	LUZP1	317
chr1_BS967_CATGTG_1	#1215_chr1_BS967_CATGTG_1_sg2	CAACTCCACAAACATGTGCT	82.9745	chr1	+	23494836	23495449	23495034	23495040	N/A	N/A	LUZP1	317
chr1_BS968_CACGTG_1	#1216_chr1_BS968_CACGTG_1_sg1	CATTGTGTTTAACCCTCACG	93.268	chr1	+	23496183	23496877	23496645	23496651	LUZP1	1294	HTR1D	24577
chr1_BS968_CACGTG_1	#1217_chr1_BS968_CACGTG_1_sg2	ATTGTGTTTAACCCTCACGT	90.912	chr1	+	23496183	23496877	23496645	23496651	LUZP1	1294	HTR1D	24577
chr1_BS968_CACGTG_1	#1218_chr1_BS968_CACGTG_1_sg3	TAGTGTTCATGCCCACGTGA	94.5461	chr1	+	23496183	23496877	23496645	23496651	LUZP1	1294	HTR1D	24577
chr1_BS968_CACGTG_1	#1219_chr1_BS968_CACGTG_1_sg4	GTAGTGTTCATGCCCACGTG	87.5509	chr1	+	23496183	23496877	23496645	23496651	LUZP1	1294	HTR1D	24577
chr1_BS968_CACATG_1	#1220_chr1_BS968_CACATG_1_sg1	TGAGCTCCACAAACATGTGT	82.3628	chr1	-	23496183	23496877	23496724	23496730	LUZP1	1373	HTR1D	24498
chr1_BS968_CACATG_1	#1221_chr1_BS968_CACATG_1_sg2	TTGAGCTCCACAAACATGTG	86.8483	chr1	-	23496183	23496877	23496724	23496730	LUZP1	1373	HTR1D	24498
chr1_BS971_CACGCG_1	#1222_chr1_BS971_CACGCG_1_sg1	GACGCGATCCCGGCAGCACG	95.7568	chr1	+	23670249	23671576	23670828	23670834	N/A	N/A	HNRNPR	29
chr1_BS971_CACGCG_1	#1223_chr1_BS971_CACGCG_1_sg2	ACGCGATCCCGGCAGCACGC	96.4166	chr1	+	23670249	23671576	23670828	23670834	N/A	N/A	HNRNPR	29
chr1_BS971_CACGCG_1	#1224_chr1_BS971_CACGCG_1_sg3	CGCGATCCCGGCAGCACGCG	97.9971	chr1	+	23670249	23671576	23670828	23670834	N/A	N/A	HNRNPR	29
chr1_BS971_CACGCG_2	#1225_chr1_BS971_CACGCG_2_sg1	CACGCCCATAGCCACGCGTT	99.033	chr1	+	23670249	23671576	23671313	23671319	HNRNPR	456	ZNF436	23566
chr1_BS971_CACGCG_2	#1226_chr1_BS971_CACGCG_2_sg2	CCGAAAGAGGCCCGAACGCG	97.5608	chr1	+	23670249	23671576	23671313	23671319	HNRNPR	456	ZNF436	23566
chr1_BS971_CGCGTG_1	#1227_chr1_BS971_CGCGTG_1_sg1	AATCTAGGCCTCGCGCCGCG	99.3852	chr1	+	23670249	23671576	23671165	23671171	HNRNPR	308	ZNF436	23714
chr1_BS971_CGCGTG_1	#1228_chr1_BS971_CGCGTG_1_sg2	GGGCTCCGGAGGCGGCCACG	85.6127	chr1	+	23670249	23671576	23671165	23671171	HNRNPR	308	ZNF436	23714
chr1_BS975_CATGTG_1	#1229_chr1_BS975_CATGTG_1_sg1	TTGTTCCAGCCAACAGCATG	83.0394	chr1	+	23703501	23703885	23703688	23703694	ZNF436	8809	TCEA3	47584
chr1_BS979_CACATG_1	#1230_chr1_BS979_CACATG_1_sg1	ACACACATAGCTATAACATG	79.3984	chr1	-	23748743	23749209	23748840	23748846	N/A	N/A	TCEA3	2432
chr1_BS980_CACATG_1	#1231_chr1_BS980_CACATG_1_sg1	AGGATCCCTGGATTCCCACA	84.0226	chr1	+	23778501	23778876	23778842	23778848	TCEA3	27570	ASAP3	31908
chr1_BS980_CACATG_1	#1232_chr1_BS980_CACATG_1_sg2	GGATCCCTGGATTCCCACAT	87.6867	chr1	+	23778501	23778876	23778842	23778848	TCEA3	27570	ASAP3	31908
chr1_BS980_CACATG_1	#1233_chr1_BS980_CACATG_1_sg3	AGGAAGTAGAGAGCCCATGT	85.1551	chr1	+	23778501	23778876	23778842	23778848	TCEA3	27570	ASAP3	31908
chr1_BS980_CACATG_1	#1234_chr1_BS980_CACATG_1_sg4	TAGGAAGTAGAGAGCCCATG	78.9787	chr1	+	23778501	23778876	23778842	23778848	TCEA3	27570	ASAP3	31908
chr1_BS983_CACGTG_1	#1235_chr1_BS983_CACGTG_1_sg1	AACTAGTACACGCACGTGTT	97.7607	chr1	-	23811170	23811665	23811474	23811480	ASAP3	724	E2F2	46238
chr1_BS989_CACGTG_1	#1236_chr1_BS989_CACGTG_1_sg1	TGCCGGGCTCCAGGCCACGT	85.4721	chr1	+	23881319	23881774	23881529	23881535	E2F2	23817	ID3	4756
chr1_BS989_CACGTG_1	#1238_chr1_BS989_CACGTG_1_sg2	GGGCAGAGCCTCGGCCCACG	82.7072	chr1	+	23881319	23881774	23881529	23881535	E2F2	23817	ID3	4756
chr1_BS994_CACATG_1	#1241_chr1_BS994_CACATG_1_sg1	AGCTCAGAAAGCAAGCCATG	74.0256	chr1	+	23916919	23917359	23917131	23917137	ID3	30846	N/A	N/A
chr1_BS994_CACATG_1	#1242_chr1_BS994_CACATG_1_sg2	CAGAAAGCAAGCCATGTGGC	73.7859	chr1	+	23916919	23917359	23917131	23917137	ID3	30846	N/A	N/A
chr1_BS998_CGCGTG_1	#1243_chr1_BS998_CGCGTG_1_sg1	GCGCGGCGGGTGCGCCCGCG	86.2238	chr1	+	23945989	23946521	23946158	23946164	N/A	N/A	N/A	N/A
chr1_BS998_CGCGTG_1	#1244_chr1_BS998_CGCGTG_1_sg2	CGCGGCGGGTGCGCCCGCGT	95.6078	chr1	+	23945989	23946521	23946158	23946164	N/A	N/A	N/A	N/A
chr1_BS998_CGCGTG_1	#1245_chr1_BS998_CGCGTG_1_sg3	GTCCCTCGCCCACGCCCACG	87.3272	chr1	+	23945989	23946521	23946158	23946164	N/A	N/A	N/A	N/A
chr1_BS1002_CACGTG_1	#1247_chr1_BS1002_CACGTG_1_sg1	CTCAGTTAACAGGAAACACG	85.3662	chr1	-	24018093	24018873	24018736	24018742	RPL11	468	N/A	N/A
chr1_BS1003_CACGTG_1	#1248_chr1_BS1003_CACGTG_1_sg1	AGTCTCCATGGGGCAACACG	94.4685	chr1	-	24053798	24054141	24053979	24053985	RPL11	35711	TCEB3	15876
chr1_BS1004_CGCGTG_1	#1249_chr1_BS1004_CGCGTG_1_sg1	GGGAGGAAGCGCTAGGCACG	88.5621	chr1	-	24069671	24070651	24070321	24070327	TCEB3	466	PITHD1	34554
chr1_BS1009_CACGTG_1	#1253_chr1_BS1009_CACGTG_1_sg1	AGCCTCCAGCCCCACGTGGC	83.3993	chr1	+	24119830	24120270	24120045	24120051	LYPLA2	2400	GALE	6015
chr1_BS1009_CACGTG_1	#1254_chr1_BS1009_CACGTG_1_sg2	CCACAGCCTCCAGCCCCACG	66.5681	chr1	+	24119830	24120270	24120045	24120051	LYPLA2	2400	GALE	6015
chr1_BS1009_CACGTG_1	#1255_chr1_BS1009_CACGTG_1_sg3	GCCAGGCAACCTGCCACGTG	92.8007	chr1	+	24119830	24120270	24120045	24120051	LYPLA2	2400	GALE	6015
chr1_BS1009_CACGTG_1	#1256_chr1_BS1009_CACGTG_1_sg4	TGCCAGGCAACCTGCCACGT	91.9093	chr1	+	24119830	24120270	24120045	24120051	LYPLA2	2400	GALE	6015
chr1_BS1009_CACGTG_1	#1257_chr1_BS1009_CACGTG_1_sg5	TTGCCAGGCAACCTGCCACG	90.8448	chr1	+	24119830	24120270	24120045	24120051	LYPLA2	2400	GALE	6015
chr1_BS1010_CACATG_1	#1258_chr1_BS1010_CACATG_1_sg1	GAAGCAGGAAATAGATCACA	72.2114	chr1	+	24125900	24126344	24126129	24126135	GALE	69	HMGCL	25820
chr1_BS1013_CGCGTG_1	#1259_chr1_BS1013_CGCGTG_1_sg1	AGACGAGCCATCGGTCACGC	97.9144	chr1	-	24151701	24152142	24151943	24151949	GALE	25883	HMGCL	6
chr1_BS1013_CGCGTG_1	#1260_chr1_BS1013_CGCGTG_1_sg2	CAGACGAGCCATCGGTCACG	97.8741	chr1	-	24151701	24152142	24151943	24151949	GALE	25883	HMGCL	6
chr1_BS1013_CGCGTG_1	#1261_chr1_BS1013_CGCGTG_1_sg3	GACGAGCCATCGGTCACGCG	99.1975	chr1	-	24151701	24152142	24151943	24151949	GALE	25883	HMGCL	6
chr1_BS1017_CACATG_1	#1262_chr1_BS1017_CACATG_1_sg1	AAAGTGAGCCGGCACATGGT	86.0176	chr1	+	24198995	24199468	24199274	24199280	FUCA1	4415	CNR2	40543
chr1_BS1017_CACATG_1	#1263_chr1_BS1017_CACATG_1_sg2	AATAAAAGTGAGCCGGCACA	92.2203	chr1	+	24198995	24199468	24199274	24199280	FUCA1	4415	CNR2	40543
chr1_BS1017_CACATG_1	#1264_chr1_BS1017_CACATG_1_sg3	AGGATAGACCTACCATGTGC	90.6658	chr1	+	24198995	24199468	24199274	24199280	FUCA1	4415	CNR2	40543
chr1_BS1019_CACGTG_1	#1265_chr1_BS1019_CACGTG_1_sg1	TAAAGAAATAGTCACGTGCT	92.453	chr1	-	24246506	24246930	24246599	24246605	CNR2	6782	PNRC2	39701
chr1_BS1019_CACGTG_1	#1266_chr1_BS1019_CACGTG_1_sg2	CTAAAGAAATAGTCACGTGC	89.7949	chr1	-	24246506	24246930	24246599	24246605	CNR2	6782	PNRC2	39701
chr1_BS1019_CATGTG_1	#1267_chr1_BS1019_CATGTG_1_sg1	CAATTCTATAAATAGCCATG	72.9862	chr1	+	24246506	24246930	24246698	24246704	CNR2	6881	PNRC2	39602
chr1_BS1019_CATGTG_1	#1268_chr1_BS1019_CATGTG_1_sg2	AATTCTATAAATAGCCATGT	75.5221	chr1	+	24246506	24246930	24246698	24246704	CNR2	6881	PNRC2	39602
chr1_BS1019_CATGTG_1	#1269_chr1_BS1019_CATGTG_1_sg3	TGCCTTGGCATCTGCCCACA	69.5177	chr1	+	24246506	24246930	24246698	24246704	CNR2	6881	PNRC2	39602
chr1_BS1026_CACGTG_1	#1280_chr1_BS1026_CACGTG_1_sg1	TCTTGTCTCGGCAGCCCACG	89.5795	chr1	+	24479054	24479354	24479214	24479220	IL22RA1	9439	IFNLR1	34551
chr1_BS1026_CACGTG_1	#1281_chr1_BS1026_CACGTG_1_sg2	GAAAGCAGCCACTGCCACGT	89.1135	chr1	+	24479054	24479354	24479214	24479220	IL22RA1	9439	IFNLR1	34551
chr1_BS1026_CACGTG_1	#1282_chr1_BS1026_CACGTG_1_sg3	AGAAAGCAGCCACTGCCACG	85.819	chr1	+	24479054	24479354	24479214	24479220	IL22RA1	9439	IFNLR1	34551
chr1_BS1029_CACGTG_1	#1283_chr1_BS1029_CACGTG_1_sg1	CAAAGCCAGCAGGCACGTGC	85.7909	chr1	+	24528654	24528965	24528857	24528863	IFNLR1	15092	N/A	N/A
chr1_BS1030_CACGTG_1	#1284_chr1_BS1030_CACGTG_1_sg1	CCTGGGTTCAGCCCACGTGT	85.0555	chr1	+	24529940	24530317	24530171	24530177	IFNLR1	16406	N/A	N/A
chr1_BS1030_CACGTG_1	#1285_chr1_BS1030_CACGTG_1_sg2	ATGTCCCCAGGCCAACACGT	91.3764	chr1	+	24529940	24530317	24530171	24530177	IFNLR1	16406	N/A	N/A
chr1_BS1030_CACGTG_1	#1286_chr1_BS1030_CACGTG_1_sg3	GATGTCCCCAGGCCAACACG	92.8862	chr1	+	24529940	24530317	24530171	24530177	IFNLR1	16406	N/A	N/A
chr1_BS1035_CACATG_1	#1289_chr1_BS1035_CACATG_1_sg1	GACTAATCTTCTTCTCCACA	83.9274	chr1	+	24738431	24738855	24738730	24738736	N/A	N/A	NIPAL3	1246
chr1_BS1035_CACATG_1	#1290_chr1_BS1035_CACATG_1_sg2	ACTAATCTTCTTCTCCACAT	82.2726	chr1	+	24738431	24738855	24738730	24738736	N/A	N/A	NIPAL3	1246
chr1_BS1035_CACATG_1	#1291_chr1_BS1035_CACATG_1_sg3	AAAGCCAGGGAGGTCCCATG	79.4576	chr1	+	24738431	24738855	24738730	24738736	N/A	N/A	NIPAL3	1246
chr1_BS1038_CACGTG_1	#1292_chr1_BS1038_CACGTG_1_sg1	CACCCCACAATTAGAGCACG	93.927	chr1	-	24742905	24743394	24743097	24743103	STPG1	2835	N/A	N/A
chr1_BS1043_CACATG_1	#1293_chr1_BS1043_CACATG_1_sg1	TCCAGATAAGAGCAACATGT	83.1939	chr1	-	24862248	24862688	24862395	24862401	RCAN3	33555	NCMAP	20171
chr1_BS1043_CACATG_1	#1294_chr1_BS1043_CACATG_1_sg2	TTCCAGATAAGAGCAACATG	82.8145	chr1	-	24862248	24862688	24862395	24862401	RCAN3	33555	NCMAP	20171
chr1_BS1043_CACATG_1	#1295_chr1_BS1043_CACATG_1_sg3	AGATAAGAGCAACATGTGGG	82.3779	chr1	-	24862248	24862688	24862395	24862401	RCAN3	33555	NCMAP	20171
chr1_BS1045_CACGTG_1	#1296_chr1_BS1045_CACGTG_1_sg1	GGATTTCAACTTGGGGCACG	93.0874	chr1	+	24968014	24968967	24968274	24968280	N/A	N/A	SRRM1	1319
chr1_BS1045_CACGTG_1	#1297_chr1_BS1045_CACGTG_1_sg2	GATTTCAACTTGGGGCACGT	92.7279	chr1	+	24968014	24968967	24968274	24968280	N/A	N/A	SRRM1	1319
chr1_BS1046_CACGCG_2	#1298_chr1_BS1046_CACGCG_2_sg1	CTGGCGCTCGTGCGCACGCG	92.6178	chr1	+	24969095	24969941	24969639	24969645	SRRM1	46	N/A	N/A
chr1_BS1046_CGCGTG_1	#1299_chr1_BS1046_CGCGTG_1_sg1	GCGCTCGTGCGCACGCGTGG	93.9279	chr1	+	24969095	24969941	24969641	24969647	SRRM1	48	N/A	N/A
chr1_BS1046_CGCGTG_1	#1300_chr1_BS1046_CGCGTG_1_sg2	CGCTCGTGCGCACGCGTGGC	98.0195	chr1	+	24969095	24969941	24969641	24969647	SRRM1	48	N/A	N/A
chr1_BS1050_CACATG_1	#1302_chr1_BS1050_CACATG_1_sg1	TGTGCCAAGTACTTCACATG	78.7319	chr1	+	25020793	25021233	25021002	25021008	N/A	N/A	N/A	N/A
chr1_BS1051_CACGTG_1	#1304_chr1_BS1051_CACGTG_1_sg1	AATCCACAGGATTTTTCACG	89.9795	chr1	-	25035503	25035927	25035810	25035816	N/A	N/A	CLIC4	35949
chr1_BS1051_CATGTG_1	#1307_chr1_BS1051_CATGTG_1_sg1	CTGTGCCCGGCCTACATGTG	87.9345	chr1	+	25035503	25035927	25035509	25035515	N/A	N/A	CLIC4	36250
chr1_BS1051_CATGTG_1	#1308_chr1_BS1051_CATGTG_1_sg2	GCATACAAAACCCCACATGT	89.0928	chr1	+	25035503	25035927	25035509	25035515	N/A	N/A	CLIC4	36250
chr1_BS1054_CATGTG_1	#1310_chr1_BS1054_CATGTG_1_sg1	GTGTCTTCAGCTTTCATGTG	82.1321	chr1	+	25072469	25072979	25072918	25072924	CLIC4	1159	N/A	N/A
chr1_BS1055_CACATG_1	#1311_chr1_BS1055_CACATG_1_sg1	GAACTAAAAGATCACATGAT	82.3298	chr1	+	25091868	25092312	25091896	25091902	CLIC4	20137	N/A	N/A
chr1_BS1056_CACGTG_1	#1313_chr1_BS1056_CACGTG_1_sg1	ACGCGAGGTCAGGTCGCACG	98.6596	chr1	+	25174472	25175145	25174933	25174939	N/A	N/A	N/A	N/A
chr1_BS1056_CACGTG_1	#1314_chr1_BS1056_CACGTG_1_sg2	CGCGAGGTCAGGTCGCACGT	98.1387	chr1	+	25174472	25175145	25174933	25174939	N/A	N/A	N/A	N/A
chr1_BS1056_CACGCG_1	#1315_chr1_BS1056_CACGCG_1_sg1	AGCCAGCCAATGTCCACGCG	97.2131	chr1	+	25174472	25175145	25174916	25174922	N/A	N/A	N/A	N/A
chr1_BS1056_CACGCG_1	#1316_chr1_BS1056_CACGCG_1_sg2	ACGTGCGACCTGACCTCGCG	98.8735	chr1	+	25174472	25175145	25174916	25174922	N/A	N/A	N/A	N/A
chr1_BS1057_CACGTG_1	#1317_chr1_BS1057_CACGTG_1_sg1	CCAGCAGACTCATTCTCACG	92.1325	chr1	+	25176162	25176602	25176401	25176407	N/A	N/A	N/A	N/A
chr1_BS1059_CATGTG_1	#1318_chr1_BS1059_CATGTG_1_sg1	CTAGCGATGGTGCACATGAC	94.6837	chr1	-	25278845	25279285	25279144	25279150	RUNX3	22374	N/A	N/A
chr1_BS1060_CACGCG_1	#1319_chr1_BS1060_CACGCG_1_sg1	GTGAGGCTGGCCTCAGCACG	84.9608	chr1	+	25291491	25292113	25291863	25291869	RUNX3	35093	N/A	N/A
chr1_BS1061_CACATG_1	#1320_chr1_BS1061_CACATG_1_sg1	CCTTGGAACCTACCACATGA	88.8011	chr1	+	25363645	25364029	25363979	25363985	N/A	N/A	N/A	N/A
chr1_BS1061_CACATG_1	#1321_chr1_BS1061_CACATG_1_sg2	CTTGGAACCTACCACATGAT	90.1155	chr1	+	25363645	25364029	25363979	25363985	N/A	N/A	N/A	N/A
chr1_BS1061_CACATG_1	#1322_chr1_BS1061_CACATG_1_sg3	ATAGTGTCCCATCATGTGGT	86.6331	chr1	+	25363645	25364029	25363979	25363985	N/A	N/A	N/A	N/A
chr1_BS1061_CACATG_1	#1323_chr1_BS1061_CACATG_1_sg4	AGCCATAGTGTCCCATCATG	88.9888	chr1	+	25363645	25364029	25363979	25363985	N/A	N/A	N/A	N/A
chr1_BS1062_CACATG_1	#1324_chr1_BS1062_CACATG_1_sg1	TTCTGCCCAAAAGTAGCACA	87.2144	chr1	+	25407015	25407455	25407238	25407244	N/A	N/A	N/A	N/A
chr1_BS1063_CACGTG_1	#1325_chr1_BS1063_CACGTG_1_sg1	CTAAATGATACTCACGTGCA	95.1274	chr1	-	25427862	25428302	25428284	25428290	N/A	N/A	N/A	N/A
chr1_BS1064_CACATG_1	#1326_chr1_BS1064_CACATG_1_sg1	TGAGCAGGGAGCAAGTCACA	70.3724	chr1	+	25542657	25543107	25542849	25542855	N/A	N/A	SYF2	16164
chr1_BS1068_CGCGTG_1	#1328_chr1_BS1068_CGCGTG_1_sg1	GAAGATGGAACGGCCCCGCG	95.7418	chr1	+	25573290	25574397	25574241	25574247	RSRP1	231	RHD	24735
chr1_BS1068_CGCGTG_1	#1329_chr1_BS1068_CGCGTG_1_sg2	AAGATGGAACGGCCCCGCGT	98.4226	chr1	+	25573290	25574397	25574241	25574247	RSRP1	231	RHD	24735
chr1_BS1068_CGCGTG_1	#1330_chr1_BS1068_CGCGTG_1_sg3	AGATGGAACGGCCCCGCGTG	97.3141	chr1	+	25573290	25574397	25574241	25574247	RSRP1	231	RHD	24735
chr1_BS1068_CGCGTG_1	#1331_chr1_BS1068_CGCGTG_1_sg4	GCCTGGTGTAGCCCCACGCG	93.5222	chr1	+	25573290	25574397	25574241	25574247	RSRP1	231	RHD	24735
chr1_BS1068_CGCGTG_1	#1332_chr1_BS1068_CGCGTG_1_sg5	AGCCTGGTGTAGCCCCACGC	91.8553	chr1	+	25573290	25574397	25574241	25574247	RSRP1	231	RHD	24735
chr1_BS1068_CGCGTG_1	#1333_chr1_BS1068_CGCGTG_1_sg6	GAGCCTGGTGTAGCCCCACG	90.3198	chr1	+	25573290	25574397	25574241	25574247	RSRP1	231	RHD	24735
chr1_BS1071_CACGTG_1	#1334_chr1_BS1071_CACGTG_1_sg1	TGTGACTCAGCCATGACACG	92.4287	chr1	+	25687625	25688069	25687858	25687864	TMEM50A	23070	N/A	N/A
chr1_BS1073_CACATG_1	#1336_chr1_BS1073_CACATG_1_sg1	GCCCGGGTTTGCGGCATGTG	92.8459	chr1	-	25756461	25757080	25756970	25756976	RHCE	9607	TMEM57	378
chr1_BS1077_CACATG_2	#1338_chr1_BS1077_CACATG_2_sg1	GAACAGCCATAGACATGTGC	90.2048	chr1	-	25808671	25809131	25808979	25808985	N/A	N/A	N/A	N/A
chr1_BS1077_CACATG_2	#1339_chr1_BS1077_CACATG_2_sg2	GGAACAGCCATAGACATGTG	87.6059	chr1	-	25808671	25809131	25808979	25808985	N/A	N/A	N/A	N/A
chr1_BS1078_CACGTG_1	#1340_chr1_BS1078_CACGTG_1_sg1	ACAAACATACCTGGACCACG	90.0076	chr1	+	25844450	25844890	25844774	25844780	N/A	N/A	LDLRAP1	25301
chr1_BS1078_CACGTG_1	#1341_chr1_BS1078_CACGTG_1_sg2	CTTAATATCCTCGCGCCACG	99.6615	chr1	+	25844450	25844890	25844774	25844780	N/A	N/A	LDLRAP1	25301
chr1_BS1078_CGCGTG_1	#1342_chr1_BS1078_CGCGTG_1_sg1	CAATCAACACTCCCCGCGTG	97.1308	chr1	+	25844450	25844890	25844607	25844613	N/A	N/A	LDLRAP1	25468
chr1_BS1078_CGCGTG_1	#1343_chr1_BS1078_CGCGTG_1_sg2	AATCAACACTCCCCGCGTGT	97.8352	chr1	+	25844450	25844890	25844607	25844613	N/A	N/A	LDLRAP1	25468
chr1_BS1078_CGCGTG_1	#1344_chr1_BS1078_CGCGTG_1_sg3	ATCAACACTCCCCGCGTGTG	97.9994	chr1	+	25844450	25844890	25844607	25844613	N/A	N/A	LDLRAP1	25468
chr1_BS1078_CGCGTG_1	#1345_chr1_BS1078_CGCGTG_1_sg4	TGGCTCCGCCCCCACACGCG	93.5057	chr1	+	25844450	25844890	25844607	25844613	N/A	N/A	LDLRAP1	25468
chr1_BS1078_CGCGTG_1	#1346_chr1_BS1078_CGCGTG_1_sg5	TTGGCTCCGCCCCCACACGC	90.9042	chr1	+	25844450	25844890	25844607	25844613	N/A	N/A	LDLRAP1	25468
chr1_BS1078_CGCGTG_1	#1347_chr1_BS1078_CGCGTG_1_sg6	GTTGGCTCCGCCCCCACACG	93.2661	chr1	+	25844450	25844890	25844607	25844613	N/A	N/A	LDLRAP1	25468
chr1_BS1082_CATGTG_1	#1348_chr1_BS1082_CATGTG_1_sg1	GTGGGGAACAGCAGGGCACA	68.7129	chr1	-	25893112	25893412	25893239	25893245	LDLRAP1	23164	N/A	N/A
chr1_BS1084_CACGTG_1	#1349_chr1_BS1084_CACGTG_1_sg1	AGGTTGTGTACGTGTCCACG	95.9505	chr1	+	25895342	25895891	25895710	25895716	LDLRAP1	25635	MAN1C1	48248
chr1_BS1084_CACGTG_1	#1350_chr1_BS1084_CACGTG_1_sg2	GGTTGTGTACGTGTCCACGT	95.2577	chr1	+	25895342	25895891	25895710	25895716	LDLRAP1	25635	MAN1C1	48248
chr1_BS1084_CACGTG_1	#1351_chr1_BS1084_CACGTG_1_sg3	CTCTGTGGAAAACGCCCACG	92.842	chr1	+	25895342	25895891	25895710	25895716	LDLRAP1	25635	MAN1C1	48248
chr1_BS1084_CGCGTG_1	#1352_chr1_BS1084_CGCGTG_1_sg1	CAGTGCTGCCCCTGGGCACG	77.4377	chr1	-	25895342	25895891	25895471	25895477	LDLRAP1	25396	MAN1C1	48487
chr1_BS1085_CATGTG_1	#1357_chr1_BS1085_CATGTG_1_sg1	ATCCTTAGGACAGCCATGTG	78.7441	chr1	+	25900056	25900416	25900212	25900218	LDLRAP1	30137	MAN1C1	43746
chr1_BS1085_CATGTG_1	#1358_chr1_BS1085_CATGTG_1_sg2	GGTCAGTTCATGGCCTCACA	87.383	chr1	+	25900056	25900416	25900212	25900218	LDLRAP1	30137	MAN1C1	43746
chr1_BS1094_CACGTG_1	#1361_chr1_BS1094_CACGTG_1_sg1	TTAAGCATGCCCGGACCACG	95.5239	chr1	+	26123113	26123724	26123234	26123240	N/A	N/A	SEPN1	3432
chr1_BS1094_CACGTG_1	#1362_chr1_BS1094_CACGTG_1_sg2	TAAGCATGCCCGGACCACGT	96.2877	chr1	+	26123113	26123724	26123234	26123240	N/A	N/A	SEPN1	3432
chr1_BS1100_CACGTG_1	#1363_chr1_BS1100_CACGTG_1_sg1	CTCCCGCGCGTGCAACACGT	98.7598	chr1	-	26201978	26202402	26202185	26202191	PAQR7	4441	STMN1	30808
chr1_BS1100_CACGTG_1	#1364_chr1_BS1100_CACGTG_1_sg2	TCTCCCGCGCGTGCAACACG	98.3324	chr1	-	26201978	26202402	26202185	26202191	PAQR7	4441	STMN1	30808
chr1_BS1100_CACGCG_1	#1365_chr1_BS1100_CACGCG_1_sg1	GGCCCACGTGTTGCACGCGC	95.2969	chr1	+	26201978	26202402	26202194	26202200	PAQR7	4450	STMN1	30799
chr1_BS1100_CACGCG_1	#1366_chr1_BS1100_CACGCG_1_sg2	AGGCCCACGTGTTGCACGCG	97.9901	chr1	+	26201978	26202402	26202194	26202200	PAQR7	4450	STMN1	30799
chr1_BS1103_CGCGTG_1	#1368_chr1_BS1103_CGCGTG_1_sg1	CACCCCGGAGCCCGCGCGCG	88.7437	chr1	+	26231991	26232586	26232115	26232121	PAQR7	34371	STMN1	878
chr1_BS1103_CGCGTG_1	#1369_chr1_BS1103_CGCGTG_1_sg2	ACCCCGGAGCCCGCGCGCGT	94.4265	chr1	+	26231991	26232586	26232115	26232121	PAQR7	34371	STMN1	878
chr1_BS1103_CGCGTG_1	#1370_chr1_BS1103_CGCGTG_1_sg3	CCCTCCCCTTCCCACGCGCG	88.9588	chr1	+	26231991	26232586	26232115	26232121	PAQR7	34371	STMN1	878
chr1_BS1104_CGCGTG_1	#1371_chr1_BS1104_CGCGTG_1_sg1	CCCGCCCCCCACAACCCGCG	85.5937	chr1	+	26232738	26233228	26233025	26233031	STMN1	32	N/A	N/A
chr1_BS1104_CGCGTG_1	#1372_chr1_BS1104_CGCGTG_1_sg2	CGGGGGGCGGCGCTCCACGC	91.3446	chr1	+	26232738	26233228	26233025	26233031	STMN1	32	N/A	N/A
chr1_BS1104_CGCGTG_1	#1373_chr1_BS1104_CGCGTG_1_sg3	CCGGGGGGCGGCGCTCCACG	72.4464	chr1	+	26232738	26233228	26233025	26233031	STMN1	32	N/A	N/A
chr1_BS1107_CACATG_1	#1374_chr1_BS1107_CACATG_1_sg1	ATAATTTAATCATTAACATG	67.4263	chr1	-	26319681	26320476	26319736	26319742	N/A	N/A	PAFAH2	4912
chr1_BS1109_CGCGTG_1	#1375_chr1_BS1109_CGCGTG_1_sg1	CGCGACCGTCCAGCCCCGCG	94.5106	chr1	+	26324462	26325062	26324749	26324755	PAFAH2	101	EXTL1	23521
chr1_BS1109_CGCGTG_1	#1376_chr1_BS1109_CGCGTG_1_sg2	CGGTTTCGCACGACCACGCG	96.1169	chr1	+	26324462	26325062	26324749	26324755	PAFAH2	101	EXTL1	23521
chr1_BS1109_CGCGTG_1	#1377_chr1_BS1109_CGCGTG_1_sg3	GCGGTTTCGCACGACCACGC	98.6431	chr1	+	26324462	26325062	26324749	26324755	PAFAH2	101	EXTL1	23521
chr1_BS1109_CGCGTG_1	#1378_chr1_BS1109_CGCGTG_1_sg4	GGCGGTTTCGCACGACCACG	98.3298	chr1	+	26324462	26325062	26324749	26324755	PAFAH2	101	EXTL1	23521
chr1_BS1110_CACGTG_1	#1379_chr1_BS1110_CACGTG_1_sg1	ATAGCTCAACCACAGTCACG	93.376	chr1	+	26356335	26356794	26356766	26356772	EXTL1	8496	SLC30A2	15863
chr1_BS1115_CACGTG_1	#1380_chr1_BS1115_CACGTG_1_sg1	AACTTAGTGCTGGGCACGTG	90.9351	chr1	-	26431389	26431839	26431758	26431764	TRIM63	37633	PDIK1L	5897
chr1_BS1117_CATGTG_1	#1382_chr1_BS1117_CATGTG_1_sg1	CAGGGAGGGAGGCACATGCA	70.0994	chr1	-	26437834	26438533	26438462	26438468	PDIK1L	807	FAM110D	47048
chr1_BS1119_CACATG_1	#1384_chr1_BS1119_CACATG_1_sg1	GATACGTAAAAACCATGTGA	89.8366	chr1	+	26452675	26453318	26452761	26452767	PDIK1L	15106	FAM110D	32749
chr1_BS1120_CACATG_1	#1385_chr1_BS1120_CACATG_1_sg1	CTGTCTCTGCTTAAACATGT	81.9628	chr1	-	26453692	26454076	26453856	26453862	PDIK1L	16201	FAM110D	31654
chr1_BS1120_CACATG_1	#1386_chr1_BS1120_CACATG_1_sg2	ACTGTCTCTGCTTAAACATG	83.2586	chr1	-	26453692	26454076	26453856	26453862	PDIK1L	16201	FAM110D	31654
chr1_BS1124_CGCGTG_1	#1387_chr1_BS1124_CGCGTG_1_sg1	CTCGTCCGGGACTCACGCGC	96.9948	chr1	-	26496178	26496738	26496671	26496677	ZNF593	284	CNKSR1	7309
chr1_BS1129_CACGTG_1	#1388_chr1_BS1129_CACGTG_1_sg1	ACCAGTACATTCCCAACACG	94.2167	chr1	+	26561451	26561909	26561668	26561674	CEP85	1025	SH3BGRL3	44544
chr1_BS1129_CACGTG_1	#1390_chr1_BS1129_CACGTG_1_sg2	CCTGGCTCTGAGCCACGTGT	84.1202	chr1	+	26561451	26561909	26561668	26561674	CEP85	1025	SH3BGRL3	44544
chr1_BS1131_CACATG_1	#1391_chr1_BS1131_CACATG_1_sg1	CTTGAGTTAGGATTGTCACA	91.032	chr1	+	26602010	26602593	26602269	26602275	CEP85	41626	SH3BGRL3	3943
chr1_BS1136_CACGTG_1	#1392_chr1_BS1136_CACGTG_1_sg1	CTCCTCTTCTGAAACACGTG	85.6315	chr1	+	26613519	26614237	26613801	26613807	SH3BGRL3	7589	UBXN11	19394
chr1_BS1138_CATGTG_2	#1395_chr1_BS1138_CATGTG_2_sg1	GGTCAAGGGCAGGCACATGG	78.054	chr1	-	26616068	26616368	26616317	26616323	SH3BGRL3	10105	UBXN11	16878
chr1_BS1138_CACGCG_1	#1396_chr1_BS1138_CACGCG_1_sg1	GGGCACCCCGGCAGCTCACG	83.7723	chr1	+	26616068	26616368	26616300	26616306	SH3BGRL3	10088	UBXN11	16895
chr1_BS1139_CACGCG_1	#1397_chr1_BS1139_CACGCG_1_sg1	CTGCTTACCATGACTACGCG	97.9294	chr1	-	26632879	26633353	26632953	26632959	SH3BGRL3	26741	UBXN11	242
chr1_BS1139_CACGCG_1	#1398_chr1_BS1139_CACGCG_1_sg2	CTTACCATGACTACGCGTGG	98.1834	chr1	-	26632879	26633353	26632953	26632959	SH3BGRL3	26741	UBXN11	242
chr1_BS1139_CACGCG_2	#1399_chr1_BS1139_CACGCG_2_sg1	GCCGCCATCTTGTTGTCACG	91.8452	chr1	+	26632879	26633353	26633126	26633132	SH3BGRL3	26914	UBXN11	69
chr1_BS1147_CACATG_1	#1400_chr1_BS1147_CACATG_1_sg1	TTCCCAGTCAGCTCAGCACA	75.2004	chr1	+	26704479	26705333	26704892	26704898	ZNF683	5607	LIN28A	32366
chr1_BS1147_CACATG_2	#1402_chr1_BS1147_CACATG_2_sg1	GGTCCAGGACCTCTGTCACA	86.4624	chr1	+	26704479	26705333	26704914	26704920	ZNF683	5629	LIN28A	32344
chr1_BS1147_CACATG_3	#1403_chr1_BS1147_CACATG_3_sg1	GTCTGGGGAGATAAGCATGT	80.8825	chr1	-	26704479	26705333	26705099	26705105	ZNF683	5814	LIN28A	32159
chr1_BS1147_CACATG_3	#1404_chr1_BS1147_CACATG_3_sg2	TGTCTGGGGAGATAAGCATG	80.6793	chr1	-	26704479	26705333	26705099	26705105	ZNF683	5814	LIN28A	32159
chr1_BS1148_CATGTG_1	#1405_chr1_BS1148_CATGTG_1_sg1	GATGAGGAAAGGGGTCATGT	71.4778	chr1	+	26717928	26718352	26718138	26718144	ZNF683	18853	LIN28A	19120
chr1_BS1148_CATGTG_1	#1406_chr1_BS1148_CATGTG_1_sg2	ATGAGGAAAGGGGTCATGTG	78.0221	chr1	+	26717928	26718352	26718138	26718144	ZNF683	18853	LIN28A	19120
chr1_BS1148_CATGTG_1	#1407_chr1_BS1148_CATGTG_1_sg3	GGATGAGGAAAGGGGTCATG	66.5432	chr1	+	26717928	26718352	26718138	26718144	ZNF683	18853	LIN28A	19120
chr1_BS1152_CACGTG_1	#1408_chr1_BS1152_CACGTG_1_sg1	CCAGCTGGTCTCCCAGCACG	78.2939	chr1	+	26758305	26758996	26758607	26758613	LIN28A	21349	DHDDS	165
chr1_BS1152_CACGTG_1	#1409_chr1_BS1152_CACGTG_1_sg2	TGGGCTCCAGGCCACGTGCT	84.2757	chr1	+	26758305	26758996	26758607	26758613	LIN28A	21349	DHDDS	165
chr1_BS1152_CACGTG_1	#1410_chr1_BS1152_CACGTG_1_sg3	CTGGGCTCCAGGCCACGTGC	76.8993	chr1	+	26758305	26758996	26758607	26758613	LIN28A	21349	DHDDS	165
chr1_BS1154_CACGTG_1	#1411_chr1_BS1154_CACGTG_1_sg1	CCCAGCTGGGGTCACGTGGG	84.6233	chr1	-	26798515	26798939	26798890	26798896	DHDDS	40118	HMGN2	11
chr1_BS1154_CACGTG_1	#1412_chr1_BS1154_CACGTG_1_sg2	TGGCCCAGCTGGGGTCACGT	88.3823	chr1	-	26798515	26798939	26798890	26798896	DHDDS	40118	HMGN2	11
chr1_BS1158_CACGTG_2	#1415_chr1_BS1158_CACGTG_2_sg1	ACCACGCGCGCGCACGTGCC	98.2977	chr1	+	26826628	26828130	26827470	26827476	HMGN2	28569	RPS6KA1	28778
chr1_BS1158_CACATG_1	#1417_chr1_BS1158_CACATG_1_sg1	CCTGGAGCTCTTTCTCCATG	63.9844	chr1	+	26826628	26828130	26828079	26828085	HMGN2	29178	RPS6KA1	28169
chr1_BS1158_CACGCG_2	#1418_chr1_BS1158_CACGCG_2_sg1	CCCCGGCACGTGCGCGCGCG	89.5047	chr1	-	26826628	26828130	26827460	26827466	HMGN2	28559	RPS6KA1	28788
chr1_BS1160_CACGTG_1	#1419_chr1_BS1160_CACGTG_1_sg1	GACCATAACCCAAAGTCACG	91.1771	chr1	-	26860502	26861015	26860623	26860629	RPS6KA1	4375	N/A	N/A
chr1_BS1160_CACATG_2	#1420_chr1_BS1160_CACATG_2_sg1	TCACTGGATAAACCACATGC	86.8933	chr1	+	26860502	26861015	26860782	26860788	RPS6KA1	4534	N/A	N/A
chr1_BS1162_CACGTG_1	#1422_chr1_BS1162_CACGTG_1_sg1	TGTTGATATAAATACACACG	86.3239	chr1	-	26910652	26911107	26910911	26910917	N/A	N/A	N/A	N/A
chr1_BS1163_CACATG_1	#1423_chr1_BS1163_CACATG_1_sg1	CTCGGGAAAGAAATACATGT	80.6139	chr1	-	26928819	26929243	26929112	26929118	N/A	N/A	N/A	N/A
chr1_BS1163_CACATG_1	#1424_chr1_BS1163_CACATG_1_sg2	TCTCGGGAAAGAAATACATG	83.8488	chr1	-	26928819	26929243	26929112	26929118	N/A	N/A	N/A	N/A
chr1_BS1166_CATGTG_1	#1425_chr1_BS1166_CATGTG_1_sg1	GAAGCAAGCGCAAATGCACA	85.9678	chr1	-	27003858	27004371	27004007	27004013	N/A	N/A	ARID1A	18514
chr1_BS1169_CACGTG_1	#1426_chr1_BS1169_CACGTG_1_sg1	GGAGGAGCTGGGCACGTGGC	73.491	chr1	-	27019490	27020160	27019903	27019909	N/A	N/A	ARID1A	2618
chr1_BS1171_CACGTG_1	#1428_chr1_BS1171_CACGTG_1_sg1	AAAGTGCAAATTCAGCCACG	85.2737	chr1	+	27032859	27033243	27033076	27033082	ARID1A	10555	N/A	N/A
chr1_BS1171_CACGTG_1	#1429_chr1_BS1171_CACGTG_1_sg2	CCTTTAATCCCTCTACCACG	91.2128	chr1	+	27032859	27033243	27033076	27033082	ARID1A	10555	N/A	N/A
chr1_BS1174_CATGTG_1	#1430_chr1_BS1174_CATGTG_1_sg1	TTTGTGCTGGCGGGGCCATG	88.2598	chr1	+	27049794	27050294	27049954	27049960	ARID1A	27433	N/A	N/A
chr1_BS1174_CATGTG_1	#1431_chr1_BS1174_CATGTG_1_sg2	AGGTCACATGACTCGCCACA	94.5483	chr1	+	27049794	27050294	27049954	27049960	ARID1A	27433	N/A	N/A
chr1_BS1174_CATGTG_3	#1432_chr1_BS1174_CATGTG_3_sg1	GCCTTGAAGTGAGAAACACA	82.8685	chr1	-	27049794	27050294	27050140	27050146	ARID1A	27619	N/A	N/A
chr1_BS1178_CACATG_1	#1433_chr1_BS1178_CACATG_1_sg1	GCAACGGCTACTCATGTGGG	94.0502	chr1	-	27113298	27113812	27113495	27113501	N/A	N/A	PIGV	958
chr1_BS1178_CACATG_1	#1434_chr1_BS1178_CACATG_1_sg2	TCTGCAACGGCTACTCATGT	96.07	chr1	-	27113298	27113812	27113495	27113501	N/A	N/A	PIGV	958
chr1_BS1178_CACATG_1	#1435_chr1_BS1178_CACATG_1_sg3	TTCTGCAACGGCTACTCATG	93.1176	chr1	-	27113298	27113812	27113495	27113501	N/A	N/A	PIGV	958
chr1_BS1179_CGCGTG_1	#1436_chr1_BS1179_CGCGTG_1_sg1	CGCGCAGGCGCGGGCCGCGT	89.6943	chr1	+	27114282	27114930	27114452	27114458	N/A	N/A	ZDHHC18	38748
chr1_BS1179_CGCGTG_1	#1438_chr1_BS1179_CGCGTG_1_sg2	TCCTCCATCCGGGGCCCACG	83.7892	chr1	+	27114282	27114930	27114452	27114458	N/A	N/A	ZDHHC18	38748
chr1_BS1180_CGCGTG_1	#1439_chr1_BS1180_CGCGTG_1_sg1	GCTTCTCTTCTGCATGCGCG	95.3943	chr1	+	27115438	27116047	27115563	27115569	PIGV	1110	ZDHHC18	37637
chr1_BS1180_CGCGTG_1	#1440_chr1_BS1180_CGCGTG_1_sg2	CTTCTCTTCTGCATGCGCGT	95.4308	chr1	+	27115438	27116047	27115563	27115569	PIGV	1110	ZDHHC18	37637
chr1_BS1180_CGCGTG_2	#1441_chr1_BS1180_CGCGTG_2_sg1	AGGGAAGGAGTAGCCGCGTG	93.2594	chr1	+	27115438	27116047	27115626	27115632	PIGV	1173	ZDHHC18	37574
chr1_BS1180_CGCGTG_2	#1442_chr1_BS1180_CGCGTG_2_sg2	TGGGCATACTCAACCTCACG	94.1541	chr1	+	27115438	27116047	27115626	27115632	PIGV	1173	ZDHHC18	37574
chr1_BS1185_CATGTG_1	#1445_chr1_BS1185_CATGTG_1_sg1	CCCATCTTGAGCAAACCACA	86.28	chr1	+	27151285	27151595	27151443	27151449	PIGV	36990	ZDHHC18	1757
chr1_BS1190_CATGTG_1	#1446_chr1_BS1190_CATGTG_1_sg1	TGTTCGGGGCTGGCATCACA	85.8299	chr1	-	27189164	27189658	27189368	27189374	ZDHHC18	36168	SFN	264
chr1_BS1198_CACGTG_1	#1447_chr1_BS1198_CACGTG_1_sg1	GGGGCATTGGGAACCCCACG	87.6612	chr1	+	27240476	27240916	27240631	27240637	NR0B2	64	NUDC	7581
chr1_BS1198_CACGTG_1	#1448_chr1_BS1198_CACGTG_1_sg2	GGTGATATCAGTGCCACGTG	86.4045	chr1	+	27240476	27240916	27240631	27240637	NR0B2	64	NUDC	7581
chr1_BS1198_CACGTG_1	#1449_chr1_BS1198_CACGTG_1_sg3	AGGTGATATCAGTGCCACGT	94.2164	chr1	+	27240476	27240916	27240631	27240637	NR0B2	64	NUDC	7581
chr1_BS1198_CACGTG_1	#1450_chr1_BS1198_CACGTG_1_sg4	GAGGTGATATCAGTGCCACG	92.0611	chr1	+	27240476	27240916	27240631	27240637	NR0B2	64	NUDC	7581
chr1_BS1199_CACGTG_1	#1451_chr1_BS1199_CACGTG_1_sg1	AGCGGGCTGATGTTAGCACG	98.289	chr1	+	27248034	27249184	27248823	27248829	NUDC	611	KDF1	38078
chr1_BS1199_CGCGTG_1	#1452_chr1_BS1199_CGCGTG_1_sg1	GCCGGAAACACGCACGCGCG	97.9854	chr1	-	27248034	27249184	27248209	27248215	NR0B2	7642	KDF1	38692
chr1_BS1205_CATGTG_1	#1453_chr1_BS1205_CATGTG_1_sg1	CTCTGGTGGCAACGCTCACA	93.9001	chr1	-	27324062	27324534	27324285	27324291	TRNP1	4091	FAM46B	15048
chr1_BS1206_CGCGTG_1	#1454_chr1_BS1206_CGCGTG_1_sg1	CTCCTTGGCTGACTCACACG	91.9776	chr1	-	27337420	27337909	27337667	27337673	TRNP1	17473	FAM46B	1666
chr1_BS1207_CACGTG_2	#1455_chr1_BS1207_CACGTG_2_sg1	GCTGTGCAGAGTTGATCACG	79.4333	chr1	-	27339327	27339838	27339783	27339789	FAM46B	450	N/A	N/A
chr1_BS1209_CACATG_1	#1457_chr1_BS1209_CACATG_1_sg1	GGTCTCCTTTGATCCCCACA	83.6674	chr1	+	27353506	27354150	27354029	27354035	FAM46B	14696	N/A	N/A
chr1_BS1209_CACATG_1	#1458_chr1_BS1209_CACATG_1_sg2	ATTGAGAGAGCAGCCATGTG	83.7169	chr1	+	27353506	27354150	27354029	27354035	FAM46B	14696	N/A	N/A
chr1_BS1210_CACGTG_1	#1461_chr1_BS1210_CACGTG_1_sg1	ATTCCTGGCATCCACGTGGC	92.0999	chr1	+	27357995	27358329	27358140	27358146	FAM46B	18807	N/A	N/A
chr1_BS1210_CACGTG_1	#1463_chr1_BS1210_CACGTG_1_sg2	GCAGCGGGCGCCCTGCCACG	88.6092	chr1	+	27357995	27358329	27358140	27358146	FAM46B	18807	N/A	N/A
chr1_BS1212_CACGTG_1	#1464_chr1_BS1212_CACGTG_1_sg1	GCAAAAATCTCAGCCGCACG	96.0803	chr1	+	27372369	27372819	27372613	27372619	FAM46B	33280	N/A	N/A
chr1_BS1212_CACGTG_1	#1465_chr1_BS1212_CACGTG_1_sg2	CAAAAATCTCAGCCGCACGT	95.4109	chr1	+	27372369	27372819	27372613	27372619	FAM46B	33280	N/A	N/A
chr1_BS1212_CACGTG_1	#1466_chr1_BS1212_CACGTG_1_sg3	AAAAATCTCAGCCGCACGTG	95.0852	chr1	+	27372369	27372819	27372613	27372619	FAM46B	33280	N/A	N/A
chr1_BS1212_CACGTG_1	#1467_chr1_BS1212_CACGTG_1_sg4	GTCAAAGAATTCCCCACGTG	92.3904	chr1	+	27372369	27372819	27372613	27372619	FAM46B	33280	N/A	N/A
chr1_BS1218_CACGTG_1	#1474_chr1_BS1218_CACGTG_1_sg1	CAGCAGGCCGGGGCACACGT	88.1933	chr1	-	27433089	27433389	27433211	27433217	N/A	N/A	SLC9A1	48410
chr1_BS1218_CACGTG_1	#1475_chr1_BS1218_CACGTG_1_sg2	GCAGCAGGCCGGGGCACACG	82.1215	chr1	-	27433089	27433389	27433211	27433217	N/A	N/A	SLC9A1	48410
chr1_BS1218_CACGTG_1	#1476_chr1_BS1218_CACGTG_1_sg3	AGCAGGCCGGGGCACACGTG	88.6614	chr1	-	27433089	27433389	27433211	27433217	N/A	N/A	SLC9A1	48410
chr1_BS1218_CACGTG_2	#1477_chr1_BS1218_CACGTG_2_sg1	TAGGTTTGGAGGACTGCACG	92.0594	chr1	+	27433089	27433389	27433250	27433256	N/A	N/A	SLC9A1	48371
chr1_BS1218_CATGTG_1	#1478_chr1_BS1218_CATGTG_1_sg1	GGCACTGGGGTGAGGCATGT	77.3675	chr1	+	27433089	27433389	27433163	27433169	N/A	N/A	SLC9A1	48458
chr1_BS1218_CATGTG_2	#1481_chr1_BS1218_CATGTG_2_sg1	GCATGTGGGGCACATGTGAG	84.6874	chr1	+	27433089	27433389	27433174	27433180	N/A	N/A	SLC9A1	48447
chr1_BS1220_CACGTG_1	#1482_chr1_BS1220_CACGTG_1_sg1	TTTCCTCCAGGGTCTGCACG	81.7537	chr1	-	27438515	27439039	27439028	27439034	N/A	N/A	SLC9A1	42593
chr1_BS1220_CATGTG_3	#1484_chr1_BS1220_CATGTG_3_sg1	CTGGGAGGAAGGGCATGTGC	62.3915	chr1	+	27438515	27439039	27439003	27439009	N/A	N/A	SLC9A1	42618
chr1_BS1222_CACATG_1	#1485_chr1_BS1222_CACATG_1_sg1	AACCTCCACACCTTTGCACA	81.4715	chr1	+	27463722	27464505	27463983	27463989	N/A	N/A	SLC9A1	17638
chr1_BS1222_CACATG_1	#1486_chr1_BS1222_CACATG_1_sg2	ACCTCCACACCTTTGCACAT	85.6965	chr1	+	27463722	27464505	27463983	27463989	N/A	N/A	SLC9A1	17638
chr1_BS1222_CACATG_2	#1488_chr1_BS1222_CACATG_2_sg1	TGCCACGCCTCCCACATGAC	91.59	chr1	+	27463722	27464505	27464224	27464230	N/A	N/A	SLC9A1	17397
chr1_BS1222_CACATG_2	#1489_chr1_BS1222_CACATG_2_sg2	CACCAGACCTGTCATGTGGG	79.021	chr1	+	27463722	27464505	27464224	27464230	N/A	N/A	SLC9A1	17397
chr1_BS1222_CACATG_2	#1490_chr1_BS1222_CACATG_2_sg3	AGTCACCAGACCTGTCATGT	92.7809	chr1	+	27463722	27464505	27464224	27464230	N/A	N/A	SLC9A1	17397
chr1_BS1222_CACATG_2	#1491_chr1_BS1222_CACATG_2_sg4	CAGTCACCAGACCTGTCATG	85.4781	chr1	+	27463722	27464505	27464224	27464230	N/A	N/A	SLC9A1	17397
chr1_BS1227_CACGTG_1	#1492_chr1_BS1227_CACGTG_1_sg1	GGCAAAGATGGAAGAGCACG	77.4129	chr1	-	27518521	27518961	27518749	27518755	SLC9A1	37128	WDTC1	42257
chr1_BS1227_CACGTG_1	#1493_chr1_BS1227_CACGTG_1_sg2	AAGATGGAAGAGCACGTGGA	84.1009	chr1	-	27518521	27518961	27518749	27518755	SLC9A1	37128	WDTC1	42257
chr1_BS1228_CACATG_1	#1494_chr1_BS1228_CACATG_1_sg1	TGATGCCCACATCTTACACA	90.5335	chr1	+	27524391	27524775	27524455	27524461	SLC9A1	42834	WDTC1	36551
chr1_BS1229_CACGTG_1	#1495_chr1_BS1229_CACGTG_1_sg1	GCCTCAGCTCCTCTGCACGT	74.6591	chr1	+	27532315	27532739	27532589	27532595	N/A	N/A	WDTC1	28417
chr1_BS1229_CACGTG_2	#1497_chr1_BS1229_CACGTG_2_sg1	CTTTGAGTGATCGCTCCACG	97.5289	chr1	+	27532315	27532739	27532616	27532622	N/A	N/A	WDTC1	28390
chr1_BS1229_CACGTG_2	#1498_chr1_BS1229_CACGTG_2_sg2	TTTGAGTGATCGCTCCACGT	95.3197	chr1	+	27532315	27532739	27532616	27532622	N/A	N/A	WDTC1	28390
chr1_BS1234_CACGTG_1	#1500_chr1_BS1234_CACGTG_1_sg1	CCCCTACAGGTAACACGTGT	95.3197	chr1	+	27668363	27668714	27668645	27668651	SYTL1	163	MAP3K6	24712
chr1_BS1238_CGCGTG_1	#1503_chr1_BS1238_CGCGTG_1_sg1	ACCCTCAGGAGAATGTCACG	88.8775	chr1	-	27691917	27692473	27692348	27692354	SYTL1	23866	MAP3K6	1009
chr1_BS1244_CACGTG_1	#1504_chr1_BS1244_CACGTG_1_sg1	GCTTCACAGAGACACGTGAG	93.7658	chr1	-	27728895	27729243	27729179	27729185	GPR3	10032	N/A	N/A
chr1_BS1244_CATGTG_1	#1505_chr1_BS1244_CATGTG_1_sg1	GGGTTCCTGAAATCATGTGC	87.3553	chr1	+	27728895	27729243	27729103	27729109	GPR3	9956	N/A	N/A
chr1_BS1244_CATGTG_2	#1506_chr1_BS1244_CATGTG_2_sg1	GACACGTGAGTGGGCACATG	83.471	chr1	-	27728895	27729243	27729167	27729173	GPR3	10020	N/A	N/A
chr1_BS1245_CACATG_1	#1507_chr1_BS1245_CACATG_1_sg1	CGGAAACCTGTGTGCACATG	82.5014	chr1	+	27742980	27743441	27743037	27743043	GPR3	23890	N/A	N/A
chr1_BS1245_CACATG_1	#1508_chr1_BS1245_CACATG_1_sg2	GGAAACCTGTGTGCACATGT	72.7554	chr1	+	27742980	27743441	27743037	27743043	GPR3	23890	N/A	N/A
chr1_BS1247_CATGTG_1	#1511_chr1_BS1247_CATGTG_1_sg1	GTAGCAGGGGATGGAACATG	77.7444	chr1	+	27762335	27762635	27762516	27762522	GPR3	43369	N/A	N/A
chr1_BS1247_CATGTG_1	#1512_chr1_BS1247_CATGTG_1_sg2	TAGCAGGGGATGGAACATGT	79.991	chr1	+	27762335	27762635	27762516	27762522	GPR3	43369	N/A	N/A
chr1_BS1247_CATGTG_1	#1513_chr1_BS1247_CATGTG_1_sg3	AGCAGGGGATGGAACATGTG	77.7717	chr1	+	27762335	27762635	27762516	27762522	GPR3	43369	N/A	N/A
chr1_BS1247_CATGTG_2	#1514_chr1_BS1247_CATGTG_2_sg1	ATGTGGGGATGTTGCATGTG	80.0905	chr1	+	27762335	27762635	27762531	27762537	GPR3	43384	N/A	N/A
chr1_BS1248_CACATG_1	#1516_chr1_BS1248_CACATG_1_sg1	GTCGTCTGTGCCTCACATGC	88.0199	chr1	+	27816426	27817364	27817321	27817327	WASF2	623	N/A	N/A
chr1_BS1248_CACATG_1	#1517_chr1_BS1248_CACATG_1_sg2	AACAACCACTCCCGCATGTG	94.8932	chr1	+	27816426	27817364	27817321	27817327	WASF2	623	N/A	N/A
chr1_BS1251_CACGTG_1	#1519_chr1_BS1251_CACGTG_1_sg1	AAGCAGAGGCAAGAGCACGT	76.6488	chr1	-	27844558	27844982	27844605	27844611	WASF2	27907	N/A	N/A
chr1_BS1251_CACGTG_1	#1520_chr1_BS1251_CACGTG_1_sg2	TAAGCAGAGGCAAGAGCACG	76.8579	chr1	-	27844558	27844982	27844605	27844611	WASF2	27907	N/A	N/A
chr1_BS1254_CACATG_1	#1522_chr1_BS1254_CACATG_1_sg1	CCTGTGCCTCTCCACATGTC	86.5859	chr1	+	27852430	27852903	27852738	27852744	WASF2	36040	N/A	N/A
chr1_BS1254_CACATG_1	#1523_chr1_BS1254_CACATG_1_sg2	GCAGGCAGGAGCCCGACATG	90.8446	chr1	+	27852430	27852903	27852738	27852744	WASF2	36040	N/A	N/A
chr1_BS1255_CACGTG_1	#1524_chr1_BS1255_CACGTG_1_sg1	CCAACATACAGAGGGACACG	89.8844	chr1	-	27853174	27853923	27853421	27853427	WASF2	36723	N/A	N/A
chr1_BS1255_CATGTG_1	#1525_chr1_BS1255_CATGTG_1_sg1	GTATGTTGGTGTTTTCCATG	78.1737	chr1	+	27853174	27853923	27853450	27853456	WASF2	36752	N/A	N/A
chr1_BS1255_CATGTG_1	#1526_chr1_BS1255_CATGTG_1_sg2	TATGTTGGTGTTTTCCATGT	75.1727	chr1	+	27853174	27853923	27853450	27853456	WASF2	36752	N/A	N/A
chr1_BS1255_CATGTG_1	#1527_chr1_BS1255_CATGTG_1_sg3	GAGGCAGATTCCAACCCACA	59.9188	chr1	+	27853174	27853923	27853450	27853456	WASF2	36752	N/A	N/A
chr1_BS1258_CATGTG_1	#1528_chr1_BS1258_CATGTG_1_sg1	GCCTGTGAGTCATCTCCATG	88.2637	chr1	+	27865256	27865690	27865488	27865494	WASF2	48790	N/A	N/A
chr1_BS1258_CATGTG_1	#1529_chr1_BS1258_CATGTG_1_sg2	GAAGCAGTATCCTCTCCACA	80.7737	chr1	+	27865256	27865690	27865488	27865494	WASF2	48790	N/A	N/A
chr1_BS1261_CACATG_1	#1530_chr1_BS1261_CACATG_1_sg1	GTGGGAGTGATGTGCACATG	74.2706	chr1	-	27883781	27884488	27884084	27884090	N/A	N/A	AHDC1	45921
chr1_BS1261_CATGTG_2	#1532_chr1_BS1261_CATGTG_2_sg1	TGTATATTACCCCATGTGCA	88.415	chr1	+	27883781	27884488	27884388	27884394	N/A	N/A	AHDC1	45617
chr1_BS1261_CATGTG_2	#1533_chr1_BS1261_CATGTG_2_sg2	TCTGTCCTTCCGTGCACATG	90.0936	chr1	+	27883781	27884488	27884388	27884394	N/A	N/A	AHDC1	45617
chr1_BS1261_CATGTG_2	#1534_chr1_BS1261_CATGTG_2_sg3	CTCTGTCCTTCCGTGCACAT	91.122	chr1	+	27883781	27884488	27884388	27884394	N/A	N/A	AHDC1	45617
chr1_BS1261_CATGTG_2	#1535_chr1_BS1261_CATGTG_2_sg4	GCTCTGTCCTTCCGTGCACA	90.1732	chr1	+	27883781	27884488	27884388	27884394	N/A	N/A	AHDC1	45617
chr1_BS1263_CATGTG_1	#1536_chr1_BS1263_CATGTG_1_sg1	TACTCTTCCCACTGAGCACA	81.0031	chr1	-	27890316	27890740	27890514	27890520	N/A	N/A	AHDC1	39491
chr1_BS1267_CACATG_1	#1537_chr1_BS1267_CACATG_1_sg1	GCTGGGCGGGGGCATGTGCC	78.3152	chr1	-	27928255	27928565	27928355	27928361	N/A	N/A	AHDC1	1650
chr1_BS1272_CATGTG_2	#1538_chr1_BS1272_CATGTG_2_sg1	GTGGGGGCATCACACCCATG	85.9487	chr1	+	27952951	27953251	27953132	27953138	FGR	381	IFI6	45592
chr1_BS1272_CATGTG_2	#1539_chr1_BS1272_CATGTG_2_sg2	CGCCCCACAGTTCACCACAT	92.667	chr1	+	27952951	27953251	27953132	27953138	FGR	381	IFI6	45592
chr1_BS1272_CATGTG_2	#1540_chr1_BS1272_CATGTG_2_sg3	CCGCCCCACAGTTCACCACA	92.4124	chr1	+	27952951	27953251	27953132	27953138	FGR	381	IFI6	45592
chr1_BS1274_CACGTG_1	#1541_chr1_BS1274_CACGTG_1_sg1	AGCCAAATGAAAAGGCCACG	78.3991	chr1	+	27977077	27977557	27977296	27977302	FGR	24545	IFI6	21428
chr1_BS1274_CACGTG_1	#1542_chr1_BS1274_CACGTG_1_sg2	CTCCCTCTCTTCTTTCCACG	69.4693	chr1	+	27977077	27977557	27977296	27977302	FGR	24545	IFI6	21428
chr1_BS1274_CACATG_1	#1543_chr1_BS1274_CACATG_1_sg1	AAGGAGCCCATGTGGTCACA	65.2619	chr1	+	27977077	27977557	27977347	27977353	FGR	24596	IFI6	21377
chr1_BS1274_CACATG_1	#1544_chr1_BS1274_CACATG_1_sg2	AGGAGCCCATGTGGTCACAT	81.4562	chr1	+	27977077	27977557	27977347	27977353	FGR	24596	IFI6	21377
chr1_BS1274_CACATG_1	#1545_chr1_BS1274_CACATG_1_sg3	AGCCCATGTGGTCACATGGG	84.6672	chr1	+	27977077	27977557	27977347	27977353	FGR	24596	IFI6	21377
chr1_BS1274_CATGTG_1	#1546_chr1_BS1274_CATGTG_1_sg1	CCTGAGACAAGGAGCCCATG	81.1874	chr1	+	27977077	27977557	27977339	27977345	FGR	24588	IFI6	21385
chr1_BS1274_CATGTG_1	#1547_chr1_BS1274_CATGTG_1_sg2	TACCTCCCATGTGACCACAT	87.5917	chr1	+	27977077	27977557	27977339	27977345	FGR	24588	IFI6	21385
chr1_BS1274_CATGTG_1	#1548_chr1_BS1274_CATGTG_1_sg3	ATACCTCCCATGTGACCACA	83.4179	chr1	+	27977077	27977557	27977339	27977345	FGR	24588	IFI6	21385
chr1_BS1276_CATGTG_1	#1549_chr1_BS1276_CATGTG_1_sg1	ACAGCTATGTGCCATGTGAG	82.5733	chr1	+	27993250	27993634	27993327	27993333	FGR	40576	IFI6	5397
chr1_BS1276_CATGTG_1	#1550_chr1_BS1276_CATGTG_1_sg2	CAGCTAGTTGTCCTCTCACA	89.6478	chr1	+	27993250	27993634	27993327	27993333	FGR	40576	IFI6	5397
chr1_BS1277_CACGTG_1	#1551_chr1_BS1277_CACGTG_1_sg1	TTCGCACGGTGTTTGGCACG	74.0365	chr1	+	27995584	27996272	27996091	27996097	FGR	43340	IFI6	2633
chr1_BS1280_CGCGTG_1	#1552_chr1_BS1280_CGCGTG_1_sg1	TTATGTAAAGCGCAGTCACG	94.4765	chr1	-	28051898	28052435	28052283	28052289	N/A	N/A	FAM76A	206
chr1_BS1280_CGCGTG_1	#1553_chr1_BS1280_CGCGTG_1_sg2	TGTAAAGCGCAGTCACGCGG	98.4019	chr1	-	28051898	28052435	28052283	28052289	N/A	N/A	FAM76A	206
chr1_BS1280_CGCGTG_1	#1554_chr1_BS1280_CGCGTG_1_sg3	ATGTAAAGCGCAGTCACGCG	98.0882	chr1	-	28051898	28052435	28052283	28052289	N/A	N/A	FAM76A	206
chr1_BS1280_CGCGTG_1	#1555_chr1_BS1280_CGCGTG_1_sg4	TATGTAAAGCGCAGTCACGC	97.0038	chr1	-	28051898	28052435	28052283	28052289	N/A	N/A	FAM76A	206
chr1_BS1281_CACGTG_1	#1556_chr1_BS1281_CACGTG_1_sg1	GGGGGCCGGCGGGGCACGTG	75.0796	chr1	+	28052754	28052914	28052828	28052834	FAM76A	339	STX12	46865
chr1_BS1281_CACGTG_1	#1557_chr1_BS1281_CACGTG_1_sg2	GGGGCCGGCGGGGCACGTGC	71.8701	chr1	+	28052754	28052914	28052828	28052834	FAM76A	339	STX12	46865
chr1_BS1282_CGCGTG_2	#1558_chr1_BS1282_CGCGTG_2_sg1	GGACGCGTGCGCGCCGCGTG	96.4656	chr1	+	28099477	28099968	28099671	28099677	FAM76A	47182	STX12	22
chr1_BS1282_CGCGTG_2	#1559_chr1_BS1282_CGCGTG_2_sg2	GACGCGTGCGCGCCGCGTGA	97.4511	chr1	+	28099477	28099968	28099671	28099677	FAM76A	47182	STX12	22
chr1_BS1282_CGCGTG_2	#1560_chr1_BS1282_CGCGTG_2_sg3	GCACTAGCCCCGCCCTCACG	89.9642	chr1	+	28099477	28099968	28099671	28099677	FAM76A	47182	STX12	22
chr1_BS1287_CGCGTG_1	#1561_chr1_BS1287_CGCGTG_1_sg1	ACTAGCCTCACAGCACCGCG	94.0795	chr1	+	28240986	28241608	28241531	28241537	RPA2	223	SMPDL3B	19934
chr1_BS1287_CGCGTG_1	#1562_chr1_BS1287_CGCGTG_1_sg2	AAAGAACAAGCAACTCCACG	87.193	chr1	+	28240986	28241608	28241531	28241537	RPA2	223	SMPDL3B	19934
chr1_BS1288_CACGTG_1	#1563_chr1_BS1288_CACGTG_1_sg1	AGGAGTTCTGCTCAGGCACG	89.7464	chr1	+	28261405	28261740	28261602	28261608	SMPDL3B	137	XKR8	24370
chr1_BS1291_CACGTG_1	#1564_chr1_BS1291_CACGTG_1_sg1	CAAAATCTCAAACCTGCACG	87.8617	chr1	+	28384547	28384997	28384740	28384746	N/A	N/A	EYA3	30408
chr1_BS1291_CACGTG_1	#1565_chr1_BS1291_CACGTG_1_sg2	ATTTTTGAAAAGCCACGTGC	83.4717	chr1	+	28384547	28384997	28384740	28384746	N/A	N/A	EYA3	30408
chr1_BS1291_CACGTG_2	#1566_chr1_BS1291_CACGTG_2_sg1	AATATTTTATTATCTGCACG	80.9846	chr1	-	28384547	28384997	28384887	28384893	N/A	N/A	EYA3	30261
chr1_BS1291_CATGTG_1	#1567_chr1_BS1291_CATGTG_1_sg1	ACCTTGCAAAAGCCAACATG	89.1895	chr1	+	28384547	28384997	28384823	28384829	N/A	N/A	EYA3	30325
chr1_BS1291_CATGTG_1	#1568_chr1_BS1291_CATGTG_1_sg2	GCAGAAGTGGTTCCACATGT	83.2385	chr1	+	28384547	28384997	28384823	28384829	N/A	N/A	EYA3	30325
chr1_BS1293_CATGTG_1	#1569_chr1_BS1293_CATGTG_1_sg1	CACACCAAGTGATACTCACA	90.1594	chr1	-	28439199	28439933	28439452	28439458	EYA3	24304	N/A	N/A
chr1_BS1295_CATGTG_1	#1570_chr1_BS1295_CATGTG_1_sg1	TTCCATACGAACAGGCACAT	85.819	chr1	-	28474546	28474956	28474919	28474925	N/A	N/A	PTAFR	28536
chr1_BS1295_CATGTG_1	#1571_chr1_BS1295_CATGTG_1_sg2	CTTCCATACGAACAGGCACA	86.076	chr1	-	28474546	28474956	28474919	28474925	N/A	N/A	PTAFR	28536
chr1_BS1298_CACGTG_1	#1572_chr1_BS1298_CACGTG_1_sg1	GCCTGCGCAGAAGGGTCACG	84.7253	chr1	-	28559292	28559743	28559526	28559532	N/A	N/A	DNAJC8	16
chr1_BS1298_CACGTG_1	#1573_chr1_BS1298_CACGTG_1_sg2	TGCGCAGAAGGGTCACGTGG	90.6405	chr1	-	28559292	28559743	28559526	28559532	N/A	N/A	DNAJC8	16
chr1_BS1298_CACGTG_2	#1574_chr1_BS1298_CACGTG_2_sg1	GGACCTGTAAGAATCACGTG	91.5029	chr1	-	28559292	28559743	28559555	28559561	DNAJC8	13	ATPIF1	3046
chr1_BS1303_CACGTG_1	#1575_chr1_BS1303_CACGTG_1_sg1	GTTTTCTCACTTTGTACACG	83.7815	chr1	+	28582498	28583125	28582864	28582870	ATPIF1	20263	SESN2	3098
chr1_BS1306_CACATG_1	#1576_chr1_BS1306_CACATG_1_sg1	GTAGTTTTGAGGATTCCACA	75.2643	chr1	+	28605187	28605632	28605356	28605362	SESN2	19394	N/A	N/A
chr1_BS1306_CACATG_1	#1577_chr1_BS1306_CACATG_1_sg2	AATACCAACTATGTGCCATG	81.0393	chr1	+	28605187	28605632	28605356	28605362	SESN2	19394	N/A	N/A
chr1_BS1307_CACGTG_1	#1578_chr1_BS1307_CACGTG_1_sg1	CGAGGGGAGTGTGTGTCACG	90.6387	chr1	+	28623096	28623536	28623511	28623517	SESN2	37549	MED18	32001
chr1_BS1321_CACGTG_1	#1579_chr1_BS1321_CACGTG_1_sg1	CTAAATTCAAATGAAACACG	82.9576	chr1	-	28833411	28834537	28833611	28833617	RCC1	1157	TRNAU1AP	45917
chr1_BS1325_CACGTG_1	#1580_chr1_BS1325_CACGTG_1_sg1	AAACCCCAAATCGGGACACG	92.0813	chr1	-	28844538	28845954	28844547	28844553	RCC1	12093	TRNAU1AP	34981
chr1_BS1325_CACGTG_2	#1581_chr1_BS1325_CACGTG_2_sg1	CTGCCTCCGGGCTTCACGTG	92.626	chr1	-	28844538	28845954	28844953	28844959	RCC1	12499	TRNAU1AP	34575
chr1_BS1325_CACGTG_2	#1582_chr1_BS1325_CACGTG_2_sg2	CCTGCCTCCGGGCTTCACGT	89.5593	chr1	-	28844538	28845954	28844953	28844959	RCC1	12499	TRNAU1AP	34575
chr1_BS1325_CACGTG_2	#1583_chr1_BS1325_CACGTG_2_sg3	TCCTGCCTCCGGGCTTCACG	83.5909	chr1	-	28844538	28845954	28844953	28844959	RCC1	12499	TRNAU1AP	34575
chr1_BS1325_CACGTG_3	#1584_chr1_BS1325_CACGTG_3_sg1	TAGGGCACACAAGTCACACG	93.6321	chr1	-	28844538	28845954	28845508	28845514	RCC1	13054	TRNAU1AP	34020
chr1_BS1325_CACATG_1	#1585_chr1_BS1325_CACATG_1_sg1	GCCATCCCAGGATCTGCATG	83.6951	chr1	-	28844538	28845954	28844664	28844670	RCC1	12210	TRNAU1AP	34864
chr1_BS1325_CACGCG_1	#1586_chr1_BS1325_CACGCG_1_sg1	GAGCACGGGCCGGTCCACGC	96.6257	chr1	+	28844538	28845954	28844900	28844906	RCC1	12446	TRNAU1AP	34628
chr1_BS1325_CACGCG_1	#1587_chr1_BS1325_CACGCG_1_sg2	GGAGCACGGGCCGGTCCACG	92.3216	chr1	+	28844538	28845954	28844900	28844906	RCC1	12446	TRNAU1AP	34628
chr1_BS1325_CACGCG_1	#1588_chr1_BS1325_CACGCG_1_sg3	GGCAGCGACTTAGGCCCGCG	94.6737	chr1	+	28844538	28845954	28844900	28844906	RCC1	12446	TRNAU1AP	34628
chr1_BS1330_CGCGTG_1	#1591_chr1_BS1330_CGCGTG_1_sg1	CCGACAGTAGGCCGCCCGCG	97.9391	chr1	+	28908154	28908754	28908452	28908458	TRNAU1AP	28924	RAB42	10259
chr1_BS1330_CGCGTG_1	#1592_chr1_BS1330_CGCGTG_1_sg2	CAGGCAGCTGTGCGCCACGC	90.1022	chr1	+	28908154	28908754	28908452	28908458	TRNAU1AP	28924	RAB42	10259
chr1_BS1330_CGCGTG_1	#1593_chr1_BS1330_CGCGTG_1_sg3	CCAGGCAGCTGTGCGCCACG	89.2157	chr1	+	28908154	28908754	28908452	28908458	TRNAU1AP	28924	RAB42	10259
chr1_BS1330_CGCGTG_1	#1594_chr1_BS1330_CGCGTG_1_sg4	GCAGCTGTGCGCCACGCGGG	92.1951	chr1	+	28908154	28908754	28908452	28908458	TRNAU1AP	28924	RAB42	10259
chr1_BS1331_CACGTG_1	#1595_chr1_BS1331_CACGTG_1_sg1	CTGACAGTGCATTGCCCACG	91.149	chr1	+	28916488	28917098	28916947	28916953	TRNAU1AP	37419	RAB42	1764
chr1_BS1331_CACGTG_1	#1596_chr1_BS1331_CACGTG_1_sg2	TGACAGTGCATTGCCCACGT	93.952	chr1	+	28916488	28917098	28916947	28916953	TRNAU1AP	37419	RAB42	1764
chr1_BS1331_CACGTG_1	#1597_chr1_BS1331_CACGTG_1_sg3	CCTTTCCAGTCAGCCCACGT	90.9127	chr1	+	28916488	28917098	28916947	28916953	TRNAU1AP	37419	RAB42	1764
chr1_BS1331_CACGCG_1	#1599_chr1_BS1331_CACGCG_1_sg1	ACCTTAACTGCTGTGTCACG	91.1013	chr1	+	28916488	28917098	28916690	28916696	TRNAU1AP	37162	RAB42	2021
chr1_BS1333_CACGTG_1	#1600_chr1_BS1333_CACGTG_1_sg1	GCAGACTGCCCTCCGACACG	96.7894	chr1	+	28969410	28970010	28969694	28969700	TAF12	90	GMEB1	25545
chr1_BS1333_CACGTG_1	#1601_chr1_BS1333_CACGTG_1_sg2	GACTGCCCTCCGACACGTGG	97.185	chr1	+	28969410	28970010	28969694	28969700	TAF12	90	GMEB1	25545
chr1_BS1333_CACGTG_1	#1602_chr1_BS1333_CACGTG_1_sg3	TCAATATCGCCACCACGTGT	98.2624	chr1	+	28969410	28970010	28969694	28969700	TAF12	90	GMEB1	25545
chr1_BS1336_CGCGTG_1	#1603_chr1_BS1336_CGCGTG_1_sg1	CCCACAGATGAGCGCGTGGT	95.4641	chr1	+	28995007	28996620	28996128	28996134	GMEB1	889	N/A	N/A
chr1_BS1336_CGCGTG_1	#1604_chr1_BS1336_CGCGTG_1_sg2	TCTCCCCACAGATGAGCGCG	92.7125	chr1	+	28995007	28996620	28996128	28996134	GMEB1	889	N/A	N/A
chr1_BS1338_CGCGTG_1	#1605_chr1_BS1338_CGCGTG_1_sg1	CGCGCCGGGCCCCTTCCGCG	89.243	chr1	+	29062827	29063605	29063314	29063320	YTHDF2	182	N/A	N/A
chr1_BS1338_CGCGTG_1	#1606_chr1_BS1338_CGCGTG_1_sg2	GCGCCGGGCCCCTTCCGCGT	94.0733	chr1	+	29062827	29063605	29063314	29063320	YTHDF2	182	N/A	N/A
chr1_BS1338_CGCGTG_1	#1608_chr1_BS1338_CGCGTG_1_sg3	CTCACATTCACTCACCCACG	76.1925	chr1	+	29062827	29063605	29063314	29063320	YTHDF2	182	N/A	N/A
chr1_BS1339_CATGTG_1	#1609_chr1_BS1339_CATGTG_1_sg1	CTGGAAGTACTCTCATGTGA	85.7049	chr1	+	29064266	29064706	29064502	29064508	YTHDF2	1370	N/A	N/A
chr1_BS1339_CATGTG_1	#1610_chr1_BS1339_CATGTG_1_sg2	TGGAAGTACTCTCATGTGAT	88.2383	chr1	+	29064266	29064706	29064502	29064508	YTHDF2	1370	N/A	N/A
chr1_BS1342_CACGTG_1	#1611_chr1_BS1342_CACGTG_1_sg1	GCGGCCGCCTCCGGGCCACG	86.7358	chr1	+	29138491	29138801	29138628	29138634	N/A	N/A	OPRD1	25
chr1_BS1342_CACGTG_1	#1612_chr1_BS1342_CACGTG_1_sg2	CGCCCGCCGCGCGCACCACG	93.7905	chr1	+	29138491	29138801	29138628	29138634	N/A	N/A	OPRD1	25
chr1_BS1346_CACGTG_1	#1614_chr1_BS1346_CACGTG_1_sg1	GGGCGGGGAAGTGCACACGT	89.5699	chr1	-	29210282	29210725	29210438	29210444	N/A	N/A	EPB41	3164
chr1_BS1346_CACGTG_1	#1615_chr1_BS1346_CACGTG_1_sg2	GGGGCGGGGAAGTGCACACG	91.5434	chr1	-	29210282	29210725	29210438	29210444	N/A	N/A	EPB41	3164
chr1_BS1347_CACGTG_1	#1616_chr1_BS1347_CACGTG_1_sg1	CCAACAGAGCTAGAGCCACG	87.8645	chr1	+	29211329	29211929	29211666	29211672	N/A	N/A	EPB41	1936
chr1_BS1347_CACGTG_1	#1617_chr1_BS1347_CACGTG_1_sg2	TCCCTGCTGGGGCAGCCACG	70.3112	chr1	+	29211329	29211929	29211666	29211672	N/A	N/A	EPB41	1936
chr1_BS1347_CACGTG_2	#1618_chr1_BS1347_CACGTG_2_sg1	GGTGCAAGAGTACACGTGAG	94.3129	chr1	+	29211329	29211929	29211864	29211870	N/A	N/A	EPB41	1738
chr1_BS1348_CACGTG_1	#1619_chr1_BS1348_CACGTG_1_sg1	GTGTGAAGCAATTTGACACG	94.7596	chr1	-	29213122	29213654	29213331	29213337	N/A	N/A	EPB41	271
chr1_BS1349_CACGCG_1	#1620_chr1_BS1349_CACGCG_1_sg1	GAAGCTCCGGGGCGCGTGCC	95.1238	chr1	-	29214695	29215079	29214857	29214863	EPB41	1255	N/A	N/A
chr1_BS1350_CACATG_1	#1621_chr1_BS1350_CACATG_1_sg1	TGCATTAAAATCAGCTCATG	79.8712	chr1	-	29220209	29220593	29220377	29220383	EPB41	6775	N/A	N/A
chr1_BS1350_CATGTG_1	#1622_chr1_BS1350_CATGTG_1_sg1	GCCATCACCGCAGTGGCACA	90.5128	chr1	-	29220209	29220593	29220278	29220284	EPB41	6676	N/A	N/A
chr1_BS1353_CACGTG_1	#1625_chr1_BS1353_CACGTG_1_sg1	AGCTGCCTCATGCCCCACGT	88.008	chr1	+	29240566	29242036	29240766	29240772	EPB41	27164	N/A	N/A
chr1_BS1353_CACGTG_1	#1626_chr1_BS1353_CACGTG_1_sg2	GATCCCGCAGCACCCACGTG	94.2295	chr1	+	29240566	29242036	29240766	29240772	EPB41	27164	N/A	N/A
chr1_BS1353_CACGTG_1	#1627_chr1_BS1353_CACGTG_1_sg3	GGATCCCGCAGCACCCACGT	96.0705	chr1	+	29240566	29242036	29240766	29240772	EPB41	27164	N/A	N/A
chr1_BS1353_CACGTG_1	#1628_chr1_BS1353_CACGTG_1_sg4	GGGATCCCGCAGCACCCACG	89.9905	chr1	+	29240566	29242036	29240766	29240772	EPB41	27164	N/A	N/A
chr1_BS1353_CACGCG_1	#1629_chr1_BS1353_CACGCG_1_sg1	GACTTGCGCGTGCGCACACG	94.4801	chr1	+	29240566	29242036	29240831	29240837	EPB41	27229	N/A	N/A
chr1_BS1357_CACATG_2	#1631_chr1_BS1357_CACATG_2_sg1	AACCTGGTTGTTCATTCATG	83.2774	chr1	-	29506273	29506699	29506614	29506620	N/A	N/A	SRSF4	2023
chr1_BS1363_CACATG_1	#1632_chr1_BS1363_CACATG_1_sg1	GTTGGTTGGAGCGAGCATGT	92.7036	chr1	-	29557202	29557639	29557413	29557419	SRSF4	48776	MECR	57
chr1_BS1363_CACATG_1	#1633_chr1_BS1363_CACATG_1_sg2	TGTTGGTTGGAGCGAGCATG	93.2959	chr1	-	29557202	29557639	29557413	29557419	SRSF4	48776	MECR	57
chr1_BS1365_CGCGTG_1	#1634_chr1_BS1365_CGCGTG_1_sg1	GTGTGCTGCCGGGGGCCGCG	81.4404	chr1	+	29563789	29564134	29563866	29563872	PTPRU	839	N/A	N/A
chr1_BS1365_CGCGTG_1	#1635_chr1_BS1365_CGCGTG_1_sg2	TGTGCTGCCGGGGGCCGCGT	88.4064	chr1	+	29563789	29564134	29563866	29563872	PTPRU	839	N/A	N/A
chr1_BS1365_CGCGTG_1	#1636_chr1_BS1365_CGCGTG_1_sg3	GGCATTCACTCGGACCCACG	92.5874	chr1	+	29563789	29564134	29563866	29563872	PTPRU	839	N/A	N/A
chr1_BS1366_CACGTG_1	#1638_chr1_BS1366_CACGTG_1_sg1	ATCCGAGCCGAGACACGTGC	97.3258	chr1	+	29564824	29565147	29564952	29564958	PTPRU	1925	N/A	N/A
chr1_BS1367_CACATG_1	#1639_chr1_BS1367_CACATG_1_sg1	TCTACATTGCATTGGGCACA	86.5998	chr1	+	29572346	29572656	29572424	29572430	PTPRU	9397	N/A	N/A
chr1_BS1374_CACGCG_1	#1640_chr1_BS1374_CACGCG_1_sg1	CAAGATGAAGGGTTGACACG	92.514	chr1	+	30601765	30602300	30602155	30602161	N/A	N/A	N/A	N/A
chr1_BS1380_CACATG_1	#1641_chr1_BS1380_CACATG_1_sg1	GGGGATCCGGTGGTTCCACA	90.2469	chr1	+	31191462	31192470	31192214	31192220	N/A	N/A	MATN1	4218
chr1_BS1380_CACATG_1	#1642_chr1_BS1380_CACATG_1_sg2	AAGCGCAGAACTGCACCATG	88.891	chr1	+	31191462	31192470	31192214	31192220	N/A	N/A	MATN1	4218
chr1_BS1380_CATGTG_1	#1643_chr1_BS1380_CATGTG_1_sg1	GACGGAGGGCCACTCCCATG	94.7805	chr1	+	31191462	31192470	31192350	31192356	N/A	N/A	MATN1	4082
chr1_BS1380_CATGTG_1	#1644_chr1_BS1380_CATGTG_1_sg2	GGTCCCTTGGGCATCCACAT	92.5141	chr1	+	31191462	31192470	31192350	31192356	N/A	N/A	MATN1	4082
chr1_BS1380_CATGTG_1	#1645_chr1_BS1380_CATGTG_1_sg3	TGGTCCCTTGGGCATCCACA	88.6446	chr1	+	31191462	31192470	31192350	31192356	N/A	N/A	MATN1	4082
chr1_BS1380_CACGCG_1	#1646_chr1_BS1380_CACGCG_1_sg1	CGATGACCACCTGCGACACG	96.6116	chr1	+	31191462	31192470	31191810	31191816	N/A	N/A	MATN1	4622
chr1_BS1380_CACGCG_1	#1647_chr1_BS1380_CACGCG_1_sg2	GATGACCACCTGCGACACGC	96.5814	chr1	+	31191462	31192470	31191810	31191816	N/A	N/A	MATN1	4622
chr1_BS1380_CACGCG_1	#1648_chr1_BS1380_CACGCG_1_sg3	ATGACCACCTGCGACACGCG	97.281	chr1	+	31191462	31192470	31191810	31191816	N/A	N/A	MATN1	4622
chr1_BS1381_CACATG_1	#1649_chr1_BS1381_CACATG_1_sg1	ATGATCTGAGGTGTCACATG	79.0584	chr1	+	31202125	31202549	31202272	31202278	MATN1	5840	LAPTM5	28411
chr1_BS1381_CACATG_2	#1651_chr1_BS1381_CACATG_2_sg1	GAGTGCTATCTTTGGACATG	87.8694	chr1	-	31202125	31202549	31202464	31202470	MATN1	6032	LAPTM5	28219
chr1_BS1381_CATGTG_2	#1654_chr1_BS1381_CATGTG_2_sg1	CTGAGACCAAGATAGCACAT	89.0954	chr1	-	31202125	31202549	31202295	31202301	MATN1	5863	LAPTM5	28388
chr1_BS1381_CATGTG_2	#1655_chr1_BS1381_CATGTG_2_sg2	CCTGAGACCAAGATAGCACA	83.8908	chr1	-	31202125	31202549	31202295	31202301	MATN1	5863	LAPTM5	28388
chr1_BS1381_CATGTG_2	#1656_chr1_BS1381_CATGTG_2_sg3	AGACCAAGATAGCACATGGG	91.6347	chr1	-	31202125	31202549	31202295	31202301	MATN1	5863	LAPTM5	28388
chr1_BS1386_CATGTG_1	#1657_chr1_BS1386_CATGTG_1_sg1	CAGCAACCCACCGCAGCATG	89.069	chr1	+	31229393	31229969	31229573	31229579	MATN1	33141	LAPTM5	1110
chr1_BS1393_CATGTG_1	#1659_chr1_BS1393_CATGTG_1_sg1	TAATTAAGTGTTTCCATGTG	78.1225	chr1	+	31282351	31282835	31282733	31282739	N/A	N/A	N/A	N/A
chr1_BS1393_CATGTG_1	#1660_chr1_BS1393_CATGTG_1_sg2	AATTAAGTGTTTCCATGTGT	72.4173	chr1	+	31282351	31282835	31282733	31282739	N/A	N/A	N/A	N/A
chr1_BS1393_CATGTG_1	#1661_chr1_BS1393_CATGTG_1_sg3	CCGGCAAGATGACCCACACA	94.1834	chr1	+	31282351	31282835	31282733	31282739	N/A	N/A	N/A	N/A
chr1_BS1395_CACATG_1	#1662_chr1_BS1395_CACATG_1_sg1	AGATGCCTCCTGTCACATGC	79.9804	chr1	+	31315492	31315932	31315656	31315662	N/A	N/A	N/A	N/A
chr1_BS1395_CACATG_1	#1663_chr1_BS1395_CACATG_1_sg2	GATGCCTCCTGTCACATGCT	86.2683	chr1	+	31315492	31315932	31315656	31315662	N/A	N/A	N/A	N/A
chr1_BS1395_CACATG_2	#1665_chr1_BS1395_CACATG_2_sg1	CACCACCATCATCAATCACA	79.3965	chr1	+	31315492	31315932	31315711	31315717	N/A	N/A	N/A	N/A
chr1_BS1396_CACATG_2	#1666_chr1_BS1396_CACATG_2_sg1	TATTGGCCACGTTAGTCACA	84.3715	chr1	+	31326938	31327408	31327160	31327166	N/A	N/A	N/A	N/A
chr1_BS1396_CATGTG_1	#1667_chr1_BS1396_CATGTG_1_sg1	CCTTTCATATCCATAACACA	87.717	chr1	-	31326938	31327408	31327219	31327225	N/A	N/A	N/A	N/A
chr1_BS1399_CATGTG_1	#1668_chr1_BS1399_CATGTG_1_sg1	GTAACAAAGTACCATGTGTG	85.0355	chr1	+	31368949	31369313	31369096	31369102	N/A	N/A	SDC3	12384
chr1_BS1399_CATGTG_1	#1669_chr1_BS1399_CATGTG_1_sg2	TCCCCTCCAACCCTCACACA	81.31	chr1	+	31368949	31369313	31369096	31369102	N/A	N/A	SDC3	12384
chr1_BS1401_CACGTG_1	#1671_chr1_BS1401_CACGTG_1_sg1	TCCAGGAAGAGACACGTGCG	93.8639	chr1	-	31381724	31382164	31381999	31382005	SDC3	519	N/A	N/A
chr1_BS1401_CGCGTG_1	#1672_chr1_BS1401_CGCGTG_1_sg1	TAGAAGGGAAGGGTCCCGCG	90.0733	chr1	+	31381724	31382164	31381901	31381907	SDC3	421	N/A	N/A
chr1_BS1401_CGCGTG_1	#1673_chr1_BS1401_CGCGTG_1_sg2	AGAAGGGAAGGGTCCCGCGT	91.8429	chr1	+	31381724	31382164	31381901	31381907	SDC3	421	N/A	N/A
chr1_BS1401_CGCGTG_1	#1674_chr1_BS1401_CGCGTG_1_sg3	CCGGGCCCTGGTATCCCACG	92.3112	chr1	+	31381724	31382164	31381901	31381907	SDC3	421	N/A	N/A
chr1_BS1401_CGCGTG_1	#1675_chr1_BS1401_CGCGTG_1_sg4	CGGGCCCTGGTATCCCACGC	94.9654	chr1	+	31381724	31382164	31381901	31381907	SDC3	421	N/A	N/A
chr1_BS1402_CACATG_1	#1676_chr1_BS1402_CACATG_1_sg1	ATTTCCTGCCCTCAAGCACA	74.4961	chr1	+	31384166	31384606	31384529	31384535	SDC3	3049	N/A	N/A
chr1_BS1402_CACATG_1	#1677_chr1_BS1402_CACATG_1_sg2	TTTCCTGCCCTCAAGCACAT	84.0426	chr1	+	31384166	31384606	31384529	31384535	SDC3	3049	N/A	N/A
chr1_BS1407_CATGTG_1	#1678_chr1_BS1407_CATGTG_1_sg1	GGCGGTGGCAGCGGCATGTG	82.1604	chr1	+	31538013	31538819	31538629	31538635	PUM1	65	N/A	N/A
chr1_BS1409_CACGTG_1	#1680_chr1_BS1409_CACGTG_1_sg1	TCAGTTTAGCCACAGCCACG	89.4022	chr1	+	31543885	31544270	31544056	31544062	PUM1	5492	N/A	N/A
chr1_BS1409_CACGTG_1	#1681_chr1_BS1409_CACGTG_1_sg2	AGCTGAAGGTTGGTTCCACG	94.8654	chr1	+	31543885	31544270	31544056	31544062	PUM1	5492	N/A	N/A
chr1_BS1413_CACGTG_1	#1683_chr1_BS1413_CACGTG_1_sg1	TGGGGCGCGCAGACTCCACG	90.4432	chr1	+	31628024	31628624	31628346	31628352	N/A	N/A	N/A	N/A
chr1_BS1414_CACATG_1	#1684_chr1_BS1414_CACATG_1_sg1	AGGGAGATAAGCAGATCACA	61.6927	chr1	+	31632598	31633089	31632881	31632887	N/A	N/A	N/A	N/A
chr1_BS1416_CACGTG_1	#1685_chr1_BS1416_CACGTG_1_sg1	CAAAGGTGGTTTCACGTGAA	92.7998	chr1	-	31643525	31644044	31644004	31644010	N/A	N/A	N/A	N/A
chr1_BS1416_CACGTG_1	#1686_chr1_BS1416_CACGTG_1_sg2	GCAAAGGTGGTTTCACGTGA	84.5394	chr1	-	31643525	31644044	31644004	31644010	N/A	N/A	N/A	N/A
chr1_BS1417_CACGTG_1	#1687_chr1_BS1417_CACGTG_1_sg1	GCTGCAGCCTCTGTACACGT	92.6689	chr1	-	31654357	31654918	31654703	31654709	N/A	N/A	N/A	N/A
chr1_BS1417_CACGTG_1	#1688_chr1_BS1417_CACGTG_1_sg2	AGCTGCAGCCTCTGTACACG	89.7724	chr1	-	31654357	31654918	31654703	31654709	N/A	N/A	N/A	N/A
chr1_BS1420_CACGTG_1	#1689_chr1_BS1420_CACGTG_1_sg1	GGCTTCCCGGCCCCACCACG	86.3604	chr1	+	31712550	31712905	31712788	31712794	NKAIN1	54	N/A	N/A
chr1_BS1420_CACGTG_1	#1690_chr1_BS1420_CACGTG_1_sg2	CGGCGGCGGAGCCACGTGGT	95.3302	chr1	+	31712550	31712905	31712788	31712794	NKAIN1	54	N/A	N/A
chr1_BS1420_CACGTG_1	#1691_chr1_BS1420_CACGTG_1_sg3	GCGGCGGCGGAGCCACGTGG	84.2147	chr1	+	31712550	31712905	31712788	31712794	NKAIN1	54	N/A	N/A
chr1_BS1420_CACGTG_1	#1692_chr1_BS1420_CACGTG_1_sg4	GTGGCGGCGGCGGAGCCACG	81.1445	chr1	+	31712550	31712905	31712788	31712794	NKAIN1	54	N/A	N/A
chr1_BS1422_CACGTG_1	#1693_chr1_BS1422_CACGTG_1_sg1	GGGAGGGGCAAGCACGTGTG	88.7699	chr1	-	31846433	31846737	31846617	31846623	FABP3	482	SERINC2	35794
chr1_BS1438_CACGTG_1	#1695_chr1_BS1438_CACGTG_1_sg1	GTGCACTGCAAGGAAGCACG	89.4927	chr1	+	32208387	32208827	32208614	32208620	COL16A1	38846	ADGRB2	21050
chr1_BS1439_CACATG_1	#1697_chr1_BS1439_CACATG_1_sg1	GAGAAATTTCAGGGATCATG	78.1288	chr1	-	32211179	32211631	32211586	32211592	COL16A1	41818	ADGRB2	18078
chr1_BS1441_CACATG_1	#1699_chr1_BS1441_CACATG_1_sg1	TTGTGCCAAGCAGGACACAT	87.6723	chr1	+	32235506	32235816	32235722	32235728	ADGRB2	6058	SPOCD1	45930
chr1_BS1445_CACATG_1	#1700_chr1_BS1445_CACATG_1_sg1	GAGATGTTGTCAGTTCCACA	84.2647	chr1	+	32284046	32284430	32284249	32284255	SPOCD1	2597	N/A	N/A
chr1_BS1445_CACATG_1	#1701_chr1_BS1445_CACATG_1_sg2	TTCTTTATCTCTATACCATG	78.0283	chr1	+	32284046	32284430	32284249	32284255	SPOCD1	2597	N/A	N/A
chr1_BS1449_CACGTG_1	#1702_chr1_BS1449_CACGTG_1_sg1	CTTCCCCCTTGTGCCACGTG	50.4652	chr1	+	32326989	32327373	32327178	32327184	SPOCD1	45526	N/A	N/A
chr1_BS1449_CACGTG_1	#1703_chr1_BS1449_CACGTG_1_sg2	TTCCCCCTTGTGCCACGTGA	82.4702	chr1	+	32326989	32327373	32327178	32327184	SPOCD1	45526	N/A	N/A
chr1_BS1449_CACGTG_1	#1704_chr1_BS1449_CACGTG_1_sg3	CTTACCACGACACCCTCACG	97.307	chr1	+	32326989	32327373	32327178	32327184	SPOCD1	45526	N/A	N/A
chr1_BS1451_CATGTG_1	#1707_chr1_BS1451_CATGTG_1_sg1	CAGTGCTCCCTGCCATGTGG	70.9548	chr1	+	32345792	32346232	32346029	32346035	N/A	N/A	PTP4A2	39230
chr1_BS1451_CATGTG_1	#1708_chr1_BS1451_CATGTG_1_sg2	TAAGGTCTCCACCACATGGC	87.1908	chr1	+	32345792	32346232	32346029	32346035	N/A	N/A	PTP4A2	39230
chr1_BS1451_CATGTG_1	#1709_chr1_BS1451_CATGTG_1_sg3	GACATAAGGTCTCCACCACA	88.7425	chr1	+	32345792	32346232	32346029	32346035	N/A	N/A	PTP4A2	39230
chr1_BS1454_CATGTG_1	#1710_chr1_BS1454_CATGTG_1_sg1	GGAAGGCGAGTCCATGTGAT	92.8569	chr1	+	32403917	32404517	32404191	32404197	PTP4A2	18932	N/A	N/A
chr1_BS1454_CATGTG_1	#1711_chr1_BS1454_CATGTG_1_sg2	GCCTTCCCTCCCCGATCACA	80.3522	chr1	+	32403917	32404517	32404191	32404197	PTP4A2	18932	N/A	N/A
chr1_BS1456_CACGTG_1	#1712_chr1_BS1456_CACGTG_1_sg1	TCTTTAGTTCATCTTTCACG	85.8304	chr1	+	32409950	32410775	32410572	32410578	PTP4A2	25313	N/A	N/A
chr1_BS1456_CACGTG_1	#1713_chr1_BS1456_CACGTG_1_sg2	CTTTAGTTCATCTTTCACGT	86.1377	chr1	+	32409950	32410775	32410572	32410578	PTP4A2	25313	N/A	N/A
chr1_BS1456_CACGTG_1	#1714_chr1_BS1456_CACGTG_1_sg3	TTTAGTTCATCTTTCACGTG	89.968	chr1	+	32409950	32410775	32410572	32410578	PTP4A2	25313	N/A	N/A
chr1_BS1457_CACGTG_1	#1715_chr1_BS1457_CACGTG_1_sg1	GACCCAGTGGCCTGCCCACG	83.4906	chr1	+	32420188	32420627	32420387	32420393	PTP4A2	35128	N/A	N/A
chr1_BS1457_CACGTG_1	#1716_chr1_BS1457_CACGTG_1_sg2	GGTCTCCAGGGGAGCCACGT	90.6473	chr1	+	32420188	32420627	32420387	32420393	PTP4A2	35128	N/A	N/A
chr1_BS1457_CACGTG_1	#1717_chr1_BS1457_CACGTG_1_sg3	CGGTCTCCAGGGGAGCCACG	86.1952	chr1	+	32420188	32420627	32420387	32420393	PTP4A2	35128	N/A	N/A
chr1_BS1462_CACGTG_2	#1718_chr1_BS1462_CACGTG_2_sg1	TCCGCTAGCGCCGAGTCACG	98.7994	chr1	+	32479006	32479627	32479243	32479249	N/A	N/A	KHDRBS1	51
chr1_BS1464_CACATG_1	#1719_chr1_BS1464_CACATG_1_sg1	TAAGCTCTGGTAAGATCACA	86.4266	chr1	+	32481285	32481709	32481489	32481495	KHDRBS1	2195	N/A	N/A
chr1_BS1464_CACATG_1	#1720_chr1_BS1464_CACATG_1_sg2	CTCTGGTAAGATCACATGGA	85.8393	chr1	+	32481285	32481709	32481489	32481495	KHDRBS1	2195	N/A	N/A
chr1_BS1466_CACGCG_1	#1723_chr1_BS1466_CACGCG_1_sg1	CTGCTAATTGCTGCTCCACG	92.3052	chr1	+	32538385	32538931	32538730	32538736	TMEM39B	1099	KPNA6	34913
chr1_BS1466_CACGCG_1	#1724_chr1_BS1466_CACGCG_1_sg2	TCACCGGGCTCCTGTCCGCG	93.3597	chr1	+	32538385	32538931	32538730	32538736	TMEM39B	1099	KPNA6	34913
chr1_BS1468_CACGTG_1	#1725_chr1_BS1468_CACGTG_1_sg1	TCTACCTCCCAGGAACACGT	89.0508	chr1	-	32573398	32574350	32573996	32574002	KPNA6	353	N/A	N/A
chr1_BS1468_CACATG_1	#1727_chr1_BS1468_CACATG_1_sg1	CACGCCTGGAGCCCCCCACA	87.6725	chr1	+	32573398	32574350	32573971	32573977	KPNA6	328	N/A	N/A
chr1_BS1468_CACATG_1	#1728_chr1_BS1468_CACATG_1_sg2	GCCTGGAGCCCCCCACATGG	82.1754	chr1	+	32573398	32574350	32573971	32573977	KPNA6	328	N/A	N/A
chr1_BS1468_CACATG_1	#1729_chr1_BS1468_CACATG_1_sg3	GCCCGAGGCCACCATGTGGG	87.6707	chr1	+	32573398	32574350	32573971	32573977	KPNA6	328	N/A	N/A
chr1_BS1468_CACATG_1	#1730_chr1_BS1468_CACATG_1_sg4	TGCCCGAGGCCACCATGTGG	84.6907	chr1	+	32573398	32574350	32573971	32573977	KPNA6	328	N/A	N/A
chr1_BS1468_CACATG_1	#1732_chr1_BS1468_CACATG_1_sg5	CCTGCCCGAGGCCACCATGT	83.6998	chr1	+	32573398	32574350	32573971	32573977	KPNA6	328	N/A	N/A
chr1_BS1468_CACATG_1	#1733_chr1_BS1468_CACATG_1_sg6	TCCTGCCCGAGGCCACCATG	83.5353	chr1	+	32573398	32574350	32573971	32573977	KPNA6	328	N/A	N/A
chr1_BS1468_CGCGTG_1	#1734_chr1_BS1468_CGCGTG_1_sg1	AATCTAGTCAAGACACGCGT	98.1732	chr1	-	32573398	32574350	32574125	32574131	KPNA6	482	N/A	N/A
chr1_BS1471_CACGTG_1	#1735_chr1_BS1471_CACGTG_1_sg1	GCGCGCGGGGGGCGCACGTG	93.211	chr1	+	32645163	32645789	32645564	32645570	TXLNA	220	CCDC28B	20422
chr1_BS1471_CACGTG_1	#1736_chr1_BS1471_CACGTG_1_sg2	GCGCGCGCGGGGGGCGCACG	80.4055	chr1	+	32645163	32645789	32645564	32645570	TXLNA	220	CCDC28B	20422
chr1_BS1471_CACGTG_1	#1737_chr1_BS1471_CACGTG_1_sg3	CGCGCGCGGGGGGCGCACGT	95.7062	chr1	+	32645163	32645789	32645564	32645570	TXLNA	220	CCDC28B	20422
chr1_BS1471_CGCGTG_1	#1738_chr1_BS1471_CGCGTG_1_sg1	AATCACGCCAACTCCCCGCG	97.7864	chr1	+	32645163	32645789	32645466	32645472	TXLNA	122	CCDC28B	20520
chr1_BS1471_CGCGTG_1	#1739_chr1_BS1471_CGCGTG_1_sg2	ATCACGCCAACTCCCCGCGT	97.1976	chr1	+	32645163	32645789	32645466	32645472	TXLNA	122	CCDC28B	20520
chr1_BS1471_CGCGTG_1	#1740_chr1_BS1471_CGCGTG_1_sg3	GACAGCCCCCGGCCCACGCG	89.8454	chr1	+	32645163	32645789	32645466	32645472	TXLNA	122	CCDC28B	20520
chr1_BS1471_CGCGTG_1	#1741_chr1_BS1471_CGCGTG_1_sg4	AGACAGCCCCCGGCCCACGC	86.6303	chr1	+	32645163	32645789	32645466	32645472	TXLNA	122	CCDC28B	20520
chr1_BS1471_CGCGTG_1	#1742_chr1_BS1471_CGCGTG_1_sg5	CAGACAGCCCCCGGCCCACG	80.5232	chr1	+	32645163	32645789	32645466	32645472	TXLNA	122	CCDC28B	20520
chr1_BS1472_CACATG_1	#1743_chr1_BS1472_CACATG_1_sg1	GCTTGGCTGTGGTAACCACA	86.8846	chr1	+	32651647	32652087	32651876	32651882	TXLNA	6532	CCDC28B	14110
chr1_BS1472_CACATG_1	#1744_chr1_BS1472_CACATG_1_sg2	GTCACACAGACCTAGCCATG	87.1039	chr1	+	32651647	32652087	32651876	32651882	TXLNA	6532	CCDC28B	14110
chr1_BS1473_CACATG_1	#1745_chr1_BS1473_CACATG_1_sg1	TGAGCGATGAGTTTGGCACA	86.2399	chr1	+	32666162	32666602	32666407	32666413	CCDC28B	421	IQCC	4828
chr1_BS1477_CACGCG_1	#1748_chr1_BS1477_CACGCG_1_sg1	CTCGCTCAGCCGCCACGCGT	96.819	chr1	+	32705899	32706499	32706254	32706260	TMEM234	18282	FAM167B	6563
chr1_BS1477_CACGCG_1	#1749_chr1_BS1477_CACGCG_1_sg2	CTGCGCTGCAGACCAACGCG	97.3856	chr1	+	32705899	32706499	32706254	32706260	TMEM234	18282	FAM167B	6563
chr1_BS1477_CACGCG_1	#1750_chr1_BS1477_CACGCG_1_sg3	CGCTGCAGACCAACGCGTGG	96.2382	chr1	+	32705899	32706499	32706254	32706260	TMEM234	18282	FAM167B	6563
chr1_BS1481_CGCGTG_1	#1751_chr1_BS1481_CGCGTG_1_sg1	TAAAAAGAAAAGCAACACGC	54.8582	chr1	-	32757196	32757693	32757235	32757241	LCK	40396	HDAC1	472
chr1_BS1486_CACGTG_1	#1753_chr1_BS1486_CACGTG_1_sg1	AACCATGAGCTCAAGACACG	92.2004	chr1	-	32811022	32811534	32811351	32811357	MARCKSL1	9511	FAM229A	16493
chr1_BS1486_CACGTG_1	#1754_chr1_BS1486_CACGTG_1_sg2	ACCATGAGCTCAAGACACGT	90.3582	chr1	-	32811022	32811534	32811351	32811357	MARCKSL1	9511	FAM229A	16493
chr1_BS1490_CACGTG_1	#1755_chr1_BS1490_CACGTG_1_sg1	GGTCAGCCCCTCCACGTGTG	73.5339	chr1	+	32859885	32860853	32860744	32860750	BSDC1	682	N/A	N/A
chr1_BS1490_CACGTG_1	#1756_chr1_BS1490_CACGTG_1_sg2	GATGGGATCTACCGCACACG	94.8891	chr1	+	32859885	32860853	32860744	32860750	BSDC1	682	N/A	N/A
chr1_BS1490_CACGTG_1	#1757_chr1_BS1490_CACGTG_1_sg3	GGATCTACCGCACACGTGGA	96.2729	chr1	+	32859885	32860853	32860744	32860750	BSDC1	682	N/A	N/A
chr1_BS1490_CACGTG_1	#1758_chr1_BS1490_CACGTG_1_sg4	GGGATCTACCGCACACGTGG	91.4201	chr1	+	32859885	32860853	32860744	32860750	BSDC1	682	N/A	N/A
chr1_BS1493_CACGTG_1	#1760_chr1_BS1493_CACGTG_1_sg1	CCCGCTGAACCTGGCCCACG	86.0374	chr1	+	32936621	32937005	32936993	32936999	ZBTB8B	6336	N/A	N/A
chr1_BS1498_CATGTG_1	#1761_chr1_BS1498_CATGTG_1_sg1	TGAAAGATAGTGTCACATGT	79.6433	chr1	-	33160311	33160471	33160368	33160374	RBBP4	43620	SYNC	7993
chr1_BS1504_CATGTG_1	#1762_chr1_BS1504_CATGTG_1_sg1	GTTCACACACATCGGTCATG	94.6045	chr1	+	33220018	33220328	33220203	33220209	KIAA1522	12692	N/A	N/A
chr1_BS1504_CATGTG_1	#1763_chr1_BS1504_CATGTG_1_sg2	TTCACACACATCGGTCATGT	94.2105	chr1	+	33220018	33220328	33220203	33220209	KIAA1522	12692	N/A	N/A
chr1_BS1504_CACGCG_1	#1764_chr1_BS1504_CACGCG_1_sg1	GTGTGTCTGGATCTGCGCGT	88.6761	chr1	-	33220018	33220328	33220154	33220160	KIAA1522	12643	N/A	N/A
chr1_BS1504_CACGCG_1	#1765_chr1_BS1504_CACGCG_1_sg2	TGTGTGTCTGGATCTGCGCG	86.9202	chr1	-	33220018	33220328	33220154	33220160	KIAA1522	12643	N/A	N/A
chr1_BS1508_CGCGTG_1	#1766_chr1_BS1508_CGCGTG_1_sg1	ACAGTGCGTGCGCATGCGCG	94.3241	chr1	+	33225661	33226121	33225984	33225990	KIAA1522	18473	N/A	N/A
chr1_BS1512_CGCGTG_1	#1767_chr1_BS1512_CGCGTG_1_sg1	TCACCGTCGCCGCCGCGTGC	92.8136	chr1	+	33282711	33283164	33282913	33282919	N/A	N/A	S100PBP	129
chr1_BS1512_CGCGTG_1	#1768_chr1_BS1512_CGCGTG_1_sg2	CACCGTCGCCGCCGCGTGCC	84.8909	chr1	+	33282711	33283164	33282913	33282919	N/A	N/A	S100PBP	129
chr1_BS1512_CGCGTG_1	#1769_chr1_BS1512_CGCGTG_1_sg3	GCGTGACAGTTCCCGGCACG	94.1625	chr1	+	33282711	33283164	33282913	33282919	N/A	N/A	S100PBP	129
chr1_BS1512_CGCGTG_1	#1770_chr1_BS1512_CGCGTG_1_sg4	TGACAGTTCCCGGCACGCGG	93.1703	chr1	+	33282711	33283164	33282913	33282919	N/A	N/A	S100PBP	129
chr1_BS1513_CATGTG_1	#1772_chr1_BS1513_CATGTG_1_sg1	TCTGTTCTCTGTGTCCATGT	69.7039	chr1	+	33283660	33284255	33284226	33284232	YARS	593	N/A	N/A
chr1_BS1513_CATGTG_1	#1773_chr1_BS1513_CATGTG_1_sg2	GTTCTCTGTGTCCATGTGGG	65.634	chr1	+	33283660	33284255	33284226	33284232	YARS	593	N/A	N/A
chr1_BS1515_CACGCG_1	#1775_chr1_BS1515_CACGCG_1_sg1	CTCCAGGAGGGGCCACGCGC	88.2475	chr1	+	33352132	33352572	33352356	33352362	HPCA	259	TMEM54	14685
chr1_BS1515_CACGCG_1	#1776_chr1_BS1515_CACGCG_1_sg2	TCCAGGAGGGGCCACGCGCC	92.5423	chr1	+	33352132	33352572	33352356	33352362	HPCA	259	TMEM54	14685
chr1_BS1515_CACGCG_1	#1777_chr1_BS1515_CACGCG_1_sg3	CTAGGACAGCGCCCGGCGCG	80.8037	chr1	+	33352132	33352572	33352356	33352362	HPCA	259	TMEM54	14685
chr1_BS1516_CACGTG_1	#1778_chr1_BS1516_CACGTG_1_sg1	GCCTCGGGAGCTACTGCACG	90.7552	chr1	+	33358370	33358754	33358489	33358495	HPCA	6392	TMEM54	8552
chr1_BS1516_CACGTG_1	#1779_chr1_BS1516_CACGTG_1_sg2	TCGGGAGCTACTGCACGTGG	90.6939	chr1	+	33358370	33358754	33358489	33358495	HPCA	6392	TMEM54	8552
chr1_BS1518_CACATG_1	#1780_chr1_BS1518_CACATG_1_sg1	ACCGAGGCGCAGACACATGT	94.7916	chr1	+	33366601	33367216	33366834	33366840	HPCA	14737	TMEM54	207
chr1_BS1519_CACATG_1	#1781_chr1_BS1519_CACATG_1_sg1	TCTCAGAGTGATGTCACATG	74.4429	chr1	+	33385724	33386164	33385915	33385921	TMEM54	18874	RNF19B	44499
chr1_BS1520_CACGCG_1	#1783_chr1_BS1520_CACGCG_1_sg1	CCCTGCTTGGGACACCCACG	83.784	chr1	+	33429360	33430152	33429573	33429579	N/A	N/A	RNF19B	841
chr1_BS1520_CACGCG_1	#1784_chr1_BS1520_CACGCG_1_sg2	CCTGCTTGGGACACCCACGC	91.4603	chr1	+	33429360	33430152	33429573	33429579	N/A	N/A	RNF19B	841
chr1_BS1520_CACGCG_1	#1785_chr1_BS1520_CACGCG_1_sg3	CTGCTTGGGACACCCACGCG	95.5908	chr1	+	33429360	33430152	33429573	33429579	N/A	N/A	RNF19B	841
chr1_BS1520_CACGCG_1	#1786_chr1_BS1520_CACGCG_1_sg4	GGGCAGCAGGGACCCCGCGT	91.2864	chr1	+	33429360	33430152	33429573	33429579	N/A	N/A	RNF19B	841
chr1_BS1522_CATGTG_1	#1788_chr1_BS1522_CATGTG_1_sg1	GGAAAGGGAGGCTGGTCACA	63.7488	chr1	-	33438492	33438802	33438645	33438651	RNF19B	8231	N/A	N/A
chr1_BS1522_CGCGTG_1	#1789_chr1_BS1522_CGCGTG_1_sg1	GCGCGGATGCGGCACGCGAG	98.5124	chr1	-	33438492	33438802	33438737	33438743	RNF19B	8323	N/A	N/A
chr1_BS1522_CGCGTG_1	#1790_chr1_BS1522_CGCGTG_1_sg2	CGCGCGGATGCGGCACGCGA	96.1416	chr1	-	33438492	33438802	33438737	33438743	RNF19B	8323	N/A	N/A
chr1_BS1522_CGCGTG_1	#1791_chr1_BS1522_CGCGTG_1_sg3	CCGCGCGGATGCGGCACGCG	95.8897	chr1	-	33438492	33438802	33438737	33438743	RNF19B	8323	N/A	N/A
chr1_BS1525_CACGTG_1	#1792_chr1_BS1525_CACGTG_1_sg1	TCTCACTCTGCCCCACGTGT	83.9097	chr1	+	33501664	33502029	33501850	33501856	N/A	N/A	AK2	662
chr1_BS1525_CACGTG_1	#1793_chr1_BS1525_CACGTG_1_sg2	GAGAAGCATCTCCAACACGT	92.5994	chr1	+	33501664	33502029	33501850	33501856	N/A	N/A	AK2	662
chr1_BS1525_CACGTG_1	#1794_chr1_BS1525_CACGTG_1_sg3	GGAGAAGCATCTCCAACACG	94.1897	chr1	+	33501664	33502029	33501850	33501856	N/A	N/A	AK2	662
chr1_BS1525_CACGTG_1	#1795_chr1_BS1525_CACGTG_1_sg4	AGAAGCATCTCCAACACGTG	92.6458	chr1	+	33501664	33502029	33501850	33501856	N/A	N/A	AK2	662
chr1_BS1526_CGCGTG_1	#1796_chr1_BS1526_CGCGTG_1_sg1	AAATCCTATTAAATTGCGCG	97.8265	chr1	+	33502174	33502910	33502807	33502813	AK2	295	AZIN2	43906
chr1_BS1526_CGCGTG_1	#1797_chr1_BS1526_CGCGTG_1_sg2	AATCCTATTAAATTGCGCGT	97.0013	chr1	+	33502174	33502910	33502807	33502813	AK2	295	AZIN2	43906
chr1_BS1530_CACGCG_1	#1798_chr1_BS1530_CACGCG_1_sg1	CCAGAGGGCGCGACATCGCG	97.3346	chr1	-	33592752	33593199	33592948	33592954	AZIN2	46235	TRIM62	49203
chr1_BS1534_CATGTG_1	#1799_chr1_BS1534_CATGTG_1_sg1	CCACCCTTCACATACACACA	73.6253	chr1	-	33686560	33686870	33686663	33686669	TRIM62	44512	ZNF362	35510
chr1_BS1539_CACGTG_1	#1800_chr1_BS1539_CACGTG_1_sg1	GCATACCAGCGCGCGTCACG	99.7665	chr1	+	33896396	33897099	33896742	33896748	N/A	N/A	ZSCAN20	41489
chr1_BS1539_CACGTG_2	#1801_chr1_BS1539_CACGTG_2_sg1	CAGCAAAGTGTTAAGGCACG	84.6496	chr1	-	33896396	33897099	33897009	33897015	N/A	N/A	ZSCAN20	41222
chr1_BS1539_CACATG_1	#1802_chr1_BS1539_CACATG_1_sg1	TCCTCTACCTGAGCGCCACA	92.36	chr1	+	33896396	33897099	33896912	33896918	N/A	N/A	ZSCAN20	41319
chr1_BS1539_CACATG_1	#1803_chr1_BS1539_CACATG_1_sg2	AACTGCGCGTGGTCGCCATG	98.0366	chr1	+	33896396	33897099	33896912	33896918	N/A	N/A	ZSCAN20	41319
chr1_BS1539_CACGCG_2	#1804_chr1_BS1539_CACGCG_2_sg1	CAAGGTGGGAAAACTGCGCG	54.9673	chr1	-	33896396	33897099	33896923	33896929	N/A	N/A	ZSCAN20	41308
chr1_BS1540_CATGTG_1	#1805_chr1_BS1540_CATGTG_1_sg1	CGGAACGGGCGCGACACATG	98.9923	chr1	-	33937928	33938368	33938043	33938049	N/A	N/A	ZSCAN20	188
chr1_BS1540_CATGTG_1	#1806_chr1_BS1540_CATGTG_1_sg2	TCGGAACGGGCGCGACACAT	99.2495	chr1	-	33937928	33938368	33938043	33938049	N/A	N/A	ZSCAN20	188
chr1_BS1540_CATGTG_1	#1807_chr1_BS1540_CATGTG_1_sg3	ATCGGAACGGGCGCGACACA	99.3625	chr1	-	33937928	33938368	33938043	33938049	N/A	N/A	ZSCAN20	188
chr1_BS1540_CATGTG_1	#1808_chr1_BS1540_CATGTG_1_sg4	GGAACGGGCGCGACACATGG	94.2161	chr1	-	33937928	33938368	33938043	33938049	N/A	N/A	ZSCAN20	188
chr1_BS1547_CGCGTG_1	#1810_chr1_BS1547_CGCGTG_1_sg1	CAGAGTGACCGGCGGACACG	95.0463	chr1	-	35309112	35309625	35309215	35309221	N/A	N/A	SMIM12	15431
chr1_BS1550_CACGTG_1	#1812_chr1_BS1550_CACGTG_1_sg1	TTTTCCACGCAGAAAACACG	87.6148	chr1	-	35325205	35325805	35325535	35325541	SMIM12	889	N/A	N/A
chr1_BS1551_CGCGTG_1	#1813_chr1_BS1551_CGCGTG_1_sg1	CCAGAGTGCTGACGACCGCG	98.3532	chr1	+	35331695	35332295	35331996	35332002	SMIM12	7350	N/A	N/A
chr1_BS1551_CGCGTG_1	#1814_chr1_BS1551_CGCGTG_1_sg2	CCATCGCGTTCGGAGCCACG	97.0984	chr1	+	35331695	35332295	35331996	35332002	SMIM12	7350	N/A	N/A
chr1_BS1553_CACATG_1	#1815_chr1_BS1553_CACATG_1_sg1	AACGCAGCCATGCCACATGC	88.9176	chr1	+	35411882	35412192	35412041	35412047	DLGAP3	16855	ZMYM6NB	38907
chr1_BS1553_CACATG_1	#1816_chr1_BS1553_CACATG_1_sg2	ATTCCCGCTCCACCTGCATG	90.0098	chr1	+	35411882	35412192	35412041	35412047	DLGAP3	16855	ZMYM6NB	38907
chr1_BS1555_CACGTG_1	#1817_chr1_BS1555_CACGTG_1_sg1	CGCCGCAACGCCTCGTCACG	99.1794	chr1	+	35497067	35497968	35497358	35497364	ZMYM6NB	46410	ZMYM6	211
chr1_BS1561_CACGCG_1	#1818_chr1_BS1561_CACGCG_1_sg1	CAGGCCCTCCCGCCCACGCG	86.5039	chr1	+	35733979	35734781	35734446	35734452	N/A	N/A	ZMYM4	121
chr1_BS1561_CACGCG_1	#1819_chr1_BS1561_CACGCG_1_sg2	GATCCCACGGGTCCGCGCGT	98.2894	chr1	+	35733979	35734781	35734446	35734452	N/A	N/A	ZMYM4	121
chr1_BS1561_CACGCG_1	#1820_chr1_BS1561_CACGCG_1_sg3	AGATCCCACGGGTCCGCGCG	98.2407	chr1	+	35733979	35734781	35734446	35734452	N/A	N/A	ZMYM4	121
chr1_BS1561_CACGCG_1	#1821_chr1_BS1561_CACGCG_1_sg4	CCCACGGGTCCGCGCGTGGG	95.2058	chr1	+	35733979	35734781	35734446	35734452	N/A	N/A	ZMYM4	121
chr1_BS1564_CACGTG_1	#1822_chr1_BS1564_CACGTG_1_sg1	CATATGGTTGTCCAGCCACG	94.3009	chr1	+	35744916	35745239	35745087	35745093	ZMYM4	10520	N/A	N/A
chr1_BS1564_CACGTG_1	#1824_chr1_BS1564_CACGTG_1_sg2	TAGAGAGCAGGCCACGTGGC	83.0931	chr1	+	35744916	35745239	35745087	35745093	ZMYM4	10520	N/A	N/A
chr1_BS1568_CACATG_2	#1827_chr1_BS1568_CACATG_2_sg1	TCTAGTTAATAAACATCATG	77.1092	chr1	-	36010568	36011040	36010742	36010748	N/A	N/A	KIAA0319L	12295
chr1_BS1571_CACGTG_1	#1828_chr1_BS1571_CACGTG_1_sg1	TGTAAGGTGCCGAGCACGTG	96.1159	chr1	+	36106753	36107444	36107374	36107380	PSMB2	10236	N/A	N/A
chr1_BS1571_CACGTG_1	#1829_chr1_BS1571_CACGTG_1_sg2	GTAAGGTGCCGAGCACGTGT	96.2587	chr1	+	36106753	36107444	36107374	36107380	PSMB2	10236	N/A	N/A
chr1_BS1571_CACGTG_1	#1830_chr1_BS1571_CACGTG_1_sg3	TTTTGACACCCACACGTGCT	94.6634	chr1	+	36106753	36107444	36107374	36107380	PSMB2	10236	N/A	N/A
chr1_BS1573_CACATG_3	#1831_chr1_BS1573_CACATG_3_sg1	TATATTTGCAGGCATGTGTG	67.7973	chr1	-	36180983	36181587	36181179	36181185	N/A	N/A	C1orf216	3611
chr1_BS1575_CACGTG_1	#1832_chr1_BS1575_CACGTG_1_sg1	GCGGAGCGACCGGTCCCACG	97.2627	chr1	+	36184260	36185019	36184509	36184515	N/A	N/A	C1orf216	281
chr1_BS1575_CACGTG_1	#1833_chr1_BS1575_CACGTG_1_sg2	CGGAGCGACCGGTCCCACGT	98.778	chr1	+	36184260	36185019	36184509	36184515	N/A	N/A	C1orf216	281
chr1_BS1575_CACGTG_1	#1834_chr1_BS1575_CACGTG_1_sg3	GAAAACCGAACCGGCCCACG	97.882	chr1	+	36184260	36185019	36184509	36184515	N/A	N/A	C1orf216	281
chr1_BS1575_CACGTG_1	#1835_chr1_BS1575_CACGTG_1_sg4	AAAACCGAACCGGCCCACGT	99.1653	chr1	+	36184260	36185019	36184509	36184515	N/A	N/A	C1orf216	281
chr1_BS1575_CACGCG_1	#1836_chr1_BS1575_CACGCG_1_sg1	ACACGCCCCTTTCCGCCACG	95.3155	chr1	+	36184260	36185019	36184865	36184871	C1orf216	75	N/A	N/A
chr1_BS1575_CACGCG_1	#1837_chr1_BS1575_CACGCG_1_sg2	TGCGTGCCAAAGCCGCGTGG	96.6008	chr1	+	36184260	36185019	36184865	36184871	C1orf216	75	N/A	N/A
chr1_BS1575_CACGCG_1	#1838_chr1_BS1575_CACGCG_1_sg3	CAGTGCGTGCCAAAGCCGCG	92.713	chr1	+	36184260	36185019	36184865	36184871	C1orf216	75	N/A	N/A
chr1_BS1579_CACGTG_1	#1839_chr1_BS1579_CACGTG_1_sg1	CTGTGAGGACGCCACGTGAG	96.0961	chr1	+	36335170	36335624	36335389	36335395	N/A	N/A	AGO1	19
chr1_BS1579_CACGTG_1	#1840_chr1_BS1579_CACGTG_1_sg2	TCACGGGCTTCCCTCTCACG	93.1908	chr1	+	36335170	36335624	36335389	36335395	N/A	N/A	AGO1	19
chr1_BS1579_CATGTG_1	#1841_chr1_BS1579_CATGTG_1_sg1	TTCGATAAACTGCACATGGC	92.9566	chr1	-	36335170	36335624	36335176	36335182	N/A	N/A	AGO1	232
chr1_BS1579_CATGTG_1	#1842_chr1_BS1579_CATGTG_1_sg2	GACATTCGATAAACTGCACA	91.2727	chr1	-	36335170	36335624	36335176	36335182	N/A	N/A	AGO1	232
chr1_BS1581_CACATG_1	#1843_chr1_BS1581_CACATG_1_sg1	TGGTCTCAGCGTCCAGCACA	81.1805	chr1	+	36348091	36348968	36348309	36348315	AGO1	12901	AGO3	48373
chr1_BS1583_CATGTG_1	#1845_chr1_BS1583_CATGTG_1_sg1	ACGGCCGAGCCCGCCGCATG	98.4056	chr1	+	36395907	36397045	36396544	36396550	N/A	N/A	AGO3	138
chr1_BS1583_CATGTG_1	#1846_chr1_BS1583_CATGTG_1_sg2	TCCGGGAGCCGGGCCACATG	90.2179	chr1	+	36395907	36397045	36396544	36396550	N/A	N/A	AGO3	138
chr1_BS1583_CGCGTG_1	#1847_chr1_BS1583_CGCGTG_1_sg1	GCCTGTGAGGAGGCGGCGCG	80.2882	chr1	+	36395907	36397045	36396281	36396287	N/A	N/A	AGO3	401
chr1_BS1583_CGCGTG_1	#1848_chr1_BS1583_CGCGTG_1_sg2	CCTGTGAGGAGGCGGCGCGT	91.2243	chr1	+	36395907	36397045	36396281	36396287	N/A	N/A	AGO3	401
chr1_BS1583_CGCGTG_1	#1849_chr1_BS1583_CGCGTG_1_sg3	CTGTGAGGAGGCGGCGCGTG	89.2044	chr1	+	36395907	36397045	36396281	36396287	N/A	N/A	AGO3	401
chr1_BS1587_CACGTG_1	#1851_chr1_BS1587_CACGTG_1_sg1	GGGCTGTCTCCCCACGTGGC	81.3521	chr1	+	36562611	36563051	36562837	36562843	ADPRHL2	8385	COL8A2	27848
chr1_BS1587_CACGTG_1	#1853_chr1_BS1587_CACGTG_1_sg2	AACTCCCCACCCCGCCACGT	91.5279	chr1	+	36562611	36563051	36562837	36562843	ADPRHL2	8385	COL8A2	27848
chr1_BS1587_CACGTG_1	#1854_chr1_BS1587_CACGTG_1_sg3	CAACTCCCCACCCCGCCACG	84.9975	chr1	+	36562611	36563051	36562837	36562843	ADPRHL2	8385	COL8A2	27848
chr1_BS1587_CACGTG_1	#1855_chr1_BS1587_CACGTG_1_sg4	ACTCCCCACCCCGCCACGTG	89.4159	chr1	+	36562611	36563051	36562837	36562843	ADPRHL2	8385	COL8A2	27848
chr1_BS1589_CACGTG_1	#1857_chr1_BS1589_CACGTG_1_sg1	TATGTCTGGCTGGGCCACGT	90.4493	chr1	+	36588966	36589406	36589195	36589201	ADPRHL2	34743	COL8A2	1490
chr1_BS1589_CACGTG_1	#1858_chr1_BS1589_CACGTG_1_sg2	ATGTCTGGCTGGGCCACGTG	83.6975	chr1	+	36588966	36589406	36589195	36589201	ADPRHL2	34743	COL8A2	1490
chr1_BS1589_CACGTG_1	#1859_chr1_BS1589_CACGTG_1_sg3	GACACATGGCAGGCCCCACG	88.755	chr1	+	36588966	36589406	36589195	36589201	ADPRHL2	34743	COL8A2	1490
chr1_BS1589_CATGTG_1	#1860_chr1_BS1589_CATGTG_1_sg1	CCCAAACTCCTACAGACACA	80.7	chr1	-	36588966	36589406	36589209	36589215	ADPRHL2	34757	COL8A2	1476
chr1_BS1589_CATGTG_1	#1861_chr1_BS1589_CATGTG_1_sg2	AACTCCTACAGACACATGGC	86.9045	chr1	-	36588966	36589406	36589209	36589215	ADPRHL2	34757	COL8A2	1476
chr1_BS1594_CACGCG_1	#1862_chr1_BS1594_CACGCG_1_sg1	GTATGCCGGGAGCCACGCGG	94.9486	chr1	+	36621835	36622275	36622077	36622083	MAP7D1	512	N/A	N/A
chr1_BS1594_CACGCG_1	#1863_chr1_BS1594_CACGCG_1_sg2	CAGGTATGCCGGGAGCCACG	83.8448	chr1	+	36621835	36622275	36622077	36622083	MAP7D1	512	N/A	N/A
chr1_BS1594_CACGCG_1	#1864_chr1_BS1594_CACGCG_1_sg3	ACCCCCATCTCGCCTCCGCG	89.5993	chr1	+	36621835	36622275	36622077	36622083	MAP7D1	512	N/A	N/A
chr1_BS1600_CACGTG_1	#1865_chr1_BS1600_CACGTG_1_sg1	TCGGTTGTCGGCGGTCACGT	97.2463	chr1	-	36689625	36690727	36689847	36689853	N/A	N/A	THRAP3	165
chr1_BS1600_CACGTG_1	#1866_chr1_BS1600_CACGTG_1_sg2	CTCGGTTGTCGGCGGTCACG	98.3761	chr1	-	36689625	36690727	36689847	36689853	N/A	N/A	THRAP3	165
chr1_BS1600_CATGTG_1	#1867_chr1_BS1600_CATGTG_1_sg1	GTCTTCTCCTAGGGCGCATG	95.3031	chr1	+	36689625	36690727	36690522	36690528	THRAP3	510	N/A	N/A
chr1_BS1600_CGCGTG_1	#1868_chr1_BS1600_CGCGTG_1_sg1	GCCGCTTTGCGTCACGCGCT	99.0777	chr1	-	36689625	36690727	36689869	36689875	N/A	N/A	THRAP3	143
chr1_BS1602_CACGTG_1	#1869_chr1_BS1602_CACGTG_1_sg1	GTATTTGCAGAGCACACACG	89.0719	chr1	+	36735078	36735388	36735195	36735201	THRAP3	45183	SH3D21	36798
chr1_BS1603_CACATG_1	#1870_chr1_BS1603_CACATG_1_sg1	ATAAGGAGCGCAGGCTCACA	85.7291	chr1	+	36738654	36739094	36738897	36738903	THRAP3	48885	SH3D21	33096
chr1_BS1605_CACATG_1	#1871_chr1_BS1605_CACATG_1_sg1	CAGTAACCTCCACTATCACA	85.5786	chr1	+	36765450	36765899	36765685	36765691	N/A	N/A	SH3D21	6308
chr1_BS1605_CACATG_1	#1872_chr1_BS1605_CACATG_1_sg2	AACCTCCACTATCACATGGC	84.0505	chr1	+	36765450	36765899	36765685	36765691	N/A	N/A	SH3D21	6308
chr1_BS1607_CATGTG_1	#1874_chr1_BS1607_CATGTG_1_sg1	CGGTAATGGGAGCCACATGT	92.7575	chr1	+	36786718	36787358	36786926	36786932	SH3D21	14933	EVA1B	2323
chr1_BS1613_CATGTG_2	#1877_chr1_BS1613_CATGTG_2_sg1	TAAGAACTTGAACTCCACAT	64.0803	chr1	+	36840161	36840641	36840564	36840570	N/A	N/A	STK40	10964
chr1_BS1613_CATGTG_2	#1878_chr1_BS1613_CATGTG_2_sg2	GTAAGAACTTGAACTCCACA	78.7627	chr1	+	36840161	36840641	36840564	36840570	N/A	N/A	STK40	10964
chr1_BS1616_CATGTG_1	#1879_chr1_BS1616_CATGTG_1_sg1	GGTCACTCTATATCCATGTG	90.1269	chr1	+	36851921	36852736	36852448	36852454	STK40	920	LSM10	11112
chr1_BS1616_CATGTG_1	#1880_chr1_BS1616_CATGTG_1_sg2	GTCACTCTATATCCATGTGT	84.8223	chr1	+	36851921	36852736	36852448	36852454	STK40	920	LSM10	11112
chr1_BS1617_CACGCG_1	#1882_chr1_BS1617_CACGCG_1_sg1	GCGGAAGGAATGTCGCGTGG	96.8608	chr1	-	36863259	36863859	36863367	36863373	STK40	11839	LSM10	193
chr1_BS1617_CACGCG_1	#1883_chr1_BS1617_CACGCG_1_sg2	AAAGCGGAAGGAATGTCGCG	95.2568	chr1	-	36863259	36863859	36863367	36863373	STK40	11839	LSM10	193
chr1_BS1617_CACGCG_1	#1884_chr1_BS1617_CACGCG_1_sg3	CGGAAGGAATGTCGCGTGGT	98.675	chr1	-	36863259	36863859	36863367	36863373	STK40	11839	LSM10	193
chr1_BS1618_CATGTG_1	#1886_chr1_BS1618_CATGTG_1_sg1	GGGTAGCTGTGCCACATGAC	91.1466	chr1	+	36866549	36867188	36866815	36866821	LSM10	3255	OSCP1	49271
chr1_BS1622_CGCGTG_1	#1887_chr1_BS1622_CGCGTG_1_sg1	GGGTTCCCGCTGCGCGTGAT	98.2929	chr1	+	36929806	36930406	36930087	36930093	MRPS15	47	CSF3R	18828
chr1_BS1625_CACGTG_1	#1888_chr1_BS1625_CACGTG_1_sg1	CAGGGGTTGACAACACACGT	86.5827	chr1	-	36982278	36982956	36982576	36982582	CSF3R	33661	N/A	N/A
chr1_BS1625_CACGTG_1	#1889_chr1_BS1625_CACGTG_1_sg2	GCAGGGGTTGACAACACACG	94.9953	chr1	-	36982278	36982956	36982576	36982582	CSF3R	33661	N/A	N/A
chr1_BS1625_CACATG_1	#1890_chr1_BS1625_CACATG_1_sg1	GAGCAACCCTGGGAACCACA	82.4658	chr1	+	36982278	36982956	36982837	36982843	CSF3R	33922	N/A	N/A
chr1_BS1625_CACATG_1	#1891_chr1_BS1625_CACATG_1_sg2	CAACCCTGGGAACCACATGG	77.8903	chr1	+	36982278	36982956	36982837	36982843	CSF3R	33922	N/A	N/A
chr1_BS1625_CACATG_1	#1892_chr1_BS1625_CACATG_1_sg3	GGGCACTCCTTTCCACCATG	85.9991	chr1	+	36982278	36982956	36982837	36982843	CSF3R	33922	N/A	N/A
chr1_BS1625_CATGTG_1	#1893_chr1_BS1625_CATGTG_1_sg1	CCACTCAGCTAGCATGTGGC	71.6363	chr1	+	36982278	36982956	36982533	36982539	CSF3R	33618	N/A	N/A
chr1_BS1625_CATGTG_1	#1894_chr1_BS1625_CATGTG_1_sg2	AAGTCCACTCAGCTAGCATG	68.8098	chr1	+	36982278	36982956	36982533	36982539	CSF3R	33618	N/A	N/A
chr1_BS1628_CACATG_1	#1896_chr1_BS1628_CACATG_1_sg1	GAAAGACTGCAGTCCGCATG	96.0746	chr1	+	37074854	37075238	37075015	37075021	N/A	N/A	N/A	N/A
chr1_BS1628_CACATG_1	#1897_chr1_BS1628_CACATG_1_sg2	GACTGCAGTCCGCATGTGGG	87.7996	chr1	+	37074854	37075238	37075015	37075021	N/A	N/A	N/A	N/A
chr1_BS1628_CACATG_1	#1898_chr1_BS1628_CACATG_1_sg3	AAAGACTGCAGTCCGCATGT	93.4411	chr1	+	37074854	37075238	37075015	37075021	N/A	N/A	N/A	N/A
chr1_BS1629_CACGTG_1	#1899_chr1_BS1629_CACGTG_1_sg1	CTTGGGATCTGGCACGTGAT	91.5559	chr1	-	37116056	37116440	37116302	37116308	N/A	N/A	N/A	N/A
chr1_BS1630_CACGTG_1	#1901_chr1_BS1630_CACGTG_1_sg1	TCTCCACCTTCCTCTTCACG	49.9503	chr1	-	37152859	37153299	37153072	37153078	N/A	N/A	N/A	N/A
chr1_BS1631_CACATG_1	#1902_chr1_BS1631_CACATG_1_sg1	AAATCTTTACTATTACATGT	71.3009	chr1	-	37169284	37169716	37169290	37169296	N/A	N/A	N/A	N/A
chr1_BS1631_CACATG_1	#1903_chr1_BS1631_CACATG_1_sg2	AAAATCTTTACTATTACATG	67.1095	chr1	-	37169284	37169716	37169290	37169296	N/A	N/A	N/A	N/A
chr1_BS1631_CGCGTG_1	#1904_chr1_BS1631_CGCGTG_1_sg1	GAGGCCCTGGGTGGAACGCG	89.5232	chr1	+	37169284	37169716	37169576	37169582	N/A	N/A	N/A	N/A
chr1_BS1634_CACGTG_2	#1907_chr1_BS1634_CACGTG_2_sg1	CGTGCACACAAACACGTGGA	91.4094	chr1	+	37420812	37421112	37420983	37420989	N/A	N/A	N/A	N/A
chr1_BS1635_CACGTG_1	#1909_chr1_BS1635_CACGTG_1_sg1	GCGAAGCCAGGGGCCCACGT	93.7615	chr1	+	37721033	37721343	37721140	37721146	N/A	N/A	N/A	N/A
chr1_BS1635_CACGTG_1	#1910_chr1_BS1635_CACGTG_1_sg2	AAGCCAGGGGCCCACGTGGG	85.0448	chr1	+	37721033	37721343	37721140	37721146	N/A	N/A	N/A	N/A
chr1_BS1635_CACGTG_1	#1911_chr1_BS1635_CACGTG_1_sg3	CCTGGAGCTCCCTCCCACGT	86.7537	chr1	+	37721033	37721343	37721140	37721146	N/A	N/A	N/A	N/A
chr1_BS1639_CATGTG_1	#1913_chr1_BS1639_CATGTG_1_sg1	TTGTGTGGACAGTATTCATG	86.4631	chr1	+	37939196	37939636	37939474	37939480	N/A	N/A	ZC3H12A	644
chr1_BS1647_CACGTG_1	#1914_chr1_BS1647_CACGTG_1_sg1	TGACGTACGTCGTGCACACG	99.4609	chr1	-	38061237	38061837	38061529	38061535	DNALI1	39010	GNL2	57
chr1_BS1650_CATGTG_1	#1915_chr1_BS1650_CATGTG_1_sg1	GGGTACTGTAGTCCAACATG	92.9651	chr1	+	38155838	38156451	38156306	38156312	C1orf109	39	CDCA8	1766
chr1_BS1650_CATGTG_1	#1916_chr1_BS1650_CATGTG_1_sg2	CGAGTGGCCAGTCCACATGT	93.0198	chr1	+	38155838	38156451	38156306	38156312	C1orf109	39	CDCA8	1766
chr1_BS1650_CACGCG_1	#1917_chr1_BS1650_CACGCG_1_sg1	GCAGAGAGACTGTGGGCGCG	85.1384	chr1	-	38155838	38156451	38156175	38156181	N/A	N/A	C1orf109	92
chr1_BS1651_CACGCG_1	#1918_chr1_BS1651_CACGCG_1_sg1	CTCCCGCCCAGTTCGCGTGT	97.6496	chr1	-	38157200	38157510	38157502	38157508	C1orf109	1235	CDCA8	570
chr1_BS1656_CACGCG_1	#1919_chr1_BS1656_CACGCG_1_sg1	CTCTTCTTTCGCGGGTCACG	97.031	chr1	+	38259387	38259987	38259569	38259575	EPHA10	28745	MANEAL	204
chr1_BS1657_CACGTG_1	#1920_chr1_BS1657_CACGTG_1_sg1	AGAATAGGGCAGAGAGCACG	78.4513	chr1	-	38261023	38261736	38261538	38261544	MANEAL	1765	C1orf122	11934
chr1_BS1661_CACATG_1	#1923_chr1_BS1661_CACATG_1_sg1	TTGATGGTCGTTGTCCCATG	93.5633	chr1	+	38276750	38277134	38277046	38277052	YRDC	3181	MTF1	48246
chr1_BS1662_CACATG_1	#1924_chr1_BS1662_CACATG_1_sg1	TATGAGAATGTTCATGTGCT	76.8786	chr1	-	38312317	38312741	38312572	38312578	YRDC	38707	MTF1	12720
chr1_BS1663_CACGCG_1	#1925_chr1_BS1663_CACGCG_1_sg1	AAGCGCCCGGGGTGGCCACG	88.2967	chr1	+	38325196	38326138	38325463	38325469	MTF1	171	N/A	N/A
chr1_BS1663_CACGCG_1	#1926_chr1_BS1663_CACGCG_1_sg2	AGCGCCCGGGGTGGCCACGC	86.792	chr1	+	38325196	38326138	38325463	38325469	MTF1	171	N/A	N/A
chr1_BS1663_CACGCG_1	#1927_chr1_BS1663_CACGCG_1_sg3	GCGCCCGGGGTGGCCACGCG	91.8815	chr1	+	38325196	38326138	38325463	38325469	MTF1	171	N/A	N/A
chr1_BS1663_CACGCG_1	#1928_chr1_BS1663_CACGCG_1_sg4	GACACCCTCCGGGCCCCGCG	84.142	chr1	+	38325196	38326138	38325463	38325469	MTF1	171	N/A	N/A
chr1_BS1663_CGCGTG_1	#1929_chr1_BS1663_CGCGTG_1_sg1	GGAGGTGGGTTCATCCGCGT	96.5943	chr1	+	38325196	38326138	38325438	38325444	MTF1	146	N/A	N/A
chr1_BS1663_CGCGTG_1	#1930_chr1_BS1663_CGCGTG_1_sg2	GAGGTGGGTTCATCCGCGTG	97.043	chr1	+	38325196	38326138	38325438	38325444	MTF1	146	N/A	N/A
chr1_BS1663_CGCGTG_1	#1931_chr1_BS1663_CGCGTG_1_sg3	AGGAGGTGGGTTCATCCGCG	94.9648	chr1	+	38325196	38326138	38325438	38325444	MTF1	146	N/A	N/A
chr1_BS1663_CGCGTG_1	#1932_chr1_BS1663_CGCGTG_1_sg4	ACCCCGGGCGCTTCCCCACG	88.4728	chr1	+	38325196	38326138	38325438	38325444	MTF1	146	N/A	N/A
chr1_BS1667_CACATG_1	#1933_chr1_BS1667_CACATG_1_sg1	ACAGCCCCTGCGCCACATGG	87.7749	chr1	+	38412529	38412986	38412746	38412752	INPP5B	17	SF3A3	43036
chr1_BS1667_CACATG_1	#1935_chr1_BS1667_CACATG_1_sg2	CAGGCTGACTGACCACCATG	86.7891	chr1	+	38412529	38412986	38412746	38412752	INPP5B	17	SF3A3	43036
chr1_BS1669_CACATG_1	#1937_chr1_BS1669_CACATG_1_sg1	TAAATACAGAAAGAAACATG	47.3699	chr1	-	38465104	38465560	38465270	38465276	SF3A3	9488	FHL3	5917
chr1_BS1672_CACGTG_1	#1938_chr1_BS1672_CACGTG_1_sg1	CGTGGGCACCTGGGAACACG	88.3025	chr1	-	38477892	38478817	38478151	38478157	FHL3	6964	UTP11L	232
chr1_BS1672_CACGTG_1	#1939_chr1_BS1672_CACGTG_1_sg2	GGCACCTGGGAACACGTGGC	91.6809	chr1	-	38477892	38478817	38478151	38478157	FHL3	6964	UTP11L	232
chr1_BS1672_CATGTG_1	#1940_chr1_BS1672_CATGTG_1_sg1	GTTGGGGCAAGGGTAACACA	86.1818	chr1	-	38477892	38478817	38478577	38478583	UTP11L	194	POU3F1	33873
chr1_BS1672_CACGCG_1	#1941_chr1_BS1672_CACGCG_1_sg1	CGTGTTCCCAGGTGCCCACG	85.7455	chr1	+	38477892	38478817	38478169	38478175	FHL3	6982	UTP11L	214
chr1_BS1672_CACGCG_1	#1942_chr1_BS1672_CACGCG_1_sg2	GTGTTCCCAGGTGCCCACGC	83.3673	chr1	+	38477892	38478817	38478169	38478175	FHL3	6982	UTP11L	214
chr1_BS1672_CACGCG_1	#1943_chr1_BS1672_CACGCG_1_sg3	CCTTCGCGCTTGGCCCGCGT	96.6169	chr1	+	38477892	38478817	38478169	38478175	FHL3	6982	UTP11L	214
chr1_BS1672_CACGCG_1	#1944_chr1_BS1672_CACGCG_1_sg4	GCCTTCGCGCTTGGCCCGCG	92.0292	chr1	+	38477892	38478817	38478169	38478175	FHL3	6982	UTP11L	214
chr1_BS1675_CACGTG_1	#1947_chr1_BS1675_CACGTG_1_sg1	GGGGGCGCGGCCGCCACGTG	89.4531	chr1	+	38512559	38512943	38512749	38512755	POU3F1	299	N/A	N/A
chr1_BS1675_CACGTG_1	#1948_chr1_BS1675_CACGTG_1_sg2	CCGCGCCACTCCCCACGTGG	92.7463	chr1	+	38512559	38512943	38512749	38512755	POU3F1	299	N/A	N/A
chr1_BS1675_CACGTG_1	#1949_chr1_BS1675_CACGTG_1_sg3	CCCCCGCGCCACTCCCCACG	80.7608	chr1	+	38512559	38512943	38512749	38512755	POU3F1	299	N/A	N/A
chr1_BS1675_CACGCG_1	#1950_chr1_BS1675_CACGCG_1_sg1	GGGCGGGAATTCAGCTCGCG	95.8704	chr1	-	38512559	38512943	38512863	38512869	POU3F1	413	N/A	N/A
chr1_BS1677_CACATG_1	#1952_chr1_BS1677_CACATG_1_sg1	ATGGCGGACAGACACATGGC	89.6577	chr1	+	38679392	38679857	38679410	38679416	N/A	N/A	N/A	N/A
chr1_BS1677_CACATG_1	#1953_chr1_BS1677_CACATG_1_sg2	ATAAATGGCGGACAGACACA	84.1732	chr1	+	38679392	38679857	38679410	38679416	N/A	N/A	N/A	N/A
chr1_BS1677_CGCGTG_1	#1954_chr1_BS1677_CGCGTG_1_sg1	GAGCCCTCCAGCTGGCCGCG	84.6602	chr1	+	38679392	38679857	38679601	38679607	N/A	N/A	N/A	N/A
chr1_BS1677_CGCGTG_1	#1955_chr1_BS1677_CGCGTG_1_sg2	AGCCCTCCAGCTGGCCGCGT	90.9498	chr1	+	38679392	38679857	38679601	38679607	N/A	N/A	N/A	N/A
chr1_BS1677_CGCGTG_1	#1956_chr1_BS1677_CGCGTG_1_sg3	CTGAGGCGTGGTCTCCCACG	91.8099	chr1	+	38679392	38679857	38679601	38679607	N/A	N/A	N/A	N/A
chr1_BS1681_CACATG_1	#1957_chr1_BS1681_CACATG_1_sg1	ATATGCCTGTACAGCATGTG	93.6364	chr1	-	38774437	38774900	38774642	38774648	N/A	N/A	N/A	N/A
chr1_BS1686_CATGTG_1	#1961_chr1_BS1686_CATGTG_1_sg1	TTCCACCCTCAGGCCATGTG	80.0335	chr1	+	39210167	39210612	39210249	39210255	N/A	N/A	N/A	N/A
chr1_BS1686_CATGTG_1	#1962_chr1_BS1686_CATGTG_1_sg2	AGAGACACTATGTCCACACA	79.7149	chr1	+	39210167	39210612	39210249	39210255	N/A	N/A	N/A	N/A
chr1_BS1686_CATGTG_2	#1963_chr1_BS1686_CATGTG_2_sg1	TGGATGTGGTGCAGGACACA	82.6782	chr1	-	39210167	39210612	39210568	39210574	N/A	N/A	N/A	N/A
chr1_BS1687_CACGTG_1	#1964_chr1_BS1687_CACGTG_1_sg1	ATCAGTTCTGGATCAACACG	96.3216	chr1	-	39211498	39211882	39211696	39211702	N/A	N/A	N/A	N/A
chr1_BS1693_CACGTG_1	#1965_chr1_BS1693_CACGTG_1_sg1	GGTGGTGCCCCGTCACGTGC	94.9687	chr1	+	39325346	39325821	39325550	39325556	RRAGC	55	MYCBP	13500
chr1_BS1693_CACGTG_1	#1966_chr1_BS1693_CACGTG_1_sg2	CAGGTGATTCCGGCACGTGA	95.5536	chr1	+	39325346	39325821	39325550	39325556	RRAGC	55	MYCBP	13500
chr1_BS1693_CACGTG_1	#1967_chr1_BS1693_CACGTG_1_sg3	AGGTGATTCCGGCACGTGAC	97.2437	chr1	+	39325346	39325821	39325550	39325556	RRAGC	55	MYCBP	13500
chr1_BS1696_CACGTG_1	#1968_chr1_BS1696_CACGTG_1_sg1	TGTCTACTTCAGGCAGCACG	91.5813	chr1	-	39384005	39384389	39384177	39384183	GJA9	36879	RHBDL2	11008
chr1_BS1697_CATGTG_1	#1969_chr1_BS1697_CATGTG_1_sg1	ACCACCATGCCCATACCATG	89.909	chr1	+	39429824	39430268	39430048	39430054	RHBDL2	34863	AKIRIN1	26867
chr1_BS1697_CATGTG_1	#1970_chr1_BS1697_CATGTG_1_sg2	TCCCTTCCTAGCTCTCCACA	75.9866	chr1	+	39429824	39430268	39430048	39430054	RHBDL2	34863	AKIRIN1	26867
chr1_BS1700_CACGTG_1	#1971_chr1_BS1700_CACGTG_1_sg1	CTACATTTGACCCCACGTGG	87.0598	chr1	+	39491239	39491489	39491345	39491351	AKIRIN1	34430	NDUFS5	621
chr1_BS1700_CACGTG_1	#1972_chr1_BS1700_CACGTG_1_sg2	GGCCTACATTTGACCCCACG	95.2993	chr1	+	39491239	39491489	39491345	39491351	AKIRIN1	34430	NDUFS5	621
chr1_BS1700_CACGTG_1	#1973_chr1_BS1700_CACGTG_1_sg3	ATGAGCCCAAACCACCACGT	93.2143	chr1	+	39491239	39491489	39491345	39491351	AKIRIN1	34430	NDUFS5	621
chr1_BS1700_CACGTG_1	#1974_chr1_BS1700_CACGTG_1_sg4	TATGAGCCCAAACCACCACG	94.7802	chr1	+	39491239	39491489	39491345	39491351	AKIRIN1	34430	NDUFS5	621
chr1_BS1700_CACGTG_1	#1975_chr1_BS1700_CACGTG_1_sg5	TGAGCCCAAACCACCACGTG	93.0469	chr1	+	39491239	39491489	39491345	39491351	AKIRIN1	34430	NDUFS5	621
chr1_BS1700_CATGTG_1	#1976_chr1_BS1700_CATGTG_1_sg1	CCCACTAGTGGTTAAGCACA	91.859	chr1	-	39491239	39491489	39491370	39491376	AKIRIN1	34455	NDUFS5	596
chr1_BS1708_CATGTG_1	#1977_chr1_BS1708_CATGTG_1_sg1	TTACCAAAGAATGACATGTG	85.9399	chr1	+	39649373	39649813	39649563	39649569	N/A	N/A	N/A	N/A
chr1_BS1712_CATGTG_1	#1978_chr1_BS1712_CATGTG_1_sg1	GCAGACACAGGGGCGCCATG	86.379	chr1	+	39680814	39681198	39681033	39681039	N/A	N/A	N/A	N/A
chr1_BS1712_CATGTG_1	#1979_chr1_BS1712_CATGTG_1_sg2	ATCTTGGTAACTCGGCCACA	94.1217	chr1	+	39680814	39681198	39681033	39681039	N/A	N/A	N/A	N/A
chr1_BS1713_CACATG_1	#1980_chr1_BS1713_CACATG_1_sg1	CATCTTGAAGAATATTCACA	71.6181	chr1	+	39724093	39724648	39724229	39724235	N/A	N/A	N/A	N/A
chr1_BS1713_CACATG_2	#1981_chr1_BS1713_CACATG_2_sg1	AGAATATTCACATGGTCACA	71.7143	chr1	+	39724093	39724648	39724237	39724243	N/A	N/A	N/A	N/A
chr1_BS1713_CACATG_3	#1982_chr1_BS1713_CACATG_3_sg1	ATACACAGTTGCTGCACATG	90.5693	chr1	+	39724093	39724648	39724400	39724406	N/A	N/A	N/A	N/A
chr1_BS1720_CGCGTG_1	#1983_chr1_BS1720_CGCGTG_1_sg1	ACGGGGCTACGGCCGCGTGT	98.2223	chr1	+	39956948	39957258	39956951	39956957	N/A	N/A	BMP8A	366
chr1_BS1720_CGCGTG_1	#1984_chr1_BS1720_CGCGTG_1_sg2	CGGGGCTACGGCCGCGTGTC	96.9697	chr1	+	39956948	39957258	39956951	39956957	N/A	N/A	BMP8A	366
chr1_BS1720_CGCGTG_1	#1985_chr1_BS1720_CGCGTG_1_sg3	TCGCCACCGGGCCCGACACG	97.4716	chr1	+	39956948	39957258	39956951	39956957	N/A	N/A	BMP8A	366
chr1_BS1721_CACGTG_1	#1986_chr1_BS1721_CACGTG_1_sg1	CAGGGTTCCGTTTCCACGTG	92.8259	chr1	+	39972884	39973268	39973223	39973229	BMP8A	15906	N/A	N/A
chr1_BS1721_CACGTG_1	#1987_chr1_BS1721_CACGTG_1_sg2	AGGGTTCCGTTTCCACGTGT	95.2583	chr1	+	39972884	39973268	39973223	39973229	BMP8A	15906	N/A	N/A
chr1_BS1721_CACGTG_1	#1988_chr1_BS1721_CACGTG_1_sg3	TCCTCCCATGTTCCCACACG	89.4339	chr1	+	39972884	39973268	39973223	39973229	BMP8A	15906	N/A	N/A
chr1_BS1722_CATGTG_2	#1989_chr1_BS1722_CATGTG_2_sg1	CATCAGCATGGTGACCCATG	84.7879	chr1	+	40004831	40005271	40004960	40004966	BMP8A	47643	PABPC4	37561
chr1_BS1722_CATGTG_2	#1990_chr1_BS1722_CATGTG_2_sg2	CCGAGTTAAGCTTGTCCACA	94.3463	chr1	+	40004831	40005271	40004960	40004966	BMP8A	47643	PABPC4	37561
chr1_BS1722_CATGTG_2	#1991_chr1_BS1722_CATGTG_2_sg3	CGAGTTAAGCTTGTCCACAT	95.82	chr1	+	40004831	40005271	40004960	40004966	BMP8A	47643	PABPC4	37561
chr1_BS1723_CACGTG_1	#1992_chr1_BS1723_CACGTG_1_sg1	TAAGCCCTTACCAGCCCACG	92.3481	chr1	+	40032511	40032761	40032656	40032662	N/A	N/A	PABPC4	9865
chr1_BS1723_CACGTG_1	#1993_chr1_BS1723_CACGTG_1_sg2	TGATGAGAAGGGAAGCCACG	74.1812	chr1	+	40032511	40032761	40032656	40032662	N/A	N/A	PABPC4	9865
chr1_BS1723_CACGTG_1	#1994_chr1_BS1723_CACGTG_1_sg3	GATGAGAAGGGAAGCCACGT	86.8037	chr1	+	40032511	40032761	40032656	40032662	N/A	N/A	PABPC4	9865
chr1_BS1725_CACGTG_1	#1995_chr1_BS1725_CACGTG_1_sg1	TCCGGGCTCCCACGCACGTG	97.4972	chr1	+	40041223	40041696	40041404	40041410	N/A	N/A	PABPC4	1117
chr1_BS1725_CACGTG_1	#1996_chr1_BS1725_CACGTG_1_sg2	CCGGGCTCCCACGCACGTGT	97.16	chr1	+	40041223	40041696	40041404	40041410	N/A	N/A	PABPC4	1117
chr1_BS1725_CACGTG_1	#1997_chr1_BS1725_CACGTG_1_sg3	AAGCTGTGCCCACACGTGCG	93.0244	chr1	+	40041223	40041696	40041404	40041410	N/A	N/A	PABPC4	1117
chr1_BS1726_CACGTG_1	#1998_chr1_BS1726_CACGTG_1_sg1	CGAAGGGCAGCACGGACACG	95.4135	chr1	+	40041971	40042832	40042138	40042144	N/A	N/A	PABPC4	383
chr1_BS1726_CACGCG_2	#1999_chr1_BS1726_CACGCG_2_sg1	CGCGCCGGGTCGCTCTCGCG	97.9371	chr1	-	40041971	40042832	40042587	40042593	PABPC4	66	N/A	N/A
chr1_BS1729_CACATG_1	#2000_chr1_BS1729_CACATG_1_sg1	CTCCGCCTGCTCTGCACATG	78.5962	chr1	-	40111877	40112317	40112095	40112101	HEYL	6747	NT5C1A	25615
chr1_BS1737_CGCGTG_1	#2005_chr1_BS1737_CGCGTG_1_sg1	CCGCCCCGCCGTCGCGTGCG	94.711	chr1	+	40254541	40255082	40254852	40254858	BMP8B	319	N/A	N/A
chr1_BS1737_CGCGTG_1	#2006_chr1_BS1737_CGCGTG_1_sg2	ATGGCGACCCGCGCACGCGA	95.5722	chr1	+	40254541	40255082	40254852	40254858	BMP8B	319	N/A	N/A
chr1_BS1737_CGCGTG_2	#2007_chr1_BS1737_CGCGTG_2_sg1	GGCGCTGCCCAGGCTCACGC	85.9819	chr1	-	40254541	40255082	40254939	40254945	BMP8B	406	N/A	N/A
chr1_BS1743_CACGCG_1	#2010_chr1_BS1743_CACGCG_1_sg1	TTTGCCACAGGGTGTCCACG	94.0408	chr1	+	40348763	40349363	40348939	40348945	N/A	N/A	TRIT1	244
chr1_BS1743_CACGCG_1	#2011_chr1_BS1743_CACGCG_1_sg2	TGGGGACCCCGGAGGCCGCG	72.795	chr1	+	40348763	40349363	40348939	40348945	N/A	N/A	TRIT1	244
chr1_BS1745_CATGTG_1	#2012_chr1_BS1745_CATGTG_1_sg1	GCATTTTGTTCCAGGCCATG	78.5015	chr1	+	40364691	40365122	40364908	40364914	TRIT1	15725	MYCL	2779
chr1_BS1745_CATGTG_1	#2013_chr1_BS1745_CATGTG_1_sg2	TAGTTCACTCACAGGCCACA	82.0127	chr1	+	40364691	40365122	40364908	40364914	TRIT1	15725	MYCL	2779
chr1_BS1746_CACGTG_1	#2014_chr1_BS1746_CACGTG_1_sg1	ACCGTGTCTGTCTGGCACGT	93.7413	chr1	-	40366212	40366596	40366444	40366450	TRIT1	17261	MYCL	1243
chr1_BS1746_CACGTG_1	#2015_chr1_BS1746_CACGTG_1_sg2	AACCGTGTCTGTCTGGCACG	91.9037	chr1	-	40366212	40366596	40366444	40366450	TRIT1	17261	MYCL	1243
chr1_BS1750_CGCGTG_1	#2016_chr1_BS1750_CGCGTG_1_sg1	TCGGTTTCCTCGCGCGTGTC	99.0075	chr1	+	40420521	40421154	40420584	40420590	N/A	N/A	MFSD2A	199
chr1_BS1750_CGCGTG_1	#2017_chr1_BS1750_CGCGTG_1_sg2	AGACCTCCCAGACACGCGCG	98.4176	chr1	+	40420521	40421154	40420584	40420590	N/A	N/A	MFSD2A	199
chr1_BS1750_CGCGTG_2	#2018_chr1_BS1750_CGCGTG_2_sg1	GGGCCCGGCACCCCGCGTGG	86.6053	chr1	+	40420521	40421154	40421074	40421080	MFSD2A	291	N/A	N/A
chr1_BS1750_CGCGTG_2	#2019_chr1_BS1750_CGCGTG_2_sg2	GGCCCGGCACCCCGCGTGGA	93.1209	chr1	+	40420521	40421154	40421074	40421080	MFSD2A	291	N/A	N/A
chr1_BS1750_CGCGTG_2	#2021_chr1_BS1750_CGCGTG_2_sg3	CCCTCCCCTCGCCCTCCACG	67.981	chr1	+	40420521	40421154	40421074	40421080	MFSD2A	291	N/A	N/A
chr1_BS1750_CGCGTG_2	#2022_chr1_BS1750_CGCGTG_2_sg4	CTCCCCTCGCCCTCCACGCG	86.1362	chr1	+	40420521	40421154	40421074	40421080	MFSD2A	291	N/A	N/A
chr1_BS1750_CGCGTG_2	#2023_chr1_BS1750_CGCGTG_2_sg5	CCTCCCCTCGCCCTCCACGC	75.7843	chr1	+	40420521	40421154	40421074	40421080	MFSD2A	291	N/A	N/A
chr1_BS1751_CACGCG_1	#2024_chr1_BS1751_CACGCG_1_sg1	GCCTGTGTATGCCTGCACGC	89.999	chr1	+	40426377	40426677	40426595	40426601	MFSD2A	5812	N/A	N/A
chr1_BS1751_CACGCG_1	#2025_chr1_BS1751_CACGCG_1_sg2	TGCCTGTGTATGCCTGCACG	86.4669	chr1	+	40426377	40426677	40426595	40426601	MFSD2A	5812	N/A	N/A
chr1_BS1751_CACGCG_1	#2026_chr1_BS1751_CACGCG_1_sg3	CCACGAGCCATCCCGCGTGC	97.4645	chr1	+	40426377	40426677	40426595	40426601	MFSD2A	5812	N/A	N/A
chr1_BS1757_CACATG_1	#2027_chr1_BS1757_CACATG_1_sg1	GTTTGGGATATTTCACATGC	86.061	chr1	+	40524347	40524731	40524453	40524459	CAP1	18199	PPT1	38689
chr1_BS1759_CGCGTG_1	#2028_chr1_BS1759_CGCGTG_1_sg1	GGACGTGGTCCCACAGCACG	89.5169	chr1	-	40562596	40563151	40562675	40562681	N/A	N/A	PPT1	467
chr1_BS1762_CACGTG_1	#2029_chr1_BS1762_CACGTG_1_sg1	AGGGCCAGGGCTGAGTCACG	74.3028	chr1	+	40626782	40627253	40627030	40627036	N/A	N/A	RLF	10
chr1_BS1765_CATGTG_1	#2030_chr1_BS1765_CATGTG_1_sg1	GTTCCTGCGTGCACTCACAT	84.6118	chr1	-	40772001	40772313	40772115	40772121	ZMPSTE24	48394	COL9A2	10824
chr1_BS1765_CATGTG_1	#2031_chr1_BS1765_CATGTG_1_sg2	TGTTCCTGCGTGCACTCACA	87.8849	chr1	-	40772001	40772313	40772115	40772121	ZMPSTE24	48394	COL9A2	10824
chr1_BS1775_CGCGTG_1	#2034_chr1_BS1775_CGCGTG_1_sg1	CAGCTGCAGCGGGACCGCGT	93.9934	chr1	+	40942707	40943307	40943005	40943011	ZFP69B	26669	ZFP69	296
chr1_BS1775_CGCGTG_1	#2035_chr1_BS1775_CGCGTG_1_sg2	AGCTGCAGCGGGACCGCGTG	94.2654	chr1	+	40942707	40943307	40943005	40943011	ZFP69B	26669	ZFP69	296
chr1_BS1775_CGCGTG_1	#2036_chr1_BS1775_CGCGTG_1_sg3	GCAGCTGCAGCGGGACCGCG	76.9872	chr1	+	40942707	40943307	40943005	40943011	ZFP69B	26669	ZFP69	296
chr1_BS1775_CGCGTG_1	#2037_chr1_BS1775_CGCGTG_1_sg4	GTCCCGGGGCCCACCCCACG	81.5144	chr1	+	40942707	40943307	40943005	40943011	ZFP69B	26669	ZFP69	296
chr1_BS1777_CACGCG_1	#2038_chr1_BS1777_CACGCG_1_sg1	ACCGTCCTACTACGCGTGTG	99.5406	chr1	-	40996968	40997477	40997309	40997315	ZNF684	77	N/A	N/A
chr1_BS1778_CACATG_1	#2040_chr1_BS1778_CACATG_1_sg1	TGAGATGGGTAGAGTCCATG	76.6953	chr1	+	41077984	41078368	41078353	41078359	N/A	N/A	N/A	N/A
chr1_BS1778_CACATG_1	#2041_chr1_BS1778_CACATG_1_sg2	AGATGGGTAGAGTCCATGTG	87.7571	chr1	+	41077984	41078368	41078353	41078359	N/A	N/A	N/A	N/A
chr1_BS1778_CACATG_1	#2042_chr1_BS1778_CACATG_1_sg3	GAGATGGGTAGAGTCCATGT	75.6968	chr1	+	41077984	41078368	41078353	41078359	N/A	N/A	N/A	N/A
chr1_BS1782_CATGTG_1	#2043_chr1_BS1782_CATGTG_1_sg1	CAGTATTTCTGGAAGGCATG	74.7286	chr1	+	41110799	41111183	41111000	41111006	N/A	N/A	NFYC	46241
chr1_BS1783_CACATG_1	#2044_chr1_BS1783_CACATG_1_sg1	CAGGGCCTCAGGGCACCACA	74.2167	chr1	+	41115688	41116128	41115705	41115711	N/A	N/A	NFYC	41536
chr1_BS1783_CACATG_1	#2046_chr1_BS1783_CACATG_1_sg2	GAATGTATCTAGGGCCCATG	89.7946	chr1	+	41115688	41116128	41115705	41115711	N/A	N/A	NFYC	41536
chr1_BS1784_CACGTG_1	#2047_chr1_BS1784_CACGTG_1_sg1	TCCCCGTGTCTGTCTTCACG	73.1494	chr1	-	41116751	41117191	41116947	41116953	N/A	N/A	NFYC	40294
chr1_BS1784_CATGTG_1	#2048_chr1_BS1784_CATGTG_1_sg1	TTTCTGCCTCCGTCGGCACA	84.2052	chr1	-	41116751	41117191	41116975	41116981	N/A	N/A	NFYC	40266
chr1_BS1785_CACATG_1	#2049_chr1_BS1785_CACATG_1_sg1	GGCAGGTGAGAGTTCTCACA	85.4519	chr1	+	41128998	41129298	41129103	41129109	N/A	N/A	NFYC	28138
chr1_BS1786_CACATG_1	#2050_chr1_BS1786_CACATG_1_sg1	TTCCCGGCCCCTAAACATGT	91.4516	chr1	-	41134507	41134807	41134623	41134629	N/A	N/A	NFYC	22618
chr1_BS1786_CACATG_1	#2051_chr1_BS1786_CACATG_1_sg2	CTTCCCGGCCCCTAAACATG	88.1744	chr1	-	41134507	41134807	41134623	41134629	N/A	N/A	NFYC	22618
chr1_BS1786_CGCGTG_1	#2052_chr1_BS1786_CGCGTG_1_sg1	TGCTCACCACTTCCCTCGCG	92.8213	chr1	+	41134507	41134807	41134738	41134744	N/A	N/A	NFYC	22503
chr1_BS1786_CGCGTG_1	#2053_chr1_BS1786_CGCGTG_1_sg2	TTCTTAGGATGGCCACGCGA	95.2967	chr1	+	41134507	41134807	41134738	41134744	N/A	N/A	NFYC	22503
chr1_BS1786_CGCGTG_1	#2054_chr1_BS1786_CGCGTG_1_sg3	GTTCTTAGGATGGCCACGCG	98.0268	chr1	+	41134507	41134807	41134738	41134744	N/A	N/A	NFYC	22503
chr1_BS1789_CACATG_1	#2056_chr1_BS1789_CACATG_1_sg1	CTACCTGGAAAAATGCACAT	79.3801	chr1	+	41177119	41177689	41177285	41177291	NFYC	20044	N/A	N/A
chr1_BS1789_CACATG_2	#2057_chr1_BS1789_CACATG_2_sg1	AGGTTCCATTTTTACATGTG	78.5962	chr1	-	41177119	41177689	41177645	41177651	NFYC	20404	N/A	N/A
chr1_BS1791_CATGTG_1	#2058_chr1_BS1791_CATGTG_1_sg1	GGGGGAGGGTGACATGTGAG	72.6608	chr1	+	41249161	41249709	41249460	41249466	N/A	N/A	KCNQ4	223
chr1_BS1791_CACGCG_1	#2059_chr1_BS1791_CACGCG_1_sg1	GGACACCACTTGCACGCGTC	98.2814	chr1	+	41249161	41249709	41249256	41249262	N/A	N/A	KCNQ4	427
chr1_BS1791_CACGCG_2	#2060_chr1_BS1791_CACGCG_2_sg1	CGCGCGCTGCCCCCGCCACG	86.4529	chr1	+	41249161	41249709	41249294	41249300	N/A	N/A	KCNQ4	389
chr1_BS1791_CACGCG_2	#2061_chr1_BS1791_CACGCG_2_sg2	CCTGGGCCGAACCGCGTGGC	98.194	chr1	+	41249161	41249709	41249294	41249300	N/A	N/A	KCNQ4	389
chr1_BS1791_CACGCG_2	#2062_chr1_BS1791_CACGCG_2_sg3	GCCTGGGCCGAACCGCGTGG	93.6741	chr1	+	41249161	41249709	41249294	41249300	N/A	N/A	KCNQ4	389
chr1_BS1791_CACGCG_2	#2063_chr1_BS1791_CACGCG_2_sg4	GGTGCCTGGGCCGAACCGCG	92.5182	chr1	+	41249161	41249709	41249294	41249300	N/A	N/A	KCNQ4	389
chr1_BS1792_CACGTG_1	#2064_chr1_BS1792_CACGTG_1_sg1	TTTGAAACATGTTCTTCACG	74.4491	chr1	+	41274537	41275010	41274813	41274819	KCNQ4	25130	N/A	N/A
chr1_BS1799_CATGTG_1	#2065_chr1_BS1799_CATGTG_1_sg1	CTAAGGACTTGGAAAACACA	61.1498	chr1	-	41329159	41329635	41329416	41329422	CITED4	1398	N/A	N/A
chr1_BS1803_CACATG_1	#2067_chr1_BS1803_CACATG_1_sg1	AGGATCCCTCATATGACACA	37.4555	chr1	+	41380594	41381034	41380618	41380624	N/A	N/A	N/A	N/A
chr1_BS1806_CACATG_1	#2068_chr1_BS1806_CACATG_1_sg1	AACCGCTGGCTTAGACCACA	87.8644	chr1	+	41417885	41418497	41418080	41418086	N/A	N/A	CTPS1	26890
chr1_BS1806_CACATG_1	#2069_chr1_BS1806_CACATG_1_sg2	CCCTGCTGTCCTAGACCATG	84.304	chr1	+	41417885	41418497	41418080	41418086	N/A	N/A	CTPS1	26890
chr1_BS1809_CATGTG_1	#2070_chr1_BS1809_CATGTG_1_sg1	ACCAGTCTGAAGCACATGAC	90.2239	chr1	-	41447756	41448196	41447938	41447944	CTPS1	2968	SLFNL1	39489
chr1_BS1809_CATGTG_1	#2071_chr1_BS1809_CATGTG_1_sg2	AACCAGTCTGAAGCACATGA	83.9315	chr1	-	41447756	41448196	41447938	41447944	CTPS1	2968	SLFNL1	39489
chr1_BS1810_CACGTG_1	#2072_chr1_BS1810_CACGTG_1_sg1	GCCTGGGTTTCAGCTGCACG	84.068	chr1	+	41469220	41469820	41469517	41469523	CTPS1	24547	SLFNL1	17910
chr1_BS1810_CACATG_2	#2075_chr1_BS1810_CACATG_2_sg1	CAGGGGAGGAGAACACACAT	73.0443	chr1	+	41469220	41469820	41469773	41469779	CTPS1	24803	SLFNL1	17654
chr1_BS1811_CACATG_1	#2077_chr1_BS1811_CACATG_1_sg1	TGGAGCAGGAGGCACATGGT	78.4044	chr1	+	41487588	41487972	41487784	41487790	SLFNL1	357	N/A	N/A
chr1_BS1813_CACGTG_1	#2078_chr1_BS1813_CACGTG_1_sg1	GTTTCTGAGACAGAGACACG	83.5116	chr1	+	41626167	41626615	41626446	41626452	N/A	N/A	SCMH1	658
chr1_BS1814_CACGTG_1	#2079_chr1_BS1814_CACGTG_1_sg1	CACAACTGTGCCCACGTGTC	94.1688	chr1	+	41706845	41707194	41707005	41707011	N/A	N/A	N/A	N/A
chr1_BS1814_CACGTG_1	#2080_chr1_BS1814_CACGTG_1_sg2	GCCCTGGGGGCCAGACACGT	81.0422	chr1	+	41706845	41707194	41707005	41707011	N/A	N/A	N/A	N/A
chr1_BS1814_CACGTG_1	#2081_chr1_BS1814_CACGTG_1_sg3	GGCCCTGGGGGCCAGACACG	78.6941	chr1	+	41706845	41707194	41707005	41707011	N/A	N/A	N/A	N/A
chr1_BS1816_CGCGTG_1	#2082_chr1_BS1816_CGCGTG_1_sg1	TAGCCCGCTCTGAGGCCGCG	91.8696	chr1	+	41707980	41708428	41708204	41708210	N/A	N/A	N/A	N/A
chr1_BS1816_CGCGTG_1	#2083_chr1_BS1816_CGCGTG_1_sg2	AGCCCGCTCTGAGGCCGCGT	92.442	chr1	+	41707980	41708428	41708204	41708210	N/A	N/A	N/A	N/A
chr1_BS1816_CGCGTG_1	#2084_chr1_BS1816_CGCGTG_1_sg3	GCCCGCTCTGAGGCCGCGTG	93.8728	chr1	+	41707980	41708428	41708204	41708210	N/A	N/A	N/A	N/A
chr1_BS1818_CACGTG_1	#2086_chr1_BS1818_CACGTG_1_sg1	CAAGGCTTCACACACGTGTT	95.3916	chr1	+	41779232	41779721	41779432	41779438	N/A	N/A	FOXO6	48170
chr1_BS1818_CACATG_1	#2087_chr1_BS1818_CACATG_1_sg1	AGGTGGCCTCTTTTTCCACA	78.3411	chr1	+	41779232	41779721	41779503	41779509	N/A	N/A	FOXO6	48099
chr1_BS1818_CACATG_1	#2088_chr1_BS1818_CACATG_1_sg2	CTGGAGGCTAAAAAGCCATG	72.9801	chr1	+	41779232	41779721	41779503	41779509	N/A	N/A	FOXO6	48099
chr1_BS1818_CATGTG_1	#2089_chr1_BS1818_CATGTG_1_sg1	ACTTGTTCTTCTGTTCCATG	71.4781	chr1	+	41779232	41779721	41779352	41779358	N/A	N/A	FOXO6	48250
chr1_BS1818_CATGTG_1	#2090_chr1_BS1818_CATGTG_1_sg2	TAAGGCAAGCCAATGCCACA	85.7594	chr1	+	41779232	41779721	41779352	41779358	N/A	N/A	FOXO6	48250
chr1_BS1820_CACGTG_1	#2091_chr1_BS1820_CACGTG_1_sg1	GAGAATGTGGGCGGCACACG	91.5665	chr1	+	41819438	41819784	41819612	41819618	N/A	N/A	FOXO6	7990
chr1_BS1820_CACGTG_1	#2092_chr1_BS1820_CACGTG_1_sg2	ATGTGGGCGGCACACGTGGC	93.031	chr1	+	41819438	41819784	41819612	41819618	N/A	N/A	FOXO6	7990
chr1_BS1825_CATGTG_1	#2093_chr1_BS1825_CATGTG_1_sg1	CCTGTTGAGTCCTGTCATGT	88.9656	chr1	+	41885017	41885327	41885027	41885033	N/A	N/A	N/A	N/A
chr1_BS1825_CATGTG_1	#2094_chr1_BS1825_CATGTG_1_sg2	ACCTGTTGAGTCCTGTCATG	86.8436	chr1	+	41885017	41885327	41885027	41885033	N/A	N/A	N/A	N/A
chr1_BS1829_CACGTG_1	#2096_chr1_BS1829_CACGTG_1_sg1	GGTGGGGTTGGGGGCGCACG	75.027	chr1	-	41961720	41962348	41962166	41962172	EDN2	11812	N/A	N/A
chr1_BS1831_CACGTG_1	#2097_chr1_BS1831_CACGTG_1_sg1	CTGGGTCTGGTGCACGTGCA	92.8074	chr1	+	41967181	41967541	41967355	41967361	EDN2	17001	N/A	N/A
chr1_BS1832_CATGTG_1	#2098_chr1_BS1832_CATGTG_1_sg1	CATAGTTTTCGACCTACATG	95.2672	chr1	+	41980017	41980462	41980347	41980353	EDN2	29993	N/A	N/A
chr1_BS1832_CATGTG_1	#2099_chr1_BS1832_CATGTG_1_sg2	GTGGGCATTCAGCCACATGT	86.4871	chr1	+	41980017	41980462	41980347	41980353	EDN2	29993	N/A	N/A
chr1_BS1833_CACGCG_1	#2100_chr1_BS1833_CACGCG_1_sg1	TGGGACGCGAGGTGGCGCGT	96.409	chr1	-	41981711	41982161	41982014	41982020	EDN2	31660	N/A	N/A
chr1_BS1833_CACGCG_1	#2101_chr1_BS1833_CACGCG_1_sg2	GTGGGACGCGAGGTGGCGCG	87.708	chr1	-	41981711	41982161	41982014	41982020	EDN2	31660	N/A	N/A
chr1_BS1835_CATGTG_1	#2102_chr1_BS1835_CATGTG_1_sg1	TCTGTAAAGTACCAACCATG	86.4557	chr1	+	42092628	42092971	42092714	42092720	N/A	N/A	N/A	N/A
chr1_BS1835_CATGTG_1	#2103_chr1_BS1835_CATGTG_1_sg2	CTGTAAAGTACCAACCATGT	92.0122	chr1	+	42092628	42092971	42092714	42092720	N/A	N/A	N/A	N/A
chr1_BS1835_CATGTG_1	#2104_chr1_BS1835_CATGTG_1_sg3	GATGCTGCTGCCCACATGGT	85.2466	chr1	+	42092628	42092971	42092714	42092720	N/A	N/A	N/A	N/A
chr1_BS1835_CATGTG_1	#2105_chr1_BS1835_CATGTG_1_sg4	GACCGATGCTGCTGCCCACA	83.2886	chr1	+	42092628	42092971	42092714	42092720	N/A	N/A	N/A	N/A
chr1_BS1836_CACGTG_1	#2106_chr1_BS1836_CACGTG_1_sg1	GAAAGGTAGGGAGAGGCACG	68.7546	chr1	-	42137785	42138292	42138138	42138144	N/A	N/A	N/A	N/A
chr1_BS1836_CACGTG_1	#2107_chr1_BS1836_CACGTG_1_sg2	AAAGGTAGGGAGAGGCACGT	76.4736	chr1	-	42137785	42138292	42138138	42138144	N/A	N/A	N/A	N/A
chr1_BS1836_CACATG_1	#2109_chr1_BS1836_CACATG_1_sg1	CCCACCTCCCTGGCACATGT	70.5434	chr1	+	42137785	42138292	42137884	42137890	N/A	N/A	N/A	N/A
chr1_BS1836_CACATG_1	#2110_chr1_BS1836_CACATG_1_sg2	CCACCTCCCTGGCACATGTG	71.4129	chr1	+	42137785	42138292	42137884	42137890	N/A	N/A	N/A	N/A
chr1_BS1836_CATGTG_2	#2116_chr1_BS1836_CATGTG_2_sg1	CCACAGTGTACTCTGCACAT	85.982	chr1	-	42137785	42138292	42137902	42137908	N/A	N/A	N/A	N/A
chr1_BS1836_CATGTG_2	#2117_chr1_BS1836_CATGTG_2_sg2	TCCACAGTGTACTCTGCACA	83.6964	chr1	-	42137785	42138292	42137902	42137908	N/A	N/A	N/A	N/A
chr1_BS1837_CACGTG_1	#2118_chr1_BS1837_CACGTG_1_sg1	TGCTGCCCACAATCTCCACG	92.3061	chr1	+	42194585	42194885	42194660	42194666	N/A	N/A	N/A	N/A
chr1_BS1837_CACGTG_1	#2119_chr1_BS1837_CACGTG_1_sg2	AGAGCGAGATTGCAGCCACG	93.5948	chr1	+	42194585	42194885	42194660	42194666	N/A	N/A	N/A	N/A
chr1_BS1837_CACGTG_2	#2120_chr1_BS1837_CACGTG_2_sg1	TGTGTGTTGGGGGAAGCACG	72.8451	chr1	-	42194585	42194885	42194730	42194736	N/A	N/A	N/A	N/A
chr1_BS1837_CACATG_1	#2122_chr1_BS1837_CACATG_1_sg1	GGGTAACCCCTAGTCCATGT	94.1186	chr1	+	42194585	42194885	42194696	42194702	N/A	N/A	N/A	N/A
chr1_BS1837_CACATG_1	#2123_chr1_BS1837_CACATG_1_sg2	TGGGTAACCCCTAGTCCATG	90.8129	chr1	+	42194585	42194885	42194696	42194702	N/A	N/A	N/A	N/A
chr1_BS1838_CACATG_1	#2124_chr1_BS1838_CACATG_1_sg1	GAAATGCAGGCAGCATGTGC	81.2666	chr1	-	42327148	42327458	42327292	42327298	N/A	N/A	N/A	N/A
chr1_BS1841_CACGCG_1	#2125_chr1_BS1841_CACGCG_1_sg1	AGCTGCGAGCTGCACGCGGG	95.1633	chr1	+	42347663	42348145	42347942	42347948	N/A	N/A	HIVEP3	36436
chr1_BS1841_CACGCG_1	#2126_chr1_BS1841_CACGCG_1_sg2	AAACAGCTGCGAGCTGCACG	89.4167	chr1	+	42347663	42348145	42347942	42347948	N/A	N/A	HIVEP3	36436
chr1_BS1841_CACGCG_1	#2127_chr1_BS1841_CACGCG_1_sg3	AACAGCTGCGAGCTGCACGC	93.0356	chr1	+	42347663	42348145	42347942	42347948	N/A	N/A	HIVEP3	36436
chr1_BS1845_CACGTG_1	#2129_chr1_BS1845_CACGTG_1_sg1	GCGGGAGACACTCTACCACG	95.609	chr1	+	42799953	42800392	42800112	42800118	N/A	N/A	FOXJ3	524
chr1_BS1845_CACGTG_1	#2130_chr1_BS1845_CACGTG_1_sg2	CGGGAGACACTCTACCACGT	97.1826	chr1	+	42799953	42800392	42800112	42800118	N/A	N/A	FOXJ3	524
chr1_BS1845_CACGTG_1	#2131_chr1_BS1845_CACGTG_1_sg3	TGTGTTGCATCCTGCCCACG	93.0918	chr1	+	42799953	42800392	42800112	42800118	N/A	N/A	FOXJ3	524
chr1_BS1847_CATGTG_1	#2133_chr1_BS1847_CATGTG_1_sg1	CCAGAGCTGGGAGCACATGG	72.3831	chr1	-	42846497	42846825	42846604	42846610	RIMKLA	137	N/A	N/A
chr1_BS1849_CACGTG_1	#2134_chr1_BS1849_CACGTG_1_sg1	TTTATCTTACGTGCCCCACG	#N/A	chr1	+	42928544	42929148	42928544	42928550	PPCS	6533	N/A	N/A
chr1_BS1849_CACGTG_1	#2135_chr1_BS1849_CACGTG_1_sg2	AGATCGTGTCACTAGCCACG	#N/A	chr1	+	42928544	42929148	42928544	42928550	PPCS	6533	N/A	N/A
chr1_BS1849_CACGTG_1	#2136_chr1_BS1849_CACGTG_1_sg3	GATCGTGTCACTAGCCACGT	#N/A	chr1	+	42928544	42929148	42928544	42928550	PPCS	6533	N/A	N/A
chr1_BS1849_CACGTG_1	#2137_chr1_BS1849_CACGTG_1_sg4	ATCGTGTCACTAGCCACGTG	#N/A	chr1	+	42928544	42929148	42928544	42928550	PPCS	6533	N/A	N/A
chr1_BS1851_CACATG_1	#2139_chr1_BS1851_CACATG_1_sg1	TAGCCTCCACTTACAGCACA	87.4168	chr1	+	43018178	43018618	43018375	43018381	CCDC30	17816	N/A	N/A
chr1_BS1852_CACGTG_1	#2140_chr1_BS1852_CACGTG_1_sg1	CAGAAGACAGACAGCACGTG	82.7446	chr1	+	43123660	43124306	43123738	43123744	N/A	N/A	PPIH	309
chr1_BS1852_CACGTG_2	#2141_chr1_BS1852_CACGTG_2_sg1	CCTTAGTACAGCCACGTGAG	96.06	chr1	+	43123660	43124306	43123854	43123860	N/A	N/A	PPIH	193
chr1_BS1852_CACGTG_2	#2142_chr1_BS1852_CACGTG_2_sg2	CAATGGTCACCCCACTCACG	94.4605	chr1	+	43123660	43124306	43123854	43123860	N/A	N/A	PPIH	193
chr1_BS1854_CACGTG_1	#2143_chr1_BS1854_CACGTG_1_sg1	ATAGTAATCCCTCTATCACG	90.5318	chr1	+	43147001	43147451	43147251	43147257	PPIH	23204	YBX1	654
chr1_BS1858_CACATG_1	#2144_chr1_BS1858_CACATG_1_sg1	AGGTGACTTCCAACACATGT	85.946	chr1	+	43152190	43152600	43152359	43152365	YBX1	4454	N/A	N/A
chr1_BS1858_CACATG_1	#2145_chr1_BS1858_CACATG_1_sg2	CTATTTTCACCAACATGTGT	81.6086	chr1	+	43152190	43152600	43152359	43152365	YBX1	4454	N/A	N/A
chr1_BS1859_CATGTG_1	#2146_chr1_BS1859_CATGTG_1_sg1	TGACCTCATGGGCCACCATG	84.3472	chr1	+	43195655	43196095	43195893	43195899	YBX1	47988	CLDN19	10032
chr1_BS1859_CATGTG_1	#2147_chr1_BS1859_CATGTG_1_sg2	TCTCCCTTTCAGCCACATGG	64.9021	chr1	+	43195655	43196095	43195893	43195899	YBX1	47988	CLDN19	10032
chr1_BS1859_CATGTG_1	#2148_chr1_BS1859_CATGTG_1_sg3	TCCTCTCCCTTTCAGCCACA	52.5219	chr1	+	43195655	43196095	43195893	43195899	YBX1	47988	CLDN19	10032
chr1_BS1862_CACGTG_1	#2149_chr1_BS1862_CACGTG_1_sg1	AAAATGCTAGATTGGCCACG	90.8254	chr1	+	43222629	43223013	43222700	43222706	CLDN19	16775	P3H1	10055
chr1_BS1862_CACGTG_1	#2150_chr1_BS1862_CACGTG_1_sg2	AAATGCTAGATTGGCCACGT	95.2635	chr1	+	43222629	43223013	43222700	43222706	CLDN19	16775	P3H1	10055
chr1_BS1862_CACGTG_1	#2151_chr1_BS1862_CACGTG_1_sg3	TGAGGGGAAATAAACCCACG	88.9327	chr1	+	43222629	43223013	43222700	43222706	CLDN19	16775	P3H1	10055
chr1_BS1863_CACATG_1	#2152_chr1_BS1863_CACATG_1_sg1	CAAGTGTACACTTGGACACA	11.5523	chr1	+	43231478	43231946	43231610	43231616	CLDN19	25685	P3H1	1145
chr1_BS1864_CACGCG_1	#2154_chr1_BS1864_CACGCG_1_sg1	GCCTGCGCATAAAGGCGCGT	98.3651	chr1	-	43232418	43233496	43232914	43232920	P3H1	159	LOC100129924	20746
chr1_BS1864_CACGCG_1	#2155_chr1_BS1864_CACGCG_1_sg2	AGCCTGCGCATAAAGGCGCG	96.5011	chr1	-	43232418	43233496	43232914	43232920	P3H1	159	LOC100129924	20746
chr1_BS1867_CACATG_1	#2157_chr1_BS1867_CACATG_1_sg1	GGAGGAGTGGAAAAGCCACA	66.8674	chr1	+	43284644	43285028	43284734	43284740	CCDC23	1675	ZNF691	27509
chr1_BS1868_CACATG_1	#2159_chr1_BS1868_CACATG_1_sg1	GGGAAGCGTTTATCACATGT	91.7204	chr1	+	43290678	43291350	43290847	43290853	CCDC23	7788	ZNF691	21396
chr1_BS1868_CACATG_2	#2160_chr1_BS1868_CACATG_2_sg1	CTTATCAGAAGGCACATGTC	89.4767	chr1	+	43290678	43291350	43290884	43290890	CCDC23	7825	ZNF691	21359
chr1_BS1869_CACGTG_1	#2161_chr1_BS1869_CACGTG_1_sg1	TGGATTGACGAACACGTGTC	99.305	chr1	+	43311469	43311915	43311650	43311656	CCDC23	28591	ZNF691	593
chr1_BS1869_CACGCG_1	#2162_chr1_BS1869_CACGCG_1_sg1	GGCTTAATTAGGGATGCACG	95.9376	chr1	+	43311469	43311915	43311675	43311681	CCDC23	28616	ZNF691	568
chr1_BS1876_CATGTG_1	#2163_chr1_BS1876_CATGTG_1_sg1	TGGGATGGGTTGGGTTCACA	84.8688	chr1	-	43397578	43398245	43398216	43398222	N/A	N/A	SLC2A1	26631
chr1_BS1877_CACATG_1	#2166_chr1_BS1877_CACATG_1_sg1	TAACAGCTTACCCATGTGCC	86.3893	chr1	+	43400968	43401268	43401149	43401155	N/A	N/A	SLC2A1	23698
chr1_BS1884_CATGTG_1	#2168_chr1_BS1884_CATGTG_1_sg1	TGGCGCCGGCACTGAGCACA	85.3596	chr1	-	43423729	43424892	43424049	43424055	N/A	N/A	SLC2A1	798
chr1_BS1884_CACGCG_1	#2169_chr1_BS1884_CACGCG_1_sg1	GCCGGCGCCAACTACGCACG	99.55	chr1	+	43423729	43424892	43424077	43424083	N/A	N/A	SLC2A1	770
chr1_BS1884_CGCGTG_1	#2170_chr1_BS1884_CGCGTG_1_sg1	CCCCAGCAGGGCCGCGTGGA	85.0144	chr1	+	43423729	43424892	43424016	43424022	N/A	N/A	SLC2A1	831
chr1_BS1884_CGCGTG_1	#2171_chr1_BS1884_CGCGTG_1_sg2	CCAGCCCCAGCAGGGCCGCG	69.8203	chr1	+	43423729	43424892	43424016	43424022	N/A	N/A	SLC2A1	831
chr1_BS1884_CGCGTG_1	#2172_chr1_BS1884_CGCGTG_1_sg3	GGGGCGCCGCGCCGTCCACG	96.2816	chr1	+	43423729	43424892	43424016	43424022	N/A	N/A	SLC2A1	831
chr1_BS1888_CACATG_1	#2173_chr1_BS1888_CACATG_1_sg1	GGACCCAAGGAATGACATGT	80.7454	chr1	-	43432592	43433172	43432613	43432619	SLC2A1	7766	N/A	N/A
chr1_BS1893_CACGTG_1	#2175_chr1_BS1893_CACGTG_1_sg1	TGGAGCGATTCGGTGGCACG	96.5281	chr1	-	43637588	43638188	43637913	43637919	FAM183A	24320	EBNA1BP2	73
chr1_BS1900_CATGTG_1	#2176_chr1_BS1900_CATGTG_1_sg1	TCTATGCACAACCATGTGCC	87.2746	chr1	+	43809881	43810305	43810079	43810085	MPL	6605	CDC20	14546
chr1_BS1900_CATGTG_1	#2177_chr1_BS1900_CATGTG_1_sg2	AAACAGGCATCCCAGGCACA	69.7446	chr1	+	43809881	43810305	43810079	43810085	MPL	6605	CDC20	14546
chr1_BS1903_CACGTG_2	#2178_chr1_BS1903_CACGTG_2_sg1	AGGCAGGGGGCGCCGGCACG	86.3753	chr1	+	43832748	43834323	43833552	43833558	ELOVL1	143	MED8	21931
chr1_BS1903_CACGTG_2	#2179_chr1_BS1903_CACGTG_2_sg2	TCCACGGACTCTCCACGTGC	57.4439	chr1	+	43832748	43834323	43833552	43833558	ELOVL1	143	MED8	21931
chr1_BS1903_CACATG_1	#2182_chr1_BS1903_CACATG_1_sg1	CTGGCTGGCTCCCATGTGTC	79.8551	chr1	+	43832748	43834323	43833094	43833100	CDC20	8469	ELOVL1	315
chr1_BS1906_CATGTG_1	#2183_chr1_BS1906_CATGTG_1_sg1	ATTATAACCAACAGTTCACA	63.756	chr1	-	43870835	43871292	43871005	43871011	SZT2	15450	HYI	48655
chr1_BS1907_CACATG_1	#2184_chr1_BS1907_CACATG_1_sg1	TCTCTCTCTCTCTGGACACA	59.6556	chr1	+	43926968	43927392	43927200	43927206	HYI	7540	N/A	N/A
chr1_BS1908_CATGTG_1	#2185_chr1_BS1908_CATGTG_1_sg1	AGGGCATTTCATCCATGTGG	85.0594	chr1	+	43988389	43989134	43988519	43988525	N/A	N/A	PTPRF	3188
chr1_BS1908_CATGTG_1	#2186_chr1_BS1908_CATGTG_1_sg2	GGGAGGGCATTTCATCCATG	83.8439	chr1	+	43988389	43989134	43988519	43988525	N/A	N/A	PTPRF	3188
chr1_BS1908_CATGTG_1	#2187_chr1_BS1908_CATGTG_1_sg3	TAGGAGCCAGCTCCTCCACA	82.4047	chr1	+	43988389	43989134	43988519	43988525	N/A	N/A	PTPRF	3188
chr1_BS1909_CATGTG_1	#2188_chr1_BS1909_CATGTG_1_sg1	GTCTGACCTGTGGAGTCATG	83.1664	chr1	+	43990462	43990920	43990655	43990661	N/A	N/A	PTPRF	1052
chr1_BS1910_CACGTG_1	#2189_chr1_BS1910_CACGTG_1_sg1	GCCTGGATTCAGGGATCACG	78.6785	chr1	-	43994779	43995163	43995100	43995106	PTPRF	3393	N/A	N/A
chr1_BS1912_CACGTG_1	#2190_chr1_BS1912_CACGTG_1_sg1	TCGCGGCCCCGGCGCACGTG	96.4528	chr1	+	43997208	43997518	43997300	43997306	PTPRF	5593	N/A	N/A
chr1_BS1914_CACGTG_1	#2191_chr1_BS1914_CACGTG_1_sg1	GACTCTCCACCCAGTGCACG	93.1088	chr1	+	44045676	44046116	44045874	44045880	N/A	N/A	N/A	N/A
chr1_BS1914_CACGTG_1	#2192_chr1_BS1914_CACGTG_1_sg2	TCTCCACCCAGTGCACGTGG	88.9905	chr1	+	44045676	44046116	44045874	44045880	N/A	N/A	N/A	N/A
chr1_BS1914_CACGTG_1	#2193_chr1_BS1914_CACGTG_1_sg3	CTCCACCCAGTGCACGTGGT	94.3626	chr1	+	44045676	44046116	44045874	44045880	N/A	N/A	N/A	N/A
chr1_BS1914_CATGTG_1	#2194_chr1_BS1914_CATGTG_1_sg1	TCCGACTCTTTGGGGCCATG	87.3449	chr1	+	44045676	44046116	44045917	44045923	N/A	N/A	N/A	N/A
chr1_BS1914_CATGTG_1	#2195_chr1_BS1914_CATGTG_1_sg2	AGTAAGCAAGTCTGACCACA	89.1311	chr1	+	44045676	44046116	44045917	44045923	N/A	N/A	N/A	N/A
chr1_BS1915_CACGTG_1	#2196_chr1_BS1915_CACGTG_1_sg1	TCACAATTCAAGGCACACGT	89.661	chr1	-	44058642	44059026	44058806	44058812	N/A	N/A	N/A	N/A
chr1_BS1915_CACGTG_1	#2197_chr1_BS1915_CACGTG_1_sg2	GTCACAATTCAAGGCACACG	91.0004	chr1	-	44058642	44059026	44058806	44058812	N/A	N/A	N/A	N/A
chr1_BS1915_CACGTG_2	#2198_chr1_BS1915_CACGTG_2_sg1	TGCCTTGAATTGTGACCACG	90.7789	chr1	+	44058642	44059026	44058828	44058834	N/A	N/A	N/A	N/A
chr1_BS1915_CACGTG_2	#2199_chr1_BS1915_CACGTG_2_sg2	CAGTCCCCTGCACGGCCACG	81.1474	chr1	+	44058642	44059026	44058828	44058834	N/A	N/A	N/A	N/A
chr1_BS1915_CATGTG_1	#2200_chr1_BS1915_CATGTG_1_sg1	GTCAGCTCAGGGTGATCACA	77.26	chr1	-	44058642	44059026	44058736	44058742	N/A	N/A	N/A	N/A
chr1_BS1915_CATGTG_2	#2201_chr1_BS1915_CATGTG_2_sg1	CGTGGGCAGGCTGGGTCACA	52.3426	chr1	-	44058642	44059026	44058788	44058794	N/A	N/A	N/A	N/A
chr1_BS1917_CACGCG_1	#2202_chr1_BS1917_CACGCG_1_sg1	TGGAGGCCTTGTGCCACGCG	93.684	chr1	+	44172598	44173538	44172666	44172672	N/A	N/A	ST3GAL3	537
chr1_BS1917_CACGCG_1	#2203_chr1_BS1917_CACGCG_1_sg2	GAACATTTTTAGTCCGCGCG	98.2423	chr1	+	44172598	44173538	44172666	44172672	N/A	N/A	ST3GAL3	537
chr1_BS1918_CACATG_1	#2204_chr1_BS1918_CACATG_1_sg1	TACATGGTTTCCACTGCACA	84.4958	chr1	+	44300042	44300638	44300502	44300508	N/A	N/A	N/A	N/A
chr1_BS1918_CACATG_1	#2205_chr1_BS1918_CACATG_1_sg2	ACATGGTTTCCACTGCACAT	90.5429	chr1	+	44300042	44300638	44300502	44300508	N/A	N/A	N/A	N/A
chr1_BS1918_CACATG_1	#2206_chr1_BS1918_CACATG_1_sg3	CATGGTTTCCACTGCACATG	87.1348	chr1	+	44300042	44300638	44300502	44300508	N/A	N/A	N/A	N/A
chr1_BS1918_CATGTG_1	#2207_chr1_BS1918_CATGTG_1_sg1	CCCTCCCACTAGATATCATG	89.8583	chr1	+	44300042	44300638	44300356	44300362	N/A	N/A	N/A	N/A
chr1_BS1918_CACGCG_1	#2208_chr1_BS1918_CACGCG_1_sg1	CACATGCTGTGTGACACGCG	89.4736	chr1	-	44300042	44300638	44300413	44300419	N/A	N/A	N/A	N/A
chr1_BS1920_CACGTG_1	#2210_chr1_BS1920_CACGTG_1_sg1	AGGTACAAGATCCCCACGTG	96.0841	chr1	+	44324026	44324336	44324195	44324201	N/A	N/A	N/A	N/A
chr1_BS1920_CACGTG_1	#2212_chr1_BS1920_CACGTG_1_sg2	CAGGTACAAGATCCCCACGT	95.8504	chr1	+	44324026	44324336	44324195	44324201	N/A	N/A	N/A	N/A
chr1_BS1920_CACGTG_1	#2214_chr1_BS1920_CACGTG_1_sg3	CAGCAAGAACTCCCCACGTG	91.9636	chr1	+	44324026	44324336	44324195	44324201	N/A	N/A	N/A	N/A
chr1_BS1920_CACGTG_1	#2215_chr1_BS1920_CACGTG_1_sg4	GCAGCAAGAACTCCCCACGT	93.0846	chr1	+	44324026	44324336	44324195	44324201	N/A	N/A	N/A	N/A
chr1_BS1924_CACGTG_1	#2216_chr1_BS1924_CACGTG_1_sg1	GGAGGAGGCCGGGAGCACGT	78.8753	chr1	-	44412064	44412799	44412285	44412291	ARTN	13294	IPO13	192
chr1_BS1924_CACGTG_1	#2217_chr1_BS1924_CACGTG_1_sg2	CGGAGGAGGCCGGGAGCACG	76.396	chr1	-	44412064	44412799	44412285	44412291	ARTN	13294	IPO13	192
chr1_BS1926_CACGTG_1	#2218_chr1_BS1926_CACGTG_1_sg1	ACTGTTTCTCCGCTACACGT	96.3724	chr1	-	44435391	44436011	44435663	44435669	DPH2	11	ATP6V0B	4656
chr1_BS1926_CACGTG_1	#2219_chr1_BS1926_CACGTG_1_sg2	TACTGTTTCTCCGCTACACG	95.8106	chr1	-	44435391	44436011	44435663	44435669	DPH2	11	ATP6V0B	4656
chr1_BS1928_CACGTG_1	#2220_chr1_BS1928_CACGTG_1_sg1	GGAACCGGCGTGGGGTCACG	92.7471	chr1	+	44440232	44440779	44440574	44440580	ATP6V0B	255	B4GALT2	4299
chr1_BS1928_CACGTG_2	#2221_chr1_BS1928_CACGTG_2_sg1	CGTGGTACCGGCGCATCACG	98.5017	chr1	+	44440232	44440779	44440592	44440598	ATP6V0B	273	B4GALT2	4281
chr1_BS1928_CACGTG_2	#2222_chr1_BS1928_CACGTG_2_sg2	GTGGTACCGGCGCATCACGT	99.3512	chr1	+	44440232	44440779	44440592	44440598	ATP6V0B	273	B4GALT2	4281
chr1_BS1928_CACGCG_1	#2223_chr1_BS1928_CACGCG_1_sg1	GGTGAGGCAGAGGGCACGCG	83.3978	chr1	+	44440232	44440779	44440299	44440305	DPH2	4647	ATP6V0B	20
chr1_BS1929_CATGTG_1	#2224_chr1_BS1929_CATGTG_1_sg1	GATGACATCTAGCACATGGT	78.8787	chr1	-	44443344	44443768	44443565	44443571	ATP6V0B	3246	B4GALT2	1308
chr1_BS1929_CATGTG_1	#2225_chr1_BS1929_CATGTG_1_sg2	AGAAGATGACATCTAGCACA	82.492	chr1	-	44443344	44443768	44443565	44443571	ATP6V0B	3246	B4GALT2	1308
chr1_BS1931_CACGTG_1	#2226_chr1_BS1931_CACGTG_1_sg1	GGGCTGGCAGGCTGAACACG	86.983	chr1	-	44445218	44445856	44445545	44445551	B4GALT2	672	CCDC24	11734
chr1_BS1931_CACGTG_2	#2227_chr1_BS1931_CACGTG_2_sg1	AGGGTGGGAATGTCTGCACG	91.5969	chr1	+	44445218	44445856	44445643	44445649	B4GALT2	770	CCDC24	11636
chr1_BS1931_CACGTG_2	#2228_chr1_BS1931_CACGTG_2_sg2	GGGTGGGAATGTCTGCACGT	89.6124	chr1	+	44445218	44445856	44445643	44445649	B4GALT2	770	CCDC24	11636
chr1_BS1932_CACGCG_1	#2229_chr1_BS1932_CACGCG_1_sg1	GTCCGGCGGGCGGCGCGTGC	86.9994	chr1	-	44456986	44457764	44457187	44457193	B4GALT2	12314	CCDC24	92
chr1_BS1932_CACGCG_2	#2230_chr1_BS1932_CACGCG_2_sg1	TTTCCCGGGTGATGGCCACG	92.2409	chr1	+	44456986	44457764	44457262	44457268	B4GALT2	12389	CCDC24	17
chr1_BS1932_CACGCG_2	#2231_chr1_BS1932_CACGCG_2_sg2	CTAGCCCCACCTCTTCCGCG	86.6924	chr1	+	44456986	44457764	44457262	44457268	B4GALT2	12389	CCDC24	17
chr1_BS1933_CATGTG_1	#2233_chr1_BS1933_CATGTG_1_sg1	TGGAGGTTGGGGCCATGTGG	61.456	chr1	+	44460450	44460908	44460710	44460716	CCDC24	3431	SLC6A9	22302
chr1_BS1933_CATGTG_1	#2234_chr1_BS1933_CATGTG_1_sg2	GCTCAGCTGAGTCCACCACA	85.2187	chr1	+	44460450	44460908	44460710	44460716	CCDC24	3431	SLC6A9	22302
chr1_BS1935_CACGTG_1	#2235_chr1_BS1935_CACGTG_1_sg1	GTTACATCAGCCGCCACGTG	97.8291	chr1	+	44495596	44496121	44495942	44495948	SLC6A9	12930	N/A	N/A
chr1_BS1935_CACGTG_1	#2236_chr1_BS1935_CACGTG_1_sg2	TTACATCAGCCGCCACGTGT	98.457	chr1	+	44495596	44496121	44495942	44495948	SLC6A9	12930	N/A	N/A
chr1_BS1935_CACGTG_1	#2237_chr1_BS1935_CACGTG_1_sg3	CGCCAGCTTAGGCCCACACG	94.2611	chr1	+	44495596	44496121	44495942	44495948	SLC6A9	12930	N/A	N/A
chr1_BS1935_CACGTG_1	#2238_chr1_BS1935_CACGTG_1_sg4	CAGCTTAGGCCCACACGTGG	89.9177	chr1	+	44495596	44496121	44495942	44495948	SLC6A9	12930	N/A	N/A
chr1_BS1940_CACATG_1	#2239_chr1_BS1940_CACATG_1_sg1	AATAATTAGATAGAAACACA	60.1011	chr1	+	44513330	44513754	44513440	44513446	SLC6A9	30428	N/A	N/A
chr1_BS1940_CACATG_1	#2240_chr1_BS1940_CACATG_1_sg2	ATAATTAGATAGAAACACAT	63.6588	chr1	+	44513330	44513754	44513440	44513446	SLC6A9	30428	N/A	N/A
chr1_BS1944_CACATG_1	#2241_chr1_BS1944_CACATG_1_sg1	GCTGGAGCTAAGCAAACATG	85.641	chr1	-	44749327	44749577	44749466	44749472	N/A	N/A	N/A	N/A
chr1_BS1944_CACATG_1	#2242_chr1_BS1944_CACATG_1_sg2	GGAGCTAAGCAAACATGTGG	84.2801	chr1	-	44749327	44749577	44749466	44749472	N/A	N/A	N/A	N/A
chr1_BS1948_CACATG_1	#2244_chr1_BS1948_CACATG_1_sg1	TCACATCTTCTGTGGCCACA	59.7058	chr1	+	44987122	44987546	44987347	44987353	N/A	N/A	N/A	N/A
chr1_BS1948_CACATG_1	#2245_chr1_BS1948_CACATG_1_sg2	TTCTGTACGAGCGATCCATG	97.9015	chr1	+	44987122	44987546	44987347	44987353	N/A	N/A	N/A	N/A
chr1_BS1949_CACGTG_1	#2246_chr1_BS1949_CACGTG_1_sg1	TTTTGGCATCTTTTATCACG	84.1936	chr1	+	44997781	44998240	44998148	44998154	N/A	N/A	N/A	N/A
chr1_BS1959_CACATG_1	#2249_chr1_BS1959_CACATG_1_sg1	CTAGGGAGCACTGTTTCACA	87.1264	chr1	+	45173566	45174006	45173756	45173762	C1orf228	33363	KIF2C	31733
chr1_BS1959_CATGTG_1	#2250_chr1_BS1959_CATGTG_1_sg1	GTTCCTACGGGTCCTACATG	96.2309	chr1	+	45173566	45174006	45173864	45173870	C1orf228	33471	KIF2C	31625
chr1_BS1959_CATGTG_1	#2251_chr1_BS1959_CATGTG_1_sg2	CACTGTTTAGGACCACATGT	88.9482	chr1	+	45173566	45174006	45173864	45173870	C1orf228	33471	KIF2C	31625
chr1_BS1962_CACATG_2	#2253_chr1_BS1962_CACATG_2_sg1	ACTGCTACTCTGAACACATG	74.3157	chr1	-	45187677	45188099	45187920	45187926	C1orf228	47527	KIF2C	17569
chr1_BS1963_CATGTG_1	#2255_chr1_BS1963_CATGTG_1_sg1	AGAGAAACCAGAGCATGTGT	71.0372	chr1	+	45196299	45197286	45196839	45196845	N/A	N/A	KIF2C	8650
chr1_BS1965_CACGTG_1	#2256_chr1_BS1965_CACGTG_1_sg1	GAGTTGTCATCATACACGTG	97.5347	chr1	-	45240759	45241835	45241533	45241539	RPS8	288	BEST4	11893
chr1_BS1965_CACATG_1	#2257_chr1_BS1965_CACATG_1_sg1	CCTTCCCCGCTTCCACATGC	81.7863	chr1	+	45240759	45241835	45241696	45241702	RPS8	451	BEST4	11730
chr1_BS1969_CACGCG_2	#2260_chr1_BS1969_CACGCG_2_sg1	AATCCAGGCAGCGCCACGCG	94.4294	chr1	+	45265281	45266340	45266073	45266079	PLK3	177	TCTEX1D4	6884
chr1_BS1972_CACGCG_1	#2262_chr1_BS1972_CACGCG_1_sg1	CCCGCACAAGGGGCTGCGCG	90.9091	chr1	-	45279430	45279756	45279588	45279594	BTBD19	5435	PTCH2	29028
chr1_BS1977_CACGTG_1	#2263_chr1_BS1977_CACGTG_1_sg1	CTGCCTTCAGGCAGCACACG	86.6414	chr1	-	45451365	45451822	45451590	45451596	N/A	N/A	EIF2B3	804
chr1_BS1981_CATGTG_1	#2264_chr1_BS1981_CATGTG_1_sg1	CATGTTGAAGATCACATGAT	87.0775	chr1	-	45477634	45478142	45477814	45477820	UROD	10	N/A	N/A
chr1_BS1981_CACGCG_1	#2265_chr1_BS1981_CACGCG_1_sg1	GGTGAGTTCTCCAGAGCACG	88.2879	chr1	+	45477634	45478142	45477972	45477978	UROD	168	N/A	N/A
chr1_BS1987_CACGTG_1	#2266_chr1_BS1987_CACGTG_1_sg1	CAGCCAGCTATAAGGTCACG	92.2566	chr1	+	45504658	45505117	45504922	45504928	UROD	27118	N/A	N/A
chr1_BS1988_CACGTG_1	#2267_chr1_BS1988_CACGTG_1_sg1	CCCATTGCATCACTGTCACG	89.4677	chr1	-	45550194	45550634	45550409	45550415	N/A	N/A	N/A	N/A
chr1_BS1994_CGCGTG_1	#2268_chr1_BS1994_CGCGTG_1_sg1	GGACCAGGAACGAGAGCGCG	89.953	chr1	+	45769419	45770079	45769529	45769535	N/A	N/A	HPDL	23015
chr1_BS1994_CGCGTG_1	#2269_chr1_BS1994_CGCGTG_1_sg2	GACCAGGAACGAGAGCGCGT	91.6287	chr1	+	45769419	45770079	45769529	45769535	N/A	N/A	HPDL	23015
chr1_BS1995_CGCGTG_1	#2270_chr1_BS1995_CGCGTG_1_sg1	GCGCGAGCACAGGCACCGCG	94.4903	chr1	+	45792370	45792927	45792554	45792560	HPDL	10	TOE1	12787
chr1_BS1995_CGCGTG_1	#2271_chr1_BS1995_CGCGTG_1_sg2	TGCTGGTTGTGAGAACCACG	86.7303	chr1	+	45792370	45792927	45792554	45792560	HPDL	10	TOE1	12787
chr1_BS1998_CACGTG_1	#2272_chr1_BS1998_CACGTG_1_sg1	TTAGCGCTAGGAATGCCACG	96.2058	chr1	+	45956703	45957255	45956985	45956991	TESK2	145	MMACHC	8870
chr1_BS1998_CACGTG_1	#2273_chr1_BS1998_CACGTG_1_sg2	GTGCCCACCCTCATACCACG	92.3069	chr1	+	45956703	45957255	45956985	45956991	TESK2	145	MMACHC	8870
chr1_BS2000_CATGTG_1	#2275_chr1_BS2000_CATGTG_1_sg1	TAGCCTGGACAGATGACACA	87.6647	chr1	-	45978237	45978690	45978474	45978480	MMACHC	12619	PRDX1	9136
chr1_BS2001_CACGTG_1	#2276_chr1_BS2001_CACGTG_1_sg1	CCCCCGGCAACTCGAGCACG	96.2683	chr1	-	45987014	45987980	45987232	45987238	MMACHC	21377	PRDX1	378
chr1_BS2002_CACGTG_1	#2277_chr1_BS2002_CACGTG_1_sg1	CGCCCCTTGCACCGCCCACG	93.7084	chr1	+	46016210	46016835	46016488	46016494	AKR1A1	34	NASP	33171
chr1_BS2002_CACGTG_1	#2279_chr1_BS2002_CACGTG_1_sg2	GCAGGTGGCGCTGGCCACGT	88.6259	chr1	+	46016210	46016835	46016488	46016494	AKR1A1	34	NASP	33171
chr1_BS2002_CGCGTG_1	#2281_chr1_BS2002_CGCGTG_1_sg1	GGCATAAAGGATCACGCGCA	98.4493	chr1	-	46016210	46016835	46016674	46016680	AKR1A1	220	NASP	32985
chr1_BS2002_CGCGTG_1	#2282_chr1_BS2002_CGCGTG_1_sg2	GGGCATAAAGGATCACGCGC	98.7458	chr1	-	46016210	46016835	46016674	46016680	AKR1A1	220	NASP	32985
chr1_BS2011_CACGTG_1	#2288_chr1_BS2011_CACGTG_1_sg1	CTGCCCTCAGCTCTGCCACG	69.1596	chr1	+	46235011	46235455	46235216	46235222	IPP	18731	MAST2	34062
chr1_BS2011_CACGTG_1	#2289_chr1_BS2011_CACGTG_1_sg2	TGTGCTGCCATAGGGCCACG	88.9178	chr1	+	46235011	46235455	46235216	46235222	IPP	18731	MAST2	34062
chr1_BS2013_CACATG_1	#2290_chr1_BS2013_CACATG_1_sg1	ATCTGCTCAGCAACATGTGG	84.8837	chr1	-	46268331	46268789	46268554	46268560	N/A	N/A	MAST2	724
chr1_BS2013_CACATG_1	#2291_chr1_BS2013_CACATG_1_sg2	CTCATCTGCTCAGCAACATG	84.6674	chr1	-	46268331	46268789	46268554	46268560	N/A	N/A	MAST2	724
chr1_BS2014_CGCGTG_1	#2293_chr1_BS2014_CGCGTG_1_sg1	ACCGTTCGCTGGCGCGTGCG	97.9405	chr1	+	46268988	46269458	46269194	46269200	N/A	N/A	MAST2	84
chr1_BS2014_CGCGTG_2	#2294_chr1_BS2014_CGCGTG_2_sg1	GCTCCCGGTGCGCGCGCGTG	95.5859	chr1	+	46268988	46269458	46269250	46269256	N/A	N/A	MAST2	28
chr1_BS2014_CGCGTG_2	#2295_chr1_BS2014_CGCGTG_2_sg2	CTCCCGGTGCGCGCGCGTGA	96.3608	chr1	+	46268988	46269458	46269250	46269256	N/A	N/A	MAST2	28
chr1_BS2014_CGCGTG_2	#2296_chr1_BS2014_CGCGTG_2_sg3	TCCCGGTGCGCGCGCGTGAG	97.15	chr1	+	46268988	46269458	46269250	46269256	N/A	N/A	MAST2	28
chr1_BS2015_CACGTG_1	#2297_chr1_BS2015_CACGTG_1_sg1	TGCTCAGAACTCACAACACG	93.3421	chr1	+	46329764	46330235	46329996	46330002	N/A	N/A	N/A	N/A
chr1_BS2018_CACGTG_1	#2298_chr1_BS2018_CACGTG_1_sg1	CTGCTCTTGGAATGCTCACG	91.8274	chr1	-	46519359	46519799	46519575	46519581	N/A	N/A	N/A	N/A
chr1_BS2019_CACATG_1	#2299_chr1_BS2019_CACATG_1_sg1	TTGTTAAGGATATATTCACA	71.319	chr1	+	46536059	46536499	46536438	46536444	N/A	N/A	N/A	N/A
chr1_BS2019_CACATG_1	#2300_chr1_BS2019_CACATG_1_sg2	TGTTAAGGATATATTCACAT	80.927	chr1	+	46536059	46536499	46536438	46536444	N/A	N/A	N/A	N/A
chr1_BS2019_CATGTG_2	#2301_chr1_BS2019_CATGTG_2_sg1	TAATGTGAAACCAGTCCATG	86.8761	chr1	+	46536059	46536499	46536295	46536301	N/A	N/A	N/A	N/A
chr1_BS2019_CATGTG_2	#2302_chr1_BS2019_CATGTG_2_sg2	GAGAAGGGGACGTGACCACA	84.135	chr1	+	46536059	46536499	46536295	46536301	N/A	N/A	N/A	N/A
chr1_BS2025_CACATG_1	#2303_chr1_BS2025_CACATG_1_sg1	TCTTCCAGTCCTGCAGCACA	78.7125	chr1	+	46637602	46637838	46637666	46637672	PIK3R3	41321	TSPAN1	3082
chr1_BS2029_CACGCG_1	#2304_chr1_BS2029_CACGCG_1_sg1	ACCCGTTCCGGACACCCACG	94.0808	chr1	+	46663784	46664225	46663990	46663996	POMGNT1	819	LURAP1	5015
chr1_BS2029_CACGCG_1	#2305_chr1_BS2029_CACGCG_1_sg2	CGTTCCGGACACCCACGCGG	97.1625	chr1	+	46663784	46664225	46663990	46663996	POMGNT1	819	LURAP1	5015
chr1_BS2029_CACGCG_1	#2306_chr1_BS2029_CACGCG_1_sg3	AGCCGTGAGTGCCTCCGCGT	98.3005	chr1	+	46663784	46664225	46663990	46663996	POMGNT1	819	LURAP1	5015
chr1_BS2029_CACGCG_1	#2307_chr1_BS2029_CACGCG_1_sg4	AAGCCGTGAGTGCCTCCGCG	94.2439	chr1	+	46663784	46664225	46663990	46663996	POMGNT1	819	LURAP1	5015
chr1_BS2031_CACATG_1	#2308_chr1_BS2031_CACATG_1_sg1	TGATGGAGCTGTGGGCATGT	74.6541	chr1	-	46689052	46689531	46689518	46689524	LURAP1	20513	RAD54L	23848
chr1_BS2031_CACATG_1	#2309_chr1_BS2031_CACATG_1_sg2	GTGATGGAGCTGTGGGCATG	70.1155	chr1	-	46689052	46689531	46689518	46689524	LURAP1	20513	RAD54L	23848
chr1_BS2032_CACGTG_1	#2310_chr1_BS2032_CACGTG_1_sg1	AGAGCCAGAGTTTTGCCACG	63.203	chr1	+	46694350	46694774	46694575	46694581	LURAP1	25570	RAD54L	18791
chr1_BS2032_CACGTG_1	#2311_chr1_BS2032_CACGTG_1_sg2	CCATACCAGTCTAGGCCACG	59.5771	chr1	+	46694350	46694774	46694575	46694581	LURAP1	25570	RAD54L	18791
chr1_BS2033_CACGTG_1	#2312_chr1_BS2033_CACGTG_1_sg1	CATTGCCCGAGCCCGCCACG	95.8196	chr1	+	46712508	46712949	46712706	46712712	LURAP1	43701	RAD54L	660
chr1_BS2033_CACGTG_1	#2313_chr1_BS2033_CACGTG_1_sg2	GGCCCAGACTGCCACGTGGC	73.0975	chr1	+	46712508	46712949	46712706	46712712	LURAP1	43701	RAD54L	660
chr1_BS2033_CACGTG_1	#2314_chr1_BS2033_CACGTG_1_sg3	CGGCCCAGACTGCCACGTGG	91.0012	chr1	+	46712508	46712949	46712706	46712712	LURAP1	43701	RAD54L	660
chr1_BS2033_CACGTG_1	#2315_chr1_BS2033_CACGTG_1_sg4	ATTCGGCCCAGACTGCCACG	94.3582	chr1	+	46712508	46712949	46712706	46712712	LURAP1	43701	RAD54L	660
chr1_BS2034_CGCGTG_1	#2316_chr1_BS2034_CGCGTG_1_sg1	GGGTTTTTTACACGCCCGCG	99.8744	chr1	+	46713162	46713628	46713554	46713560	RAD54L	188	N/A	N/A
chr1_BS2034_CGCGTG_1	#2317_chr1_BS2034_CGCGTG_1_sg2	GGTCGAGCAGGAAGCCACGC	92.3005	chr1	+	46713162	46713628	46713554	46713560	RAD54L	188	N/A	N/A
chr1_BS2034_CGCGTG_1	#2318_chr1_BS2034_CGCGTG_1_sg3	AGGTCGAGCAGGAAGCCACG	87.6354	chr1	+	46713162	46713628	46713554	46713560	RAD54L	188	N/A	N/A
chr1_BS2041_CGCGTG_1	#2319_chr1_BS2041_CGCGTG_1_sg1	GAGCGGGCGGGCTGCGCGTG	86.6615	chr1	+	46859790	46860142	46859968	46859974	FAAH	30	N/A	N/A
chr1_BS2043_CATGTG_1	#2320_chr1_BS2043_CATGTG_1_sg1	TTTGTGGATAAGCACATGTT	85.9622	chr1	-	46885805	46886289	46886237	46886243	FAAH	26299	N/A	N/A
chr1_BS2043_CATGTG_1	#2321_chr1_BS2043_CATGTG_1_sg2	ATTTGTGGATAAGCACATGT	79.6798	chr1	-	46885805	46886289	46886237	46886243	FAAH	26299	N/A	N/A
chr1_BS2044_CACGTG_1	#2322_chr1_BS2044_CACGTG_1_sg1	TATTATGAGAATAAACCACG	87.8621	chr1	+	46887343	46887783	46887510	46887516	FAAH	27572	N/A	N/A
chr1_BS2044_CACGTG_1	#2323_chr1_BS2044_CACGTG_1_sg2	ATTATGAGAATAAACCACGT	89.2313	chr1	+	46887343	46887783	46887510	46887516	FAAH	27572	N/A	N/A
chr1_BS2044_CACGTG_1	#2324_chr1_BS2044_CACGTG_1_sg3	AGGCTGGATCAGATCCCACG	87.5577	chr1	+	46887343	46887783	46887510	46887516	FAAH	27572	N/A	N/A
chr1_BS2046_CACATG_1	#2326_chr1_BS2046_CACATG_1_sg1	TGACTCTCCCTGCACACATG	51.8642	chr1	+	46907880	46908601	46908086	46908092	FAAH	48148	N/A	N/A
chr1_BS2048_CATGTG_1	#2329_chr1_BS2048_CATGTG_1_sg1	TTGACCCAACCACGGGCATG	91.7325	chr1	+	46943038	46943479	46943167	46943173	N/A	N/A	DMBX1	29500
chr1_BS2050_CACATG_1	#2330_chr1_BS2050_CACATG_1_sg1	GGGCCAGGTGCACATGTGGA	81.8679	chr1	-	46953406	46953790	46953510	46953516	N/A	N/A	DMBX1	19157
chr1_BS2050_CACATG_1	#2331_chr1_BS2050_CACATG_1_sg2	CATGGGGCCAGGTGCACATG	69.2671	chr1	-	46953406	46953790	46953510	46953516	N/A	N/A	DMBX1	19157
chr1_BS2052_CACGTG_1	#2333_chr1_BS2052_CACGTG_1_sg1	CCAGCACCCAGGAAGGCACG	65.1522	chr1	+	46985886	46986570	46986105	46986111	DMBX1	13438	KNCN	31224
chr1_BS2052_CACGTG_1	#2334_chr1_BS2052_CACGTG_1_sg2	CAGCACCCAGGAAGGCACGT	87.3554	chr1	+	46985886	46986570	46986105	46986111	DMBX1	13438	KNCN	31224
chr1_BS2052_CATGTG_1	#2335_chr1_BS2052_CATGTG_1_sg1	GGTGCACATGGGTGTTCACA	84.1818	chr1	-	46985886	46986570	46986551	46986557	DMBX1	13884	KNCN	30778
chr1_BS2052_CATGTG_2	#2336_chr1_BS2052_CATGTG_2_sg1	ATGTGTGGGTTGGTGCACAT	89.5094	chr1	-	46985886	46986570	46986563	46986569	DMBX1	13896	KNCN	30766
chr1_BS2052_CATGTG_2	#2337_chr1_BS2052_CATGTG_2_sg2	GATGTGTGGGTTGGTGCACA	83.6307	chr1	-	46985886	46986570	46986563	46986569	DMBX1	13896	KNCN	30766
chr1_BS2053_CACGTG_1	#2339_chr1_BS2053_CACGTG_1_sg1	GGGCGTGTGTGGGTGCACGT	68.887	chr1	+	46988021	46988630	46988424	46988430	DMBX1	15757	KNCN	28905
chr1_BS2053_CATGTG_1	#2340_chr1_BS2053_CATGTG_1_sg1	GGCCTCTGCACAGCATGTGC	79.5739	chr1	+	46988021	46988630	46988546	46988552	DMBX1	15879	KNCN	28783
chr1_BS2053_CATGTG_1	#2341_chr1_BS2053_CATGTG_1_sg2	GCCTCTGCACAGCATGTGCT	84.085	chr1	+	46988021	46988630	46988546	46988552	DMBX1	15879	KNCN	28783
chr1_BS2054_CATGTG_1	#2343_chr1_BS2054_CATGTG_1_sg1	GGGCACCCCGGGCACATGGC	86.6565	chr1	+	46993423	46994097	46993860	46993866	DMBX1	21193	KNCN	23469
chr1_BS2062_CACGCG_1	#2346_chr1_BS2062_CACGCG_1_sg1	TCTCGGCCACTCACACGCGC	94.0543	chr1	+	47184602	47185061	47184629	47184635	TEX38	47125	EFCAB14	107
chr1_BS2074_CGCGTG_1	#2348_chr1_BS2074_CGCGTG_1_sg1	CCGCTACGGGGGTACGCGTG	99.4129	chr1	+	47697842	47698349	47697858	47697864	TAL1	471	N/A	N/A
chr1_BS2078_CGCGTG_1	#2349_chr1_BS2078_CGCGTG_1_sg1	CGGCCACCGCGCCGCCCGCG	83.1722	chr1	+	47799128	47800608	47799920	47799926	CMPK1	452	N/A	N/A
chr1_BS2078_CGCGTG_1	#2350_chr1_BS2078_CGCGTG_1_sg2	CTCGGCCACTGCCACGCGGG	88.9188	chr1	+	47799128	47800608	47799920	47799926	CMPK1	452	N/A	N/A
chr1_BS2078_CGCGTG_1	#2351_chr1_BS2078_CGCGTG_1_sg3	GCCCTCGGCCACTGCCACGC	84.3302	chr1	+	47799128	47800608	47799920	47799926	CMPK1	452	N/A	N/A
chr1_BS2078_CGCGTG_1	#2352_chr1_BS2078_CGCGTG_1_sg4	GGCCCTCGGCCACTGCCACG	85.7902	chr1	+	47799128	47800608	47799920	47799926	CMPK1	452	N/A	N/A
chr1_BS2079_CACGTG_1	#2353_chr1_BS2079_CACGTG_1_sg1	CTCAGAAGGGTTACACGTGA	94.088	chr1	+	47898008	47898448	47898432	47898438	FOXE3	16689	FOXD2	3256
chr1_BS2082_CACATG_1	#2354_chr1_BS2082_CACATG_1_sg1	AGGCGTTATCAGGGGACACA	92.0765	chr1	+	47935585	47935969	47935757	47935763	FOXD2	34069	N/A	N/A
chr1_BS2084_CACATG_1	#2357_chr1_BS2084_CACATG_1_sg1	GAGGGGGAAGGGCAACCACA	74.4381	chr1	+	48237636	48237946	48237775	48237781	N/A	N/A	N/A	N/A
chr1_BS2084_CACATG_1	#2358_chr1_BS2084_CACATG_1_sg2	TGTCATCACCCAGCACCATG	87.3077	chr1	+	48237636	48237946	48237775	48237781	N/A	N/A	N/A	N/A
chr1_BS2085_CATGTG_1	#2359_chr1_BS2085_CATGTG_1_sg1	GTGAGCCCTGTCCATGTGCT	72.205	chr1	+	48331653	48331903	48331807	48331813	N/A	N/A	N/A	N/A
chr1_BS2087_CACGTG_1	#2362_chr1_BS2087_CACGTG_1_sg1	TCTGGGTGCACAGTTCCACG	64.966	chr1	+	48384109	48384549	48384303	48384309	N/A	N/A	N/A	N/A
chr1_BS2089_CACGTG_2	#2364_chr1_BS2089_CACGTG_2_sg1	ATGCTTCTGGAGACACCACG	90.3828	chr1	+	48397090	48397476	48397285	48397291	N/A	N/A	N/A	N/A
chr1_BS2089_CACGTG_2	#2365_chr1_BS2089_CACGTG_2_sg2	TGCTTCTGGAGACACCACGT	88.4784	chr1	+	48397090	48397476	48397285	48397291	N/A	N/A	N/A	N/A
chr1_BS2089_CACGTG_2	#2366_chr1_BS2089_CACGTG_2_sg3	GCTTCTGGAGACACCACGTG	88.352	chr1	+	48397090	48397476	48397285	48397291	N/A	N/A	N/A	N/A
chr1_BS2089_CACGTG_2	#2367_chr1_BS2089_CACGTG_2_sg4	CGATACTTGCCCTCCCCACG	95.2993	chr1	+	48397090	48397476	48397285	48397291	N/A	N/A	N/A	N/A
chr1_BS2095_CACGTG_1	#2368_chr1_BS2095_CACGTG_1_sg1	TTGACAGGAGGGTGGTCACG	84.8311	chr1	-	51425673	51426273	51426005	51426011	FAF1	69	CDKN2C	8361
chr1_BS2095_CACGTG_2	#2369_chr1_BS2095_CACGTG_2_sg1	ACCAGATTGTGCACCTCACG	94.0271	chr1	+	51425673	51426273	51426196	51426202	FAF1	260	CDKN2C	8170
chr1_BS2095_CACGTG_2	#2370_chr1_BS2095_CACGTG_2_sg2	TTTGTGTGACTAACCACGTG	92.7884	chr1	+	51425673	51426273	51426196	51426202	FAF1	260	CDKN2C	8170
chr1_BS2105_CACGTG_1	#2371_chr1_BS2105_CACGTG_1_sg1	TGGAGCGCAGGAGCAGCACG	83.8269	chr1	-	51763410	51763826	51763669	51763675	N/A	N/A	TTC39A	24271
chr1_BS2105_CATGTG_1	#2372_chr1_BS2105_CATGTG_1_sg1	GCACGTGGCAGTCACATGGC	86.9179	chr1	-	51763410	51763826	51763658	51763664	N/A	N/A	TTC39A	24282
chr1_BS2105_CATGTG_1	#2373_chr1_BS2105_CATGTG_1_sg2	AGCAGCACGTGGCAGTCACA	84.4115	chr1	-	51763410	51763826	51763658	51763664	N/A	N/A	TTC39A	24282
chr1_BS2107_CATGTG_1	#2374_chr1_BS2107_CATGTG_1_sg1	CCATGACTCATCAGAGCATG	86.813	chr1	+	51796882	51797311	51797099	51797105	TTC39A	9159	N/A	N/A
chr1_BS2111_CATGTG_1	#2375_chr1_BS2111_CATGTG_1_sg1	AGTTTCTCTTTACAACCATG	81.6767	chr1	+	51911561	51911985	51911764	51911770	N/A	N/A	N/A	N/A
chr1_BS2111_CATGTG_1	#2376_chr1_BS2111_CATGTG_1_sg2	ACGTCACAAGTGGGGCCACA	90.3263	chr1	+	51911561	51911985	51911764	51911770	N/A	N/A	N/A	N/A
chr1_BS2115_CACATG_1	#2378_chr1_BS2115_CACATG_1_sg1	CTTTGAAGAGTCCTGCCACA	83.3601	chr1	+	52034839	52035279	52035088	52035094	N/A	N/A	OSBPL9	47457
chr1_BS2115_CACATG_1	#2379_chr1_BS2115_CACATG_1_sg2	AACTCCACCCCGCCTCCATG	85.531	chr1	+	52034839	52035279	52035088	52035094	N/A	N/A	OSBPL9	47457
chr1_BS2115_CACATG_1	#2380_chr1_BS2115_CACATG_1_sg3	CCACCCCGCCTCCATGTGGC	79.8862	chr1	+	52034839	52035279	52035088	52035094	N/A	N/A	OSBPL9	47457
chr1_BS2119_CACATG_1	#2382_chr1_BS2119_CACATG_1_sg1	AGCTTCCACGATGACTCACA	82.3837	chr1	+	52088083	52088539	52088277	52088283	OSBPL9	5732	N/A	N/A
chr1_BS2121_CACGCG_1	#2383_chr1_BS2121_CACGCG_1_sg1	CGGAAAGTTGTGTCGCGTGG	96.0498	chr1	-	52194857	52195505	52194936	52194942	N/A	N/A	N/A	N/A
chr1_BS2121_CACGCG_1	#2384_chr1_BS2121_CACGCG_1_sg2	CCGGAAAGTTGTGTCGCGTG	98.3047	chr1	-	52194857	52195505	52194936	52194942	N/A	N/A	N/A	N/A
chr1_BS2121_CACGCG_1	#2385_chr1_BS2121_CACGCG_1_sg3	TCCGGAAAGTTGTGTCGCGT	98.8714	chr1	-	52194857	52195505	52194936	52194942	N/A	N/A	N/A	N/A
chr1_BS2121_CACGCG_1	#2386_chr1_BS2121_CACGCG_1_sg4	TTCCGGAAAGTTGTGTCGCG	98.7418	chr1	-	52194857	52195505	52194936	52194942	N/A	N/A	N/A	N/A
chr1_BS2121_CGCGTG_1	#2387_chr1_BS2121_CGCGTG_1_sg1	GGAGTGCGCCTGGGGACACG	84.9674	chr1	-	52194857	52195505	52195187	52195193	N/A	N/A	N/A	N/A
chr1_BS2125_CACGTG_1	#2389_chr1_BS2125_CACGTG_1_sg1	TACTTGCTGTTCCCTCCACG	63.0191	chr1	+	52217733	52218173	52217955	52217961	N/A	N/A	N/A	N/A
chr1_BS2125_CACGTG_1	#2392_chr1_BS2125_CACGTG_1_sg2	GTAAATGCCCTCCACGTGGA	93.0348	chr1	+	52217733	52218173	52217955	52217961	N/A	N/A	N/A	N/A
chr1_BS2125_CACGTG_1	#2393_chr1_BS2125_CACGTG_1_sg3	GGTAAATGCCCTCCACGTGG	93.832	chr1	+	52217733	52218173	52217955	52217961	N/A	N/A	N/A	N/A
chr1_BS2127_CGCGTG_1	#2395_chr1_BS2127_CGCGTG_1_sg1	GAATATTTTTCTTTGACACG	74.7346	chr1	-	52344021	52345048	52344723	52344729	NRD1	114	N/A	N/A
chr1_BS2134_CACGTG_1	#2396_chr1_BS2134_CACGTG_1_sg1	GCGGGGTCGGCTGTATCACG	94.3467	chr1	+	52521746	52522741	52521937	52521943	BTF3L4	81	N/A	N/A
chr1_BS2135_CGCGTG_1	#2399_chr1_BS2135_CGCGTG_1_sg1	GCGCTCCTCCGGGATCCGCG	95.5917	chr1	+	52607477	52607938	52607864	52607870	ZFYVE9	99	N/A	N/A
chr1_BS2135_CGCGTG_1	#2400_chr1_BS2135_CGCGTG_1_sg2	CCCGGGCCGCGGCAGCCACG	82.2856	chr1	+	52607477	52607938	52607864	52607870	ZFYVE9	99	N/A	N/A
chr1_BS2139_CATGTG_1	#2401_chr1_BS2139_CATGTG_1_sg1	GCCGGCAGTGCGCATGTGCA	85.9851	chr1	+	52831472	52832072	52831897	52831903	CC2D1B	20	ORC1	38246
chr1_BS2148_CACGCG_1	#2402_chr1_BS2148_CACGCG_1_sg1	ATCGCGCACTCACACCCACG	94.1943	chr1	+	53018896	53019539	53019107	53019113	ZCCHC11	345	GPX7	48935
chr1_BS2148_CACGCG_1	#2403_chr1_BS2148_CACGCG_1_sg2	GCGCACTCACACCCACGCGG	89.6308	chr1	+	53018896	53019539	53019107	53019113	ZCCHC11	345	GPX7	48935
chr1_BS2148_CACGCG_1	#2404_chr1_BS2148_CACGCG_1_sg3	CGCACTCACACCCACGCGGA	75.4871	chr1	+	53018896	53019539	53019107	53019113	ZCCHC11	345	GPX7	48935
chr1_BS2148_CACGCG_1	#2405_chr1_BS2148_CACGCG_1_sg4	GCGCTCCCTTCCCTCCGCGT	92.8816	chr1	+	53018896	53019539	53019107	53019113	ZCCHC11	345	GPX7	48935
chr1_BS2148_CACGCG_1	#2406_chr1_BS2148_CACGCG_1_sg5	CGCGCTCCCTTCCCTCCGCG	85.9036	chr1	+	53018896	53019539	53019107	53019113	ZCCHC11	345	GPX7	48935
chr1_BS2149_CACATG_1	#2407_chr1_BS2149_CACATG_1_sg1	TGGTCCTTCTCCTTATCATG	89.1619	chr1	-	53079730	53080170	53079926	53079932	GPX7	11884	FAM159A	19089
chr1_BS2150_CACGCG_1	#2408_chr1_BS2150_CACGCG_1_sg1	GGCAGAGCCAGGCGAGCACG	85.4896	chr1	+	53098671	53098971	53098852	53098858	GPX7	30810	FAM159A	163
chr1_BS2152_CACGTG_1	#2409_chr1_BS2152_CACGTG_1_sg1	CTGGAGAAGGAATCACGTGG	83.8183	chr1	-	53163454	53164349	53163794	53163800	N/A	N/A	COA7	244
chr1_BS2152_CACGTG_1	#2410_chr1_BS2152_CACGTG_1_sg2	AGGCTGGAGAAGGAATCACG	56.9382	chr1	-	53163454	53164349	53163794	53163800	N/A	N/A	COA7	244
chr1_BS2152_CACGCG_1	#2412_chr1_BS2152_CACGCG_1_sg1	ATCGCCCTTCCCAACACACG	94.9521	chr1	+	53163454	53164349	53163753	53163759	N/A	N/A	COA7	285
chr1_BS2154_CACGTG_1	#2413_chr1_BS2154_CACGTG_1_sg1	TAGGCCCGACAGGTCACGTG	94.6812	chr1	-	53168808	53169245	53169091	53169097	COA7	5053	ZYG11B	23039
chr1_BS2154_CACGTG_1	#2414_chr1_BS2154_CACGTG_1_sg2	CTAGGCCCGACAGGTCACGT	97.8055	chr1	-	53168808	53169245	53169091	53169097	COA7	5053	ZYG11B	23039
chr1_BS2154_CACGTG_1	#2415_chr1_BS2154_CACGTG_1_sg3	CCTAGGCCCGACAGGTCACG	95.1333	chr1	-	53168808	53169245	53169091	53169097	COA7	5053	ZYG11B	23039
chr1_BS2154_CACATG_1	#2417_chr1_BS2154_CACATG_1_sg1	GTTGAAACAAGAGCATGTGC	84.6129	chr1	-	53168808	53169245	53169045	53169051	COA7	5007	ZYG11B	23085
chr1_BS2158_CGCGTG_1	#2419_chr1_BS2158_CGCGTG_1_sg1	GCGAGGCGACGCGCACGCGG	95.3961	chr1	-	53308227	53308668	53308378	53308384	ZYG11A	196	N/A	N/A
chr1_BS2158_CGCGTG_1	#2420_chr1_BS2158_CGCGTG_1_sg2	GGCGAGGCGACGCGCACGCG	96.5181	chr1	-	53308227	53308668	53308378	53308384	ZYG11A	196	N/A	N/A
chr1_BS2158_CGCGTG_1	#2421_chr1_BS2158_CGCGTG_1_sg3	CGGCGAGGCGACGCGCACGC	95.7904	chr1	-	53308227	53308668	53308378	53308384	ZYG11A	196	N/A	N/A
chr1_BS2158_CGCGTG_1	#2422_chr1_BS2158_CGCGTG_1_sg4	CCGGCGAGGCGACGCGCACG	97.6068	chr1	-	53308227	53308668	53308378	53308384	ZYG11A	196	N/A	N/A
chr1_BS2159_CGCGTG_1	#2423_chr1_BS2159_CGCGTG_1_sg1	TCTGCGCCCGGCGAAGCGCG	94.8646	chr1	+	53308712	53309181	53308879	53308885	ZYG11A	697	N/A	N/A
chr1_BS2164_CACGTG_1	#2424_chr1_BS2164_CACGTG_1_sg1	ACGGCCAGTTCCCTGCCACG	90.3006	chr1	+	53512621	53513076	53512851	53512857	N/A	N/A	PODN	14872
chr1_BS2164_CACGTG_1	#2426_chr1_BS2164_CACGTG_1_sg2	TTCCTATGGAGAGGGCCACG	56.7727	chr1	+	53512621	53513076	53512851	53512857	N/A	N/A	PODN	14872
chr1_BS2166_CACGTG_1	#2427_chr1_BS2166_CACGTG_1_sg1	TGAGCCGTGGCTGCACACGT	93.857	chr1	+	53587330	53587580	53587444	53587450	N/A	N/A	SLC1A7	20860
chr1_BS2166_CACGTG_1	#2428_chr1_BS2166_CACGTG_1_sg2	GAGCCGTGGCTGCACACGTG	94.5325	chr1	+	53587330	53587580	53587444	53587450	N/A	N/A	SLC1A7	20860
chr1_BS2166_CACGTG_1	#2429_chr1_BS2166_CACGTG_1_sg3	CTGAGCCGTGGCTGCACACG	89.7716	chr1	+	53587330	53587580	53587444	53587450	N/A	N/A	SLC1A7	20860
chr1_BS2166_CATGTG_1	#2430_chr1_BS2166_CATGTG_1_sg1	GCCTGAACACAGACATGTGT	86.1003	chr1	+	53587330	53587580	53587362	53587368	N/A	N/A	SLC1A7	20942
chr1_BS2166_CATGTG_1	#2431_chr1_BS2166_CATGTG_1_sg2	CCTGAACACAGACATGTGTT	86.4331	chr1	+	53587330	53587580	53587362	53587368	N/A	N/A	SLC1A7	20942
chr1_BS2169_CACGTG_1	#2432_chr1_BS2169_CACGTG_1_sg1	TTCAGACTTTGTGCACCACG	90.9959	chr1	+	53648996	53649468	53649252	53649258	SLC1A7	40948	CPT2	12848
chr1_BS2174_CACGCG_1	#2435_chr1_BS2174_CACGCG_1_sg1	GCCGGCAGCCGTTTCACGCG	96.3068	chr1	+	53791597	53792041	53791722	53791728	N/A	N/A	LRP8	2099
chr1_BS2175_CACGTG_1	#2437_chr1_BS2175_CACGTG_1_sg1	CACCATGCTTGGCGCGCACG	92.6252	chr1	-	53792168	53792768	53792467	53792473	N/A	N/A	LRP8	1354
chr1_BS2177_CATGTG_1	#2438_chr1_BS2177_CATGTG_1_sg1	AGCCATCCCTGGAGCCCATG	80.3191	chr1	+	53832962	53833346	53833039	53833045	LRP8	39218	N/A	N/A
chr1_BS2177_CATGTG_1	#2439_chr1_BS2177_CATGTG_1_sg2	ATAATTTAGATGGGCCACAT	91.6601	chr1	+	53832962	53833346	53833039	53833045	LRP8	39218	N/A	N/A
chr1_BS2177_CATGTG_1	#2440_chr1_BS2177_CATGTG_1_sg3	GATAATTTAGATGGGCCACA	89.7696	chr1	+	53832962	53833346	53833039	53833045	LRP8	39218	N/A	N/A
chr1_BS2180_CACGTG_1	#2441_chr1_BS2180_CACGTG_1_sg1	CCCTCCGTTTCCCCACGTGC	19.7722	chr1	+	53926021	53926445	53926224	53926230	DMRTB1	1153	N/A	N/A
chr1_BS2180_CACGTG_1	#2442_chr1_BS2180_CACGTG_1_sg2	GCTCCCCTCACCTGCACGTG	87.7978	chr1	+	53926021	53926445	53926224	53926230	DMRTB1	1153	N/A	N/A
chr1_BS2180_CACGTG_1	#2443_chr1_BS2180_CACGTG_1_sg3	GGCTCCCCTCACCTGCACGT	88.2246	chr1	+	53926021	53926445	53926224	53926230	DMRTB1	1153	N/A	N/A
chr1_BS2180_CACGTG_1	#2444_chr1_BS2180_CACGTG_1_sg4	AGGCTCCCCTCACCTGCACG	85.7941	chr1	+	53926021	53926445	53926224	53926230	DMRTB1	1153	N/A	N/A
chr1_BS2181_CATGTG_1	#2446_chr1_BS2181_CATGTG_1_sg1	GCCTCCCACTAGGAGCATGT	89.6607	chr1	+	53935811	53936195	53936058	53936064	DMRTB1	10987	N/A	N/A
chr1_BS2184_CACATG_1	#2447_chr1_BS2184_CACATG_1_sg1	ATGCCATCACTGTGCACATG	73.6884	chr1	-	54155560	54156048	54155851	54155857	N/A	N/A	GLIS1	44026
chr1_BS2185_CACGCG_1	#2449_chr1_BS2185_CACGCG_1_sg1	CAGCGTGGAGAGAACGCGTG	95.7926	chr1	-	54303551	54304454	54303756	54303762	N/A	N/A	NDC1	469
chr1_BS2185_CACGCG_1	#2450_chr1_BS2185_CACGCG_1_sg2	GCAGCGTGGAGAGAACGCGT	94.3758	chr1	-	54303551	54304454	54303756	54303762	N/A	N/A	NDC1	469
chr1_BS2185_CACGCG_1	#2451_chr1_BS2185_CACGCG_1_sg3	GGCAGCGTGGAGAGAACGCG	91.98	chr1	-	54303551	54304454	54303756	54303762	N/A	N/A	NDC1	469
chr1_BS2196_CACATG_1	#2454_chr1_BS2196_CACATG_1_sg1	GGGACCTTATCGGGAGCACA	95.3035	chr1	+	54629234	54629711	54629457	54629463	CDCP2	10778	CYB5RL	36289
chr1_BS2196_CACATG_1	#2455_chr1_BS2196_CACATG_1_sg2	GGACCTTATCGGGAGCACAT	94.8334	chr1	+	54629234	54629711	54629457	54629463	CDCP2	10778	CYB5RL	36289
chr1_BS2196_CACATG_1	#2456_chr1_BS2196_CACATG_1_sg3	GACCTTATCGGGAGCACATG	94.2267	chr1	+	54629234	54629711	54629457	54629463	CDCP2	10778	CYB5RL	36289
chr1_BS2197_CACGTG_1	#2457_chr1_BS2197_CACGTG_1_sg1	CCTGCGCTTCACCTCACGTG	96.0542	chr1	+	54665604	54666073	54665669	54665675	CDCP2	46990	CYB5RL	77
chr1_BS2197_CACGTG_1	#2458_chr1_BS2197_CACGTG_1_sg2	ACCTGGAAAATCCTCACGTG	92.9774	chr1	+	54665604	54666073	54665669	54665675	CDCP2	46990	CYB5RL	77
chr1_BS2198_CACATG_1	#2459_chr1_BS2198_CACATG_1_sg1	GGACTTCAGTAAAAACATGT	80.6141	chr1	-	54678392	54678851	54678549	54678555	MRPL37	12710	N/A	N/A
chr1_BS2198_CACATG_1	#2460_chr1_BS2198_CACATG_1_sg2	GGGACTTCAGTAAAAACATG	85.9054	chr1	-	54678392	54678851	54678549	54678555	MRPL37	12710	N/A	N/A
chr1_BS2201_CATGTG_1	#2463_chr1_BS2201_CATGTG_1_sg1	GAGAGTTACGGCGCTACATG	97.8376	chr1	+	54738586	54739129	54738918	54738924	N/A	N/A	N/A	N/A
chr1_BS2203_CACATG_1	#2464_chr1_BS2203_CACATG_1_sg1	TGCACATGCGGTTCTGCATG	87.6503	chr1	-	54752834	54753301	54753014	54753020	N/A	N/A	N/A	N/A
chr1_BS2203_CATGTG_1	#2465_chr1_BS2203_CATGTG_1_sg1	AAGGAAGTCGTCTGCACATG	91.0874	chr1	-	54752834	54753301	54753028	54753034	N/A	N/A	N/A	N/A
chr1_BS2203_CATGTG_2	#2466_chr1_BS2203_CATGTG_2_sg1	ATTTCCCAGCTTTGAGCACA	78.1335	chr1	-	54752834	54753301	54753125	54753131	N/A	N/A	N/A	N/A
chr1_BS2205_CACATG_1	#2467_chr1_BS2205_CACATG_1_sg1	TCTTCCAAGCCACACATGCT	88.4056	chr1	+	54776595	54777035	54776710	54776716	N/A	N/A	N/A	N/A
chr1_BS2205_CACATG_1	#2468_chr1_BS2205_CACATG_1_sg2	GAAATAGACCCAAGCATGTG	55.6002	chr1	+	54776595	54777035	54776710	54776716	N/A	N/A	N/A	N/A
chr1_BS2212_CACATG_1	#2469_chr1_BS2212_CACATG_1_sg1	CCCAGGGTCTCCCCGCCACA	81.7246	chr1	+	54930231	54930752	54930685	54930691	N/A	N/A	N/A	N/A
chr1_BS2212_CACATG_1	#2470_chr1_BS2212_CACATG_1_sg2	CCAGGGTCTCCCCGCCACAT	91.8795	chr1	+	54930231	54930752	54930685	54930691	N/A	N/A	N/A	N/A
chr1_BS2212_CACATG_1	#2471_chr1_BS2212_CACATG_1_sg3	GGGTGGCCTGCCCATGTGGC	84.9328	chr1	+	54930231	54930752	54930685	54930691	N/A	N/A	N/A	N/A
chr1_BS2212_CACATG_1	#2472_chr1_BS2212_CACATG_1_sg4	TGGGTGGCCTGCCCATGTGG	78.7955	chr1	+	54930231	54930752	54930685	54930691	N/A	N/A	N/A	N/A
chr1_BS2212_CACATG_1	#2473_chr1_BS2212_CACATG_1_sg5	CAGTGGGTGGCCTGCCCATG	82.1511	chr1	+	54930231	54930752	54930685	54930691	N/A	N/A	N/A	N/A
chr1_BS2213_CGCGTG_1	#2474_chr1_BS2213_CGCGTG_1_sg1	GGGTTACCCGGGCGCGTGCA	98.6016	chr1	+	54953777	54954227	54953992	54953998	N/A	N/A	N/A	N/A
chr1_BS2213_CGCGTG_1	#2475_chr1_BS2213_CGCGTG_1_sg2	AGGGTTACCCGGGCGCGTGC	96.865	chr1	+	54953777	54954227	54953992	54953998	N/A	N/A	N/A	N/A
chr1_BS2213_CGCGTG_1	#2476_chr1_BS2213_CGCGTG_1_sg3	GACGTTTCCCTGCACGCGCC	97.4894	chr1	+	54953777	54954227	54953992	54953998	N/A	N/A	N/A	N/A
chr1_BS2216_CACGTG_1	#2477_chr1_BS2216_CACGTG_1_sg1	ACGACGCCCCTACACACGTG	99.1705	chr1	-	55181306	55182006	55181714	55181720	TTC4	220	PARS2	48512
chr1_BS2216_CACGTG_1	#2478_chr1_BS2216_CACGTG_1_sg2	GACGACGCCCCTACACACGT	98.7613	chr1	-	55181306	55182006	55181714	55181720	TTC4	220	PARS2	48512
chr1_BS2216_CACGTG_1	#2479_chr1_BS2216_CACGTG_1_sg3	GGACGACGCCCCTACACACG	96.5569	chr1	-	55181306	55182006	55181714	55181720	TTC4	220	PARS2	48512
chr1_BS2217_CGCGTG_1	#2480_chr1_BS2217_CGCGTG_1_sg1	AGCGAAATGAAGCGAGCACG	85.5365	chr1	-	55229742	55230594	55230065	55230071	TTC4	48571	PARS2	161
chr1_BS2217_CGCGTG_2	#2481_chr1_BS2217_CGCGTG_2_sg1	CCACGCTAGGCGCGCGTGAG	98.9307	chr1	+	55229742	55230594	55230308	55230314	PARS2	82	TTC22	36633
chr1_BS2219_CACATG_1	#2482_chr1_BS2219_CACATG_1_sg1	AGCCAGTGGCCAAGGACATG	82.5047	chr1	-	55326589	55327020	55326779	55326785	N/A	N/A	DHCR24	26142
chr1_BS2219_CATGTG_2	#2485_chr1_BS2219_CATGTG_2_sg1	AGCTCCTCAGATCTGCCACA	82.2211	chr1	+	55326589	55327020	55326958	55326964	N/A	N/A	DHCR24	25963
chr1_BS2222_CACATG_1	#2486_chr1_BS2222_CACATG_1_sg1	GAACAAGAACAAGAAGCACA	54.4139	chr1	+	55393143	55393592	55393374	55393380	DHCR24	40453	N/A	N/A
chr1_BS2223_CATGTG_1	#2487_chr1_BS2223_CATGTG_1_sg1	CTCCTCAATTAGACATGTGA	89.0095	chr1	+	55416326	55416710	55416494	55416500	N/A	N/A	TMEM61	29842
chr1_BS2226_CATGTG_2	#2488_chr1_BS2226_CATGTG_2_sg1	AAGTCCTTGATGGACATGTG	82.4499	chr1	+	55501528	55502060	55501969	55501975	BSND	37353	PCSK9	3179
chr1_BS2227_CACGCG_1	#2490_chr1_BS2227_CACGCG_1_sg1	TCAGGAGCAGGGCGCGTGAA	95.3922	chr1	-	55504930	55505414	55505380	55505386	PCSK9	232	N/A	N/A
chr1_BS2227_CACGCG_1	#2491_chr1_BS2227_CACGCG_1_sg2	TTCAGGAGCAGGGCGCGTGA	90.2755	chr1	-	55504930	55505414	55505380	55505386	PCSK9	232	N/A	N/A
chr1_BS2230_CATGTG_1	#2492_chr1_BS2230_CATGTG_1_sg1	AGGTTCTTTTGAGCACATGT	81.7861	chr1	-	55657797	55658181	55658113	55658119	N/A	N/A	USP24	22926
[truncated: 43,353 more rows]

## Sheet: control sgRNAs
Supplementary Table S1. List of control sgRNAs in the MYC-CRISPR library
sgRNA name	sgRNA sequence
Control_sg1	AAAAAGCTTCCGCCTGATGG
Control_sg2	AAAACAGGACGATGTGCGGC
Control_sg3	AAAACATCGACCGAAAGCGT
Control_sg4	AAAATAGCAGTAAACTCAAC
Control_sg5	AAAATCGATGGGCTGAATCT
Control_sg6	AAAATTATCGGAAACGGTAG
Control_sg7	AAACCCTATGCCCAAATGAG
Control_sg8	AAACCTAGCCCCAATACTTA
Control_sg9	AAACGAGATCGAGAAAGGTA
Control_sg10	AAACGGTACGACAGCGTGTG
Control_sg11	AAACTGTAGTGCAGGGTCAG
Control_sg12	AAAGAAAGAGGAATAGTAGC
Control_sg13	AAAGACTTGCTCCAAAACAC
Control_sg14	AAAGATATAGCAAATTATGG
Control_sg15	AAAGCGACGTAGGCATACTT
Control_sg16	AAATAATATGCATCTCTCGA
Control_sg17	AAATACAAGCTATAGCGATA
Control_sg18	AAATGCACAGATCGCTGATC
Control_sg19	AAATTGGCTTTCGTTCGTGC
Control_sg20	AACAGGAAACGTGACTAAAG
Control_sg21	AACATCTCGTTAGGGGTATC
Control_sg22	AACCACGGCATTGAGAGGTG
Control_sg23	AACGCGAGTCCGGTGGCTAG
Control_sg24	AACGCTGTCGTACGTGTATA
Control_sg25	AACGTGCTGACGATGCGGGC
Control_sg26	AACTACAAGTAAAAGTATCG
Control_sg27	AACTAGAATAGGCGGGCTTG
Control_sg28	AACTAGCCCGAGCAGCTTCG
Control_sg29	AAGAAGAATTGGGGATGATG
Control_sg30	AAGAAGGGCCGTACCCGAAA
Control_sg31	AAGAATTAGGCACGGTTACT
Control_sg32	AAGAGATCACATCTAGGCCA
Control_sg33	AAGAGCGAATCGATTTCGTG
Control_sg34	AAGAGTAGTAGACGCCCGGG
Control_sg35	AAGCACTAGTCCGTATGATG
Control_sg36	AAGCCATTGTATAACTCCAG
Control_sg37	AAGCGGGCACACATGACAAG
Control_sg38	AAGGACTGGAATATGGAGAG
Control_sg39	AAGGCAATTTACTGGATCCT
Control_sg40	AAGGCGCGCGAATGTGGCAG
Control_sg41	AAGGGCGTGCCCTGCGTTGT
Control_sg42	AAGTGACAGATGGGCAGGCG
Control_sg43	AAGTGACGGTGTCATGCGGG
Control_sg44	AAGTGTGTGCATAGCAGGGT
Control_sg45	AATATTTGGCTCGGCTGCGC
Control_sg46	AATCGACTCGAACTTCGTGT
Control_sg47	AATCGCAGGTATCCCAGAGC
Control_sg48	AATCTTACTCGTCCTCCTTG
Control_sg49	AATGCGAGTGTATCCGCAGT
Control_sg50	AATGGGTTGCCGGGAGTAAA
Control_sg51	AATTTAAGCTTCGTAACTGG
Control_sg52	AATTTATCGTCAACATTAAT
Control_sg53	ACAAAAAACTACGGTGATTA
Control_sg54	ACAAAATGCCGTGCGTCAAT
Control_sg55	ACAAACGACCTTGAGCAGGG
Control_sg56	ACAAAGATCGCATGGCATAC
Control_sg57	ACACCCATTCTCATAACGGA
Control_sg58	ACACCGAAGCACCTGTACGT
Control_sg59	ACAGCCCTCACGAGCCCGAA
Control_sg60	ACAGCGCTCTCGTGTACTAT
Control_sg61	ACAGGTTCTTATTCATTGAC
Control_sg62	ACATACCCCCCTGGTTCAGA
Control_sg63	ACATAGTCGACGGCTCGATT
Control_sg64	ACCACTAATGAGATTCTTGT
Control_sg65	ACCCAATGTGGCGGAGCCGA
Control_sg66	ACCCATATATGCTGCCGCAC
Control_sg67	ACCCATGAGTTAAGTTTTCT
Control_sg68	ACCCATTGAGAGTCGCCTGA
Control_sg69	ACCCGATAATAGCTACTGGT
Control_sg70	ACCCTCCGAATCGTAACGGA
Control_sg71	ACCGCTCATATAGGTAAAAA
Control_sg72	ACCTATAATCGACCACATTT
Control_sg73	ACCTATTGTCCCTTCAAGCT
Control_sg74	ACCTTACAATAAGTTATATT
Control_sg75	ACGATCGGTAATGGTCTGTT
Control_sg76	ACGCATGCTTCCCAAAGCGT
Control_sg77	ACGCCATATTTCTGGCTCTA
Control_sg78	ACGCCTCCTCAAATTAGCTC
Control_sg79	ACGCTCAGCACCCGCTATGC
Control_sg80	ACGCTCTCCTGGCAACAAGT
Control_sg81	ACGCTGACGAGTAAAAGCGG
Control_sg82	ACGGAAAGACCTCGCTATTC
Control_sg83	ACGGAGGCTAAGCGTCGCAA
Control_sg84	ACGGGCGGCTATCGCTGACT
Control_sg85	ACGGGGTGAAACCATGTCGT
Control_sg86	ACGGTACATGCGCATGAGTC
Control_sg87	ACGGTGGGGATGGACCTACT
Control_sg88	ACGGTTATGGTCTCATGGGG
Control_sg89	ACGTCAACTGCTGGAGTGGG
Control_sg90	ACGTCCATACTGTCGGCTAC
Control_sg91	ACGTCGTTTAGCACCCGGCT
Control_sg92	ACGTGGGGACATATACGTGT
Control_sg93	ACGTTCGAGTACGACCAGCT
Control_sg94	ACTACTCCGGCAAATACTCG
Control_sg95	ACTACTGGCTATCCGCGCCA
Control_sg96	ACTAGAGTCATGATCAGCGA
Control_sg97	ACTAGCCTGTTCGCGAGTAG
Control_sg98	ACTAGGGCAGTGTGTCTGCA
Control_sg99	ACTATCATGGCACCCAATTG
Control_sg100	ACTATTTAATATTGGTAAGT
Control_sg101	ACTCAGCCATTTTATTAGAA
Control_sg102	ACTCGAAATCACCTATGGTA
Control_sg103	ACTGAGTGGGTAACACGCAT
Control_sg104	ACTGCGGAGCGCCCAATATC
Control_sg105	ACTGCTCCCGGTCGCCCCTC
Control_sg106	ACTGCTGCTGACATCTCTTA
Control_sg107	ACTGCTGCTGTCTTCTAAAT
Control_sg108	ACTGTTGCCGCGCCAACTGC
Control_sg109	ACTTACGGCACTCGCATGCC
Control_sg110	ACTTCAGTTCGGCGTAGTCA
Control_sg111	ACTTCCCACTTCTTAGGTTG
Control_sg112	AGAAACTGAACTATCCTACT
Control_sg113	AGAACCCAGACGCCAGCGGT
Control_sg114	AGAAGAAAAAAATGTCTACG
Control_sg115	AGAAGACCGAGGCGCTTCAA
Control_sg116	AGAATGCCATCTAGTTAGTA
Control_sg117	AGACACGTCACCGGTCAAAA
Control_sg118	AGACCCCGTAGGCAGGACGT
Control_sg119	AGACTCGTATTGTCATATTA
Control_sg120	AGAGCATGATGACCCGTGAC
Control_sg121	AGAGCGTCTTCGTGACAAAC
Control_sg122	AGAGGGATTGGGAGCTTGAC
Control_sg123	AGATGGTCAGATCTAGTAGT
Control_sg124	AGATTCATTCACGAGTTGGG
Control_sg125	AGCACGTAATGTCCGTGGAT
Control_sg126	AGCATTCTCACCAAGACCGA
Control_sg127	AGCATTTGCGCGGCAACTGT
Control_sg128	AGCCCGCCACAGAATAGCTG
Control_sg129	AGCCGGCTTGTGACAGTGAA
Control_sg130	AGCGATCTGGACACTCTCCA
Control_sg131	AGCGATTCACGTATTAGATG
Control_sg132	AGCGCAGATAGCGCGTATCA
Control_sg133	AGCGCTCTGGTTGCATCCCT
Control_sg134	AGCTAGCGATGGCTCTAAGT
Control_sg135	AGCTCCATCGCCGCGATAAT
Control_sg136	AGCTCGCCATGTCGGTTCTC
Control_sg137	AGCTGAAAATATACGTATTC
Control_sg138	AGCTGCGCGCTACTGGATCA
Control_sg139	AGCTGGACTCTGTAGAAATC
Control_sg140	AGCTTAATGTGCAGGTCAGA
Control_sg141	AGCTTTCGAAATTGAGTGTC
Control_sg142	AGGACACAGGATACGCAGCT
Control_sg143	AGGACTAGTGTCGCACTCAG
Control_sg144	AGGAGTGTTATGAAAAGGCT
Control_sg145	AGGATCGTGTACCGGGGACG
Control_sg146	AGGATGCTGAACAAGTACGT
Control_sg147	AGGATGGATTGAGCAGCGGT
Control_sg148	AGGCCACAAATTGTATACAG
Control_sg149	AGGCGCCAACATTGACCGTA
Control_sg150	AGGCTTAAATGGCGAGATTG
Control_sg151	AGGGAAACCTCTATGGGTAA
Control_sg152	AGGGATCGTTAGGAAGGGAA
Control_sg153	AGGGCACCCGGTTCATACGC
Control_sg154	AGGGCGAGCAGCAGAGTACG
Control_sg155	AGGGGCAGGGCTATCTTATG
Control_sg156	AGGGTCAGTCTGTCCTTTTT
Control_sg157	AGGTAAGCCCCTTAGAACTG
Control_sg158	AGGTCAAGCCGACCTCGAAC
Control_sg159	AGGTCGGCCGAACATACGGT
Control_sg160	AGGTTGAATACCCCTTACTA
Control_sg161	AGTACCCCTAGGTATGGGGA
Control_sg162	AGTAGACGGACGGTGAGCTG
Control_sg163	AGTATGAGACTCATAGGGTG
Control_sg164	AGTATTAGGTACCTGCCCTA
Control_sg165	AGTATTGTGGTGTCGTCAAC
Control_sg166	AGTCATAACTGAGTGAATCG
Control_sg167	AGTCTTAAAGACCCTAAGCT
Control_sg168	AGTCTTGGCCAATGTCACGG
Control_sg169	AGTGAGTGACAACCAGATCG
Control_sg170	AGTGCTACTGAAACTTGCCT
Control_sg171	AGTGGGGCGCTAAGTGGGGG
Control_sg172	AGTGTATCTTCCACCTGTCT
Control_sg173	AGTGTGGAAAAGCTAACAGA
Control_sg174	AGTGTTTGAAAAAAGGGCGG
Control_sg175	AGTTCCCAGAAATATATTGC
Control_sg176	AGTTCTGTTCGATAGATGCC
Control_sg177	AGTTGAATGGACCTCGACTA
Control_sg178	ATAAGCCACACTACCCGCCT
Control_sg179	ATAAGCTACTCTGAGTTCCT
Control_sg180	ATAATCCGGAAACGCTCGAC
Control_sg181	ATACAATACTTTGGCGCATA
Control_sg182	ATACCAGATGCGTCCGCTTG
Control_sg183	ATACGAGGCGCTTTTCTTTG
Control_sg184	ATACGCATGATTGCAAGAGG
Control_sg185	ATACGGCCGAAGCCCCTTCA
Control_sg186	ATACTCTCACAGGTACATAA
Control_sg187	ATAGAAGTGTGACCGCTGGG
Control_sg188	ATAGCAGGACGAGGTTCCTT
Control_sg189	ATAGCCGCCGCTCATTACTT
Control_sg190	ATAGCGGATGTCCTTGGAAA
Control_sg191	ATAGCTAAAGTTGATGTGTA
Control_sg192	ATAGGCACCTTAAGGGTCTC
Control_sg193	ATAGGTCATCCACTGGGCGG
Control_sg194	ATAGTAACGTCAGGGAGTAA
Control_sg195	ATATAAACTGTCGCGGTAAA
Control_sg196	ATATGACAGGGCAAACGCAT
Control_sg197	ATATTTCGGCAGTTGCAGCA
Control_sg198	ATATTTTATGACATAAAAAT
Control_sg199	ATCAAAGTGTCTGACTTATT
Control_sg200	ATCAAGTCAGGTTATGCGGG
Control_sg201	ATCACGTGATCGGATGGTTC
Control_sg202	ATCAGCCCATTTCTGCGCAC
Control_sg203	ATCAGGCCTTGTCCGTGATT
Control_sg204	ATCCAGATCACCACGCGTCA
Control_sg205	ATCCATGTGGTTACAATATT
Control_sg206	ATCCTAGGTACAAAAGGACG
Control_sg207	ATCGATATACCGCCATAAAA
Control_sg208	ATCGGTACCTCTTCACATAT
Control_sg209	ATCGTATCATCAGCTAGCGC
Control_sg210	ATCGTTGCTGACAGGATCTA
Control_sg211	ATCGTTTCCGCTTAACGGCG
Control_sg212	ATCTACAATCCAGCCCTCTA
Control_sg213	ATCTCGGGTCGACTGCGGAT
Control_sg214	ATCTCTATACTGTCACTCGC
Control_sg215	ATCTGAGCGTTTTCGGCCGC
Control_sg216	ATCTGCCATGGCGTCCTGGC
Control_sg217	ATCTGTCCTAATTCGGATCG
Control_sg218	ATCTGTGTGACTGCGGTCGG
Control_sg219	ATCTTCAGGGTAACTACGAA
Control_sg220	ATCTTCTCGACGAAAATGCG
Control_sg221	ATGACATTGCGCGTCTACGG
Control_sg222	ATGATATCTGACATGCAGCG
Control_sg223	ATGCAAGACAGCCTCCCAGC
Control_sg224	ATGCCTTAGACTTAACCTCG
Control_sg225	ATGCGAAACGACATTTATTA
Control_sg226	ATGCGCAGCTCCAGAATTTT
Control_sg227	ATGCGCTTTAATCGCCGTTC
Control_sg228	ATGCTGCAGCTTTACGATCA
Control_sg229	ATGGAAGAGCGTCATGACTT
Control_sg230	ATGTAACGAGTTGTAAGTCA
Control_sg231	ATGTCTAGACCTAATCGTTT
Control_sg232	ATGTTATTACAGACGCGTGT
Control_sg233	ATTAAACGACACCTTATTCT
Control_sg234	ATTAGCACGGCGACCTTCTA
Control_sg235	ATTAGCCGTTGCCATATCAA
Control_sg236	ATTAGGCCTTTTTCTTAACT
Control_sg237	ATTCAGCGCGCTCGCCCTGG
Control_sg238	ATTCATGCGCCGCCTCCTCT
Control_sg239	ATTCCTTCGGCGCTCTGCGT
Control_sg240	ATTGAGAATTCGTTTCAAGG
Control_sg241	ATTGCGCAATCCTTAGGATA
Control_sg242	ATTGCTCTGTCGCATCAATC
Control_sg243	ATTTAAACCGTTACACAGTC
Control_sg244	ATTTAGTAATGCACACCCAG
Control_sg245	ATTTAGTAGACATTGGGTCT
Control_sg246	ATTTATAAACACAGGGTCGC
Control_sg247	ATTTCCCTACGGAGATATCC
Control_sg248	ATTTTCGAAAGCTTAGGCCA
Control_sg249	CAAAAAGGCGTTTGAGCGTG
Control_sg250	CAAAAGTCTCGCTTGGTCCT
Control_sg251	CAAAATCTAGCAATTTTTGG
Control_sg252	CAAACAGTCTAAGGCGACGA
Control_sg253	CAAAGGGGGAAGTGCAGGGA
Control_sg254	CAAATACAATTACTTATAGC
Control_sg255	CAAATGCCATTTAGGTTATC
Control_sg256	CAACACCCCGCGTTATGCTA
Control_sg257	CAACCGGCGGGCCCCTACAA
Control_sg258	CAACGACGGGCCTAGTCTCA
Control_sg259	CAACGGGTTCTCCCGGCTAC
Control_sg260	CAAGACCTTATCGTGCAGCG
Control_sg261	CAAGCATTTAGACACCTGTC
Control_sg262	CAAGTGAGCATAAGCGATGT
Control_sg263	CAAGTTTTCTGAAAGGCAAT
Control_sg264	CAATATCGGGTGCTACAGGA
Control_sg265	CAATCGGCGACGTTTTAAAT
Control_sg266	CAATGGCGTGGACATTTGAT
Control_sg267	CACATAACATGAGGTATCAG
Control_sg268	CACATGGGGTACAGCACACC
Control_sg269	CACCATAGAACCTGAAATAC
Control_sg270	CACCCGGAACCACTACTGAG
Control_sg271	CACCCTTATATTCAGTAACT
Control_sg272	CACGAACTCACACCGCGCGA
Control_sg273	CACGCACAATCCTTCACGCA
Control_sg274	CACGCCAACTAAAACTGCAG
Control_sg275	CACGCTTCTGCCATCACCGG
Control_sg276	CACGGCCTAACTTGCTGATA
Control_sg277	CACTGCAGTATTCGTGGCCT
Control_sg278	CACTTACACATGAGGCGGTA
Control_sg279	CAGACCCAGTAAAACCACCA
Control_sg280	CAGACCTAGCTCCGCTCCCA
Control_sg281	CAGACGGTTGGTAAGGACGC
Control_sg282	CAGAGACAATGACATGTAGA
Control_sg283	CAGAGCCTTGCGCAATTTTG
Control_sg284	CAGCCTATTTTGCTACCTAC
Control_sg285	CAGCGCCGAAACTCTTTCCG
Control_sg286	CAGCGGTGCTATTTGGTCTT
Control_sg287	CAGGAGTCGCCGATACGCGT
Control_sg288	CAGGCTGCGCTTCGCAAGCT
Control_sg289	CAGGGTTGCGCAGAGGACTC
Control_sg290	CAGGTTTGCACGCATAGCTA
Control_sg291	CAGTAGCGATCGAATGTCAA
Control_sg292	CAGTCGTTTCTATGGGATCT
Control_sg293	CAGTGTCCGAGCGATATTTT
Control_sg294	CATAAGGTTAACTGCGTGGA
Control_sg295	CATAGGTCCCTAGCAACTCC
Control_sg296	CATCATAAATGTACAACGGG
Control_sg297	CATCTGTAGGGTTGCAAGCC
Control_sg298	CATGAGCGCATTGAATAATA
Control_sg299	CATGATAGATCAGTCTTCCC
Control_sg300	CATGGCATAAGTATAAGACA
Control_sg301	CATGGCCTACGGTGTCTTTG
Control_sg302	CATTAAACCTTGCCCCACAA
Control_sg303	CATTAGCAGCCCAGCGCCCA
Control_sg304	CATTAGTCTGATACCTGTGC
Control_sg305	CATTGCACGCCACAGCATTG
Control_sg306	CATTGCACTCGTTGCCAACG
Control_sg307	CATTGTATGAACGCAATAGC
Control_sg308	CATTGTTGAGCGGGCGCGCT
Control_sg309	CCAAAAAGATGAATATCTCG
Control_sg310	CCAATCTTGAACGTCATGTT
Control_sg311	CCAATGATAAGCCCGAACGG
Control_sg312	CCACACCTGTCTAGCATGAC
Control_sg313	CCACGATGCCACCTCATCCC
Control_sg314	CCACTGGTAAAGGCTAGACT
Control_sg315	CCAGAAAGCCTCTCCATTAC
Control_sg316	CCAGAGCCTTGGTTTATATC
Control_sg317	CCAGCAATACCCCGGTATGG
Control_sg318	CCAGCCAAGAATCCAGCCCC
Control_sg319	CCAGGCTGAAGTTCGTACCT
Control_sg320	CCAGTGCCCTTTTGTCGCAA
Control_sg321	CCAGTTATAATTAGGGGTTT
Control_sg322	CCAGTTGCTCTGGGGGAACA
Control_sg323	CCATAGCTCTAGCGATAAAC
Control_sg324	CCATATCGGGGCGAGACATG
Control_sg325	CCATCACCGATCGTGAGCCT
Control_sg326	CCATTCACAATCCCACTACA
Control_sg327	CCATTCCGTAAGGGCTTGGA
Control_sg328	CCATTCTCAACCGGTCCAAT
Control_sg329	CCCAATGGCTTCTGCGTGAC
Control_sg330	CCCAGGTGTATAATGAAACG
Control_sg331	CCCCAACTTTCGCGACTCCG
Control_sg332	CCCCGTAGCTCATTAGTCTG
Control_sg333	CCCCTATGCAGACTACAATT
Control_sg334	CCCGATGGACTATACCGAAC
Control_sg335	CCCGCCGAAGACCCTGCTTG
Control_sg336	CCCGCTAACAGCCTAGATCA
Control_sg337	CCCGGACGTCAAAGCTGGAT
Control_sg338	CCCGTGGCGTGCGCACCTGT
Control_sg339	CCCTACCTATCCGGTGCTTT
Control_sg340	CCCTCAGGAGCTACTAAGGT
Control_sg341	CCCTGTGAAGGAGGCGTAAG
Control_sg342	CCCTTCTGGCGGGCCAAACA
Control_sg343	CCGCGCATTTCAGAGCACAA
Control_sg344	CCGCTATTGAAACCGCCCAC
Control_sg345	CCGCTGTCTCACTAATCTCA
Control_sg346	CCGGCAAGAAACTATACTTG
Control_sg347	CCGGGAGATTAACGTTAATT
	CCGTCTCCGCATCGTCTTTT
Control_sg349	CCGTGTTCCACAACTACCCT
Control_sg350	CCGTTGATCCCCAGGCGTGC
Control_sg351	CCGTTGGACTATGGCGGGTC
Control_sg352	CCTAAACTCAGACGCACTAC
Control_sg353	CCTAACCCCTGGCCAGGAAG
Control_sg354	CCTAAGGGGTACCACCATGG
Control_sg355	CCTACGCGGTAGGGAACTTT
Control_sg356	CCTACTCCCGTGTGTTATCC
Control_sg357	CCTAGAGGTCCCAAGGCGTG
Control_sg358	CCTAGTTCATAAGCTACGCC
Control_sg359	CCTCCGTGCTAACGCGGACG
Control_sg360	CCTCGATGGTCACCTGTAGC
Control_sg361	CCTCGGGCGTAAATACTCAT
Control_sg362	CCTCGTCCAGATTCCGGCGG
Control_sg363	CCTCTCACCGACTCTGTGTC
Control_sg364	CCTCTCCCAATCTACAGCTC
Control_sg365	CCTCTGGAAGGACACTTCTG
Control_sg366	CCTGCGCGTAGAACAGTGGT
Control_sg367	CCTGCGGTGCACGGCTAGCC
Control_sg368	CCTGTCGCTATCGTTAGAGA
Control_sg369	CCTTATGGAATCAGACCGTT
Control_sg370	CCTTGAAATCAAATCAAACC
Control_sg371	CCTTGGCGAGACGGAGGTAC
Control_sg372	CGAAACCCTCTTAAGTTAAC
Control_sg373	CGAAACCTCCTAACTGAGAG
Control_sg374	CGAACTTAATCCCGTGGCAA
Control_sg375	CGAACTTCTGGCTGCAGTTT
Control_sg376	CGAAGTCTTTCTTAGATGGT
Control_sg377	CGAATATTATTTCTATCGGG
Control_sg378	CGAATCGGAACTTTGTACCG
Control_sg379	CGACAACGTGCAGGTGTATC
Control_sg380	CGACCCATGGATGTGAACCC
Control_sg381	CGACCCGGAGGATGAGATGT
Control_sg382	CGACGCTAGGTAACGTAGAG
Control_sg383	CGACGGTAATGCACCTACTA
Control_sg384	CGACTAACCGGAAACTTTTT
Control_sg385	CGACTGACCCCTGGGTGAAG
Control_sg386	CGAGCAAAGATTGTTGGATA
Control_sg387	CGAGTGGGAAACGGGAATCA
Control_sg388	CGAGTGTTATACGCACCGTT
Control_sg389	CGATGCCCGTCTATGGCCCG
Control_sg390	CGATGGATCCCTAGTTCCTG
Control_sg391	CGCAAGGTGTCGGTAACCCT
Control_sg392	CGCAATCCCTTAGGATAGCC
Control_sg393	CGCACATCTAAAGTTACTAC
Control_sg394	CGCACGACCATTGCTGCTGC
Control_sg395	CGCAGGCTAGATGACACCAG
Control_sg396	CGCAGTACGTATAGACTTAA
Control_sg397	CGCAGTCATTCGATAGGAAT
Control_sg398	CGCATAAGTCGATAGACACA
Control_sg399	CGCCCGTTTATGTGGCTACC
Control_sg400	CGCCGGGACCGTTAGGGAAT
Control_sg401	CGCCGGGCTGACAATTAACG
Control_sg402	CGCCGTTCCGAGATACTTGA
Control_sg403	CGCCTAATTTCCGGATCAAT
Control_sg404	CGCCTCTCACGTGTAGGCTT
Control_sg405	CGCGACGACTCAACCTAGTC
Control_sg406	CGCGCACCACGGGCGCGCAC
Control_sg407	CGCGCAGAAGGCAAGCAGGG
Control_sg408	CGCGGAAATTTTACCGACGA
Control_sg409	CGCGGCCCACGCGTCATCGC
Control_sg410	CGCGTGCATCTGCCGAAGGC
Control_sg411	CGCGTGTAGCTGGAGACAAG
Control_sg412	CGCTAAATTGTCACACGTTT
Control_sg413	CGCTAGGTCCGGTAAGTGCG
Control_sg414	CGCTAGGTTATTTCGTGGCC
Control_sg415	CGCTAGTACGCTCCTCTATA
Control_sg416	CGCTTCCGCGGCCCGTTCAA
Control_sg417	CGGAGCTTAGCGTGGGGGCG
Control_sg418	CGGAGTAACAAGCGGACGGA
Control_sg419	CGGAGTTAACCTGGAACCTT
Control_sg420	CGGCACACCAATGCGTTCGT
Control_sg421	CGGCACCTGTTAGGCTATTC
Control_sg422	CGGCACTAGAAGTTTTTGAA
Control_sg423	CGGCCAAAGAATTAGAAGTT
Control_sg424	CGGCCGCATCCTGTTATATT
Control_sg425	CGGCTCGTTCTACGCACTGA
Control_sg426	CGGCTGAGGCACCTGGTTTA
Control_sg427	CGGCTTTGTTGCCCGTAAGC
Control_sg428	CGGGACGTCGCGAAAATGTA
Control_sg429	CGGGATGCAGCTGGAGAGGA
Control_sg430	CGGGATGGTCCCTGCCGAGA
Control_sg431	CGGGCCTATAACACCATCGA
Control_sg432	CGGGGAATTGCACGGCGGAA
Control_sg433	CGGGTCTCCAAAGATCGCTT
Control_sg434	CGGGTTATGTGATGCCATCT
Control_sg435	CGGTAGTATTAATCGCTGAC
Control_sg436	CGGTGAGCCACACGAAGGAA
Control_sg437	CGGTGCTGTGAAAGCCGAGC
Control_sg438	CGGTGTGCCCCCAAATATTG
Control_sg439	CGGTTTACATCTGCCCATCG
Control_sg440	CGTAATTTTGTAATCGCTTC
Control_sg441	CGTAGTAAATATCTAGCTAA
Control_sg442	CGTATTCGACTCTCAACGCG
Control_sg443	CGTCAAGTATTAAGCTGCTT
Control_sg444	CGTCATATACACAAACGCCC
Control_sg445	CGTCCAGAAGAACGGCCCCT
Control_sg446	CGTCCCTTCGTCTCTGCTTA
Control_sg447	CGTCGAGTGCTCGAACTCCA
Control_sg448	CGTCGCCATATGCCGGTGGC
Control_sg449	CGTCGGGTAGCTATTTCTTT
Control_sg450	CGTGCCTTTACATTCACTTT
Control_sg451	CGTGCGGTAAATACGAAATA
Control_sg452	CGTGCGTGAAATCGCTAGCT
Control_sg453	CGTGGCCGGAACCGTCATAG
Control_sg454	CGTGGTAGGGGTTTCCTCAA
Control_sg455	CGTGTAAAAATACCTTTCTA
Control_sg456	CGTGTGTGGGTAAACGGAAA
Control_sg457	CGTGTTTGGAATTTGCCGCG
Control_sg458	CGTTAAGACTAGCTCGGTTT
Control_sg459	CGTTGGGCATAGCGAACACT
Control_sg460	CGTTGTAGGGTCTTTCTTGA
Control_sg461	CTAAAATTTTTGCGTGTTTG
Control_sg462	CTAACATGAGTACATAGATA
Control_sg463	CTAACGGACTGCAGAACGGA
Control_sg464	CTAAGTTTGTTAATGGGCCA
Control_sg465	CTAATCACGACCTCACCCTA
Control_sg466	CTAGAGGGGTATAGCAACAA
Control_sg467	CTAGCCGCCCAGATCGAGCC
Control_sg468	CTATAACCGAATCAAAGGGT
Control_sg469	CTATATTGTCGCGCAGTGGA
Control_sg470	CTATCTCGAGTGGTAATGCG
Control_sg471	CTCAACCGACCGTATGGTCA
Control_sg472	CTCACGGGGACATACAGGGC
Control_sg473	CTCAGTGGATACGATTTGCT
Control_sg474	CTCATGAGTCGTTTCTTTCA
Control_sg475	CTCCCAGTACCAGTCAGTTC
Control_sg476	CTCCCATTGATCTACGATGG
Control_sg477	CTCCCTGCCGGCCGGGTTAG
Control_sg478	CTCCGTTATGTGGCATGAGA
Control_sg479	CTCCTTACGTCGGGCATTAA
Control_sg480	CTCGACAGTTCGTCCCGAGC
Control_sg481	CTCGCACCATTGAGGGTAGT
Control_sg482	CTCGGAATACTCCTATTACA
Control_sg483	CTCGGCCCACTTGCGTTATA
Control_sg484	CTCGGGACTAACGTGAGAGC
Control_sg485	CTCTCTCCTACCTGTCCACC
Control_sg486	CTCTGTGAGATGTCCCGAAA
Control_sg487	CTCTTTTGAGATTGACAAGT
Control_sg488	CTGAAGGTGTCTGGCAGAGC
Control_sg489	CTGACGTGTCTGAAATGAGT
Control_sg490	CTGAGTGAAAAATAAAAGTT
Control_sg491	CTGCACTGTGGAGACGCCCG
Control_sg492	CTGCCCCAGGCGTAATCCTC
Control_sg493	CTGCCCTCTTGAAATAGCCA
Control_sg494	CTGCGTGTCTTGCTCGCATG
Control_sg495	CTGGATCGCCCGCAGAAATA
Control_sg496	CTGGCCGAATCTCACTATGT
Control_sg497	CTGGCTTATTAGCTATAAAG
Control_sg498	CTGGTGACCGACAATTACAC
Control_sg499	CTGTATTAACGAACCTTGTG
Control_sg500	CTGTCCACCTACAGCGATGT
Control_sg501	CTGTGTTGCTCCCCTCCCCT
Control_sg502	CTTAACACTTTAGTGCGTCA
Control_sg503	CTTAAGCTTATCAACATCCG
Control_sg504	CTTAAGGCGAGAAAAATTAG
Control_sg505	CTTAAGTCATGAGCAAAGAT
Control_sg506	CTTACAATCGTCGGTCCAAT
Control_sg507	CTTACCCCTATTATAATGAA
Control_sg508	CTTACGCGCCTGGTCAAAAG
Control_sg509	CTTAGCTGACCGACAAGGTG
Control_sg510	CTTAGGATTCCGAGGTATCT
Control_sg511	CTTATTACTCCAGTATAAGA
Control_sg512	CTTCCGTTATTCGGAAGTGA
Control_sg513	CTTCCTGCGTGGCTTTAAAC
Control_sg514	CTTCGACGCCATCGTGCTCA
Control_sg515	CTTCTAGCTGGTTCATTGCT
Control_sg516	CTTGTTGCGTATACGAGACT
Control_sg517	CTTTATCTGGCGTGGGGTAT
Control_sg518	CTTTGATAACGTGGGCGGTA
Control_sg519	CTTTTCAGCTGAGACGTACG
Control_sg520	CTTTTTTTATTTATCGATCG
Control_sg521	GAAAACACGATGACGTCTCT
Control_sg522	GAAACGAGAAGTTTGTACTA
Control_sg523	GAAAGGCATAGTGAGAATGG
Control_sg524	GAAATGCTATGCTTCGGTTC
Control_sg525	GAACCCAACCTTTTACCGCA
Control_sg526	GAACCGACTTGAAGGGGGCT
Control_sg527	GAACCTCCCCGAATATCTGG
Control_sg528	GAACGCCGCTCAAGTTGATA
Control_sg529	GAACGTAGAAATTCCCATTT
Control_sg530	GAACGTCCAAGCAAGGGAGC
Control_sg531	GAACTCAACCAGAGGGCCAA
Control_sg532	GAACTGGCAAACAGGCGTGG
Control_sg533	GAAGACGTGCTGGCGTCACC
Control_sg534	GAAGCGATCCGAGAGTGTAT
Control_sg535	GAAGCGGGACCGTGTCTCAC
Control_sg536	GAATAGATTTGTCAGTTAGG
Control_sg537	GAATCGACCGACACTAATGT
Control_sg538	GACAATCATGGTGAAAGCGG
Control_sg539	GACACTATCCAACCCAAGAG
Control_sg540	GACAGATCACGTATCAGGGC
Control_sg541	GACAGTGAAATTAGCTCCCA
Control_sg542	GACCCCCGATAACTTTTGAC
Control_sg543	GACCGCAAAGTGGTCCGAAG
Control_sg544	GACCGCGTGAGATAACGTCA
Control_sg545	GACCTATGCCAGAAAGTTCG
Control_sg546	GACCTTCATTGAAGAAAAGC
Control_sg547	GACGAGGGCGGCAGAGCAGT
Control_sg548	GACGCCCTAATGCCCATCGT
Control_sg549	GACGCCTTGCCCGGCTCACA
Control_sg550	GACGTAGCCTTCCGAAATAT
Control_sg551	GACTGAAATCCAAGGACTGT
Control_sg552	GACTTCTAGAATATAAAAGA
Control_sg553	GACTTTGGTTGAGCTTCAAT
Control_sg554	GAGAAGGATGGAAATTAGAA
Control_sg555	GAGAAGTGGGGAGCCATTGG
Control_sg556	GAGACCACTTTCGTGCAAGC
Control_sg557	GAGAGCGTTAGCGTGGGATG
Control_sg558	GAGAGTGCGCCTTGATAGTA
Control_sg559	GAGATGATAACTTAATTTGT
Control_sg560	GAGCAATCCAAAGTTAACGG
Control_sg561	GAGCAGCTGTCAGGTCTTGT
Control_sg562	GAGCTTAGCAAAGGGTTGGG
Control_sg563	GAGGACCTTAAGGTGACATG
Control_sg564	GAGGGGGCTTCAAACATGTG
Control_sg565	GAGGTATGTCATCGCCATGA
Control_sg566	GAGTAATTTCGAACGTATTG
Control_sg567	GAGTACAGCGATTCCTCATG
Control_sg568	GAGTCGAAGATGGTCTAGGA
Control_sg569	GAGTGATGCTTAGACTCCGT
Control_sg570	GAGTGTAAGCTAACACTCTG
Control_sg571	GAGTTATTTATTCTCTCGAG
Control_sg572	GAGTTTCTAGTAGTGGTAGG
Control_sg573	GATATCCCGCGAAAAAATCT
Control_sg574	GATATGGCTCGAGTAATCTT
Control_sg575	GATCATAATCGCTTCAAGCA
Control_sg576	GATCCAGCAATATTTCTTAA
Control_sg577	GATCCAGGAGTGATCGAGTA
Control_sg578	GATCCTTCTCTTTTTGGTTT
Control_sg579	GATCTAGTCCTCTAATCGAT
Control_sg580	GATGGCGCGCAGTTGAGTCA
Control_sg581	GATGGCGCTTCAGTCGTCGG
Control_sg582	GATGTGATCTATGGTTGCGA
Control_sg583	GATTCATACTAAACACTCTA
Control_sg584	GATTGTGGTCGCTCAAAACC
Control_sg585	GATTTTAGCTTAGGTCTTAC
Control_sg586	GCAAAAACCCAACGCTATTC
Control_sg587	GCAAAAGTGGCATAAAACCG
Control_sg588	GCAAACCCGAGTGACACGTC
Control_sg589	GCAAATTCAGACAGCTAATT
Control_sg590	GCAAGGTCATGAAACCAAGC
Control_sg591	GCAATGCAATCGCAGGAGCA
Control_sg592	GCACAAAACCAGCAATGGTC
Control_sg593	GCACATCGTTATATACCAGA
Control_sg594	GCACGAGGTGAACAGCCGCT
Control_sg595	GCACGCTGTACAGACGACAA
Control_sg596	GCACTTTGTTTGGCCTACTG
Control_sg597	GCAGCGAGATAACTTGACTC
Control_sg598	GCAGTACTACTGAGTTTTTC
Control_sg599	GCCAACAAGAATCGGATCCC
Control_sg600	GCCACACGAATCATAAAGAG
Control_sg601	GCCAGCGGGGATATGGTGAA
Control_sg602	GCCAGGGTATGGGCATCTCG
Control_sg603	GCCAGGGTTCTTGGTCCCGA
Control_sg604	GCCATTCTAGTCCCGGCATA
Control_sg605	GCCCAGACGCCCTAGAATAG
Control_sg606	GCCCCAAGCTAGAACTCAGC
Control_sg607	GCCCCGCCGCCCTCCCCTCC
Control_sg608	GCCCCGTAAATCTCATTACA
Control_sg609	GCCCCTTATGATTGTTATAG
Control_sg610	GCCCTTCAATGCGTTCCGTA
Control_sg611	GCCGCCGATTTCATAAGTAA
Control_sg612	GCCGTGGTATCAAGTCGGTA
Control_sg613	GCCGTGTTGCTGGATACGCC
Control_sg614	GCCTAGTCTCGGTAAGAGTG
Control_sg615	GCCTATCGGCATTCCCACTG
Control_sg616	GCCTGCCCTAAACCCCGGAA
Control_sg617	GCCTGGGTTTTGGTGCATAC
Control_sg618	GCGAACCCCGTAGCCAGGCT
Control_sg619	GCGAATGCCTGAAAGTATAA
Control_sg620	GCGATCGGAGTGCCACGATA
Control_sg621	GCGGAATGAACACGAGGTAG
Control_sg622	GCGGCGTCATCCACGCGTGC
Control_sg623	GCGGCGTCTGGGAATCGTTC
Control_sg624	GCGGGCAGAACGACCCTGAC
Control_sg625	GCGGGGCGGTGACTTTCAAG
Control_sg626	GCGGTTCCGGGAGCACATTT
Control_sg627	GCGTGCGTCCCGGGTTACCC
Control_sg628	GCGTTCCCCCACTGACGGGG
Control_sg629	GCTAAGGTCATGTTTGCAAT
Control_sg630	GCTAGTGTCGTGGGGGATGA
Control_sg631	GCTAGTTTCTGTTAGCTCCT
Control_sg632	GCTCCCATCCATAGTAAAAA
Control_sg633	GCTCGCAAGTATTTAAGGAC
Control_sg634	GCTGAACGCCGACAGGACGG
Control_sg635	GCTGATATATACGACAAGCC
Control_sg636	GCTGCGGCGAGATCACATAA
Control_sg637	GCTGGAGAGACAATTCTACT
Control_sg638	GCTGTTCCGAAGTTGAGAAT
Control_sg639	GCTGTTGTAACGGTAGATAT
Control_sg640	GCTTAACCTATCCGCCAGTA
Control_sg641	GCTTAAGTCACGGCTTTCCA
Control_sg642	GCTTCGCTGGCAGGACCTCA
Control_sg643	GCTTGCATAATTCTGGCCAG
Control_sg644	GCTTGCTATATGGGTGCGAG
Control_sg645	GCTTTCAATTGCAAAAATAC
Control_sg646	GCTTTTTCCAGCGAGAGCAA
Control_sg647	GGAAACTGGGTTTCATCGTC
Control_sg648	GGAACCCTCCCTGCGATAGA
Control_sg649	GGAACGAGGCAGTGACAGGG
Control_sg650	GGAATCCGGAGCTCATGAGG
Control_sg651	GGAATGTCCTAGGTTACTGA
Control_sg652	GGAATTACGACTAACCGATT
Control_sg653	GGACCAACTCCCCTGCCCAC
Control_sg654	GGACGCACCATTCCGGGTGA
Control_sg655	GGACTATCCACCGTTTACTC
Control_sg656	GGACTTTAGTTCCAGTGGTT
Control_sg657	GGAGAGGAAAATCGGCACAG
Control_sg658	GGAGAGGGCCCGCGAACTCA
Control_sg659	GGAGATGCGGCCTTCTCAAA
Control_sg660	GGAGTATAAAAAAGTGGTGT
Control_sg661	GGAGTGGTCCCGTACGCAAC
Control_sg662	GGATACCTGGGCCGACTTTC
Control_sg663	GGATATTGAGTAAACCCGAT
Control_sg664	GGATCTAGCTACCTCAAAAG
Control_sg665	GGATGTTTCTGTGCGCACAT
Control_sg666	GGATTAATTCGCTAAATGAT
Control_sg667	GGATTGAATGGCTAACGCGG
Control_sg668	GGATTTGTCGCTTGCCACAC
Control_sg669	GGCACTCCGAAAGACCTTAT
Control_sg670	GGCCACAAAAACTCGCTAAG
Control_sg671	GGCCACGAAGGGCGAAAAGG
Control_sg672	GGCCCTCTAGAAAAGTCTCG
Control_sg673	GGCCGTCGTATTCCCCCAAG
Control_sg674	GGCGATTCGGGTGGAGGTCG
Control_sg675	GGCGCATTAAAGTCGAGAGC
Control_sg676	GGCGTCAAAATTAGAAGCCG
Control_sg677	GGCGTTAATTAAACTGTTTT
Control_sg678	GGCTCTGGGGCTCACGGACG
Control_sg679	GGCTGGTTGACCTTCCCGCT
Control_sg680	GGCTGGTTGACGACTCCTGA
Control_sg681	GGCTTACGTGGGGGGCAAAA
Control_sg682	GGGACATCCTTGCCGTCTCA
Control_sg683	GGGACGCGAAAGAAACCAGT
Control_sg684	GGGACTGATATATGGCGAAC
Control_sg685	GGGACTGTAGGAACATCCGC
Control_sg686	GGGAGGTGGCTTTAGGTTTT
Control_sg687	GGGAGTTGATTGTTTCGAGA
Control_sg688	GGGATGCGTCTTGCTAAACC
Control_sg689	GGGCAGAAGTTGCTGTCCTG
Control_sg690	GGGCCCGCATAGGATATCGC
Control_sg691	GGGCCTACGATCAGAGGTGT
Control_sg692	GGGCGCTAAGATATATGCCC
Control_sg693	GGGCGGTCAGGTCGCTCCGA
Control_sg694	GGGCGTGTATGTTCGTATTG
Control_sg695	GGGGAAACAAGTAGGCTTTG
Control_sg696	GGGGCAGGGACCGAGTATCC
Control_sg697	GGGGCTTACGTGAAGGGCGG
Control_sg698	GGGTATAGACGCGATCCTCA
Control_sg699	GGGTCGAGGACTAATAGATT
Control_sg700	GGGTGCCCACTAATAGCCGC
Control_sg701	GGGTGGTCATTCTCTACTTG
Control_sg702	GGTACCTGAACAACGGCACC
Control_sg703	GGTACTGGAAGTCCGAAACC
Control_sg704	GGTAGACGGGGCATCTCAGC
Control_sg705	GGTATTCCGAAGTCCTCCGC
Control_sg706	GGTCACCGATCGAGAGCTAG
Control_sg707	GGTCCCTCAGGGTGCAACTT
Control_sg708	GGTCCCTCTGGCTGGGTTAA
Control_sg709	GGTCCGCGCACAAGAGCAGG
Control_sg710	GGTCGCCTGTGCGACATGCT
Control_sg711	GGTCTCACCTGCACCCCGAA
Control_sg712	GGTCTCTGTACGGGCCGCCC
Control_sg713	GGTCTGCTCCAATGGGAACC
Control_sg714	GGTGCGGTCTGCTTGTAGAT
Control_sg715	GGTGCTTAGCTCTGCGCACA
Control_sg716	GGTGTCACCACCGCTTACCA
Control_sg717	GGTTAACATCGCCACTCTGA
Control_sg718	GGTTAGAGACTAGGCGCGCG
Control_sg719	GGTTCGAGACCTACTTAAGT
Control_sg720	GGTTGCTGTGACGAACGGGG
Control_sg721	GGTTTCACTTCGAGACCGGC
Control_sg722	GGTTTTATAAGGGTGGGCCT
Control_sg723	GTAAACTTTGTCTGGAGTAT
Control_sg724	GTAAAGAAGCGGAAAGGTCC
Control_sg725	GTAAATTAATGTAACTACCG
Control_sg726	GTAAGGCCCGCGTACGAGCT
Control_sg727	GTAATTTTATGAGTTAAGTG
Control_sg728	GTACACACTTATGCCATCAC
Control_sg729	GTACATTCCAGTATTCACGC
Control_sg730	GTACCATACCGCGTACCCTT
Control_sg731	GTACCATTGCCGGCTCCCTA
Control_sg732	GTACCCCTATGGCCGTTCTA
Control_sg733	GTACGGGGCGATCATCCACA
Control_sg734	GTAGACGTCGTGAGCTTCAC
Control_sg735	GTAGCTGCTGTAAATCGCAT
Control_sg736	GTAGGCGCGCCGCTCTCTAC
Control_sg737	GTAGGGTACAGCGTCAGCTT
Control_sg738	GTATCCCATATCGGCACAGG
Control_sg739	GTATTAAGATGCGTCTTAGA
Control_sg740	GTATTACTGATATTGGTGGG
Control_sg741	GTCAAGAGATTATGAGATTC
Control_sg742	GTCAGGTAATAGTCGGACTC
Control_sg743	GTCATCAGCGATTTGACGAG
Control_sg744	GTCCAATAAAAAGTGCCACT
Control_sg745	GTCCCGTGATTTTAGCCAGG
Control_sg746	GTCCTCATCCGGTCAGGCTG
Control_sg747	GTCGCTGCGCCAGTGAGAAC
Control_sg748	GTCGTCCGGGATTACAAAAT
Control_sg749	GTCTTCACAGGGTGCAACGA
Control_sg750	GTGAAACAGAGGGTCCATCA
Control_sg751	GTGAACTGCAATCTTATTAT
Control_sg752	GTGAGATGCACCTTTTGGCC
Control_sg753	GTGATAATGATGTATTCTCG
Control_sg754	GTGCGACGAATTGTCCTGAG
Control_sg755	GTGCGATGTCGCTTCAACGT
Control_sg756	GTGCGCATGGGCTGATGTTA
Control_sg757	GTGCGTGAGTATTAACGCTC
Control_sg758	GTGGGGTAGTCTGTTGCTCG
Control_sg759	GTGTAAATCTGTCCAAGTAG
Control_sg760	GTGTAGTCCTAGCCATGGGG
Control_sg761	GTGTATGAATGTTAATTCCG
Control_sg762	GTGTATGATGCTTCGACTTA
Control_sg763	GTGTCGGATTCCGCCGCTTA
Control_sg764	GTTACCTGCTACGAAAACGA
Control_sg765	GTTACGTACCCTCCAACTTC
Control_sg766	GTTAGGAATAAAAGCTTTGA
Control_sg767	GTTATCCTGTCGAAGTAAAG
Control_sg768	GTTATTGACCCGTCGGGAGT
Control_sg769	GTTCATTTCCAAGTCCGCTG
Control_sg770	GTTCCCCGGGAAGTCTATGC
Control_sg771	GTTCCGTGAGGGTTACTTCA
Control_sg772	GTTCGCTTCGTAACGAGGAA
Control_sg773	GTTCTGCCACCGACTTGGCC
Control_sg774	GTTGATCGAAAATGGGAGAA
Control_sg775	GTTGCGAGTTACTATTGGTT
Control_sg776	GTTGGCATATTGGCCCAGAC
Control_sg777	GTTTAAAGAAAGGGGCTAAG
Control_sg778	GTTTACTCATATCCAGTCAC
Control_sg779	GTTTCGAAACTTGAAGTAAG
Control_sg780	GTTTCTCTTGAACCCCGCGA
Control_sg781	GTTTTCAGTTGCCCAACAGC
Control_sg782	GTTTTTGGTTAATTGCCTAC
Control_sg783	TAAACAAAAAGGAAATAGTT
Control_sg784	TAAACCCTTGGCGCCCTCAC
Control_sg785	TAAAGCAGAAGAATATACAG
Control_sg786	TAAATTCAGACCACAGCTAA
Control_sg787	TAACCCAGAAGCCCATTCAG
Control_sg788	TAACCGATACTCCCCACATT
Control_sg789	TAACGCGCATATCTGAACAC
Control_sg790	TAAGATCCGCGGGTGGCAAC
Control_sg791	TAAGCCTCATGAAGGAGGGG
Control_sg792	TAAGGCGACCTGCGCTTGTG
Control_sg793	TAATCACATTGCTTAACCGG
Control_sg794	TAATCATGCACATTCGGGAC
Control_sg795	TAATGCTGCACACGCCGAAT
Control_sg796	TACATGGTATAGTGTTTATT
Control_sg797	TACCCACGCGTATTCCATCT
Control_sg798	TACCCTCCGGATACGGACTG
Control_sg799	TACCCTGGATTGTCCTTGCG
Control_sg800	TACGAAACATCATGGGTTCC
Control_sg801	TACGCTTGCGTTTAGCGTCC
Control_sg802	TACGGATCACCAAATCTTAG
Control_sg803	TACGGGTGTCTCCATCTTGC
Control_sg804	TACGTAAGTGACGACAGGAA
Control_sg805	TACGTCATTAAGAGTTCAAC
Control_sg806	TACTAACGCCGCTCCTACAG
Control_sg807	TACTGGAGTTTGCGACTCGG
Control_sg808	TACTTTTTGGAATCCGTCTA
Control_sg809	TAGAATTTGACCAAAGGCAC
Control_sg810	TAGACAACCGCGGAGAATGC
Control_sg811	TAGAGATATCCGATCGTGGT
Control_sg812	TAGAGTGCATAAGAGAACCA
Control_sg813	TAGATCGAGTTTATTTTCCT
Control_sg814	TAGATTGGCCCCACAAAGCG
Control_sg815	TAGCTCGAGTCATTTCTCTA
Control_sg816	TAGGAGCTGTATCTAGTGGC
Control_sg817	TAGGCGCCCGTAGCATTGGA
Control_sg818	TAGGGGATTAGCTGACAGTC
Control_sg819	TAGTACATGTGTGGTATTTA
Control_sg820	TAGTCAACATTCGCAAGAGG
Control_sg821	TAGTCCTTAGGGTGGGCTGA
Control_sg822	TAGTCTCACCTGATGGCGTG
Control_sg823	TAGTGGAAAATGAATATTGA
Control_sg824	TAGTGGGAATGGTCGCGTAG
Control_sg825	TAGTTACAGACTCAGCGGGT
Control_sg826	TAGTTCTAATCGTTCCTTGA
Control_sg827	TATAACGGTAATGGGATTCC
Control_sg828	TATACCAGACCACAGCGCCG
Control_sg829	TATACTGCGGATCAATCTGA
Control_sg830	TATAGACCTCCCAAATACAT
Control_sg831	TATAGCTGTTTCGAAGGCGC
Control_sg832	TATCAATCGTCCGGGTCACT
Control_sg833	TATCGCTTCCGATTAGTCCG
Control_sg834	TATCTCTGCATAAAAGTGCC
Control_sg835	TATGACCCTGTTACATTGCC
Control_sg836	TATTTATACACTATGCGGCA
Control_sg837	TATTTCTCCTAAGTCTAGCG
Control_sg838	TATTTTGACTTGACGCAGGC
Control_sg839	TCAACCCCAGCGCACCGTTG
Control_sg840	TCAAGGAGCCTTATTTCTTG
Control_sg841	TCAATTCTCACTCACGACCA
Control_sg842	TCACCTCCGAACGAACACCT
Control_sg843	TCACTTGTCTATACGGGGTA
Control_sg844	TCACTTTACACTTGTAGTGT
Control_sg845	TCAGATTCCGCAAGGGTCCA
Control_sg846	TCAGCAAAGGACGAAACAAA
Control_sg847	TCAGGATCAGGGTGTATGGC
Control_sg848	TCAGTATCGGCTGCTGGTAA
Control_sg849	TCATCTTACATCTGGGAGAC
Control_sg850	TCATGCTTGCTTGGGCAAAA
Control_sg851	TCCAGCGCGAGCTTACTCGT
Control_sg852	TCCCAAGGGTTTAAGTCGGG
Control_sg853	TCCCCGAGACCATCTTAGGG
Control_sg854	TCCCGGTTGGTGAACGATAC
Control_sg855	TCCCTCCTAGTCAAGAAGAG
Control_sg856	TCCCTGCATTCATGGTTTTA
Control_sg857	TCCGGAGGCTCAAACCAAGT
Control_sg858	TCCGTCTGCTTCATGAGCGG
Control_sg859	TCCTCACCTAAAGTGCAATA
Control_sg860	TCCTCGATAGCTGGAATCCA
Control_sg861	TCCTGCCAAGAAACACCCTT
Control_sg862	TCCTGGATACCGCGTGGTTA
Control_sg863	TCGAGAGGAAAAACACACTG
Control_sg864	TCGAGATGCGCAGCAGATGA
Control_sg865	TCGATCGAGGTTGCATTCGG
Control_sg866	TCGATGTAGCCCCGCCCAAG
Control_sg867	TCGCAAGGAAGCCAGCTAAG
Control_sg868	TCGCAGCGGCGTGGGATCGG
Control_sg869	TCGCGCTTGGGTTATACGCT
Control_sg870	TCGCGGACATAGGGCTCTAA
Control_sg871	TCGGAAGCAAACTTCTGGAG
Control_sg872	TCGGCATACGGGACACACGC
Control_sg873	TCGGCTACAATCTTTGGCAT
Control_sg874	TCGGCTACGGCGTGGAGAAG
Control_sg875	TCGGCTCCTGAAGCCAGTAT
Control_sg876	TCGGGCAGTGAGTACAATAC
Control_sg877	TCGGGGACCACCCACGATCC
Control_sg878	TCGTAAACACACGACCAAGT
Control_sg879	TCTAAAGCCGTCCTGATGTT
Control_sg880	TCTACCTATTGTGGAATTTG
Control_sg881	TCTACGTGTAGTTGTACATA
Control_sg882	TCTATTTTGTCTGCGCAGAA
Control_sg883	TCTCGTAGCCTAATGCGCCA
Control_sg884	TCTCTCGGAGTGGAGCAACA
Control_sg885	TCTGAAAAATAGGCCCAACC
Control_sg886	TCTGACGATTAATGCTTCTA
Control_sg887	TCTGGCTTGACACGACCGTT
Control_sg888	TCTGGCTTGCACCGTGTCAT
Control_sg889	TGAACGCGTGTTTCCTTGCA
Control_sg890	TGAACGGTGAAGAGATAGGG
Control_sg891	TGAAGTGGGGCGTCGGACAC
Control_sg892	TGAATCGAATACAAACGATG
Control_sg893	TGAATCGTAACCTCGCCATT
Control_sg894	TGACACATTGGCTGGGTGTT
Control_sg895	TGACCTCTGAGGAATTCACA
Control_sg896	TGACGCGATAGAGTTGGCTT
Control_sg897	TGACGCTCCACGTCCGGACC
Control_sg898	TGACTAGCTCTTACATATTC
Control_sg899	TGACTCGGGCAATATCGGTT
Control_sg900	TGAGCATGTCGGGAGTAACT
Control_sg901	TGAGCATTCGTAGCCCAGCA
Control_sg902	TGAGCGGCCTCTAATTAATC
Control_sg903	TGAGGATCATGTCGAGCGCC
Control_sg904	TGAGTCTTACTAGGTCCTGT
Control_sg905	TGCAACCTTCCTTTTCAGGA
Control_sg906	TGCAAGGACCTGGTATGAAC
Control_sg907	TGCAGGTCTAGGTCCCAAAG
Control_sg908	TGCAGTCGCGCTGAGCGTCA
Control_sg909	TGCATGCCGAGCATTTTCAA
Control_sg910	TGCCCACTTAGCAACACTCT
Control_sg911	TGCCCCACCCCAGTGCTCAG
Control_sg912	TGCCGCTATACTAAAACCTT
Control_sg913	TGCCGTGAAAAGACGCTGCG
Control_sg914	TGCCGTTAGCATGCGATCCC
Control_sg915	TGCCTATGACCTAGGTACCA
Control_sg916	TGCCTCTCCCTTACCCGGAC
Control_sg917	TGCGCCTTACTCGTTAACTG
Control_sg918	TGCGGCGTAATGCTTGAAAG
Control_sg919	TGCGGGGAGCTCTCTTAATG
Control_sg920	TGCTACCTTCGGGACCACCA
Control_sg921	TGCTCACTCCACTCCTCAAC
Control_sg922	TGGAAAGCGAGCACACCGTC
Control_sg923	TGGAAATCGACTGTGCGCTT
Control_sg924	TGGAGAAACGAGGTGTAATA
Control_sg925	TGGAGTGCACGCGAAAAGAA
Control_sg926	TGGATCGGCAGTGGTACTGG
Control_sg927	TGGCAGTGGAAAATCTGCGG
Control_sg928	TGGCCACGAATTCCGCCGCC
Control_sg929	TGGCGGCCCAAACTTAACAC
Control_sg930	TGGGAATTCCTCGGCCGATT
Control_sg931	TGGGGACGTTTATCAATATA
Control_sg932	TGGTTCCGTAGGTCGGTATA
Control_sg933	TGTAGATATAGGGTGTCTAC
Control_sg934	TGTAGCTAAGTGAGTATGCC
Control_sg935	TGTAGTCTGGGGTAGACTCC
Control_sg936	TGTCAGTAGTCAGGACCCCG
Control_sg937	TGTCATGCGTCACTTAGTGC
Control_sg938	TGTCATTAGCGTAACGATAT
Control_sg939	TGTCCCTTGCAACCTCCGTT
Control_sg940	TGTCTTCGGATAGGCGGCTT
Control_sg941	TGTCTTTAAACACGCCATCG
Control_sg942	TGTGAAAGTTTATGGTGTTA
Control_sg943	TGTGCACAAGTCGCAACGAA
Control_sg944	TGTGTTAGCCGAGATCTCTG
Control_sg945	TGTTCTACTTTCGAAGTTAA
Control_sg946	TGTTTTGCATGTTGCATAGG
Control_sg947	TTAACGCCTTATTTTTATGT
Control_sg948	TTAACTCGAACGCTCGAAAG
Control_sg949	TTAATTTGGGTGGGCCCTGC
Control_sg950	TTAGCCAGTAGTGCATATGA
Control_sg951	TTAGCCCTCGATTGGTTGCG
Control_sg952	TTATATGGTTTTAAACGGCT
Control_sg953	TTATCGCGTAGTGCTGACGT
Control_sg954	TTATGTGAGCACGCCATTAC
Control_sg955	TTCAATCACCTCACGGTAAG
Control_sg956	TTCAATTCACCGAGGGCGCA
Control_sg957	TTCACCGTCCACGTGCGCAT
Control_sg958	TTCACGTCGTCTCGCGACCA
Control_sg959	TTCAGCGAGTGTGACTAAGC
Control_sg960	TTCCACGGTAAAATCGGTCA
Control_sg961	TTCCATTGGCTGGAATCTGA
Control_sg962	TTCCTAAGATTTTTAAGACT
Control_sg963	TTCCTAGAGTTGGCAGACGC
Control_sg964	TTCCTGCCCGAACTGCAGAA
Control_sg965	TTCGAGGTCCGGACAGGTCG
Control_sg966	TTCGCACGATTGCACCTTGG
Control_sg967	TTCGGAACTTACTCAGGGTA
Control_sg968	TTCGTAGGAACTAAACTGTA
Control_sg969	TTCGTGGTAGGTATAACTAT
Control_sg970	TTCTAAGCCACGTGTGGTAC
Control_sg971	TTCTAAGCGCCCTGGGGACA
Control_sg972	TTCTTAGAAGTTGCTCCACG
Control_sg973	TTCTTCGGCCTACACCCGGT
Control_sg974	TTGCAAAGCTGATCGGCTGT
Control_sg975	TTGCAATGCTGCTATAGAAG
Control_sg976	TTGCAGCCACTCCTGCAATA
Control_sg977	TTGCGTCAGCGCTGCACATC
Control_sg978	TTGGATATTAATTAGACATG
Control_sg979	TTGGCCTGGAATTTAGGATC
Control_sg980	TTGGGGATTAACCCAGAGCC
Control_sg981	TTGGTCCGAGTCTGGAGAAA
Control_sg982	TTGTACGGTACTGGCTTTGT
Control_sg983	TTGTCCCTGAGAAAACGCGG
Control_sg984	TTGTCCGTGACCCTGATTAA
Control_sg985	TTTAACTGTCCCGGTGTGCA
Control_sg986	TTTACGAAGTATACCAGGTC
Control_sg987	TTTACGATCTAGCGGCGTAG
Control_sg988	TTTATGCATTTAATACGCCG
Control_sg989	TTTCAGGCTACGGGCGCGGG
Control_sg990	TTTCCCATGATCATTTAGTG
Control_sg991	TTTCGCCCAAGAGGCTTGGG
Control_sg992	TTTCGTGCCGATGTAACACA
Control_sg993	TTTCTAGTTACTACTGGACG
Control_sg994	TTTGGCAGTACCTTTTATTA
Control_sg995	TTTGGGTTTATCCGCCCCCA
Control_sg996	TTTGGTCAACGCATAGCTTG
Control_sg997	TTTTACCTTGTTCACATGGA
Control_sg998	TTTTGACTCTAATCACCGGT
Control_sg999	TTTTTAATACAAGGTAATCT
Control_sg1000	TTTTTCTCACCCGATGAATC
MYC_sg1	AGAGTGCATCGACCCCTCGG
MYC_sg2	CTGCGGGGAGGACTCCGTCG
MYC_sg3	CTTCGGGGAGACAACGACGG
MYC_sg4	GCTGCACCGAGTCGTAGTCG
