# Supplementary material for: CRISPR/Cas9 screen for genome‐wide interrogation of essential MYC‐bound E‐boxes in cancer cells
Source: Mol Oncol. 2023 Aug 7;17(11):2295–313. doi: 10.1002/1878-0261.13493 (PMC10620128; doi:10.1002/1878-0261.13493)
Supplement: Supplementary file 2 — Fig. S1. Studied cell lines express high levels of MYC and depend on MYC for their growth. Fig. S2. Quality of MYC‐CRISPR and Brunello libraries based on NGS. Fig. S3. Changes in sgRNA abundance in two screen replicates. Fig. S4. Validation of the screen results using the CRISPR/dCas9 approach. Fig. S5. Snapshots of common E‐boxes and target genes in cancer cell lines. Fig. S6. Snapshot of selected specific E‐boxes and target genes in cancer cell lines. Fig. S7. Genomic location of sgRNAs targeting selected E‐boxes. Fig. S8. Validation of selected E‐boxes in K562 cells. Fig. S9. Validation of selected E‐boxes in ST486 cells. Fig. S10. Dynamics of tumor growth in vivo. Fig. S11. Intersection of the MYC‐CRISPR screen with SLAM‐seq data. Table S1. List of E‐boxes and targeting sgRNAs in the MYC‐EBOX‐CRISPR library. Table S2. Primer sequences. Table S3. Oligo sequences. Table S4. Number of reads obtained by NGS for individual samples. Table S5. Raw read counts for MYC‐EBOX‐CRISPR library in two screen replicates. Table S6. Raw read counts for Brunello library in two screen replicates. Table S7. Screen results for Brunello library by gene and by sgRNA. Table S8. Screen results for MYC‐EBOX‐CRISPR library by E‐box and by sgRNA. Table S9. Top 50 enriched gene sets among genes from Brunello library. Table S10. Top 50 enriched gene sets among genes adjacent to essential E‐boxes. Table S11. Depleted genes near essential E‐boxes specific for each cell line—processes they are involved in and TCGA data regarding expression in normal vs. tumor tissues and association with survival. Table S12. E‐box editing with CRISPR/Cas9: +1 insertions. Table S13. Mutations of K562 clones. [file MOL2-17-2295-s002.zip › mol213493-sup-0004-TableS5.xlsx]

## Sheet: sgRNA read count
Supplementary Table S5. Raw read counts for MYC-CRISPR library in two screen replicates.
		K562				ST486				HepG2				MCF7
sgRNA name	sgRNA sequence	#1 T0	#1 T1	#2 T0	#2 T1	#1 T0	#1 T1	#2 T0	#2 T1	#1 T0	#1 T1	#2 T0	#2 T1	#1 T0	#1 T1	#2 T0	#2 T1
#9_chr1_BS5_CGCGTG_1_sg1	GGCCACGACGGCCGCGTGCC	1705	917	1083	1733	1931	3740	1480	1987	1082	1664	866	1633	1094	2358	870	3533
#10_chr1_BS5_CGCGTG_1_sg2	ACCCCGGCGCTCCGGGCACG	2357	1253	1880	1852	2525	1446	1969	2729	1524	1642	1497	1425	1882	701	1488	3564
#11_chr1_BS6_CACGTG_1_sg1	GCCCAGGAGGGGCACGTGGA	1105	1306	880	740	1138	1600	893	718	814	1196	846	1201	835	576	743	3513
#12_chr1_BS6_CACGTG_1_sg2	AGTGGCCCAGGAGGGGCACG	1515	1174	1387	1173	1938	2112	1356	1155	1229	1424	1145	1376	1264	1326	1112	629
#13_chr1_BS7_CACGTG_2_sg1	GGCCACCGGCAAGGGCACGT	1405	2153	1018	1193	1387	2627	1069	1262	902	2622	993	1428	913	1149	828	524
#14_chr1_BS7_CACGTG_2_sg2	TGGCCACCGGCAAGGGCACG	1812	2243	1327	1555	1830	1510	1247	1134	1230	1079	1100	1326	1259	1441	1112	1066
#15_chr1_BS12_CACGTG_1_sg1	GTCCTGTGGGGTGCACGTGA	1439	1386	1073	2546	1326	1010	1043	850	870	912	891	997	938	721	798	699
#16_chr1_BS12_CACGTG_1_sg2	TCCTGTGGGGTGCACGTGAT	1085	989	742	829	1035	1040	665	615	667	1164	620	1039	555	389	659	476
#17_chr1_BS12_CACGTG_2_sg1	ACACGGGTCCAGGACACGTG	1817	830	1493	930	1910	1559	1355	560	1323	943	1251	1169	1346	1132	1200	1611
#19_chr1_BS20_CACGCG_1_sg1	CAATCCCTCTGTGCACGCGC	522	693	320	76	448	275	397	278	293	111	268	386	376	492	283	157
#21_chr1_BS21_CATGTG_1_sg1	GGACTTTCACCCGGGCCACA	1689	1267	1307	1440	1690	2016	1264	1388	1166	1057	1050	978	1116	1850	1060	423
#22_chr1_BS23_CACGTG_1_sg1	GCGGGTCACCTGGAAGCACG	1404	684	1268	859	1228	929	1016	1151	820	1618	793	528	952	627	868	430
#23_chr1_BS23_CATGTG_1_sg1	CCTGCTGGGATGACGTCATG	2115	2047	1634	1361	2082	1425	1525	1691	1439	1379	1323	1445	1414	2334	1242	2170
#24_chr1_BS23_CACGCG_1_sg1	CTCCGCTGCACGGACGCGTG	1551	628	1204	1056	1640	2293	1305	1029	1292	1146	1402	1307	1339	1726	1187	2883
#25_chr1_BS25_CATGTG_1_sg1	CTCCCTCCTTCCTGTTCATG	2476	1147	1941	2226	2457	2450	1769	1721	1521	1525	1659	1916	1690	1745	1527	650
#26_chr1_BS25_CATGTG_1_sg2	TCCCTCCTTCCTGTTCATGT	1931	1719	1388	693	1694	1039	1329	1096	1221	1263	1271	975	1367	1929	1177	493
#27_chr1_BS26_CACGTG_1_sg1	TCATGGCTCCTGATGACACG	1367	446	891	520	1274	553	1094	1545	999	1025	884	580	1005	631	1044	1470
#28_chr1_BS27_CATGTG_1_sg1	GCACTAAAGCTGTCATCACA	1385	950	1014	680	1332	1302	845	1212	884	2219	837	744	836	1033	883	803
#29_chr1_BS31_CACGCG_1_sg1	CGCACGACGACGCGCACACG	1779	558	1275	1286	1887	810	1412	1461	1210	1583	1303	1067	1246	2419	1085	584
#30_chr1_BS31_CACGCG_2_sg1	CGCGCACACGCGGTCGCACG	1665	1221	1221	1013	1703	2380	1388	2103	1215	1230	1078	1420	1170	2254	1001	1069
#31_chr1_BS33_CATGTG_1_sg1	GAGGCCAGAGGCGGGGCATG	1458	583	1030	631	1486	2220	1198	914	1115	470	1023	671	1110	2007	1188	3004
#41_chr1_BS36_CACGCG_3_sg1	TCCGCCCTCGTCGTCCCGCG	1693	1614	1176	942	1530	1088	1189	1147	931	958	826	835	918	844	869	487
#42_chr1_BS38_CACGCG_1_sg1	CCCGTGCAGCGTCACGCGCC	1491	719	1082	685	1350	2779	1139	1058	844	1304	734	1333	937	738	870	1186
#45_chr1_BS40_CATGTG_1_sg1	GAGGCAGGTGAGCACATGGG	1466	253	1044	282	1315	529	1137	811	1014	505	1008	466	1137	634	1068	1055
#46_chr1_BS40_CATGTG_1_sg2	GATGAGGCAGGTGAGCACAT	1240	286	967	553	1253	1085	915	918	731	1111	660	469	869	583	792	374
#47_chr1_BS40_CATGTG_1_sg3	GGATGAGGCAGGTGAGCACA	1408	1179	1181	563	1463	1627	1114	1172	914	1539	987	692	1099	1240	967	776
#48_chr1_BS40_CATGTG_2_sg1	GCATAGAGCGTGTGAACACA	1274	626	979	463	1182	670	759	540	697	300	818	614	905	831	717	718
#49_chr1_BS41_CACGTG_2_sg1	ATTGGCCCTTGGGCAGCACG	2138	685	1570	1393	1915	1535	1503	2133	1357	2774	1409	1386	1441	1100	1440	1855
#50_chr1_BS44_CACGTG_1_sg1	CCATCCCACAAAGGCACGTG	1935	1493	1562	1322	1798	2155	1369	1221	1308	1685	1225	918	1415	2262	1354	2290
#51_chr1_BS44_CACGTG_1_sg2	ACCATCCCACAAAGGCACGT	551	456	623	254	687	843	455	443	390	287	462	376	504	1766	409	202
#52_chr1_BS44_CACGTG_1_sg3	CACCATCCCACAAAGGCACG	1583	488	1177	459	1605	2206	1190	929	986	1470	930	889	1126	951	986	181
#53_chr1_BS46_CACATG_1_sg1	CATGTAATCGCCTGACCACA	1800	1341	1363	766	1535	1460	1126	1037	1293	1004	1057	955	1177	2213	1071	2274
#54_chr1_BS46_CACATG_1_sg2	TCACAAGGGGGTCGGCCATG	1491	1497	1235	1229	1490	1015	1081	1529	1043	1586	1022	1173	1016	1101	980	702
#55_chr1_BS49_CATGTG_1_sg1	CCCTAGCTAAGGGCCATGTG	2362	1275	1571	1487	2284	2535	1554	1908	1434	3060	1427	1780	1599	1779	1400	1052
#56_chr1_BS49_CATGTG_1_sg2	TTAGGACACTCCACCGCACA	1749	787	1349	594	1535	1522	1251	1541	1201	1714	1084	928	1293	969	1265	1434
#57_chr1_BS50_CACGCG_1_sg1	TCCGCGCCGAGGCCCACGCG	2457	2795	1924	2621	2762	3278	2022	2303	1660	3611	1547	1431	1687	2614	1707	2233
#58_chr1_BS50_CACGCG_1_sg2	TCCTCGTGGGCGGCCTCGCG	1269	1244	995	1039	1447	1609	960	1023	918	2396	822	1218	881	1818	817	554
#59_chr1_BS50_CACGCG_1_sg3	CCTCGTGGGCGGCCTCGCGT	1564	1001	1126	1400	1593	1845	1305	1159	1126	1907	1094	1852	1099	964	976	686
#60_chr1_BS50_CGCGTG_1_sg1	CCCCGGTGTGGGGGGCGCGT	1617	1516	1239	2379	1658	1607	1144	1908	1229	1838	1124	1437	1027	1597	1038	1159
#61_chr1_BS50_CGCGTG_1_sg2	CCCGGTGTGGGGGGCGCGTG	1456	394	1008	891	1548	1125	1153	1232	1123	1752	968	1173	995	1336	926	1558
#63_chr1_BS52_CACGTG_1_sg1	GTGGTCTCCCCGACTCCACG	1998	1238	1468	1023	1681	1575	1305	1543	1266	1397	1250	1103	1393	1439	1137	884
#64_chr1_BS52_CACGTG_1_sg2	CAGACTCGGCCCAGGCCACG	1961	620	1455	1338	1890	928	1469	1661	1345	1184	1390	1147	1390	2018	1373	743
#65_chr1_BS52_CACGTG_2_sg1	AGCCGTGCAAGCCCTGCACG	2253	1549	1719	2496	2335	1617	1936	1624	1724	2754	1541	1416	1655	2166	1577	1513
#67_chr1_BS52_CACATG_1_sg1	GGGAGACCACGCTGGCCATG	2217	1734	1566	2205	1943	2414	1625	2733	1197	2339	1282	2114	1315	1426	1182	1289
#68_chr1_BS53_CACGCG_1_sg1	ACTGGGGATGAGGGTCCACG	1822	443	1412	903	1917	1942	1328	631	1252	1066	1160	858	1243	1060	1230	501
#69_chr1_BS53_CACGCG_1_sg2	GCTTCCGCTTCTGAACCGCG	1622	1270	1073	506	1703	1757	1121	1036	954	1527	928	1159	1101	1208	898	510
#70_chr1_BS54_CACGTG_1_sg1	GGGTGCCCGAGGCCACGTGA	1431	443	1041	824	1616	2421	1154	1072	947	1439	856	845	1084	544	824	943
#71_chr1_BS54_CACGTG_1_sg2	GCCAATCGGCGGCCGTCACG	1925	1414	1304	577	1719	2067	1350	1576	1187	1569	994	1247	1072	931	1080	1897
#72_chr1_BS57_CATGTG_1_sg1	GCCCTGGGCCGTGGCACATG	1447	944	1114	910	1504	838	1258	2087	1079	957	947	1056	1137	865	1086	934
#73_chr1_BS57_CATGTG_1_sg2	CGCCCTGGGCCGTGGCACAT	2026	765	1615	1033	2299	1553	1627	1073	1456	1370	1465	904	1556	2623	1398	706
#74_chr1_BS57_CATGTG_1_sg3	CCGCCCTGGGCCGTGGCACA	1606	2296	1174	575	1641	1221	1179	335	1020	942	951	1013	1150	1655	1029	1224
#75_chr1_BS57_CGCGTG_1_sg1	CCTCTCCCTGTCGCTGCGCG	2248	1272	1759	2377	2199	3113	1738	1558	1372	2158	1219	996	1331	1352	1262	1091
#76_chr1_BS57_CGCGTG_1_sg2	CTCTCCCTGTCGCTGCGCGT	1595	1559	1137	372	1514	864	1080	1432	921	1213	1019	1289	1146	4075	1024	1445
#77_chr1_BS58_CACATG_1_sg1	AGGGGTCAGAGGCATGTGTG	1163	553	897	1237	1192	1373	868	1169	742	1695	770	860	758	1132	764	420
#78_chr1_BS59_CACGCG_1_sg1	CGGCTGGACGTGCCGACACG	2259	1596	1586	1897	1940	1011	1580	1561	1379	1860	1257	2177	1452	2045	1149	1308
#79_chr1_BS59_CACGCG_1_sg2	ATGGGTACATCACCGCGTGT	1655	1179	1324	1544	1532	1553	1176	1111	1185	1335	1163	1078	1198	867	1140	1567
#80_chr1_BS59_CGCGTG_1_sg1	AGCCGCACTCGTGTGCACGC	1389	2305	1060	848	1307	1035	973	658	916	735	925	766	954	761	840	308
#81_chr1_BS59_CGCGTG_1_sg2	CAGCCGCACTCGTGTGCACG	2462	3208	1753	3291	2456	2042	1765	2855	1597	1816	1538	2484	1498	2746	1550	1452
#82_chr1_BS64_CACGTG_1_sg1	GCGCAGCGGCGGGCGCCACG	1671	932	1186	687	1899	2695	1481	2744	954	1243	937	777	943	818	869	969
#83_chr1_BS64_CACGTG_1_sg2	CGCAGCGGCGGGCGCCACGT	1519	959	998	491	1657	796	1244	1271	1008	1342	1053	916	1092	908	1015	818
#85_chr1_BS64_CGCGTG_1_sg1	GCGCGGGGTGACCGCGTGGT	1919	1653	1561	1659	2087	2574	1508	2807	1376	2313	1294	1110	1327	2732	1077	852
#86_chr1_BS64_CGCGTG_1_sg2	GAGAGCGCGGGGTGACCGCG	1202	366	935	323	1266	716	879	275	848	429	777	999	828	650	760	178
#87_chr1_BS64_CGCGTG_1_sg3	GGAGGCGCGCACCAACCACG	1431	1433	1291	826	1540	1541	1086	1351	979	922	883	349	1107	730	923	414
#88_chr1_BS71_CACGTG_1_sg1	AGACGTGAGACACGATCACG	1240	1579	1002	815	1186	833	954	674	871	852	976	633	1008	919	962	616
#89_chr1_BS71_CACGTG_2_sg1	CCTGAGGTGGCTCACGTGGG	1613	1496	1346	672	1555	1432	1529	1255	1213	1259	1250	1353	1205	1547	1204	1359
#90_chr1_BS71_CACGTG_2_sg2	CCCTGAGGTGGCTCACGTGG	2007	650	1620	1405	1977	3481	1567	1715	1373	1492	1425	1634	1440	1659	1301	1887
#92_chr1_BS71_CACGTG_2_sg3	TGCCCTGAGGTGGCTCACGT	1638	1953	1277	578	1691	2459	1300	1424	1260	1000	1279	1079	1233	1322	1177	4118
#93_chr1_BS71_CACGTG_2_sg4	CTGCCCTGAGGTGGCTCACG	2378	4462	1974	1645	2259	3097	1771	2666	1754	2645	1601	2308	1745	1401	1681	1631
#96_chr1_BS76_CGCGTG_1_sg1	CCGAACCAATGGCACGCGAC	1064	553	925	997	1224	1087	982	1211	646	1936	644	1095	754	461	588	658
#97_chr1_BS76_CGCGTG_1_sg2	GCCGAACCAATGGCACGCGA	481	67	303	385	397	242	279	161	209	34	192	16	248	127	191	46
#98_chr1_BS78_CGCGTG_1_sg1	ACACACACTCCGGCTCCGCG	1385	564	955	417	1376	2254	1009	1650	600	677	615	667	797	723	726	690
#99_chr1_BS78_CGCGTG_1_sg2	GAGCCAGCGCCGCAACCACG	2061	1873	1550	1244	1913	1982	1422	1407	1269	2130	1208	1852	1254	1504	1175	967
#100_chr1_BS79_CACGTG_1_sg1	CGCAGTAATGAGGCGGCACG	1296	414	950	1204	1296	1485	994	936	812	1413	796	712	984	425	832	986
#101_chr1_BS80_CACGCG_2_sg1	TGGATAAACAGCAGCGCACG	1596	729	1151	535	1602	963	1020	664	1104	725	949	605	983	1583	972	710
#102_chr1_BS82_CGCGTG_1_sg1	CGACCGAGGCACGCACGCGC	1403	410	1166	1270	1567	708	1148	1515	775	1261	634	890	871	654	771	949
#103_chr1_BS82_CGCGTG_2_sg1	CTCTCCGGGGTCTGTGCGCG	2045	777	1654	861	2098	2224	1363	1695	1248	1274	1194	1177	1361	689	1413	1743
#105_chr1_BS83_CACGTG_1_sg1	GGTCACGCAGAGTCCACGTG	1661	515	1249	723	1797	1886	1187	794	963	1153	1144	1167	1162	1740	1136	351
#106_chr1_BS83_CACGTG_1_sg2	GGGTCACGCAGAGTCCACGT	1177	656	714	797	1067	602	795	551	660	925	556	546	767	547	673	145
#107_chr1_BS83_CACGTG_1_sg3	GGGGTCACGCAGAGTCCACG	1482	2053	1053	1288	1427	373	1094	821	876	708	945	1447	1002	1575	968	861
#108_chr1_BS83_CATGTG_1_sg1	CTGAATAAAAGGTGCACATG	1211	394	812	789	1100	792	752	504	757	749	804	711	737	647	805	505
#111_chr1_BS83_CACGCG_1_sg1	GCCAGCAGAGGGAGCCCGCG	2447	1890	1956	1182	2394	3584	1949	3376	1450	1313	1220	1900	1467	2405	1292	3516
#116_chr1_BS86_CATGTG_1_sg1	GTCACTCTCTCCGCCACATG	2130	1401	1702	1605	2023	1691	1575	1405	1327	687	1301	697	1363	1191	1343	2317
#117_chr1_BS88_CGCGTG_1_sg1	TCAGGGCCGCTGGGAGCGCG	2080	1548	1392	772	1789	2563	1475	911	1099	925	1160	959	1411	817	1114	1093
#118_chr1_BS89_CACGCG_1_sg1	CCCTAGCAACGGAGCCCACG	1877	768	1680	1363	1857	2167	1577	1312	1336	1085	1252	1642	1390	2015	1315	602
#119_chr1_BS89_CACGCG_1_sg2	AGCCCCGCGCCGCATCCGCG	2343	1290	1629	840	2834	3373	2082	2505	1491	1744	1488	1042	1567	2226	1551	1512
#120_chr1_BS89_CACGCG_1_sg3	GCCCCGCGCCGCATCCGCGT	1787	1242	1228	856	1896	1038	1234	1019	979	766	888	738	1153	1311	929	1912
#123_chr1_BS90_CATGTG_1_sg1	CTGCACGGGGACCTTCCATG	1702	629	1086	506	1618	643	1098	1010	968	1146	981	663	983	846	874	1770
#124_chr1_BS90_CATGTG_1_sg2	TGCACGGGGACCTTCCATGT	1658	876	1337	818	1429	1335	1108	819	999	1102	1101	396	1045	263	1096	134
#125_chr1_BS90_CATGTG_1_sg3	GTGTGGACATTTAACCCACA	1041	1161	932	1614	1107	524	856	966	821	1686	737	526	841	938	747	775
#127_chr1_BS93_CACGTG_1_sg1	CGTTTTTAACAGTGTCACGT	1355	1691	992	1089	1262	1414	788	1243	932	1532	751	1009	975	1052	753	2903
#128_chr1_BS93_CACGTG_1_sg2	CCGTTTTTAACAGTGTCACG	1810	1296	1412	2818	1767	1682	1365	1822	1294	1257	1040	1985	1225	3203	1190	844
#130_chr1_BS94_CGCGTG_1_sg1	CTGTGATGCCCACCCGCGTG	2251	2213	1514	1461	1972	1928	1606	1234	1409	1011	1254	1006	1427	1734	1375	2811
#131_chr1_BS94_CGCGTG_1_sg2	AGCGCGCGTAGTCCACACGC	1447	465	1016	283	1360	525	1136	1267	890	620	810	653	1039	810	981	343
#132_chr1_BS94_CGCGTG_1_sg3	CAGCGCGCGTAGTCCACACG	1250	740	922	508	1089	984	886	858	931	861	756	797	970	575	826	271
#133_chr1_BS94_CGCGTG_1_sg4	GCGCGTAGTCCACACGCGGG	1862	316	1457	2519	1888	1511	1359	708	1293	1203	1351	1138	1434	971	1270	487
#134_chr1_BS95_CACATG_1_sg1	CGCTCCAGCTCCATGGCACA	2079	1166	1604	1014	2075	2092	1600	2663	1299	1075	1176	1040	1212	2096	1250	1569
#135_chr1_BS95_CACATG_1_sg2	TCCAGCTCCATGGCACATGG	1352	906	1067	554	1318	1293	934	1141	977	679	879	895	1066	1043	952	484
#136_chr1_BS98_CACGTG_1_sg1	GAGCTAACAGGACCACGTGA	1076	652	723	1729	976	543	734	925	623	396	563	455	783	240	619	1323
#137_chr1_BS98_CACGTG_1_sg2	AGCTAACAGGACCACGTGAG	1330	1086	930	950	1082	1126	855	464	852	738	812	1738	774	812	781	764
#139_chr1_BS98_CACGTG_1_sg3	TCCCCGCTGCACCCCTCACG	2120	1073	1634	1210	2128	3185	1556	1886	1365	431	1420	1078	1540	2873	1468	1484
#140_chr1_BS99_CGCGTG_1_sg1	GCACCGGAAGTGCGTCACGC	2208	3543	1563	2240	2202	4264	1625	2444	1204	2131	1075	1527	1349	2435	1063	3160
#141_chr1_BS99_CGCGTG_1_sg2	AGCACCGGAAGTGCGTCACG	2269	1375	1629	1867	2153	1720	1612	3787	1297	1633	1488	1225	1433	1917	1395	3200
#142_chr1_BS101_CGCGTG_1_sg1	CACAGGGCGGGGGCACGCGA	792	217	657	170	796	1174	665	412	447	403	521	114	536	524	568	619
#145_chr1_BS103_CACGTG_1_sg1	CAGGAGCAAGGAACAGCACG	1384	774	1069	1590	1342	1430	1022	1554	902	1086	828	924	924	2595	804	892
#149_chr1_BS107_CATGTG_1_sg1	TCGCATACGGTGGCACATGC	1078	146	804	878	850	469	781	974	592	258	580	591	647	754	536	723
#150_chr1_BS110_CATGTG_1_sg1	CCACTTGCCCAACATGTGAG	2450	2547	1958	1846	2344	2285	1807	2350	1517	1425	1520	1369	1625	2188	1430	1768
#151_chr1_BS110_CATGTG_1_sg2	GCCCAGCCCTCTCACATGTT	1995	2268	1458	2990	1858	5662	1475	1806	1238	1771	1151	2021	1314	1432	1203	823
#152_chr1_BS110_CATGTG_1_sg3	GGCCCAGCCCTCTCACATGT	1995	1562	1385	1527	1973	2753	1408	2285	1093	1947	1007	1348	1247	1245	1233	979
#153_chr1_BS111_CACGTG_1_sg1	CATGCGCGCTGCCGCGCACG	2935	2227	2022	2577	2934	5173	2219	4781	1862	2884	1936	2075	1891	2520	1678	1834
#154_chr1_BS111_CACGTG_1_sg2	ATGCGCGCTGCCGCGCACGT	1881	1600	1404	2635	1802	2662	1448	1198	1289	1652	1337	1670	1232	1070	1162	775
#155_chr1_BS111_CACGTG_1_sg3	TGCGCGCTGCCGCGCACGTG	980	380	771	1142	981	936	788	1001	727	1429	803	877	730	1497	706	738
#156_chr1_BS111_CACGTG_1_sg4	CGCGGGACGCCCCACGTGCG	1879	2590	1479	2194	2075	5644	1620	3469	1351	1445	1237	1407	1432	2648	1249	724
#157_chr1_BS111_CACGTG_2_sg1	CGGGACCTCCCGGACCACGT	1544	1174	1076	2111	1589	977	1121	1261	1077	846	992	649	1125	1235	1112	815
#158_chr1_BS111_CACGTG_2_sg2	GCGGGACCTCCCGGACCACG	1712	1001	1260	785	1599	1399	1235	943	1159	837	1126	965	1165	815	1192	846
#159_chr1_BS111_CACGTG_2_sg3	CTCCCCTGAGCCGGCCCACG	2488	2598	1919	1365	2323	1628	1869	1464	1573	1423	1548	1046	1635	1907	1483	1566
#160_chr1_BS112_CGCGTG_1_sg1	CTACACAGCGGGACACGCGA	948	1326	718	535	898	706	774	925	706	713	573	683	627	1209	655	331
#161_chr1_BS112_CGCGTG_1_sg2	TACACAGCGGGACACGCGAA	1368	543	1085	998	1364	1621	977	848	808	938	815	423	1029	667	826	1815
#162_chr1_BS113_CACGTG_1_sg1	CTCAATTTTACTCTAGCACG	1646	923	1383	496	1745	1456	1257	2221	1208	958	1211	1126	1155	1598	1084	625
#163_chr1_BS113_CGCGTG_1_sg1	TGAAGTGTCCCCGTTTCGCG	2167	2091	1726	3044	2257	2028	1504	1588	1467	1559	1400	1032	1656	2715	1439	1778
#164_chr1_BS113_CGCGTG_1_sg2	GAAGTGTCCCCGTTTCGCGT	1232	954	965	650	1305	1502	905	700	742	519	675	588	810	1934	753	310
#165_chr1_BS114_CACGTG_1_sg1	AGACAAACAGGTAAATCACG	654	177	484	315	677	1025	423	667	463	299	365	272	460	121	400	75
#166_chr1_BS118_CACGCG_1_sg1	AACCCTCGAGTCGACACGCG	1469	258	1332	945	1450	1647	1093	1183	950	1009	1005	615	1183	1776	1101	564
#167_chr1_BS118_CACGCG_1_sg2	ACCCTCGAGTCGACACGCGC	837	561	601	225	753	524	593	744	490	452	406	182	476	374	517	104
#168_chr1_BS118_CACGCG_1_sg3	CCCTCGAGTCGACACGCGCG	2134	762	1531	919	2058	1689	1653	1170	1438	1349	1469	1268	1650	1726	1437	1376
#169_chr1_BS119_CACGCG_1_sg1	CGTGGTGACGCGAGCGCGTG	2157	1759	1499	1371	1978	1276	1464	1374	1330	1113	1301	1945	1370	1585	1280	765
#170_chr1_BS119_CACGCG_1_sg2	GCGTGGTGACGCGAGCGCGT	1284	462	1043	621	1442	2146	1131	1961	798	703	842	717	880	1355	837	680
#171_chr1_BS119_CACGCG_1_sg3	TGCGTGGTGACGCGAGCGCG	1859	883	1214	626	1606	1486	1454	1753	1271	1181	1093	1264	1142	1328	1039	599
#172_chr1_BS119_CGCGTG_1_sg1	AAGCCGCTCGGACACGCGCT	1849	1914	1519	1054	1904	1568	1339	1538	1194	1720	1218	803	1288	1158	1149	852
#173_chr1_BS120_CACATG_1_sg1	AGCCTGGAAGCCAGGACATG	1432	446	1154	760	1587	859	1173	1161	1024	513	991	1007	1091	797	1012	960
#174_chr1_BS121_CACGTG_1_sg1	ATCCCCAGAGAAAACTCACG	1229	375	807	354	1206	1738	786	815	808	817	729	426	814	766	772	648
#177_chr1_BS125_CACGTG_1_sg1	GGCTCCAGGGGCCACGTGCC	2127	2014	1573	1796	2014	3508	1741	2593	1151	2969	1263	1743	1239	744	1252	1460
#178_chr1_BS126_CACGTG_1_sg1	CTTCTTGCTTGACGTTCACG	1609	647	1172	598	1563	1215	1209	1396	1004	911	996	1058	1261	428	1075	549
#179_chr1_BS127_CACATG_1_sg1	CTGTGGGCGTGTCATGTGGT	1658	860	1178	802	1479	784	1031	664	1134	1099	1036	828	1023	1181	981	730
#180_chr1_BS127_CACATG_1_sg2	TCTGTGGGCGTGTCATGTGG	1458	532	1045	882	1448	1159	1018	800	801	718	862	675	942	1529	871	812
#181_chr1_BS127_CACATG_1_sg3	CGTTCTGTGGGCGTGTCATG	1932	949	1525	1134	1960	2808	1521	3034	1264	808	1180	1439	1325	1494	1224	929
#184_chr1_BS130_CATGTG_1_sg1	CTCCTGACTCGGGCCATGTG	1688	2156	1564	1931	1834	3003	1537	1225	1181	853	1330	908	1357	1380	1276	1284
#185_chr1_BS130_CATGTG_1_sg2	TTCTCCAACACAGCCACACA	929	386	670	533	934	766	733	347	727	1556	601	485	605	875	625	839
#186_chr1_BS131_CACGTG_1_sg1	GTCGCCGAGGGACCCACGTG	1555	789	1159	844	1379	1550	1161	481	1019	963	908	1172	1052	1154	1029	841
#187_chr1_BS131_CACGTG_1_sg2	TCGCCGAGGGACCCACGTGC	1682	786	1319	1077	1704	2991	1182	1148	932	1455	797	653	1066	2181	1017	398
#188_chr1_BS131_CACGTG_1_sg3	GGGGAGCTCGTCCCGCACGT	1268	715	895	465	1099	797	697	349	769	684	721	646	783	948	807	579
#189_chr1_BS131_CACGTG_1_sg4	CGGGGAGCTCGTCCCGCACG	1454	634	1142	382	1660	1349	1093	1133	894	1174	1023	1381	1098	601	951	543
#190_chr1_BS131_CACGCG_1_sg1	GCTCGGGCTGGCGGCGCGTG	2340	1378	1611	1605	2338	2604	1816	2064	1370	1605	1318	1390	1598	1621	1428	1543
#191_chr1_BS131_CACGCG_1_sg2	GGCTCGGGCTGGCGGCGCGT	1352	324	984	766	1368	866	1009	584	694	761	717	338	869	656	713	212
#192_chr1_BS131_CACGCG_1_sg3	GGGCTCGGGCTGGCGGCGCG	1644	470	1197	689	2003	1447	1493	753	1212	1564	1073	802	1214	804	1107	1091
#193_chr1_BS131_CACGCG_1_sg4	CTCGGGCTGGCGGCGCGTGG	877	840	565	168	887	1044	609	289	434	162	485	534	581	225	484	305
#194_chr1_BS131_CGCGTG_1_sg1	GTGAGGGGCACACGGGCGCG	1807	5272	1457	967	1904	2707	1600	1751	1342	1923	1173	993	1195	1687	1201	1754
#195_chr1_BS131_CGCGTG_1_sg2	AGGGGCACACGGGCGCGTGG	1584	785	1147	1556	1662	1171	1152	816	922	1352	867	804	1049	1171	931	626
#196_chr1_BS133_CACGTG_1_sg1	ACCTGCGGGATGAAAGCACG	1365	578	1040	633	1259	1818	1003	536	809	1307	729	487	984	518	853	442
#197_chr1_BS134_CACGTG_1_sg1	GACTTCACGCAAGGCGCACG	1438	387	1309	604	1545	1534	1239	1567	1040	1159	912	709	1153	3146	1028	1644
#200_chr1_BS138_CACGTG_1_sg1	AAGTGTCCCCTAAATTCACG	1166	795	800	677	1080	1113	768	795	736	955	570	902	773	1552	724	260
#201_chr1_BS138_CACGTG_1_sg2	GTGTCCCCTAAATTCACGTG	1654	1340	1191	1447	1475	1354	1114	1039	1134	1325	1020	890	1115	2365	1118	575
#202_chr1_BS138_CACGTG_1_sg3	AGTGTCCCCTAAATTCACGT	920	401	603	174	838	222	771	1044	549	996	483	612	692	638	575	374
#203_chr1_BS140_CACGTG_1_sg1	ACAACCCACTCCACCACGTG	2222	1444	1670	1372	2128	4264	1939	1686	1336	1136	1252	797	1587	3012	1388	863
#204_chr1_BS140_CACGTG_1_sg2	GAACAACCCACTCCACCACG	2188	1309	1724	1114	2228	1857	1816	1653	1346	1206	1405	1566	1583	2035	1468	436
#205_chr1_BS140_CACGTG_1_sg3	AACAACCCACTCCACCACGT	1663	1139	1248	315	1826	1647	1300	1351	1079	959	929	275	1215	1777	1126	475
#206_chr1_BS140_CACGTG_1_sg4	ACCATGGTTTATACCCCACG	2088	960	1551	874	1799	1478	1333	2307	1149	1256	1240	934	1340	1011	1140	894
#207_chr1_BS140_CACGTG_1_sg5	ATGGTTTATACCCCACGTGG	1599	707	1206	744	1625	3325	1135	1309	1042	997	1096	939	1288	1262	1133	502
#208_chr1_BS142_CACGTG_1_sg1	TCGGCCCCCTCCTGATCACG	2618	1324	2070	1020	2633	1770	1843	1102	1659	1108	1701	1102	1867	4285	1871	1109
#209_chr1_BS143_CACGTG_2_sg1	GCCCGGCCATGTGGGACACG	2131	1790	1507	1108	2155	2230	1670	1743	1319	1781	1231	1705	1435	2405	1350	2978
#210_chr1_BS143_CACGTG_2_sg2	CCGGCCATGTGGGACACGTG	1292	476	1140	957	1227	1076	938	1371	840	605	853	526	962	846	880	340
#211_chr1_BS143_CACGTG_2_sg3	CCCGGCCATGTGGGACACGT	1347	656	1059	723	1493	826	981	907	814	805	778	954	904	1269	873	459
#212_chr1_BS143_CACGTG_3_sg1	GGAACGTGCCTGTCGCACGT	1926	1249	1279	2580	1800	2041	1423	705	1186	1306	1138	1092	1268	1281	1225	2008
#213_chr1_BS143_CACGTG_3_sg2	AGGAACGTGCCTGTCGCACG	1519	1181	1106	760	1395	2099	1191	1425	971	1611	894	1013	984	3227	952	1012
#214_chr1_BS143_CACATG_1_sg1	CCCCACGTGTCCCACATGGC	1819	3727	1396	914	1852	1883	1427	1604	812	2082	860	1099	1072	885	990	1366
#215_chr1_BS143_CACATG_1_sg2	CCAACCCCACGTGTCCCACA	1593	1238	1199	1294	1676	913	1219	1512	981	477	1031	876	1053	786	996	1010
#216_chr1_BS143_CACATG_1_sg3	GCAGCACCGCCCGGCCATGT	2032	648	1517	718	2037	2691	1535	2227	1083	992	1181	1226	1287	1291	1167	1114
#217_chr1_BS143_CACATG_1_sg4	CGCAGCACCGCCCGGCCATG	1692	1346	1382	1370	1834	2384	1408	1426	1001	912	875	1337	1154	1853	936	579
#218_chr1_BS144_CATGTG_1_sg1	CCAGGATGTTTCCATGTGGC	1614	1146	1220	1023	1392	2137	1233	1496	769	737	858	1266	845	1360	871	1024
#219_chr1_BS144_CATGTG_1_sg2	GGCTCCAGGATGTTTCCATG	1812	983	1375	1182	1593	1072	1264	656	1194	1495	994	793	1297	781	1168	787
#220_chr1_BS144_CATGTG_1_sg3	GGCCATACTAGCCGGCCACA	1331	1315	1094	710	1227	1294	910	1400	841	1380	779	1484	843	1382	820	2738
#222_chr1_BS146_CACGTG_1_sg1	GGGGGCGCCGGGAAGCACGT	1153	218	804	220	1026	1816	819	740	699	550	745	1006	889	228	854	635
#223_chr1_BS147_CACGTG_1_sg1	CGACCTCAAAGTCGGCCACG	1848	1088	1295	1120	1811	1399	1382	852	1099	1129	1257	972	1118	1570	1108	1180
#225_chr1_BS147_CACGTG_1_sg2	GGGCGGCTGCTGCCACCACG	1359	443	986	698	1300	1737	1169	1721	862	869	895	541	842	1522	843	2547
#226_chr1_BS148_CACGTG_1_sg1	TGACCTCTGCTCTGGGCACG	2231	574	1632	704	1942	2050	1547	1257	1643	1656	1455	1342	1655	1568	1532	1212
#227_chr1_BS148_CACGTG_1_sg2	CCTCTGCTCTGGGCACGTGG	743	135	582	473	701	715	650	906	459	647	439	354	484	784	483	155
#228_chr1_BS148_CACGTG_1_sg3	CTCTGCTCTGGGCACGTGGC	1106	453	1023	1127	1367	1415	938	2022	749	1260	591	1041	731	1194	715	1158
#229_chr1_BS149_CACGTG_1_sg1	TGTCCTCCATCCCCACGTGT	1892	705	1427	889	1841	2680	1336	1222	1201	1171	1070	890	1413	1723	1293	528
#230_chr1_BS149_CACGTG_1_sg2	GTCCTCCATCCCCACGTGTC	2235	1160	1800	1508	2201	1350	1849	1693	1506	2685	1574	1512	1705	2707	1536	1104
#231_chr1_BS149_CACGTG_1_sg3	GAAGCTGAGCCCGACACGTG	1463	524	1140	1951	1402	1015	1201	782	956	334	877	430	1088	1279	914	1489
#232_chr1_BS149_CACGTG_1_sg4	GGAAGCTGAGCCCGACACGT	1381	867	902	411	1194	1342	952	788	867	837	774	562	1035	1376	798	1203
#233_chr1_BS149_CACGTG_1_sg5	CGGAAGCTGAGCCCGACACG	2163	952	1707	2207	1973	1571	1458	1120	1337	1912	1536	1835	1499	1726	1426	1248
#234_chr1_BS150_CACATG_1_sg1	ACGCGCTCGTGGCTTGCATG	1980	1331	1407	1479	2092	1405	1342	975	1083	1974	1054	1051	1229	1149	1126	1561
#235_chr1_BS151_CGCGTG_1_sg1	CCTGGAGGTGGACCCGCGTG	2000	1098	1419	489	1786	920	1393	989	1263	1596	1250	678	1391	1980	1318	341
#236_chr1_BS151_CGCGTG_1_sg2	TCCCAGCACCTTCCGCACGC	1492	391	1011	884	1410	2012	1065	1113	771	698	742	730	762	986	847	1268
#237_chr1_BS151_CGCGTG_1_sg3	CTCCCAGCACCTTCCGCACG	1977	1058	1334	1106	1928	1751	1471	590	1073	1322	902	1059	1274	1128	1112	1340
#238_chr1_BS152_CACGCG_1_sg1	GGCTTGCAGCCACCCACACG	1680	1056	1324	759	1769	834	1375	1044	1071	882	1112	881	1289	1057	1232	535
#239_chr1_BS152_CACGCG_1_sg2	GGCAGGGACACACCGCGTGT	1612	586	1192	268	1506	1353	1199	1515	1033	374	1015	823	1172	716	1040	335
#240_chr1_BS152_CACGCG_1_sg3	TGGCAGGGACACACCGCGTG	1884	3054	1259	1870	1831	1887	1493	2104	1136	1749	1117	795	1250	606	1116	2305
#241_chr1_BS155_CACATG_1_sg1	GGCTGGAGGAAGCCACATGT	1450	794	1104	897	1488	1785	1058	1059	1009	1547	1000	1015	1059	1415	1012	511
#242_chr1_BS155_CACATG_1_sg2	GCTGGAGGAAGCCACATGTC	1572	1562	1172	1574	1653	1167	1199	1406	991	2818	1081	1375	1028	2161	989	1167
#243_chr1_BS155_CACATG_1_sg3	CCACAATCCCCCCCGACATG	3015	1416	2187	1389	2535	2484	2079	1832	1795	2929	1644	2170	1956	2051	1790	1025
#244_chr1_BS156_CACATG_1_sg1	GGCAACATTGTGACAGCATG	1507	989	912	615	1330	1332	1018	643	875	716	767	733	1058	1076	795	465
#245_chr1_BS157_CATGTG_1_sg1	TAGGCTGTGGTGCACCATGT	1378	554	1099	419	1417	727	1165	989	949	727	888	615	986	778	1079	493
#246_chr1_BS157_CATGTG_1_sg2	GTAGGCTGTGGTGCACCATG	1748	1615	1251	923	1655	1743	1163	2195	1091	1489	1128	1262	1188	1024	1082	545
#248_chr1_BS158_CACGTG_1_sg1	CCCAGACGCGCCGTGGCACG	2332	2972	1833	2498	2421	2603	1852	3184	1412	2351	1350	1017	1420	921	1484	1754
#249_chr1_BS158_CACGTG_1_sg2	CCAGACGCGCCGTGGCACGT	1638	488	1037	482	1427	1133	1160	1012	885	1082	874	708	898	643	781	557
#251_chr1_BS161_CACGTG_1_sg1	ACTGCCTCCAGCAGCCACGT	1267	504	1067	734	1173	1783	961	7727	915	403	816	369	982	846	836	659
#253_chr1_BS161_CACGTG_1_sg2	TGCCTCCAGCAGCCACGTGG	1176	278	766	469	1095	1054	853	712	582	495	605	353	756	381	773	296
#256_chr1_BS161_CACATG_1_sg1	GACCGTCCCTGTGGCCACAT	2311	928	1743	3763	2291	3196	1767	2282	1642	1367	1445	1199	1642	1867	1637	886
#257_chr1_BS161_CACATG_1_sg2	TCCGAGGCAGAGTGCCCATG	1933	955	1372	866	1643	1691	1248	842	1227	2084	1234	999	1268	898	1118	915
#258_chr1_BS162_CACATG_1_sg1	TGTGTGTGGCCGCATACATG	1579	1545	1464	589	1584	1018	1116	1158	1198	861	1223	1200	1307	1070	1151	468
#259_chr1_BS165_CACGCG_1_sg1	GTGGGGGCGGGGCACGCGCG	1776	915	1450	1158	1897	2781	1370	2458	1070	1118	939	885	1097	1581	913	528
#260_chr1_BS165_CGCGTG_1_sg1	GGGATGGGCTCGCGGCCGCG	1504	915	1207	991	1819	1363	1401	1769	1186	1155	953	890	1088	836	959	966
#261_chr1_BS165_CGCGTG_1_sg2	CCGAGGTCGCAGCAACCACG	1662	1296	1182	734	1425	1672	1024	1642	872	942	1056	986	981	567	850	1496
#262_chr1_BS166_CACGTG_1_sg1	GCAACCCGGCATCGCCCACG	2209	1009	1532	979	2143	2960	1587	1751	1347	1167	1280	706	1463	1421	1465	1376
#263_chr1_BS166_CACGTG_1_sg2	TCACCTCAGCGGCTCCACGT	1305	219	811	123	1104	932	917	425	769	161	776	439	834	390	839	122
#264_chr1_BS166_CACGTG_1_sg3	ATCACCTCAGCGGCTCCACG	1579	770	1315	1071	1564	733	1129	889	868	940	863	1005	1107	1824	1076	515
#265_chr1_BS169_CACGTG_1_sg1	GCAGAGCCCGGCTGGCACGT	1545	2090	1101	1095	1314	654	1051	1532	949	1032	931	996	1088	1037	999	2199
#266_chr1_BS169_CACGTG_1_sg2	GGCAGAGCCCGGCTGGCACG	1059	1146	671	911	829	498	688	982	648	711	710	661	681	1569	672	1269
#267_chr1_BS169_CACGTG_2_sg1	CCGGGTGGCAGCGGCACACG	1669	1602	1293	1165	1664	1075	1297	1808	1003	995	1102	552	1108	1008	1167	1547
#270_chr1_BS170_CATGTG_2_sg1	CCCAGCACTGGGGACACATG	1810	951	1368	1964	1834	3028	1485	1240	1208	1994	1135	1469	1396	3456	1202	1662
#271_chr1_BS170_CATGTG_2_sg2	ACCCAGCACTGGGGACACAT	1160	982	835	702	1124	703	746	1392	642	1308	613	1425	721	1460	572	452
#273_chr1_BS175_CACGTG_1_sg1	AGGACAGAAGCCTGGCCACG	1972	726	1327	1217	1920	1979	1397	2011	1258	1131	1495	1238	1364	2097	1260	826
#274_chr1_BS175_CACGTG_1_sg2	AGTAACCACTGCAGGCCACG	1268	891	905	672	1269	836	1059	1035	1060	802	914	932	941	779	882	563
#276_chr1_BS176_CACGTG_1_sg1	CCCCTCGACCCCAGGCCACG	2499	860	1823	1701	2309	2007	1974	1755	1480	1590	1576	1312	1653	1790	1488	1122
#277_chr1_BS177_CACGTG_1_sg1	GCGTGGCTGGGGGGTCACGT	928	597	688	419	867	678	683	1314	496	744	539	666	589	1376	539	473
#278_chr1_BS177_CACGTG_1_sg2	GGCGTGGCTGGGGGGTCACG	1607	988	1303	1124	1697	2197	1330	2098	1094	1452	1071	1112	1070	820	1043	451
#280_chr1_BS180_CACGTG_1_sg1	ACATTCACGTCCTGGCCACG	2340	2324	1891	1358	2155	1558	1657	1849	1506	1439	1579	1806	1726	2610	1633	2022
#281_chr1_BS180_CACGTG_1_sg2	CATTCACGTCCTGGCCACGT	1865	828	1433	1159	1937	1847	1445	1890	1244	1357	1078	343	1424	3913	1270	474
#282_chr1_BS180_CACGTG_1_sg3	CTCCCCTACACCCGCCCACG	2508	1294	1903	1220	2240	2227	1673	1571	1644	1398	1399	889	1570	2308	1631	2860
#283_chr1_BS181_CACATG_1_sg1	TCTTCCTTGCAAGACCCACA	1057	749	742	234	1090	654	726	271	742	565	674	570	730	1923	719	412
#284_chr1_BS181_CACATG_1_sg2	CCCCACATGCAGAGCCATGT	2153	2275	1506	1168	1760	2096	1427	1686	1460	1079	1339	765	1416	1617	1410	286
#285_chr1_BS181_CACATG_1_sg3	CCCCCACATGCAGAGCCATG	2242	1462	1748	1178	2224	3511	1665	2493	1676	1892	1467	1347	1744	2048	1524	978
#286_chr1_BS181_CATGTG_1_sg1	CCACATGGCTCTGCATGTGG	745	567	609	416	650	1615	543	201	553	1192	519	178	522	389	433	444
#287_chr1_BS181_CATGTG_1_sg2	GACCCACATGGCTCTGCATG	2523	1216	1722	1380	2333	1956	1697	2185	1686	1911	1507	903	1848	2239	1778	1214
#288_chr1_BS181_CATGTG_1_sg3	ACCCACATGGCTCTGCATGT	1961	925	1380	517	1631	1480	1259	996	1002	223	1231	756	1280	918	1194	809
#290_chr1_BS182_CACGTG_1_sg1	GGGGCACTGGCGTCGTCACG	1738	1210	1159	886	1661	2609	1226	1312	1122	2903	1089	963	1054	1994	1089	1194
#291_chr1_BS182_CACGTG_1_sg2	GGGCACTGGCGTCGTCACGT	1761	1448	1305	662	1698	1587	1303	1238	974	1254	933	1410	1179	1263	1042	1152
#292_chr1_BS182_CATGTG_1_sg1	GCCTCGCTCCCTGCATCACA	2018	1184	1418	1593	1735	2580	1473	1694	1295	891	1077	1085	1348	1566	1258	1868
#296_chr1_BS184_CACATG_1_sg1	ACAGTCACGTCCTGGCCATG	1891	1347	1438	1738	1690	1992	1307	1745	1248	1750	1181	1195	1191	1177	1208	812
#298_chr1_BS186_CACGTG_1_sg1	CAAGCGAAAACCAGGCCACG	1729	1482	1504	545	1796	1617	1403	1935	1287	717	1163	924	1326	876	1274	584
#299_chr1_BS186_CACGTG_1_sg2	GAGGGCTTAGCCTTTCCACG	937	331	768	737	1094	689	791	1401	561	814	544	657	672	695	635	326
#300_chr1_BS188_CACATG_1_sg1	CAGTGCAGCCAGGGGCATGT	1848	1642	1351	855	1752	2066	1308	866	1195	1132	1232	1081	1134	652	1132	3800
#302_chr1_BS194_CACGTG_1_sg1	TACTGTGCCTACACCACGTG	1753	1242	1216	918	1707	2178	1242	828	1184	1912	1180	1476	1155	2055	1041	682
#304_chr1_BS194_CACGTG_2_sg1	CGCACAGTGAGGCTGCCACG	1820	1178	1213	605	1409	532	1103	793	936	1043	973	1011	1003	1538	1013	411
#305_chr1_BS194_CACGTG_2_sg2	GAAGCAACCTCAGGGCCACG	1543	1146	1168	1493	1530	1397	1181	1631	1085	1248	904	678	1082	1463	1040	727
#306_chr1_BS194_CACGTG_3_sg1	CCGGCTCACAGACCAGCACG	2181	1479	1560	1413	2142	2645	1633	1730	1283	2182	1321	1212	1498	1208	1472	1304
#307_chr1_BS194_CACGTG_3_sg2	TTCAGGCCAGAACCACGTGC	1127	733	764	711	1021	965	787	1022	562	351	506	199	662	595	492	443
#308_chr1_BS194_CATGTG_1_sg1	GGCCCCAGGTAGGCGCACAT	1236	405	1064	1923	1391	2180	1011	1731	765	963	730	957	980	666	801	1642
#309_chr1_BS194_CATGTG_1_sg2	GGGCCCCAGGTAGGCGCACA	1949	635	1615	1619	1901	1768	1474	2071	1287	2201	1175	1120	1318	944	1194	714
#310_chr1_BS195_CACGTG_1_sg1	GAGTTGGTGCCCCACTCACG	1792	1524	1302	1292	1634	829	1244	1037	1349	592	1199	914	1410	1480	1342	836
#311_chr1_BS195_CACGTG_1_sg2	AGTTGGTGCCCCACTCACGT	2214	1224	1640	1339	2090	1997	1559	1284	1635	581	1517	709	1553	1391	1545	1398
#312_chr1_BS195_CACGTG_1_sg3	TCAACGTGAACCCACGTGAG	2277	1507	1542	745	2105	1615	1590	1602	1516	1641	1371	1020	1569	2860	1555	1697
#315_chr1_BS197_CACATG_1_sg1	AGCTGCGCCCAGACACATGT	987	918	819	939	1095	949	748	419	597	371	473	472	729	693	653	2231
#316_chr1_BS197_CACATG_1_sg2	ACGAGACTCCGACATGTGTC	1762	1338	1366	1750	1688	1690	1344	1683	1086	1796	1099	1984	1135	443	1025	437
#317_chr1_BS197_CACGCG_1_sg1	TACATTAACTCAGAAGCACG	949	548	785	777	899	559	620	897	620	894	696	557	664	367	648	1693
#318_chr1_BS197_CACGCG_1_sg2	ACATTAACTCAGAAGCACGC	431	167	293	624	373	266	307	756	233	191	232	283	258	478	239	228
#319_chr1_BS198_CACATG_1_sg1	AGCCAGCCATTGGCTACACA	1503	479	1114	897	1442	1217	931	538	802	1231	834	652	911	1650	873	622
#325_chr1_BS201_CATGTG_1_sg1	CTTCCAAGAGATCCTGCACA	1388	749	1017	810	1301	1211	884	621	873	716	918	354	937	1763	886	952
#326_chr1_BS203_CACGTG_1_sg1	ATCCAGTCCGGGCGATCACG	1886	625	1340	1220	2058	2590	1434	2167	1170	1111	1158	1425	1324	1650	1239	1801
#327_chr1_BS203_CACGTG_1_sg2	TCCAGTCCGGGCGATCACGT	1785	1369	1348	1111	1854	1477	1444	1702	1061	1260	1088	675	1224	1355	1054	367
#328_chr1_BS207_CACATG_1_sg1	GGAGCACGCTCACACATGCC	1845	2365	1409	1213	1772	2040	1279	1111	994	1924	955	999	1149	4888	977	303
#329_chr1_BS207_CACATG_2_sg1	CGCAATAGTGCATGCATGTG	1522	1286	1064	2586	1386	2807	896	1070	849	1500	829	1225	997	2592	922	1366
#330_chr1_BS208_CACATG_1_sg1	CTGCTGGGCGGGCACATGCC	1761	2861	1376	1154	1796	2731	1391	2617	979	1521	1032	1610	984	1703	1016	1492
#331_chr1_BS209_CACATG_1_sg1	CTGTGTCTGTGGGTCACATG	1688	1303	1174	1201	1627	1298	1173	1167	955	1162	1029	810	1152	783	1036	1531
#333_chr1_BS212_CACGCG_1_sg1	AGCGCCCCACCCTGAGCACG	2581	1828	1863	1726	2489	3046	1999	1828	1567	2182	1694	1454	1716	1563	1641	1175
#334_chr1_BS213_CACGTG_1_sg1	GCGTCCTATGGCGCACGTGG	1650	1438	1255	1719	1619	1028	1118	775	970	1104	1005	825	1253	2084	1055	1068
#335_chr1_BS213_CACGTG_1_sg2	GCTGCGTCCTATGGCGCACG	1826	1906	1356	1077	1902	1968	1241	1706	1179	1088	1173	1027	1262	960	1070	428
#336_chr1_BS214_CACGTG_1_sg1	TTGGGCTGCCCTTTGGCACG	1970	1406	1398	2542	1740	1201	1565	1285	1213	1674	1135	1266	1397	1376	1229	1073
#337_chr1_BS214_CATGTG_1_sg1	AAATGCAAAACCATAACATG	1659	629	1307	676	1530	2182	1123	1608	1200	744	1227	1394	1120	1036	1056	691
#338_chr1_BS215_CGCGTG_1_sg1	GGAAGTGAGCCTGCGCGTGA	967	1537	692	1462	1058	908	851	1247	598	533	561	515	609	1158	548	480
#339_chr1_BS215_CGCGTG_1_sg2	CGGAAGCGACCGTCACGCGC	1381	1600	1001	789	1370	1576	926	1065	742	893	747	1059	809	776	719	634
#340_chr1_BS220_CACGCG_1_sg1	GCGGTCCCTCCGCACGCGCA	2186	1315	1591	1205	2219	2274	1666	1485	1399	1389	1384	1538	1521	2031	1430	466
#341_chr1_BS220_CACGCG_1_sg2	GCGAGCTGCCCGTGCGCGTG	2313	2263	2066	2782	2751	3248	2105	2878	1349	2094	1425	1469	1543	1994	1513	3831
#342_chr1_BS223_CACGTG_1_sg1	CACCGAGCGTGGGCCACGTG	2345	1289	1841	2450	2381	2600	1847	1403	1428	1565	1341	2087	1471	1499	1402	730
#343_chr1_BS223_CACGTG_1_sg2	ACCGAGCGTGGGCCACGTGC	1274	657	904	624	1199	475	853	1236	656	484	529	694	776	555	651	160
#344_chr1_BS223_CACGTG_1_sg3	AGGGGCGTGGCGCCCGCACG	1752	2398	1261	802	1881	2779	1481	2664	1340	3566	1291	1567	1165	1858	1023	3494
#345_chr1_BS224_CACATG_1_sg1	TGCTGTTTTCCCGGAGCATG	2197	1405	1720	1664	2238	2565	1603	1630	1444	1826	1451	1258	1479	1445	1422	853
#346_chr1_BS225_CACATG_1_sg1	CCTGACCTCAGGCATGTGGG	1210	981	1097	772	1465	1033	993	1117	925	2573	869	762	860	709	905	3773
#348_chr1_BS225_CACATG_1_sg2	AAGCCCTGACCTCAGGCATG	1978	1171	1529	1587	1852	1039	1471	842	1329	1456	1321	669	1565	1272	1321	582
#349_chr1_BS226_CACGTG_1_sg1	GGCCTGTGCTCTCACGTGTG	1635	757	1464	957	1807	1941	1253	1479	1136	1757	981	1327	1181	2639	1048	974
#350_chr1_BS226_CACGTG_2_sg1	TACAAACAGCTGGGCACACG	1408	817	962	612	1124	1594	851	831	696	851	736	464	856	281	789	369
#351_chr1_BS226_CACGTG_2_sg2	AACAGCTGGGCACACGTGGC	1762	1357	1361	1005	1580	1518	1336	1831	802	1444	793	917	995	1238	863	1003
#352_chr1_BS226_CACATG_1_sg1	AGACACACCCCTTGTACACA	1649	736	1336	886	1711	3173	1188	1820	992	1354	883	1108	1059	981	1107	1286
#353_chr1_BS226_CACGCG_1_sg1	ATGCTGCCCCGCATGCACGC	817	420	627	331	653	1095	582	603	439	1336	398	605	524	542	467	452
#354_chr1_BS226_CACGCG_1_sg2	TGCTGCCCCGCATGCACGCG	1905	1356	1439	1136	1812	2828	1533	1687	1245	1262	1230	1144	1269	1625	1237	1748
#355_chr1_BS226_CACGCG_1_sg3	GCTGCCCCGCATGCACGCGG	2228	1155	1600	1567	2655	1258	1671	2208	1420	909	1397	1232	1796	1226	1386	700
#356_chr1_BS226_CACGCG_1_sg4	CTGCCCCGCATGCACGCGGG	1757	2554	1363	1866	1775	4581	1401	1868	1025	1332	1103	1791	1131	2062	1078	1301
#357_chr1_BS226_CACGCG_1_sg5	AATGCTGCCCCGCATGCACG	1611	611	1192	667	1694	1710	1367	1034	1032	1526	1046	916	1183	1121	1226	1147
#358_chr1_BS226_CACGCG_2_sg1	AGCGCACAGGGCACACGCGC	1140	527	916	599	921	1202	820	962	606	637	532	478	728	512	571	354
#359_chr1_BS227_CACGTG_1_sg1	GTTAACTGGACTTTTACACG	1659	905	1053	715	1429	884	1066	1160	1134	871	990	587	1197	634	1031	526
#360_chr1_BS227_CATGTG_1_sg1	ATCTTCAAGATCACAGCATG	2327	3852	1748	1397	2071	1520	1455	1641	1533	1575	1454	1691	1546	1303	1490	1086
#361_chr1_BS228_CGCGTG_1_sg1	ACTCTCCTCTATGGCACGCG	1460	983	1050	563	1278	2754	1070	858	989	989	829	788	983	770	906	3966
#362_chr1_BS230_CACGTG_1_sg1	TGCCAGAGGAGCCGAGCACG	2219	1130	1733	1210	2288	3487	1769	2492	1689	1728	1482	1961	1639	2262	1592	1520
#363_chr1_BS230_CACGTG_1_sg2	GCCAGAGGAGCCGAGCACGT	1726	2132	1184	926	1522	373	1218	978	961	1385	989	972	1123	1429	1018	797
#364_chr1_BS230_CACGTG_1_sg3	CCAGAGGAGCCGAGCACGTG	1128	718	954	477	1026	1446	944	519	757	922	816	645	780	291	864	300
#366_chr1_BS235_CATGTG_1_sg1	TCCAGGTCGGTTCCCATGTG	1626	996	1222	1033	1628	1959	1335	1192	1237	938	1084	1279	1262	581	1040	866
#367_chr1_BS235_CATGTG_1_sg2	AGTTCCTGAAGGCCACACAT	1185	1035	915	1987	1071	1386	832	720	837	705	717	371	764	206	746	189
#368_chr1_BS235_CATGTG_1_sg3	TAGTTCCTGAAGGCCACACA	1625	768	1048	898	1461	1509	1154	741	1013	1115	941	1329	1151	831	1116	796
#370_chr1_BS236_CACGTG_1_sg1	TGGAGACCAGATAACCACGT	1504	877	1309	1187	1619	1844	1095	964	1204	1907	1090	1220	1363	1389	1125	2411
#371_chr1_BS236_CACGTG_1_sg2	GTGGAGACCAGATAACCACG	1808	773	1055	896	1553	2175	1095	1323	1217	1661	995	1535	1054	470	942	494
#373_chr1_BS237_CATGTG_1_sg1	TCCCCACTTTCACGGCCATG	2768	2169	2027	2542	2794	2732	2219	2575	2135	4329	1951	2336	1975	2331	1881	2192
#374_chr1_BS237_CATGTG_1_sg2	CCCCACTTTCACGGCCATGT	1964	2039	1491	1438	2008	1434	1504	1351	1381	1242	1232	1473	1325	1139	1223	1275
#376_chr1_BS241_CACGTG_1_sg1	AGCAGGCACTTCTGTGCACG	2007	1517	1618	1897	1851	1425	1470	2248	1298	1523	1195	1995	1276	1728	1212	1229
#377_chr1_BS241_CACGCG_1_sg1	AAAGGCTCACGTCGGCCACG	1507	1903	1272	747	1793	1604	1281	2093	968	1126	1132	1408	1086	1409	1082	1379
#378_chr1_BS241_CACGCG_1_sg2	TGGCACAAACGGAATCCGCG	1126	736	877	916	1091	1223	865	901	723	678	753	706	752	710	795	807
#379_chr1_BS243_CACATG_1_sg1	TAATGCCTGCTCCTCACATG	2283	1443	1409	1131	1863	1994	1265	1121	1236	962	1289	934	1390	956	1335	835
#380_chr1_BS243_CACATG_1_sg2	AAATAAATGAGCCACATGTG	1835	1464	1274	993	1754	1027	1122	2001	1259	1044	1198	1620	1246	1467	1314	2575
#383_chr1_BS244_CACGTG_1_sg1	TTGTGACTTGGGAGGCCACG	2517	1439	1507	1388	2182	2199	1721	2170	1442	2713	1451	1747	1394	1621	1370	901
#384_chr1_BS244_CACGTG_1_sg2	CCGGGTTAGAAGTAGCCACG	1366	1087	1117	965	1369	932	954	477	974	777	844	490	945	1971	927	640
#386_chr1_BS246_CACATG_2_sg1	TGAGAATGCCAAGCACATGG	771	118	581	337	744	376	620	1919	448	1210	378	223	494	278	454	388
#387_chr1_BS246_CACATG_2_sg2	GGCAGTTTCCTCCATGTGCT	2357	1565	1822	1708	2150	2318	1549	1435	1359	802	1247	1135	1497	1949	1311	509
#388_chr1_BS247_CATGTG_1_sg1	AAATTCCCGCAGCTGCCATG	1264	269	971	1091	1252	1054	1033	608	711	570	718	538	1035	1321	809	591
#389_chr1_BS247_CATGTG_1_sg2	AATTCCCGCAGCTGCCATGT	1749	657	1263	811	1866	1435	1322	1778	1107	1154	1139	970	1216	1840	1100	1195
#390_chr1_BS247_CATGTG_1_sg3	ATTCCCGCAGCTGCCATGTG	1607	732	1363	1092	1646	1365	1235	1582	1144	2333	1145	1092	1263	1814	1008	4839
#391_chr1_BS247_CATGTG_1_sg4	TTCCCGCAGCTGCCATGTGG	1683	900	1155	609	1486	925	1209	748	1052	989	922	752	1106	1122	1046	313
#392_chr1_BS247_CATGTG_1_sg5	CTTCCACTCCCGCCCCCACA	2435	931	1625	678	2231	1985	1900	2888	1627	1491	1456	1441	1754	1898	1517	4158
#393_chr1_BS248_CACGCG_1_sg1	TTGCCAACTACACACGCGAG	1424	333	1012	820	1425	1640	1135	1548	812	927	917	529	935	1017	938	745
#394_chr1_BS248_CACGCG_2_sg1	CGGGAGCAGCCTGCACGCGT	1072	412	740	1270	1119	2485	856	1456	617	850	523	676	595	238	649	323
#395_chr1_BS248_CACGCG_2_sg2	GGGAGCAGCCTGCACGCGTG	1465	1285	1168	1962	1463	2245	1236	647	940	1367	975	728	941	1308	785	908
#396_chr1_BS248_CACGCG_2_sg3	GCGGGAGCAGCCTGCACGCG	1926	2199	1399	2111	2124	2682	1424	1768	1311	3143	1155	1128	1274	1403	1201	2064
#397_chr1_BS248_CACGCG_2_sg4	GTGCCCTTCCCCACGCGTGC	1399	635	982	413	1426	930	966	624	958	1602	807	1000	817	397	861	1192
#398_chr1_BS248_CACGCG_3_sg1	CACGCGTGGGGAAGGGCACG	1333	728	988	195	1469	1340	1133	1299	917	1858	869	863	853	831	807	784
#399_chr1_BS248_CACGCG_3_sg2	ACGCGTGGGGAAGGGCACGC	1571	1613	1124	516	1394	1740	1111	1346	948	1257	878	1076	991	6096	870	538
#403_chr1_BS249_CACATG_1_sg1	CCCCGCGGCGCCGGCCCACA	2089	1463	1377	2179	2163	2778	1736	3412	1203	1682	1135	1996	1193	836	1291	1651
#404_chr1_BS249_CACATG_1_sg2	CGCGGCGGGCGGAACCATGT	1198	907	852	642	1227	1212	941	1019	689	1021	691	1049	697	976	713	294
#405_chr1_BS249_CACATG_1_sg3	CCGCGGCGGGCGGAACCATG	1166	691	914	393	1402	1395	881	999	821	512	803	895	861	1049	783	971
#406_chr1_BS251_CACGCG_1_sg1	TCCCACCTGGGTCACGCGCT	2691	2222	1905	1866	2463	2000	1793	1609	1645	1996	1503	1302	1766	1506	1540	1401
#407_chr1_BS252_CACGTG_1_sg1	CTGGGGACAGGGCTCGCACG	1859	1454	1290	1161	1827	3276	1487	1331	1037	1229	1194	886	1351	613	1149	478
#408_chr1_BS253_CACATG_1_sg1	CACGGGCTCGCCAGAGCACA	1157	729	987	1578	1052	1120	783	1069	875	917	766	768	912	874	653	790
#409_chr1_BS253_CACGCG_1_sg1	GGAATGGGGGTCACGCGTGT	1063	1706	671	144	1133	841	838	702	611	715	653	737	671	626	636	1560
#410_chr1_BS253_CACGCG_1_sg2	TGGAATGGGGGTCACGCGTG	2163	1466	1875	3007	2357	3103	1826	1726	1478	2595	1396	2270	1431	1640	1348	1450
#411_chr1_BS253_CGCGTG_1_sg1	ACATGGTTAAGTCTGCCGCG	2358	892	1539	1875	2172	5567	1611	1988	1459	2711	1419	1384	1421	1165	1446	2550
#412_chr1_BS253_CGCGTG_1_sg2	CACGTGCTCACTGGTCCACG	2178	924	1463	1513	1795	1431	1363	971	1323	1725	1212	1185	1297	1057	1261	2310
#414_chr1_BS254_CACGTG_1_sg1	CATGCCCAAATGCTGCACGT	999	177	751	430	869	513	727	1034	682	215	698	215	746	137	572	285
#415_chr1_BS254_CACGTG_1_sg2	CCATGCCCAAATGCTGCACG	2026	1109	1422	2738	1983	2267	1605	1744	1279	1300	1048	886	1362	2292	1164	1931
#416_chr1_BS256_CACGTG_1_sg1	CCTGCAGAGGCCGGAGCACG	2196	1014	1762	699	2083	2392	1553	2048	1485	2343	1405	812	1598	2880	1314	901
#417_chr1_BS256_CACGTG_1_sg2	CAGAGGCCGGAGCACGTGGT	1474	592	908	512	1247	401	979	557	903	1230	919	936	982	538	938	604
#418_chr1_BS256_CATGTG_1_sg1	AGGGCAGTGGCCGGCCCATG	2384	1165	1907	1881	2270	2881	1863	2483	1473	2195	1613	2479	1810	1871	1592	2851
#419_chr1_BS256_CATGTG_1_sg2	TGAGGGCAGTACAGCCACAT	1641	2642	1207	1806	1561	2220	1106	1880	1105	900	1092	1066	1274	1425	1066	373
#420_chr1_BS256_CATGTG_1_sg3	CTGAGGGCAGTACAGCCACA	1481	906	1183	782	1554	1863	1221	1122	1121	1797	1145	1198	1308	1899	1041	568
#422_chr1_BS257_CATGTG_1_sg1	TCTGCCTCTGTTAGCACATG	1763	605	1196	865	1512	1611	1189	1787	1265	751	1063	1065	1140	755	1223	885
#423_chr1_BS257_CATGTG_1_sg2	TTCTGCCTCTGTTAGCACAT	1193	1579	861	835	1213	1241	866	1387	729	1230	692	1175	870	501	640	558
#424_chr1_BS257_CATGTG_1_sg3	TTTCTGCCTCTGTTAGCACA	1509	659	1129	1684	1416	1379	1062	1340	1045	1869	908	1630	965	656	849	418
#425_chr1_BS258_CACGTG_1_sg1	TGGAGCCCTTGCAGAGCACG	2173	814	1653	1299	1887	1568	1553	3104	1497	1353	1316	1393	1580	1101	1469	687
#427_chr1_BS260_CACGTG_1_sg1	TCGGCTCCAGGGGAGGCACG	1211	347	960	298	1008	302	815	275	724	518	733	421	918	1016	860	271
#428_chr1_BS260_CACGCG_1_sg1	CCTGGAGCCGAGGCCTCACG	1784	1755	1362	1675	1783	1015	1367	1329	1145	1489	1149	1008	1277	1921	1231	2458
#429_chr1_BS260_CACGCG_1_sg2	GGTTAGTATGGCTCCGCGTG	1594	1193	1169	680	1444	921	1312	1444	1067	1408	974	1145	1025	919	951	358
#430_chr1_BS263_CACGCG_2_sg1	CAAACACGCGCAGTGACACG	1429	1228	897	532	1173	1127	969	855	795	1118	834	796	823	585	789	2058
#431_chr1_BS263_CACGCG_2_sg2	ACACGCGCAGTGACACGCGG	1391	1618	1031	459	1316	1134	1085	614	906	610	784	526	945	1141	945	1210
#432_chr1_BS265_CACATG_1_sg1	GGGATGACTCCCAGTCCACA	1850	1325	1212	1104	1736	2083	1292	1324	1121	2012	1127	1012	1254	2453	1067	451
#434_chr1_BS266_CACGCG_1_sg1	GTCCGCTTGGCGCGGCGCGT	2548	1485	1942	1317	2507	1715	1776	2208	1761	1719	1680	1461	1796	1094	1518	4009
#435_chr1_BS266_CACGCG_1_sg2	GGTCCGCTTGGCGCGGCGCG	1466	1001	1100	693	1571	2244	1099	830	990	1330	1004	1158	1040	1104	934	416
#436_chr1_BS266_CGCGTG_1_sg1	ATGAAGAGCGCGCGCGTGGG	2006	1691	1561	1554	1824	1617	1349	2137	1086	1517	1086	1618	1174	1049	1083	865
#437_chr1_BS266_CGCGTG_1_sg2	GCGGATGAAGAGCGCGCGCG	2052	1639	1510	1040	2098	1483	1515	2302	1217	2315	1039	1217	1362	1670	1187	1307
#438_chr1_BS266_CGCGTG_1_sg3	CGGATGAAGAGCGCGCGCGT	1641	608	1280	1055	1709	1474	1213	912	1087	1544	1030	1139	1170	1136	1113	558
#439_chr1_BS268_CGCGTG_1_sg1	CCCGTCCTGGTCCAAACGCG	1974	1748	1409	845	1665	1707	1351	1527	1381	1926	1245	792	1343	1373	1262	524
#440_chr1_BS268_CGCGTG_1_sg2	TGGGTCCTTCTCCACGCGTT	2083	2276	1578	1403	2200	1611	1522	1633	1484	2120	1242	1598	1529	3033	1338	4467
#441_chr1_BS270_CACATG_1_sg1	GAGGGACGGAACGCACATGC	1379	1915	949	1732	1398	1303	1032	2107	940	1036	918	812	958	862	849	616
#442_chr1_BS270_CATGTG_1_sg1	GCCCAGAACTCGTGCTCATG	1773	1020	1416	2471	1861	1789	1282	1695	1184	1843	1166	1597	1170	1112	1114	376
#443_chr1_BS270_CATGTG_1_sg2	CCCAGAACTCGTGCTCATGT	1715	1517	1311	1572	1680	1817	1291	1801	1054	1322	1098	975	1143	467	1096	234
#444_chr1_BS274_CACGTG_2_sg1	AGCGGTCACCCCCCACGTGC	1474	1052	1123	1201	1497	1649	1130	1011	693	860	692	407	885	765	839	409
#446_chr1_BS274_CACGTG_2_sg2	GCTGTCATTCCAGCACGTGG	1108	416	860	423	855	1305	835	679	631	118	577	154	724	713	712	250
#447_chr1_BS274_CACGTG_2_sg3	AGCTGTCATTCCAGCACGTG	1877	827	1377	1433	1770	1471	1416	2641	1352	1782	1130	1817	1474	2743	1430	1462
#449_chr1_BS274_CACGTG_2_sg4	AAAGCTGTCATTCCAGCACG	1679	1342	1215	988	1411	1907	1159	1103	1170	1116	1088	856	1195	652	1040	824
#450_chr1_BS276_CACGTG_1_sg1	GTAACAAGACACCACGTGTG	1094	859	785	1041	1062	947	778	1717	554	922	566	612	712	426	617	446
#451_chr1_BS276_CACGTG_1_sg2	GAGAACACGCCCCACACACG	1508	824	1258	503	1527	3642	1152	1080	965	1262	951	416	1261	1201	1035	760
#452_chr1_BS277_CGCGTG_1_sg1	AGGACCGCCTTCGCGCCGCG	2296	2349	1869	2354	2576	5021	1999	3044	1443	2308	1476	1853	1514	2535	1433	2062
#453_chr1_BS277_CGCGTG_1_sg2	TTGCCGCAGCAACGGCCACG	1071	583	824	440	1158	1516	802	1014	770	493	758	1003	757	991	759	1278
#454_chr1_BS279_CACGTG_1_sg1	GGCCCGCAAGAACACGTGCA	1877	823	1338	1641	1615	1909	1021	1687	1079	1593	1045	2373	1162	1105	1030	1098
#455_chr1_BS279_CACGCG_1_sg1	CGGAGTCGCGGCGCCGCACG	2164	1197	1409	975	2192	2496	1625	2666	1425	2689	1356	1587	1528	1616	1359	2265
#456_chr1_BS279_CACGCG_1_sg2	CAGGGCCATGGTGCCGCGTG	1740	1199	1272	1115	1919	2312	1395	2814	1106	1744	1131	1293	1217	1491	1125	573
#457_chr1_BS284_CGCGTG_1_sg1	CAGGTGACAGGTAACCCGCG	1449	984	1094	952	1530	1389	1047	1269	948	923	956	969	1201	717	1002	835
#458_chr1_BS284_CGCGTG_1_sg2	TGGCCGGGTTGAATCCACGC	1395	940	1220	797	1463	2077	1195	1412	756	878	802	389	1057	566	834	1800
#459_chr1_BS284_CGCGTG_1_sg3	CTGGCCGGGTTGAATCCACG	1552	686	1125	1158	1424	1607	1155	945	1138	1138	895	961	1064	1406	932	879
#462_chr1_BS286_CACATG_1_sg1	GGAAACCCTGGCGACCCACA	1795	2000	1289	619	1618	1516	1277	1281	1136	917	1040	603	1139	843	1003	489
#463_chr1_BS286_CACATG_1_sg2	CCTGGGCTGCTGTGCCATGT	1796	872	1403	1043	1710	1326	1331	1471	1081	641	1100	846	1225	940	1254	845
#464_chr1_BS286_CACATG_1_sg3	ACCTGGGCTGCTGTGCCATG	2421	1713	1944	2242	2290	2932	1763	2222	1396	1593	1416	1582	1566	1278	1366	882
#465_chr1_BS290_CACATG_1_sg1	CAGCTGGGCAGACATGTGCT	1330	1573	967	834	1110	1430	988	1402	819	1788	872	1183	864	1027	845	5476
#466_chr1_BS290_CACATG_1_sg2	TCAGCTGGGCAGACATGTGC	1103	517	839	610	1091	795	828	1525	582	810	563	546	720	769	638	422
#467_chr1_BS293_CGCGTG_1_sg1	GGGTGAGGGGTGCACGCGGA	1029	873	754	570	870	963	772	1059	633	292	670	531	727	693	626	219
#468_chr1_BS293_CGCGTG_1_sg2	AGGGTGAGGGGTGCACGCGG	1133	625	947	332	1119	648	937	774	701	714	727	404	875	1044	906	489
#469_chr1_BS293_CGCGTG_1_sg3	GTCAGGGTGAGGGGTGCACG	1450	756	996	423	1480	1047	1102	636	1032	563	985	446	1014	635	1031	861
#470_chr1_BS297_CATGTG_2_sg1	GGCTCTGTGCTCTGGTCACA	1570	2366	1193	729	1522	3423	1196	1279	1107	1706	928	1746	1103	1016	1149	790
#471_chr1_BS300_CACGTG_1_sg1	GAGGAAGGCGCCCGCCCACG	2240	1254	1836	1175	2259	2152	1774	1841	1638	1754	1561	1188	1590	2170	1455	1437
#472_chr1_BS300_CACGTG_1_sg2	AGGAAGGCGCCCGCCCACGT	1722	662	1324	1331	1696	941	1307	1087	1150	2684	1198	866	1286	1372	1275	726
#473_chr1_BS300_CACGTG_1_sg3	TGCTCTGGGACCCACGTGGG	1945	1017	1289	1322	1768	1398	1482	1634	1333	2261	1298	1395	1237	2080	1108	1136
#474_chr1_BS300_CACGTG_1_sg4	GCCTGCTCTGGGACCCACGT	1559	567	1238	751	1463	1130	1032	1177	910	920	801	809	979	2606	1004	1429
#475_chr1_BS300_CACGTG_1_sg5	GGCCTGCTCTGGGACCCACG	2038	1024	1371	573	1746	1375	1665	1325	1187	1535	1228	843	1429	1184	1326	2806
#476_chr1_BS300_CACGCG_1_sg1	CCCAGAGCAGGCCACGCGCA	1617	996	1109	1132	1662	1473	1296	2545	1077	885	1016	777	1172	1300	965	514
#477_chr1_BS300_CACGCG_1_sg2	ATAGCCAGCTCCCATGCGCG	2392	1359	1867	1047	2506	2228	1742	1956	1629	2159	1525	1083	1732	1311	1543	1512
#478_chr1_BS305_CACGCG_1_sg1	CTACCCGGACACAGTGCACG	1799	991	1655	942	1988	2455	1479	1440	1283	1092	1177	1020	1423	1957	1286	723
#479_chr1_BS305_CACGCG_2_sg1	TGCACGTCGCCGGGGTCACG	1698	361	1258	1042	1718	2375	1350	1989	1372	1721	1183	706	1363	1274	1243	256
#480_chr1_BS305_CACGCG_3_sg1	GCCCTGGCGGGGTGACCACG	1233	699	934	586	1332	1278	891	1220	880	1191	784	826	967	1143	845	120
#481_chr1_BS305_CACGCG_3_sg2	CCCTGGCGGGGTGACCACGC	1604	946	1170	495	1588	2687	1263	1290	1097	543	1096	460	1137	734	1106	329
#482_chr1_BS305_CACGCG_3_sg3	AGCACGAAGAGACACCCGCG	1305	397	939	1508	1334	1717	945	1430	800	813	643	655	747	651	722	163
#483_chr1_BS305_CACGCG_4_sg1	CCCAATGGACGCGTGGCACG	1836	601	1531	744	1789	2319	1599	1745	1225	1099	1321	1419	1454	2073	1343	1490
#484_chr1_BS305_CGCGTG_1_sg1	TCGTGCTCCCAATGGACGCG	1540	1963	1120	564	1431	2335	1066	1005	946	525	987	589	1199	1133	985	956
#488_chr1_BS306_CATGTG_1_sg1	GCAGACACGCCCCACATGGC	1406	443	1062	1436	1515	2353	1117	1509	802	1149	751	1150	917	1025	882	456
#489_chr1_BS306_CATGTG_1_sg2	GGAAGCAGACACGCCCCACA	1858	1977	1273	491	2038	1920	1456	1162	1323	1390	1114	704	1387	1661	1089	1245
#490_chr1_BS307_CACATG_1_sg1	CATCCGCTCCGCGGGTCACA	2789	3578	2299	2383	3004	5946	2175	3175	1741	2528	1703	2226	1969	3817	1801	923
#491_chr1_BS307_CACATG_1_sg2	ATCCGCTCCGCGGGTCACAT	2675	2863	2114	2835	2504	2249	2213	3711	1902	2749	1675	2478	1827	4070	1694	869
#492_chr1_BS307_CACGCG_1_sg1	GGAAGCCGCTGCTGGCGCGT	1424	339	1061	489	1508	1481	1204	1165	977	1502	871	1058	1080	1141	921	506
#493_chr1_BS307_CACGCG_1_sg2	GGGAAGCCGCTGCTGGCGCG	2311	2453	1692	954	2203	2422	1763	2386	1466	2028	1534	2167	1662	2497	1500	1837
#494_chr1_BS307_CACGCG_1_sg3	GAAGCCGCTGCTGGCGCGTG	1971	1563	1580	1691	1958	2653	1567	1425	1252	2086	1173	1044	1369	1689	1200	639
#495_chr1_BS307_CACGCG_2_sg1	CCTTCAGCCCCGGGAGCACG	1816	1144	1282	810	1736	1119	1352	1878	1075	894	1088	885	1080	1533	974	915
#496_chr1_BS307_CACGCG_2_sg2	CTTCAGCCCCGGGAGCACGC	1091	742	792	266	1031	930	741	914	572	547	622	743	778	816	654	446
#497_chr1_BS310_CACATG_1_sg1	AGGGAGTGGCATGGCATGTG	1721	682	1331	1112	1782	1685	1324	1620	1111	2255	1055	1468	1326	1031	1189	947
#498_chr1_BS312_CACATG_1_sg1	CAGAGGGAGGGAGTGCCACA	1509	758	1169	1380	1482	767	1248	986	957	1315	1055	644	1051	2121	1038	383
#499_chr1_BS312_CACATG_1_sg2	AGAGGGAGGGAGTGCCACAT	1590	1189	1293	916	1494	3125	1227	2516	1148	934	1132	1136	1126	1083	1161	680
#500_chr1_BS312_CACATG_1_sg3	AACCACGGACAGCTCCCATG	2307	1882	1663	1415	2228	1675	1722	1383	1613	1155	1398	1303	1537	1301	1364	1574
#501_chr1_BS314_CATGTG_1_sg1	CCTAGGCCTGGCCATGTGCC	1525	1202	1318	1000	1583	2458	1263	1530	1059	1651	864	1077	1053	855	1006	978
#502_chr1_BS314_CATGTG_1_sg2	AGTCCAGGCACCCTGGCACA	2026	1733	1615	1089	2009	3192	1437	1116	1320	1350	1151	1095	1365	4054	1438	606
#503_chr1_BS315_CACGTG_1_sg1	GCACAGAGAGATGAGACACG	1275	474	1059	632	1281	631	764	855	767	562	688	373	926	1060	920	1798
#504_chr1_BS315_CATGTG_1_sg1	ACAGGGTAATAAGAGCACAT	502	252	342	158	487	314	392	392	346	129	372	203	375	123	353	432
#505_chr1_BS315_CATGTG_1_sg2	GACAGGGTAATAAGAGCACA	1236	1455	980	751	1174	966	875	674	874	1019	771	694	915	1206	862	431
#506_chr1_BS315_CATGTG_1_sg3	CAGGGTAATAAGAGCACATG	1443	826	1125	771	1509	1919	1080	971	953	855	1036	682	1177	1733	910	1412
#509_chr1_BS316_CGCGTG_1_sg1	TTGTAAACACGTGGTGCGCG	1872	1680	1347	1808	1946	2471	1218	1311	1138	1274	1108	1811	1104	1087	1087	749
#510_chr1_BS316_CGCGTG_1_sg2	AAACACGTGGTGCGCGTGGA	2077	2096	1502	944	1879	1809	1365	2944	1299	2818	1087	2009	1228	2069	1186	764
#512_chr1_BS318_CACATG_1_sg1	TTGGCTACATCACACATGCA	1535	985	991	847	1245	1058	870	1170	871	1266	846	688	992	1030	950	834
#513_chr1_BS319_CACGTG_1_sg1	TATTGAGTGCTGCCACGTGT	1158	586	681	404	1018	963	766	1355	875	722	584	311	852	281	839	765
#514_chr1_BS319_CACGTG_1_sg2	ATTGAGTGCTGCCACGTGTA	2376	1394	1670	1646	2149	2210	1471	2361	1542	2017	1576	2322	1668	1670	1505	1517
#515_chr1_BS319_CACGTG_1_sg3	TGCATCTCAGCCCCTACACG	1872	2036	1233	1191	1813	1434	1373	1213	1119	1124	1079	899	1237	2350	1143	429
#516_chr1_BS321_CACGTG_1_sg1	TCAGCCTCCCATGAGCCACG	1733	974	1268	2229	1498	1238	1335	1602	1204	1892	1070	1079	1258	694	1095	972
#517_chr1_BS321_CACGTG_1_sg2	ATGATCTGCTCACGGCCACG	2242	2402	1802	1360	2202	3669	1662	2228	1494	1685	1345	1323	1549	1360	1328	763
#518_chr1_BS323_CACGCG_1_sg1	CGGCGGGAGGGCGCGCGCGT	1169	655	905	751	1364	1618	995	990	782	579	850	653	884	397	717	1201
#519_chr1_BS323_CACGCG_1_sg2	TCGGCGGGAGGGCGCGCGCG	1648	753	1264	1508	2195	1696	1450	1798	1099	1049	826	806	1082	820	1000	2190
#520_chr1_BS327_CACGTG_1_sg1	TTCCCCGCCCGCCTCTCACG	1804	1321	1538	1535	1609	1374	1396	1653	1124	1280	988	954	1225	1213	1092	835
#521_chr1_BS327_CACGTG_1_sg2	CCCGCCCGCCTCTCACGTGG	2065	3852	1477	947	1799	1221	1338	1098	1037	1032	1061	1131	1276	946	1055	501
#522_chr1_BS327_CACGTG_1_sg3	CGGCCCAACCTCCACGTGAG	2887	6112	2209	1516	2711	2917	2393	3423	1951	2749	1950	1739	2058	3335	1832	1414
#524_chr1_BS327_CACGTG_2_sg1	GGGTCCCGCCCCCACGTGGC	1839	1963	1382	1876	1864	2307	1366	1425	1100	1307	1049	1220	1186	3910	865	357
#526_chr1_BS327_CACGTG_2_sg2	CAGGAAGCTGCCAGCCACGT	1671	1783	1478	670	1710	1753	1277	1544	1155	1244	1063	680	1196	2592	1124	2812
#529_chr1_BS327_CACGCG_1_sg1	CGGGGGCGGGACCGGTCACG	1879	1478	1416	608	1875	2095	1498	1760	1204	1571	1237	1458	1155	1919	1170	1181
#530_chr1_BS327_CACGCG_1_sg2	GGGCGGGACCGGTCACGCGG	2008	2244	1312	1351	2149	1469	1503	1737	1146	861	1127	1493	1223	878	1178	634
#531_chr1_BS327_CACGCG_1_sg3	GCCCCCTGCCGCCGCGTGAC	2709	1621	2007	1926	2660	4111	2190	3542	1666	3322	1739	2433	1899	4751	1545	2570
#532_chr1_BS327_CACGCG_2_sg1	GCCGGCTGCTGACCGGCACG	1183	1348	957	457	1348	1511	1056	1123	930	1673	903	1115	847	546	793	660
#533_chr1_BS327_CACGCG_2_sg2	TCTCGAGGCTCGCCGCGTGC	1371	1062	981	1138	1557	2158	1163	1181	823	956	739	678	840	1625	749	386
#534_chr1_BS330_CGCGTG_1_sg1	TTCTCAGTAGGTAATCCGCG	2140	1738	1490	1563	2016	2651	1362	2077	1368	1918	1290	1378	1404	2925	1212	868
#535_chr1_BS330_CGCGTG_1_sg2	GCTCACTCACAGTAGCCACG	1414	968	1048	1232	1253	1176	1009	640	888	1475	906	767	953	932	789	676
#536_chr1_BS331_CACGCG_1_sg1	TCCTTTAGAGCGTCGCGTGT	1348	277	966	561	1383	1108	931	589	873	791	872	581	999	1618	925	364
#537_chr1_BS331_CACGCG_1_sg2	TTCCTTTAGAGCGTCGCGTG	1616	1401	1272	1165	1564	1718	1254	1876	1070	1401	1100	1278	1159	1528	1092	807
#538_chr1_BS331_CACGCG_2_sg1	TAGCGGCTGGGAACACGCGA	1008	1453	703	704	1050	1290	711	767	563	493	452	341	584	708	574	317
#539_chr1_BS332_CATGTG_1_sg1	CATTCGTGGGGGGTACCATG	1334	1173	922	787	1326	1627	1021	3112	842	1817	831	785	859	1790	746	563
#540_chr1_BS332_CATGTG_1_sg2	ATTCGTGGGGGGTACCATGT	1674	1772	1171	944	1294	1466	1101	1291	875	2436	859	1151	990	2333	901	1093
#541_chr1_BS332_CATGTG_1_sg3	TGAGGCGGCTCGGTCCCACA	2242	1275	1643	1181	2115	2589	1545	1829	1628	2837	1386	1372	1720	1118	1503	1423
#542_chr1_BS332_CATGTG_2_sg1	GCGGGGGCGCGGCGCATGTG	1989	1444	1485	2380	2061	2506	1549	2319	1186	1826	1138	1344	1204	669	1068	537
#543_chr1_BS332_CATGTG_2_sg2	CGGGGGCGCGGCGCATGTGT	1332	464	1053	752	1588	1542	1143	2310	838	1722	892	1118	1004	842	846	1182
#544_chr1_BS338_CACGTG_1_sg1	GGGTGGAAAGACGGCACGTG	1204	1109	1055	1472	1417	1112	949	1005	742	1247	786	417	843	1289	813	582
#546_chr1_BS339_CATGTG_1_sg1	CAGGCATGAGGCAAGGCACA	1520	1036	1163	1181	1360	1697	1006	1871	962	661	877	607	1071	1381	902	2681
#547_chr1_BS340_CACGTG_1_sg1	ACCATGTGAATGGAAGCACG	1753	1489	1318	1679	1615	1280	1111	663	1108	894	966	546	1170	1059	1010	1136
#548_chr1_BS340_CATGTG_1_sg1	AGATTTTTTTACCATGTGAA	894	1134	701	1273	1099	556	680	896	730	809	605	1214	638	835	610	357
#549_chr1_BS340_CATGTG_1_sg2	GCCACGTGCTTCCATTCACA	1758	1355	1279	1868	1711	1895	1318	1285	1155	2328	939	1192	1225	816	1084	5472
#551_chr1_BS342_CACATG_1_sg1	ATGCTGACTTACCATGTGGA	1502	2506	1180	707	1409	1957	1005	1447	1052	1299	1015	917	960	603	822	695
#552_chr1_BS342_CACATG_1_sg2	AGGGATGCTGACTTACCATG	1163	709	921	1231	1217	3842	874	760	819	1921	718	618	853	1745	735	612
#553_chr1_BS346_CACGTG_1_sg1	AGGAAAACAGCTGCCCCACG	1994	1658	1215	359	1735	1586	1226	1892	1204	2942	1233	905	1433	1890	1194	1154
#554_chr1_BS346_CACGTG_1_sg2	AAAACAGCTGCCCCACGTGG	1696	718	1253	511	1854	2107	1376	1165	966	1736	993	877	1197	1458	1034	411
#558_chr1_BS347_CACGTG_1_sg1	TGCAGCCCGCCTCCTCCACG	2390	2339	1970	1507	2460	3088	1887	2109	1805	1829	1624	1089	1928	1487	1636	1963
#559_chr1_BS347_CACGTG_1_sg2	GGCGCAGCAGAGCCACGTGG	1495	262	1129	468	1253	1863	1041	1434	935	991	892	610	1088	1841	1108	627
#561_chr1_BS353_CACGTG_1_sg1	GCCAGAAGCATTATATCACG	1479	1066	1000	1016	1296	2584	948	870	859	927	861	211	938	1109	890	1607
#562_chr1_BS355_CACGTG_1_sg1	GCCTCTGTCATGGTGCCACG	2143	1321	1727	2108	2165	2025	1895	1599	1544	1647	1579	1151	1691	1302	1560	1803
#564_chr1_BS357_CACATG_1_sg1	GGGCCAGCACTGCCACATGC	933	591	812	622	1141	1166	818	795	668	470	589	332	707	284	665	282
#565_chr1_BS357_CACATG_1_sg2	GCGTCTGGGTCACCGGCATG	1849	1025	1312	1317	1748	2036	1296	884	1164	1614	1152	1440	1315	1878	1207	852
#566_chr1_BS359_CACATG_1_sg1	CCCTGGCCTCAGAGTACACA	1313	827	1008	1303	1329	1673	1079	3346	797	1317	834	938	887	478	863	1393
#567_chr1_BS359_CACATG_1_sg2	CCTGGCCTCAGAGTACACAT	1000	409	889	316	1031	1185	766	1468	612	938	516	717	789	422	588	914
#568_chr1_BS362_CACATG_1_sg1	AGGTTGGTGTGAATACATGT	1360	548	978	1328	1377	681	867	793	961	1456	843	1183	985	1492	883	257
#569_chr1_BS362_CACATG_1_sg2	GAGGTTGGTGTGAATACATG	1501	1400	1202	1140	1460	1428	1000	1303	1042	1450	876	947	1060	506	1002	957
#570_chr1_BS367_CATGTG_1_sg1	CTGTCCATCGCGCCATGTGC	2062	2207	1527	957	1873	1230	1395	1391	1235	1514	1170	486	1347	630	1291	1672
#572_chr1_BS369_CACGTG_2_sg1	CAATGCCAGGCGCACGTGCT	2199	2022	1677	3911	2086	1544	1613	1628	1405	1724	1377	2137	1438	1617	1294	1341
#573_chr1_BS369_CACGTG_2_sg2	GCAATGCCAGGCGCACGTGC	1515	1695	1172	966	1509	1013	1154	1380	766	866	690	979	885	857	809	1893
#574_chr1_BS369_CACGTG_4_sg1	GCAGGCGCAGGCGGCGCACG	2144	2048	1697	2434	2451	1980	1797	3469	1509	1385	1545	1584	1444	2618	1375	2841
#575_chr1_BS369_CACGTG_5_sg1	AACACTGGGGAAGCACGTGG	1160	410	862	924	1143	1158	778	1212	829	887	651	650	850	302	730	451
#576_chr1_BS369_CACGTG_5_sg2	TAACACTGGGGAAGCACGTG	1593	1808	1225	1730	1579	2481	1004	1674	982	822	973	1372	1147	1146	1138	1208
#577_chr1_BS369_CACGTG_5_sg3	TTAACACTGGGGAAGCACGT	826	943	617	569	708	767	541	320	435	257	530	262	584	722	438	621
#578_chr1_BS369_CACGTG_5_sg4	ATTAACACTGGGGAAGCACG	1597	1531	998	2014	1276	1237	1017	1107	879	1318	969	686	990	1112	885	1166
#580_chr1_BS371_CACGTG_1_sg1	TGCAGAAGGGCATGACCACG	1795	1197	1355	1751	1619	1402	1333	1228	1109	1288	1106	1383	1144	3363	1171	1858
#581_chr1_BS371_CACGTG_1_sg2	CTGTTGACCTGTTAACCACG	1694	759	1136	1446	1466	2343	1079	1635	1058	1295	934	1002	994	739	1005	532
#582_chr1_BS371_CATGTG_1_sg1	CAGGTGGACTATTACACACA	1816	2153	1221	2038	1610	2106	1058	1824	1356	745	1199	1196	1331	2656	1253	962
#583_chr1_BS372_CACGTG_1_sg1	TTCTGGCTTTGGCAAACACG	1790	2014	1438	1187	1695	1124	1169	2628	1039	642	1064	576	1263	3455	1109	678
#584_chr1_BS373_CACGTG_1_sg1	CAGTTTCAGGGCCTGCCACG	1753	1387	1400	714	1701	1590	1160	846	1279	962	1124	933	1293	1639	1093	2135
#585_chr1_BS373_CACGTG_1_sg2	AGTTTCAGGGCCTGCCACGT	1640	384	1215	723	1717	1719	1193	989	1123	964	1195	843	1204	1414	1192	908
#586_chr1_BS373_CACGTG_1_sg3	GTTTCAGGGCCTGCCACGTG	1899	940	1311	1563	1719	2765	1436	2247	1204	1135	1161	549	1322	2016	1166	1595
#587_chr1_BS373_CACGTG_1_sg4	TTTCAGGGCCTGCCACGTGG	1422	991	1017	639	1379	1221	1077	857	986	636	784	632	1087	478	844	443
#588_chr1_BS373_CACGTG_1_sg5	TGGAAACACCCCCACGTGGC	1339	474	937	1056	1281	1517	991	1395	646	952	642	652	761	844	668	757
#589_chr1_BS373_CACGTG_1_sg6	GGAATGGAAACACCCCCACG	1301	497	974	965	1187	776	982	1220	830	364	735	585	887	330	854	557
#590_chr1_BS373_CATGTG_1_sg1	CAGCCCATGCCTCTCGCATG	1954	414	1388	1029	1944	1963	1385	1408	1302	1707	1222	711	1351	835	1174	251
#591_chr1_BS374_CGCGTG_1_sg1	CAGAAGCCGGGCCGCGCGTG	2062	2460	1682	2085	2244	3114	1640	1830	1286	1789	1182	1163	1337	1457	1286	1085
#593_chr1_BS376_CATGTG_1_sg1	CGGCTGGGGGGCAGGTCACA	1296	955	1232	901	1549	2895	1061	845	803	912	908	1023	886	803	791	464
#594_chr1_BS376_CATGTG_1_sg2	TGGGGGGCAGGTCACATGGT	1309	267	824	85	1137	804	894	677	913	846	776	712	828	2375	817	647
#595_chr1_BS376_CATGTG_1_sg3	CTGGGGGGCAGGTCACATGG	1619	956	1167	470	1601	1946	1218	642	1075	492	1027	411	1157	1010	1121	844
#596_chr1_BS378_CGCGTG_1_sg1	TCGGAGTGTCGTGCGGCGCG	1907	1481	1668	2114	2148	2717	1596	2403	1259	1168	1105	1427	1263	1188	1186	1430
#597_chr1_BS378_CGCGTG_2_sg1	CGACAAGTGCGCGTGTCACG	1678	696	1172	1823	1558	1581	1233	1121	1189	1673	1074	918	1144	3114	1120	946
#598_chr1_BS379_CACGTG_1_sg1	ATCTGAGCTTCTACACGTGA	759	46	534	532	815	811	512	927	571	433	496	200	536	673	513	302
#599_chr1_BS379_CACGTG_1_sg2	TCTGAGCTTCTACACGTGAT	2192	1656	1703	1156	2051	2816	1506	1305	1399	2039	1216	980	1443	2206	1416	1906
#600_chr1_BS379_CGCGTG_1_sg1	AAGTTCCACAGCTGGCCGCG	2869	2003	1899	4354	2767	2478	2113	2448	1754	3180	1570	1655	1717	1962	1594	1050
#601_chr1_BS379_CGCGTG_1_sg2	AGTTCCACAGCTGGCCGCGT	1727	1145	1496	877	1964	3891	1594	2032	1075	1666	1198	1474	1381	1110	1132	2383
#602_chr1_BS379_CGCGTG_1_sg3	GTTCCACAGCTGGCCGCGTG	2651	1708	1982	2623	2577	4808	1973	2819	1642	4282	1646	2049	1798	3562	1667	1496
#603_chr1_BS379_CGCGTG_1_sg4	TTCCACAGCTGGCCGCGTGG	1820	1016	1387	2137	1466	975	1133	1163	982	1054	1017	1542	1073	3909	998	686
#604_chr1_BS379_CGCGTG_1_sg5	TCCACAGCTGGCCGCGTGGG	1803	2087	1359	2021	1697	2264	1377	1408	1125	1329	1150	1479	1103	1682	984	463
#605_chr1_BS379_CGCGTG_1_sg6	GGTGCAAGGGCCCCCCCACG	1931	1154	1502	647	1903	1906	1395	1743	1233	2021	1307	2240	1336	3488	1227	531
#606_chr1_BS382_CACGTG_1_sg1	CACCATGGCCCCAGGCCACG	1771	2090	1473	1430	1897	2240	1482	1744	1330	1889	1140	1218	1323	1283	1316	929
#607_chr1_BS382_CACGTG_1_sg2	GGGCTGGTGCTACGGCCACG	1615	1185	1115	751	1464	3125	1064	1647	1030	969	958	839	1052	826	1122	882
#608_chr1_BS385_CACGCG_1_sg1	TCATCTGAGAGCGCCACGCG	2391	1931	1744	2409	2213	2122	1647	2897	1482	1817	1369	1577	1387	1982	1416	1016
#609_chr1_BS385_CACGCG_1_sg2	CAGGTTTTCGGGACCGCGCG	1914	1757	1527	1397	2005	3201	1518	2611	1321	2110	1350	1676	1342	1622	1301	835
#610_chr1_BS391_CACGTG_1_sg1	GTCCGGCCCCCGCCACGTGA	1528	955	1270	578	1553	1540	1166	1164	1027	1732	832	450	1035	1743	1004	1112
#611_chr1_BS391_CACGTG_1_sg2	GCGCGCGGCCGTCACGTGGC	1555	788	1200	2073	1674	2244	1436	1566	794	1363	735	1850	877	1012	719	1100
#612_chr1_BS391_CACGTG_1_sg3	GGCGCGCGGCCGTCACGTGG	1594	1319	1310	1101	1917	1240	1384	1312	1026	1739	878	742	1028	2065	1023	1044
#613_chr1_BS391_CACGTG_1_sg4	CCCGGCGCGCGGCCGTCACG	1425	744	1052	1367	1946	1209	1415	1886	994	1375	1000	1314	992	949	926	917
#616_chr1_BS392_CACGTG_1_sg1	GTGATGCAACAATTTACACG	1134	995	877	1103	1130	1548	711	1268	667	868	570	1069	665	870	630	783
#617_chr1_BS394_CACGCG_1_sg1	CGGCCTGCCGTCCTTCCACG	1850	547	1315	871	1625	1302	1424	1770	999	842	748	379	1223	812	1271	147
#618_chr1_BS394_CACGCG_1_sg2	TCCCTCCATGGCTCTCCGCG	2178	1379	1786	1204	2203	2922	1803	1531	1526	1394	1308	941	1524	897	1549	533
#619_chr1_BS394_CACGCG_1_sg3	TCCATGGCTCTCCGCGTGGA	1847	649	1257	1097	1703	1651	1309	1265	1094	1323	1109	857	1276	1082	1108	707
#620_chr1_BS394_CACGCG_2_sg1	GTGCATGGTTCGGCCCCACG	2232	1770	1725	2123	2145	2641	1765	1809	1432	1430	1320	1455	1430	1931	1303	1877
#621_chr1_BS394_CACGCG_2_sg2	GCGGCGCAGAGGGCCGCGTG	1389	923	975	1155	1470	1508	1213	931	1023	2182	948	1643	1072	1338	952	621
#622_chr1_BS394_CACGCG_2_sg3	GGCGGCGCAGAGGGCCGCGT	990	416	712	895	887	1875	668	898	598	886	570	710	684	2075	566	1657
#623_chr1_BS394_CACGCG_2_sg4	GGGCGGCGCAGAGGGCCGCG	1647	1050	1406	1212	1976	1747	1542	1463	1295	1059	1238	1391	1233	3500	1111	1657
#624_chr1_BS396_CACGCG_1_sg1	AGAGTGCGGCGGAAACCACG	1077	1115	836	1078	1055	1300	894	1298	638	725	665	455	765	466	712	992
#625_chr1_BS396_CACGCG_1_sg2	GCCCGCCCGGCGGCGCCGCG	1431	1418	957	1128	2192	3172	1538	2051	916	1281	1030	1722	863	961	802	703
#626_chr1_BS399_CACGTG_1_sg1	GGGAGGAGGGCTCCCACACG	1607	1374	1185	1068	1596	1472	1165	1624	1099	1809	1089	1018	1150	1230	919	992
#627_chr1_BS399_CACGTG_1_sg2	GGAGGAGGGCTCCCACACGT	1423	1070	1139	1522	1414	908	1108	1161	916	1273	941	586	1026	739	946	1148
#628_chr1_BS399_CACGTG_1_sg3	GAGGAGGGCTCCCACACGTG	1631	419	1201	441	1717	1344	1214	1264	1002	732	1067	515	1129	2529	1023	936
#629_chr1_BS399_CACGTG_1_sg4	CACCCCCATTCCCCACGTGT	2328	847	1661	645	2423	2369	1682	2017	1272	2047	1343	1047	1468	979	1394	575
#631_chr1_BS401_CATGTG_1_sg1	GACCCATGGCCAGTAGCACA	1659	848	1277	1121	1534	2539	981	760	1167	1140	967	875	1160	1493	1018	567
#632_chr1_BS403_CGCGTG_1_sg1	AGAGGGAGCCAGCGCTCACG	1817	806	1551	812	1654	1497	1380	1571	1276	1719	1222	825	1262	1524	1281	2875
#634_chr1_BS408_CATGTG_1_sg1	CTGGAGGGGAAGCATGTGCA	1576	319	1158	1063	1382	2322	1124	2388	1010	1453	949	954	1102	881	997	1202
#635_chr1_BS408_CATGTG_1_sg2	CCTGGAGGGGAAGCATGTGC	1450	828	946	1060	1290	970	941	1093	671	679	790	1044	697	861	780	373
#636_chr1_BS410_CGCGTG_1_sg1	CCCGGAGGGAGGCGGGCGCG	1380	980	1150	1261	1533	1687	1145	1840	909	665	894	990	880	1161	894	648
#637_chr1_BS410_CGCGTG_1_sg2	CCGGAGGGAGGCGGGCGCGT	1755	368	1309	501	1854	1093	1293	1373	1049	1156	1032	1017	1075	842	956	649
#641_chr1_BS412_CACGCG_1_sg1	GGACTTCAAGTTCCCGCGTG	1816	1943	1333	1251	1898	2286	1357	1551	1186	1964	1377	1127	1304	1845	1303	1145
#642_chr1_BS412_CACGCG_1_sg2	CGGACTTCAAGTTCCCGCGT	2037	1562	1261	612	1776	1042	1374	1378	1162	577	1163	1044	1344	816	1209	611
#643_chr1_BS412_CACGCG_1_sg3	CCGGACTTCAAGTTCCCGCG	2054	816	1552	1305	2085	1939	1582	1672	1603	1515	1384	996	1436	1539	1366	1737
#644_chr1_BS415_CACATG_1_sg1	TGGCTGGAACCCAAGTCACA	1515	1198	1224	1857	1421	1112	1116	1154	994	1120	794	1007	1114	1095	907	434
#646_chr1_BS416_CGCGTG_1_sg1	TTCTCTCCCGAGGTGGCGCG	1966	1469	1400	1857	1956	1834	1393	1839	1237	1103	1297	1407	1435	1770	1245	1189
#647_chr1_BS416_CGCGTG_1_sg2	TCTCTCCCGAGGTGGCGCGT	1959	720	1520	1510	1896	1381	1458	1743	1273	1504	1201	868	1367	969	1238	486
#648_chr1_BS416_CGCGTG_1_sg3	CTCCCGAGGTGGCGCGTGGG	1626	1971	1243	1965	1752	2199	1335	2282	1081	2014	1069	1588	1155	1132	1115	543
#649_chr1_BS417_CGCGTG_1_sg1	CGAGCGGAAAGCTCTGCGCG	1741	1176	1252	829	1528	2516	1273	1433	1090	1082	1155	882	1192	4801	1124	1460
#650_chr1_BS417_CGCGTG_1_sg2	GAGCGGAAAGCTCTGCGCGT	1744	1570	1394	695	1613	1598	1511	1086	1104	1220	1131	832	1229	991	1048	916
#651_chr1_BS417_CGCGTG_1_sg3	CGGAAAGCTCTGCGCGTGGG	1773	1149	1156	730	1614	1879	1242	1678	1062	841	938	866	1102	1200	1152	1581
#653_chr1_BS423_CACGTG_2_sg1	TAGTTGCCGCTAATCACGTG	1655	866	1449	1575	1552	1481	1294	1570	1053	1172	1069	1032	1227	1371	1021	731
#654_chr1_BS432_CACGTG_1_sg1	GTCTGGCCACCGAGCCCACG	1731	1552	1250	870	1714	1768	1305	1622	1149	1368	1228	900	1181	1922	1129	1230
#655_chr1_BS432_CACGTG_1_sg2	GGCCCACTCCAGGGCCACGT	1470	544	1141	1339	1388	1080	1020	1799	1110	3192	973	806	990	1320	825	862
#656_chr1_BS432_CACGTG_1_sg3	GGGCCCACTCCAGGGCCACG	1113	1907	790	819	981	1337	811	1061	671	1424	782	1790	721	1610	683	697
#657_chr1_BS432_CACGCG_1_sg1	CAGGAGGCGGTCCCTCCACG	1396	967	1093	2056	1446	1239	985	1959	1005	2051	936	1342	1036	821	895	459
#658_chr1_BS432_CACGCG_1_sg2	ATGCCCGGTGGCCGCGTGGA	1795	882	1172	1191	1556	2161	1077	832	981	2284	880	1179	1052	1154	853	919
#659_chr1_BS432_CACGCG_1_sg3	CATGCCCGGTGGCCGCGTGG	1615	1173	1293	1179	1479	1092	1212	877	1000	2087	922	1033	1192	1194	1021	526
#660_chr1_BS432_CACGCG_1_sg4	GCTCATGCCCGGTGGCCGCG	1148	1527	916	644	1259	1726	955	1067	760	1154	798	772	735	693	727	632
#661_chr1_BS436_CACGTG_1_sg1	CAGCGCCCCCTCCGGGCACG	1807	1363	1508	1525	2232	3755	1525	2166	1211	1436	1131	925	1312	2693	1204	1519
#662_chr1_BS436_CACGTG_1_sg2	GGGGCTGCGCTCCACGTGCC	1869	1697	1274	3232	1883	3849	1481	2277	1045	1745	1062	1616	1096	1438	1088	902
#663_chr1_BS438_CACGTG_1_sg1	GTGTGGGCCCATGTGGCACG	1727	1407	1326	778	1824	2570	1393	1019	1055	1460	1022	983	1243	1761	1073	1589
#664_chr1_BS438_CACGTG_1_sg2	GGGCCCATGTGGCACGTGGC	1850	2323	1574	2670	2023	3428	1670	2285	1121	2129	1046	1367	1263	1279	1146	2078
#665_chr1_BS438_CACATG_1_sg1	GGCTGTGCTGTATTTGCACA	2363	2640	1676	1290	2229	2546	1839	2209	1685	4465	1671	2011	1648	2108	1594	1943
#666_chr1_BS438_CACATG_1_sg2	GCTGTGCTGTATTTGCACAT	1624	1015	1307	562	1623	1135	1131	921	1244	1194	1085	1059	1089	1029	1185	1307
#667_chr1_BS438_CACATG_1_sg3	CTGTGCTGTATTTGCACATG	2141	1522	1459	2120	1832	2670	1306	2094	1433	4110	1496	1287	1636	1712	1516	2648
#668_chr1_BS438_CACATG_2_sg1	GGTCCCTGCCACGTGCCACA	2593	2777	1824	2349	2563	2212	1958	4229	1687	2214	1698	2116	1628	2089	1543	2077
#669_chr1_BS438_CACATG_2_sg2	GTCCCTGCCACGTGCCACAT	2336	1780	1982	2487	2333	2885	1899	2380	1638	2753	1505	2406	1609	3278	1585	984
#670_chr1_BS438_CACATG_2_sg3	AGGGGCTGTGTGGGCCCATG	1850	1755	1546	1509	1995	2353	1397	1736	1322	2533	1255	1466	1222	2902	1226	958
#671_chr1_BS438_CACATG_3_sg1	CCTTGGCTGGCGTCACATGG	1534	1228	1110	1179	1486	1071	1129	950	970	1309	849	686	900	650	839	832
#672_chr1_BS438_CACATG_3_sg2	CTTGGCTGGCGTCACATGGA	1194	797	871	583	1117	1068	826	884	665	602	740	582	824	443	842	468
#673_chr1_BS438_CACATG_3_sg3	CACCCTTGGCTGGCGTCACA	2665	2522	1960	935	2462	3407	1955	1728	1606	1951	1526	2418	1530	2645	1553	1114
#674_chr1_BS441_CACGTG_1_sg1	GGGTGGGCAGGGACACGTGC	965	268	603	510	1078	1202	759	830	576	272	484	203	691	701	609	554
#675_chr1_BS441_CACGTG_1_sg2	CGGGTGGGCAGGGACACGTG	897	288	629	260	820	655	674	572	499	314	534	340	627	490	653	746
#676_chr1_BS442_CACGTG_1_sg1	GCAAGTTGGGCACACACGTG	1748	1851	1463	2040	1683	1947	1277	889	1042	1550	953	1047	1253	1582	1007	1906
#677_chr1_BS443_CACATG_1_sg1	AGATGAAAGCAGGACCCACA	1002	644	809	368	922	1148	825	777	666	362	556	397	753	1356	674	809
#678_chr1_BS443_CACATG_1_sg2	GATGAAAGCAGGACCCACAT	1091	627	684	603	1040	1143	654	375	596	329	524	782	659	480	721	299
#679_chr1_BS443_CACATG_1_sg3	AAATCAAAGGCAGCCCATGT	1273	713	921	777	1355	1146	963	1002	839	877	916	643	891	2323	891	347
#680_chr1_BS443_CACATG_1_sg4	AAAATCAAAGGCAGCCCATG	1771	530	1238	1387	1564	1466	1222	1818	1135	1130	1075	744	1323	666	977	930
#681_chr1_BS444_CACATG_2_sg1	GTCCCGAGTCCCTTTTCATG	1707	1150	1429	889	1748	1704	1416	1883	1231	2078	1277	1622	1404	827	1202	1656
#682_chr1_BS446_CACGCG_1_sg1	CTCCCTCGGCTGGCACGCGC	1187	1035	864	686	1150	921	874	2223	598	257	523	394	740	418	655	1872
#683_chr1_BS446_CACGCG_1_sg2	CCTCCCTCGGCTGGCACGCG	1618	849	1322	896	1683	1754	1262	756	1113	1038	1102	1155	1217	3067	995	2190
#684_chr1_BS447_CATGTG_1_sg1	CAGGCTTGTTGGTTTTCATG	2014	627	1428	1692	1682	3391	1349	1848	1293	1193	1190	863	1248	2024	1131	584
#685_chr1_BS450_CACGTG_1_sg1	TGAGGAGCGATGGTGACACG	1203	358	916	899	937	1135	815	1568	742	918	809	509	801	1949	786	357
#686_chr1_BS450_CACGTG_2_sg1	GTGTCCTGAGGGCTGACACG	2082	682	1545	1869	1950	2108	1429	1397	1516	1016	1513	1149	1670	1456	1538	3370
#688_chr1_BS451_CACGTG_1_sg1	GGCCCGCTCCAGGGGCCACG	1634	731	1277	1657	1697	2077	1309	2013	1253	2393	1192	1356	1263	1376	1126	1770
#689_chr1_BS451_CACGTG_1_sg2	GCCCGCTCCAGGGGCCACGT	1689	1758	1174	2538	1534	1608	1205	1526	1051	1362	928	1559	910	1225	976	859
#690_chr1_BS451_CACGTG_1_sg3	GGCCCCGGCCGGGCCCCACG	1260	883	988	937	1673	2830	1116	1415	837	1534	793	962	907	3715	858	812
#691_chr1_BS455_CACGCG_1_sg1	GTTCAAATAGACAAACCACG	515	184	330	335	414	651	321	78	330	340	217	105	378	356	337	332
#692_chr1_BS455_CACGCG_1_sg2	TTCACCTGCCACTGGCCGCG	2385	2114	1785	2415	2142	1334	1740	1548	1498	2867	1422	1299	1508	1582	1516	1386
#693_chr1_BS456_CACGTG_1_sg1	TAGAGTTTACTTCAACCACG	952	1046	777	557	900	875	730	999	721	647	668	463	778	1090	647	682
#694_chr1_BS456_CACGTG_1_sg2	GCCGCCATGGAAGCTCCACG	1745	1177	1378	1441	1556	1123	1194	2701	975	1067	1148	641	1094	2183	1091	144
#695_chr1_BS457_CATGTG_1_sg1	CCTGCCCAGAGCCCATCATG	2202	1118	1622	1051	1769	1684	1459	2558	1392	786	1343	691	1593	748	1503	384
#696_chr1_BS457_CATGTG_1_sg2	CTGAGCTTCTGCCACATGAT	1423	1072	998	1076	1258	1111	997	1202	990	1765	883	994	1079	1375	886	2050
#697_chr1_BS457_CATGTG_1_sg3	CCTGAGCTTCTGCCACATGA	1017	454	807	1268	937	945	833	496	590	696	621	691	674	776	471	495
#698_chr1_BS457_CATGTG_2_sg1	CTCCTGCCAAGTCACATGGC	1412	941	1006	897	1370	2163	1120	2111	844	1152	818	1151	922	1118	831	1598
#700_chr1_BS458_CACGTG_1_sg1	TCTGCAGTAGGTAAAACACG	1444	1053	1059	799	1322	1463	887	835	1008	728	888	1141	972	1025	936	436
#701_chr1_BS465_CACATG_1_sg1	CTCTAGGTCCGGGTTCCACA	1113	771	785	450	1185	1265	782	1327	564	757	534	676	694	163	628	383
#702_chr1_BS465_CACATG_1_sg2	AGGATGGAAGGGAAACCATG	1098	543	914	1050	1100	1835	769	543	709	485	762	616	762	1129	726	285
#705_chr1_BS475_CGCGTG_1_sg1	TCGCGGAGAGCAAGACACGC	964	566	686	661	829	899	593	283	500	318	555	220	574	359	513	682
#706_chr1_BS475_CGCGTG_1_sg2	ATCGCGGAGAGCAAGACACG	1387	487	1059	1491	1181	2125	948	923	846	512	832	806	840	1350	750	974
#707_chr1_BS477_CACGTG_1_sg1	AAGCCTTGTGGAATGCCACG	1549	1289	1313	962	1497	2723	1149	1272	1140	1134	1058	785	1214	1190	1108	1015
#708_chr1_BS477_CACGTG_1_sg2	AGCCTTGTGGAATGCCACGT	1299	254	836	1501	1000	831	831	601	812	797	722	398	961	914	814	2334
#709_chr1_BS477_CACGTG_1_sg3	GCCTTGTGGAATGCCACGTG	1442	1048	1137	769	1191	788	973	1450	1053	1273	1010	650	1021	932	937	1204
#710_chr1_BS477_CACGTG_1_sg4	CCTTGTGGAATGCCACGTGG	1706	440	1193	935	1571	588	974	1110	1100	1569	993	522	1127	1845	1114	1310
#711_chr1_BS477_CACGTG_1_sg5	GGACATAATAGACCCCCACG	1753	530	1223	628	1612	1499	1144	1168	1103	662	1079	1139	1209	701	1126	505
#712_chr1_BS478_CACGTG_2_sg1	CCGCTCCAGCCCGTTTCACG	2417	1262	1768	1182	2192	1779	1780	1918	1342	803	1327	751	1617	1544	1401	2241
#713_chr1_BS479_CACGTG_1_sg1	AGCCCCGCCGCCCACGTGTC	2295	1368	1519	2967	2150	3635	1581	1371	1157	2253	1178	1437	1282	829	1147	775
#714_chr1_BS479_CACGTG_1_sg2	ATGGAGCCCAGACACGTGGG	1754	1910	1298	1404	1919	1766	1269	1855	1104	1299	1061	1540	1171	1584	1055	819
#715_chr1_BS479_CACGTG_1_sg3	CAAATGGAGCCCAGACACGT	885	285	657	540	937	1049	715	820	473	1186	474	388	591	721	602	644
#716_chr1_BS479_CACGTG_1_sg4	GCAAATGGAGCCCAGACACG	1348	502	1074	733	1435	1439	1123	951	982	877	878	842	1006	1181	957	363
#717_chr1_BS481_CACGTG_1_sg1	CTGAGATGAGATGCCCCACG	1506	919	1114	1272	1371	1302	1168	912	972	1264	940	659	1053	1000	924	1325
#718_chr1_BS481_CACGTG_1_sg2	TGGCAGTCACAGGCCACGTG	1643	695	1244	864	1506	1422	1099	1029	1157	1505	1115	866	1282	1434	1161	404
#720_chr1_BS481_CACGTG_1_sg3	GGTGGCAGTCACAGGCCACG	1647	798	1109	1524	1336	1773	1130	681	988	1779	1017	1220	1100	999	1054	617
#722_chr1_BS483_CACGTG_3_sg1	GAGGAGGACCCACGCACGTG	1955	856	1268	763	1803	1967	1349	1174	1357	1390	1330	992	1389	1585	1219	1028
#723_chr1_BS483_CACGTG_3_sg2	AGGAGGACCCACGCACGTGA	1863	1181	1543	1095	1908	1242	1270	1600	1241	471	1210	1166	1412	1610	1347	1878
#724_chr1_BS483_CACGTG_3_sg3	TGGATCTGCCCTCACGTGCG	2386	2260	1803	1194	2125	2675	1760	3051	1492	2486	1463	1444	1594	1487	1486	1013
#725_chr1_BS486_CACGTG_1_sg1	GGCACAGTGAGCCCCACGTG	1626	2028	1283	1251	1458	1211	1222	1204	1071	1121	1052	1384	1266	2004	1062	601
#726_chr1_BS486_CACGTG_1_sg2	CTGAACCCACTTTCCTCACG	2175	1282	1638	1268	2049	2238	1605	1506	1567	1412	1424	1246	1471	1490	1231	880
#727_chr1_BS486_CACGTG_1_sg3	GAACCCACTTTCCTCACGTG	2214	2211	1528	1455	2065	1690	1509	1346	1481	1785	1492	1295	1656	1203	1356	1336
#728_chr1_BS486_CACGTG_1_sg4	TGAACCCACTTTCCTCACGT	1077	562	868	462	1064	476	783	698	714	811	637	680	755	545	746	356
#730_chr1_BS489_CACGTG_1_sg1	GTAATTTTCTTGAAGCCACG	922	1534	629	324	866	583	725	410	522	558	487	917	488	931	506	523
#731_chr1_BS489_CACGTG_1_sg2	AACCCAAAAAACAAACCACG	485	100	310	118	474	3340	307	164	227	196	238	381	320	123	329	199
#732_chr1_BS493_CATGTG_1_sg1	TTACAAATATGGCACATGCG	1471	1443	1290	1097	1531	1251	891	1291	993	726	894	922	1030	928	892	380
#733_chr1_BS494_CACGTG_1_sg1	CTGGCCCCGGGACGGTCACG	2348	1264	1910	1543	2238	2981	1820	2173	1450	2047	1590	1507	1627	1944	1602	3234
#734_chr1_BS494_CACGTG_2_sg1	GTCCCGGGGCCAGTCACGTG	1810	1110	1314	1377	1776	2818	1462	1711	1064	964	1156	1646	1263	509	1216	1063
#735_chr1_BS494_CACGTG_2_sg2	GGATCTGCGCCTCACGTGAC	2025	1890	1502	2321	1983	2648	1760	1651	1223	2803	1154	2228	1274	1149	1253	564
#737_chr1_BS498_CACGTG_1_sg1	AGGCCCCATGCAAAGGCACG	1346	619	1055	589	1480	1240	984	1146	889	822	957	1187	1090	1885	1020	901
#738_chr1_BS500_CGCGTG_1_sg1	TCCCCAGTGCAGGCACCGCG	1722	2132	1339	794	1638	1158	1218	1350	928	2367	975	1672	1065	1554	998	483
#739_chr1_BS500_CGCGTG_1_sg2	CGTAGCAGGGCCACGCCACG	1451	1065	990	1195	1353	1798	1104	1391	1038	729	946	926	1030	1159	978	1554
#740_chr1_BS504_CGCGTG_1_sg1	CGATTCCGTTAAATCGCGTG	1677	1416	1262	1175	1542	1757	1111	1476	929	820	980	1293	1043	955	963	1317
#741_chr1_BS506_CACGTG_1_sg1	CAGCCAAACCGAACACGTGT	761	516	603	67	851	1045	574	803	424	795	461	495	584	636	505	154
#742_chr1_BS506_CACGTG_1_sg2	AGCCAAACCGAACACGTGTT	1479	1030	1141	1382	1401	1255	962	1477	922	1503	849	1523	980	1704	915	703
#743_chr1_BS506_CACGTG_1_sg3	AAAGGGGCCCAACACGTGTT	1865	2160	1290	1470	1651	1820	1286	1618	1230	1313	1258	1547	1260	2312	1148	1023
#744_chr1_BS510_CACATG_2_sg1	AGCTCAGCAACCAAAGCATG	1441	642	1050	319	1307	1411	1003	859	933	1033	912	841	1078	1022	1026	1217
#745_chr1_BS512_CACGTG_1_sg1	GACCTTGCCACAGGCACGTG	1714	689	1145	670	1608	1048	1105	1411	1270	1295	1035	1049	1371	1044	1143	652
#746_chr1_BS512_CACGTG_1_sg2	AGACCTTGCCACAGGCACGT	1140	915	813	443	1076	644	876	652	795	819	629	692	928	1033	744	753
#747_chr1_BS512_CACGTG_1_sg3	CAGACCTTGCCACAGGCACG	2223	899	1682	1156	1957	1600	1526	2635	1459	1654	1404	1464	1623	2498	1531	847
#748_chr1_BS514_CACGTG_1_sg1	GCCCCTCGCGGGAATGCACG	1915	846	1487	1968	1903	1762	1393	2070	1338	1959	1257	839	1392	1136	1332	1040
#749_chr1_BS514_CACGTG_1_sg2	CCCTCGCGGGAATGCACGTG	1558	1019	1100	665	1360	1627	1049	715	1085	1744	933	792	1179	1744	1213	29427
#750_chr1_BS514_CACGTG_1_sg3	CCCCTCGCGGGAATGCACGT	1432	785	1128	2607	1407	1811	1177	1018	969	849	1023	1189	1007	850	962	1138
#751_chr1_BS515_CACGTG_1_sg1	CCTGCAGAGACCCGGGCACG	1997	1454	1448	1610	1825	1874	1461	1504	1260	1536	1238	1140	1379	1081	1315	1805
#752_chr1_BS515_CACGTG_1_sg2	TCCCCGTCAGACCACGTGCC	1960	1715	1526	1732	1748	1802	1405	1503	1177	2148	1172	1090	1181	1522	1125	2157
#753_chr1_BS518_CACGTG_2_sg1	AGAACCGCCGGGACCGCACG	1599	726	1269	829	1636	1323	1226	1638	989	867	953	1154	1005	1768	986	779
#755_chr1_BS518_CACGTG_2_sg2	AAGCGCGCGGCGCCCACGTG	1988	789	1637	2070	2253	2056	1659	2956	1320	1736	1266	1366	1292	3593	1224	2267
#756_chr1_BS518_CACGCG_1_sg1	GAGCCTGAAGTCCACGCGCG	2015	1063	1424	918	1702	1413	1386	1478	1306	2251	1252	1445	1334	1125	1145	383
#757_chr1_BS518_CACGCG_1_sg2	GCGGTTCTCAGCCGCGCGCG	1838	1374	1433	1753	1922	2741	1471	1767	1292	2290	1217	1303	1226	845	1148	1513
#758_chr1_BS519_CACGTG_1_sg1	AATTCGCTGGAGCACGTGGT	1772	1823	1194	2177	1785	1778	1317	1365	1279	1737	1163	1660	1365	1710	1250	964
#759_chr1_BS519_CACGTG_1_sg2	ATTGAATTCGCTGGAGCACG	1410	912	1086	353	1517	1123	896	1083	810	716	803	722	971	1339	816	1537
#760_chr1_BS519_CACGTG_1_sg3	GAATTCGCTGGAGCACGTGG	997	646	847	766	941	494	662	908	722	1120	681	507	739	841	641	270
#761_chr1_BS522_CACATG_1_sg1	CTTCCTCGCTCAGCTCCACA	1015	1060	717	749	1047	1574	780	611	584	613	646	862	676	608	502	2112
#762_chr1_BS522_CACATG_1_sg2	TTAGGGCCCCATTTTCCATG	2236	1571	1821	2277	2055	1859	1701	1513	1490	2121	1502	1465	1482	2027	1553	2286
#763_chr1_BS525_CACGTG_1_sg1	CACTTCCTCCAGAGAGCACG	1402	553	990	721	1279	2137	926	813	760	549	776	339	910	670	745	516
#764_chr1_BS529_CACATG_1_sg1	AGCCGCCCCTGATGGACACA	1970	2028	1244	1127	1820	3083	1493	2248	1243	1714	1109	938	1233	1090	1231	855
#765_chr1_BS532_CACATG_1_sg1	GCCCACATTGGACCCACATG	1778	521	1448	933	1764	843	1282	1886	1130	856	1224	911	1400	1205	1306	1481
#766_chr1_BS532_CACATG_1_sg2	GCTCCATCATGTCCTCATGT	1201	374	902	700	1123	1169	782	860	727	246	677	517	814	488	700	900
#767_chr1_BS532_CACATG_1_sg3	CGCTCCATCATGTCCTCATG	1832	1084	1310	1037	1922	1720	1357	2142	1125	1458	1105	1109	1202	1510	1014	4292
#769_chr1_BS541_CACGTG_1_sg1	CACTGTGCTGCCTCTGCACG	2480	1272	1852	1760	2409	3585	1832	2634	1755	2492	1577	2583	1834	4233	1518	1349
#770_chr1_BS542_CATGTG_1_sg1	CCAAGGTTGAAACACATGCA	1710	1137	1327	1471	1595	1544	1146	1512	1191	1646	1128	1545	1274	2919	1176	1631
#771_chr1_BS543_CATGTG_1_sg1	CACTGTTGTTGTTCACCATG	2171	2422	1508	2115	2120	3144	1567	2758	1228	2474	1266	1106	1425	1701	1310	5699
#772_chr1_BS543_CATGTG_1_sg2	ACTGTTGTTGTTCACCATGT	1818	1061	1384	1200	1599	1991	1225	1124	1100	995	1016	1276	1251	1076	1222	755
#774_chr1_BS547_CGCGTG_1_sg1	CAAAGGGAGGGAGTGCCGCG	2016	836	1455	1697	2082	1883	1407	1381	1137	836	1064	641	1310	1310	1184	1101
#775_chr1_BS547_CGCGTG_1_sg2	AAAGGGAGGGAGTGCCGCGT	1304	482	1010	388	1371	1075	1028	989	852	521	816	460	1064	567	916	594
#776_chr1_BS547_CGCGTG_1_sg3	TCGGCCTGGGCCGGCCCACG	1686	2607	1177	1294	1827	1448	1274	1260	1213	1787	1100	1363	1165	2965	1035	1293
#777_chr1_BS554_CACGTG_1_sg1	GGTGACCGTGGGGCTCCACG	1557	2362	1385	959	1708	2032	1455	1230	1000	1099	1163	1680	1235	962	1204	480
#778_chr1_BS554_CACGTG_1_sg2	GAGAGTGAGGGAGGGCCACG	1412	96	906	256	1135	272	913	360	969	308	834	182	1114	851	1093	646
#780_chr1_BS555_CACATG_1_sg1	GGCCGGCTGGTCCATGTGTC	1866	1368	1255	1298	1787	2868	1297	1345	1080	3012	1190	1541	1301	618	1162	1447
#781_chr1_BS555_CACATG_2_sg1	TGATGGAAGTCACATGTGCC	1684	1065	1158	1833	1416	1122	1112	1648	884	1214	821	1118	932	1583	948	356
#782_chr1_BS555_CACGCG_1_sg1	TGACAGTGCCACTGACCACG	1555	1187	1270	1097	1526	1174	1085	949	964	1228	1017	1104	1095	1748	1000	1863
#783_chr1_BS555_CACGCG_1_sg2	GACAGTGCCACTGACCACGC	1635	665	1222	959	1535	1697	1181	1325	1103	1223	1002	1377	1165	1831	997	761
#784_chr1_BS555_CACGCG_1_sg3	GCACAACCTGGGATCCCGCG	1454	480	1052	1205	1238	1593	1132	1136	779	776	706	726	839	919	848	272
#785_chr1_BS557_CACGTG_1_sg1	CACAGCATGATGGAAGCACG	1484	1327	1159	985	1454	3337	992	1250	907	1356	1031	664	1065	1416	1011	2041
#786_chr1_BS558_CACGCG_1_sg1	GGCCGGCGGAGGAGCGCGTG	1618	1800	1182	1278	1720	1585	1355	1402	882	1024	922	1138	1094	728	886	4172
#787_chr1_BS559_CATGTG_1_sg1	AAGGGTGGACAGACGCCATG	1006	1109	939	598	1107	1530	792	455	720	594	793	615	809	852	748	1056
#788_chr1_BS559_CATGTG_1_sg2	AGGGTGGACAGACGCCATGT	1998	1081	1501	1308	1592	1156	1361	1614	1357	1408	1366	800	1485	576	1352	1116
#790_chr1_BS561_CGCGTG_1_sg1	CCAGGCCAGGCTGACTCACG	1960	720	1494	1644	1885	1088	1519	2126	1161	1224	1150	939	1354	1542	1260	979
#791_chr1_BS562_CGCGTG_1_sg1	GTCCGGGTGTGGAGCGCGCG	1441	1173	1047	924	1687	1973	1074	1853	896	2296	867	938	858	568	811	611
#792_chr1_BS565_CACGTG_1_sg1	ACTCAAGAGAGACACGTGCG	2108	855	1477	1494	1961	1536	1387	1200	1334	1278	1176	1249	1351	1720	1240	1751
#793_chr1_BS567_CACATG_1_sg1	TAAAAGATGCCTATAACATG	1314	983	1080	1526	1243	1295	996	841	972	1324	942	658	1086	470	911	1640
#794_chr1_BS568_CACGTG_1_sg1	GCCACCTGGGGCCCCACGTG	2064	1139	1600	1435	2185	1811	1712	1826	1437	3465	1423	1754	1485	1187	1298	847
#796_chr1_BS568_CACGTG_1_sg2	GGCCACCTGGGGCCCCACGT	1257	1883	988	665	1225	1646	1058	965	902	2624	909	1752	916	708	816	725
#797_chr1_BS568_CACGTG_1_sg3	GGACGGCGCCCGGCCCCACG	1575	1714	1222	1879	1775	1648	1372	2191	1116	1521	980	1180	1112	1438	1020	1065
#798_chr1_BS568_CACGTG_1_sg4	ACGGCGCCCGGCCCCACGTG	1412	1160	983	452	1550	2638	1129	1252	918	671	881	847	944	1134	857	833
#799_chr1_BS568_CACGTG_1_sg5	GACGGCGCCCGGCCCCACGT	1205	133	902	634	1435	1570	989	909	790	977	841	362	828	1410	829	203
#800_chr1_BS568_CGCGTG_1_sg1	CGCCCCGCGGGGGACGCGTG	1453	934	1043	734	1595	1954	1084	1292	986	1318	955	1214	970	3653	939	547
#802_chr1_BS570_CGCGTG_1_sg1	CATTTGTAAGTGCTTGCGCG	2149	1621	1439	1347	2240	3550	1596	1551	1328	2140	1317	1178	1425	1344	1282	465
#804_chr1_BS574_CACATG_1_sg1	TGAGAATGAAATGGGCCATG	1520	1777	1196	1488	1266	2652	962	633	971	1532	959	1549	1083	939	935	297
#805_chr1_BS578_CATGTG_1_sg1	TTTTATCTAGAAGAGACACA	525	189	433	553	612	1206	413	445	474	545	340	354	467	361	359	495
#808_chr1_BS584_CACGTG_1_sg1	TCCCCGGCCTTTGCACGTGC	1488	1598	1232	1711	1619	1250	1206	1694	808	1668	754	1308	1050	866	813	899
#809_chr1_BS584_CACATG_1_sg1	CCACCTCTCCATAGGCCACA	1631	2024	1111	2440	1623	3758	1291	984	969	1244	1020	1089	1158	2008	998	1336
#810_chr1_BS584_CACATG_1_sg2	GCACATGGTCTTTCGCCATG	2141	1355	1627	1859	2224	2657	1556	1810	1441	1871	1412	2180	1507	1780	1395	1927
#811_chr1_BS584_CATGTG_1_sg1	TTCCCATTCTCCATGGCACA	1452	1357	1160	2646	1679	1291	1147	1725	970	1928	783	580	1020	1003	909	703
#812_chr1_BS585_CACATG_1_sg1	TTTATCAGTTCTCTGCATGT	1681	886	1256	2470	1554	1861	1069	1099	869	1689	1036	1112	1072	1433	995	679
#814_chr1_BS587_CATGTG_1_sg1	GGGACAGGCGGAAATACATG	792	1012	560	1106	872	693	714	755	597	807	449	580	610	1309	542	486
#815_chr1_BS587_CATGTG_1_sg2	GGACAGGCGGAAATACATGT	998	394	728	547	995	1026	848	831	636	403	602	457	772	1172	601	189
#816_chr1_BS589_CACGTG_1_sg1	TCTCAGCTCCAGACACGTGG	600	293	492	320	600	653	491	177	301	703	335	238	387	247	456	261
#817_chr1_BS589_CACGTG_1_sg2	AGCTCTCAGCTCCAGACACG	2115	334	1498	592	1971	1870	1473	2050	1378	1793	1259	860	1558	1459	1351	957
#818_chr1_BS589_CACGTG_1_sg3	TAAGAAAACCACCACGTGTC	2014	1146	1423	1437	1761	1801	1341	1213	1149	1444	1237	1443	1296	1437	1173	1516
#819_chr1_BS590_CACATG_1_sg1	CCTGCCCATCGAGAGCCACA	1360	681	953	861	1275	2592	990	1390	703	590	750	831	762	1026	823	189
#820_chr1_BS590_CACATG_1_sg2	ACCAGCAAAACATTTCCATG	1451	910	1075	1197	1490	1328	1018	926	954	1748	875	763	1077	607	988	785
#821_chr1_BS590_CATGTG_1_sg1	CACCCTCCTGGTCACATGCT	1904	1092	1526	1781	1741	2971	1433	1904	1018	1943	960	1076	1282	3066	1056	2148
#822_chr1_BS590_CATGTG_1_sg2	ACACCCTCCTGGTCACATGC	1169	2161	866	864	1317	1505	994	700	609	302	550	906	720	382	714	659
#825_chr1_BS596_CACGTG_1_sg1	GAGAGCCGTTCCCACGTGAG	2337	1279	1777	1377	2216	2573	1714	2169	1708	1679	1582	1567	1682	1751	1596	2782
#826_chr1_BS596_CACGTG_1_sg2	GGCCGCGGAGCCTCTCACGT	1922	786	1399	895	1787	1859	1505	1743	1159	1392	1073	854	1389	592	1199	811
#827_chr1_BS596_CACGTG_1_sg3	CGGCCGCGGAGCCTCTCACG	1954	355	1722	1028	2176	1669	1628	1278	1417	1404	1568	1137	1487	1358	1340	915
#828_chr1_BS596_CGCGTG_1_sg1	GTCCGCGCCTGCTGCACGCG	1976	1956	1421	2565	2113	3171	1479	2131	1201	1504	1193	1261	1262	1604	1191	989
#829_chr1_BS599_CACATG_1_sg1	TAGTCAAAGAGAAAGGCACA	1246	753	834	585	1054	734	709	688	715	967	732	709	892	786	759	1184
#831_chr1_BS600_CATGTG_1_sg1	GGTGCTCCAGGGCCTGCATG	1415	474	1056	978	1277	1109	1020	1046	896	506	847	504	1025	446	897	1368
#832_chr1_BS600_CATGTG_1_sg2	GTGCTCCAGGGCCTGCATGT	1541	450	1100	620	1512	1644	1211	1494	1091	940	998	1116	1082	1300	1108	2731
#833_chr1_BS600_CATGTG_1_sg3	CCTCCCAGTGCCCCACATGC	1766	291	1172	1162	1609	1253	1151	1628	881	976	856	590	964	794	946	1757
#834_chr1_BS605_CACGTG_1_sg1	ACTCTGCAGGTGTACACACG	1504	732	1123	1069	1330	1414	1034	843	967	1612	1083	1125	1011	1056	898	2945
#835_chr1_BS607_CACGTG_1_sg1	AGGATCACAAAGCTGGCACG	1359	822	1019	915	1331	1598	921	804	848	792	683	785	924	1265	704	528
#837_chr1_BS609_CACATG_1_sg1	GTGAGTCATTTCAGGACATG	1878	1301	1430	1830	1759	1612	1287	1432	1224	1349	1106	881	1291	1287	1264	2524
#838_chr1_BS611_CACGTG_1_sg1	TGTCTGAGGTTGGATCCACG	1481	717	1149	1182	1540	2173	1150	1272	912	1088	966	967	1042	2216	970	608
#839_chr1_BS611_CACGTG_1_sg2	CAGCAATACTTTTGACCACG	1579	911	1083	1463	1520	1284	1071	957	993	1199	831	1629	896	1329	834	3635
#842_chr1_BS617_CACGTG_1_sg1	AAGTGAAGGAGCCACGTGGC	1034	497	795	937	1049	2091	871	862	606	1320	609	957	675	2282	568	455
#843_chr1_BS617_CACGTG_1_sg2	AGGAAAGTGAAGGAGCCACG	1040	572	705	136	916	789	621	357	618	866	556	399	740	400	672	224
#844_chr1_BS619_CACATG_1_sg1	CACACATCTGAGTCATCATG	1295	587	1027	809	1221	1590	837	870	663	582	649	561	968	1207	772	2353
#845_chr1_BS623_CACGTG_1_sg1	CACCCCCACCACCACACGTG	2192	825	1672	1338	2274	2392	1726	1827	1606	2340	1525	1895	1559	2193	1413	740
#846_chr1_BS623_CACGTG_1_sg2	ACCCCCACCACCACACGTGT	1150	2102	772	685	1218	1067	828	1037	587	526	591	332	735	463	667	142
#847_chr1_BS623_CACGTG_1_sg3	GGGCCCGGGACCCACACGTG	1607	456	1217	396	1680	1780	1315	1712	1159	1272	1069	744	1295	1823	1260	528
#848_chr1_BS623_CACATG_1_sg1	GAGGGAATGTGGTTGGCATG	1519	1143	1101	1577	1328	1906	961	1124	971	1133	911	1111	939	1302	879	1714
#850_chr1_BS626_CATGTG_1_sg1	TTAACGCAGTTACCACATGG	1081	395	838	557	1169	1140	813	510	797	550	743	399	825	982	767	669
#851_chr1_BS626_CATGTG_1_sg2	TGCTTAACGCAGTTACCACA	1149	381	801	492	1056	706	629	924	566	388	499	414	657	555	637	544
#852_chr1_BS627_CACATG_1_sg1	TTACAGGATGGTAATGCACA	1380	1208	1139	1477	1300	2170	1175	1268	917	646	895	856	1039	3034	957	513
#853_chr1_BS632_CACGTG_1_sg1	CGGGGGCCGGGTACACGTGG	1253	114	802	413	1248	1324	817	505	792	588	727	376	873	235	769	555
#854_chr1_BS632_CACGTG_1_sg2	GGACGGGGGCCGGGTACACG	1759	347	1376	981	1725	1450	1186	1374	946	668	892	528	1349	452	1198	2082
#855_chr1_BS632_CACGTG_1_sg3	GGGGGCCGGGTACACGTGGA	1505	1414	1086	616	1418	766	1068	837	920	1219	957	961	1130	767	1003	915
#856_chr1_BS634_CACGTG_1_sg1	CTGGCTCACGTGACACGTGC	1381	1423	932	514	1074	2968	976	1839	562	940	636	495	701	848	650	259
#857_chr1_BS636_CACATG_1_sg1	AATTTAACCAGAAACGCATG	1251	1337	834	1055	1238	1104	988	874	853	684	853	757	971	960	874	1475
#858_chr1_BS636_CACATG_1_sg2	TAACCAGAAACGCATGTGGT	1731	655	1292	1293	1569	1957	1354	1898	1260	1195	1225	468	1239	1116	1228	1427
#859_chr1_BS636_CACATG_1_sg3	TTAACCAGAAACGCATGTGG	598	64	495	202	633	504	540	1205	346	888	424	173	466	349	491	399
#860_chr1_BS636_CGCGTG_1_sg1	ACTGCAGCGTGAGGGGCGCG	1742	2485	1611	1207	1737	2481	1444	2474	1323	1634	1034	1483	1270	1332	1006	521
#861_chr1_BS637_CATGTG_1_sg1	CTGTCAGTGAATGCCTCATG	1756	593	1186	567	1546	1617	1052	1413	1161	1346	1163	1677	1317	1105	1093	237
#862_chr1_BS637_CATGTG_1_sg2	CTTTCCTAGTTCTCCACATG	2557	1928	1742	1592	2179	1720	1579	1866	1464	976	1520	1669	1699	1742	1673	755
#863_chr1_BS648_CACGCG_1_sg1	CTCAAAGCCGAGCACGCGCA	1971	1794	1395	2381	1774	2361	1428	1705	1137	2800	1083	1257	1144	977	1075	786
#864_chr1_BS648_CACGCG_1_sg2	AGCAAACCCGTGCGCGTGCT	1629	1151	1212	1254	1729	2039	1182	1079	1111	1272	900	1245	1083	798	956	684
#865_chr1_BS648_CGCGTG_1_sg1	TTCAAGGTTCACACGCCGCG	2470	1686	1726	2884	2134	1706	1719	1897	1410	1536	1336	1311	1645	1014	1459	1429
#866_chr1_BS648_CGCGTG_1_sg2	GCTGCATCCGAGCTGCCACG	1474	1011	1106	348	1396	1203	945	1364	947	900	773	882	1017	1754	904	2078
#867_chr1_BS652_CGCGTG_2_sg1	TCCCGGCTCCTTTTCACACG	2486	1590	1878	1825	2246	4147	1726	2383	1971	2898	1615	1647	1737	1967	1603	2377
#868_chr1_BS654_CACGTG_1_sg1	AGTTTCCAGACATCACGTGG	1492	479	1141	764	1387	589	1005	644	939	922	884	755	1083	1276	1039	626
#869_chr1_BS654_CACGTG_1_sg2	AAAAGTTTCCAGACATCACG	884	869	674	1046	797	493	672	397	581	667	551	443	557	334	534	345
#870_chr1_BS654_CACGTG_1_sg3	GTTTCCAGACATCACGTGGT	1514	333	1203	754	1521	990	1141	1027	984	2727	978	876	1206	2792	1056	410
#871_chr1_BS655_CACATG_1_sg1	TGTGAGTGGGAGACACATGG	1505	1971	1120	1810	1289	1495	955	677	833	1470	746	475	851	966	899	1277
#872_chr1_BS655_CACATG_1_sg2	GTGAGTGGGAGACACATGGA	1398	207	891	417	1099	1099	923	430	802	838	762	729	965	855	898	419
#873_chr1_BS655_CACATG_1_sg3	CCGTGTGAGTGGGAGACACA	1106	237	910	508	962	1091	759	749	668	416	573	392	793	604	701	211
#875_chr1_BS656_CACATG_1_sg1	ACCCCTTTGCACTGGGCACA	2151	2585	1788	2405	2019	2297	1692	1982	1537	1493	1417	1896	1463	2228	1204	1367
#876_chr1_BS656_CACATG_1_sg2	CCCCTTTGCACTGGGCACAT	2192	2319	1627	1990	2036	2155	1561	3376	1333	2829	1346	2090	1398	2211	1094	2220
#877_chr1_BS656_CACATG_1_sg3	CCCTTTGCACTGGGCACATG	2173	1591	1743	1984	1965	1934	1434	1297	1404	2525	1342	1520	1390	1510	1355	1892
#878_chr1_BS663_CACATG_1_sg1	TCTGTCTTGGTGGCCACACA	1654	743	1354	1191	1693	2106	1152	660	1196	1364	1120	1134	1296	1408	1164	804
#879_chr1_BS663_CACATG_1_sg2	GCACAGCCTGCAGCCATGTG	1503	733	1326	1495	1462	1581	1005	1700	1088	1135	928	842	1156	1395	1018	902
#880_chr1_BS665_CATGTG_1_sg1	ACTTGCACAGGGGGACACAT	1105	1067	859	652	1126	1543	1002	870	712	539	712	1297	846	1321	769	349
#881_chr1_BS665_CATGTG_1_sg2	CACTTGCACAGGGGGACACA	1485	766	1267	997	1749	1600	1046	1167	1028	1060	929	783	1069	1182	993	646
#882_chr1_BS666_CACATG_1_sg1	ACTGGGGAGTGTGACACATG	1433	640	1066	388	1223	2596	1088	640	943	1601	856	744	1009	504	923	484
#883_chr1_BS670_CACGTG_1_sg1	CCCTGCGCTATTTATGCACG	1745	1662	1367	1680	2098	2366	1450	1533	1280	1988	1164	1008	1198	1376	1169	513
#884_chr1_BS672_CACATG_1_sg1	GAGGGCTCGCAAATGACACA	730	1566	564	467	795	1602	582	1138	524	922	514	556	592	920	484	85
#888_chr1_BS676_CATGTG_1_sg1	TCTTGTGCGAGGATGTCATG	1640	925	1246	994	1359	2542	1047	1126	911	1196	979	1364	1051	964	1042	1241
#889_chr1_BS676_CATGTG_1_sg2	CTTGTGCGAGGATGTCATGT	1301	1002	847	809	1157	1288	925	1288	856	1112	802	1079	939	751	835	521
#890_chr1_BS676_CATGTG_1_sg3	GTGCGAGGATGTCATGTGGG	1101	847	883	721	1147	1103	853	1706	873	926	876	904	882	724	803	351
#892_chr1_BS677_CATGTG_1_sg1	GCAGCACTTCACGTGCATGT	2125	895	1597	786	1958	2225	1584	2359	1459	2573	1393	1628	1504	1646	1306	3543
#894_chr1_BS680_CACGTG_1_sg1	AAGGAGCCCGGGCCACGTGG	1210	241	958	34	1031	400	784	347	782	143	633	44	865	541	766	246
#895_chr1_BS680_CACGTG_1_sg2	CCACCTGCCTCTCCTCCACG	2282	1470	1828	2089	2498	2691	1757	2446	1355	1262	1317	1624	1679	1904	1491	1647
#897_chr1_BS682_CATGTG_1_sg1	GAGGCCTTGTTCAAGTCACA	1503	311	1132	1136	1306	1441	1068	1980	1049	682	1018	741	1102	681	1084	1706
#898_chr1_BS683_CATGTG_1_sg1	GCCCTGGAGACAGGAGCACA	1987	1941	1321	974	1778	2994	1335	916	1280	814	1206	573	1373	919	1147	776
#899_chr1_BS684_CACGTG_1_sg1	ATTGCCAGAGACGAGTCACG	1500	436	1047	633	1308	1245	1012	1108	995	784	984	1760	1148	629	966	694
#900_chr1_BS688_CGCGTG_1_sg1	ACGGATTTGTGAATTTCACG	1626	1492	1126	996	1486	1161	1084	972	944	1344	986	905	1042	1650	982	394
#901_chr1_BS688_CGCGTG_1_sg2	CGGATTTGTGAATTTCACGC	1171	1864	838	358	927	407	646	414	600	1110	690	411	760	444	579	217
#902_chr1_BS689_CATGTG_1_sg1	TTTAACCTCTCAACAGCACA	1515	890	1062	695	1286	1943	1006	1120	1020	1454	991	1485	1006	703	929	932
#903_chr1_BS690_CATGTG_1_sg1	AGGTGCGCGCGGCGCATGTG	2246	1235	1588	2074	2290	3277	1854	3013	1421	1755	1450	1788	1561	1634	1420	773
#904_chr1_BS690_CGCGTG_1_sg1	CGTCCGCCTTCTGCGCGTGC	1750	647	1447	1152	1772	2372	1524	1665	1026	1027	964	669	1192	804	1118	1122
#905_chr1_BS696_CATGTG_1_sg1	ACCGGGACGGACACACCATG	1757	788	1578	1026	1736	2851	1259	1809	1200	1000	1119	711	1194	1629	1143	1071
#906_chr1_BS696_CATGTG_1_sg2	CCGGGACGGACACACCATGT	1825	1024	1200	1133	1659	1525	1261	2046	1060	1126	996	530	1104	603	1099	556
#907_chr1_BS696_CATGTG_1_sg3	GGACGGACACACCATGTGGG	1453	556	1137	620	1505	1588	1089	1099	969	837	865	828	978	823	1066	189
#908_chr1_BS696_CATGTG_1_sg4	AAGCCCCACCACCACCCACA	1679	306	1246	228	1688	1659	1311	559	944	563	895	668	1201	984	1092	892
#909_chr1_BS697_CACGTG_1_sg1	ACCCGGCTCAAGACACGTGG	841	398	687	599	887	600	570	623	531	384	502	183	678	2890	462	117
#910_chr1_BS697_CACGTG_1_sg2	GAAACCCGGCTCAAGACACG	1595	595	1165	1518	1441	2198	1016	1316	905	508	929	1210	1024	1386	844	749
#911_chr1_BS697_CACGTG_1_sg3	CCCGGCTCAAGACACGTGGC	1713	1014	1258	1120	1637	1931	1241	2270	814	1890	892	831	1078	839	961	276
#912_chr1_BS699_CACGCG_1_sg1	GCTGGGGGTGCGCGCGTGCG	1729	1115	1251	1322	1815	2261	1389	1771	1006	1411	878	976	1096	1770	1047	758
#921_chr1_BS708_CACGCG_1_sg1	GACTTCCAGGCACGGGCACG	1478	413	1093	597	1393	1123	943	734	841	1613	977	332	1011	412	877	386
#929_chr1_BS720_CACGTG_1_sg1	CAATTCCCGGCCACTGCACG	1795	979	1577	4198	1864	2234	1555	1441	1263	1286	1265	784	1291	1624	1226	1526
#939_chr1_BS729_CACGTG_1_sg1	CCTTTCCCAGAGCCTCCACG	2672	997	2073	1500	2390	1610	1614	1581	1996	2383	1624	1542	1945	1105	1700	950
#941_chr1_BS729_CACGTG_1_sg2	TGACTCCCTGACCCACGTGG	1560	765	1273	376	1338	580	1124	542	1073	1020	939	535	1174	503	1121	303
#942_chr1_BS729_CACGTG_1_sg3	CCTTGACTCCCTGACCCACG	2096	1808	1464	652	1566	1397	1336	1412	1071	1231	954	822	1274	824	1056	862
#952_chr1_BS735_CACATG_1_sg1	GGGGCGGAAGTTCACATGTG	1099	1239	790	430	1076	1259	791	1268	643	1089	762	696	729	929	791	401
#954_chr1_BS740_CACGTG_1_sg1	CTGAAATTTCCAGTCCCACG	1798	984	1424	1505	1792	2934	1482	1553	1094	1564	1174	702	1191	1330	1119	759
#955_chr1_BS740_CACGTG_1_sg2	TGAAATTTCCAGTCCCACGT	1746	564	1268	832	1334	1589	1233	1426	1169	1266	1155	547	1199	626	993	1311
#956_chr1_BS740_CACGTG_1_sg3	CAGTCGGTTCTCACCCACGT	1651	653	1312	946	1513	1142	1247	1804	1029	527	1039	427	1354	1102	1054	392
#957_chr1_BS740_CACGTG_1_sg4	TCAGTCGGTTCTCACCCACG	1542	1956	1268	1330	1439	2008	1187	899	1005	1407	1024	698	1188	1052	987	311
#958_chr1_BS740_CATGTG_1_sg1	TTCCAAACCACAGAGCATGT	1060	836	800	670	986	871	601	406	768	667	579	826	705	871	618	202
#959_chr1_BS740_CATGTG_1_sg2	CAAACCACAGAGCATGTGGG	1515	792	1095	2445	1253	1332	1042	1553	978	1166	864	505	1125	1522	963	444
#960_chr1_BS740_CATGTG_1_sg3	CTTCCAAACCACAGAGCATG	1417	282	1073	886	1217	1761	892	897	984	1421	920	722	981	5177	881	238
#961_chr1_BS744_CACGCG_1_sg1	TTAAAACAGGGAACACGCGA	281	102	275	381	309	84	220	301	188	167	165	206	270	215	189	76
#962_chr1_BS751_CATGTG_1_sg1	TATACCTCCCTCTGCTCACA	1409	1088	972	367	1333	1573	838	676	832	619	800	676	899	973	915	728
#963_chr1_BS752_CATGTG_1_sg1	GCCACAGGCTGTCCATGTGG	1344	436	864	993	1243	1500	853	953	604	347	637	664	860	1147	845	1429
#964_chr1_BS752_CATGTG_1_sg2	TCAGCCACAGGCTGTCCATG	1705	1135	1397	1811	1930	2651	1254	1123	1143	1764	1199	1751	1286	1400	1218	6241
#965_chr1_BS752_CATGTG_1_sg3	CGTCACTTCCCACCTCCACA	1033	852	699	306	1078	1381	949	757	713	648	689	518	792	1023	708	485
#966_chr1_BS759_CACGTG_1_sg1	CTGTCTCCGATTAAACCACG	1086	1245	811	472	1010	2196	757	1105	615	749	646	601	738	1116	660	716
#967_chr1_BS759_CACGTG_1_sg2	GGAAGGAAGGCGGATCCACG	1647	937	1174	528	1572	1752	1199	1262	1008	1080	1133	698	1241	585	1048	477
#969_chr1_BS759_CACATG_2_sg1	ACGTCTAGACAGGTCACATG	1167	728	807	624	1079	2118	780	1372	714	502	660	1074	741	1794	634	179
#971_chr1_BS762_CATGTG_1_sg1	ATGGAGATATAAAACACACA	685	108	484	1893	599	354	387	369	420	478	392	472	479	577	464	60
#972_chr1_BS764_CATGTG_1_sg1	CGAGGAGGCCTTGGATCACA	1592	810	1291	1250	1626	1745	1225	2539	1054	981	860	993	996	2263	988	1444
#973_chr1_BS769_CACGTG_1_sg1	ACACAGGCTCTGCAGCCACG	1195	979	863	585	1253	751	832	711	868	1143	705	504	887	545	780	730
#974_chr1_BS769_CACGTG_1_sg2	GCCTTTGAACCCAGGCCACG	2100	1563	1565	1558	2031	1943	1503	1431	1463	1572	1308	1455	1508	1859	1395	5929
#975_chr1_BS769_CACGTG_2_sg1	GCACGCAGTTAACACGTGTT	1476	908	1126	2566	1335	998	1085	1321	970	1935	962	1169	1130	1948	899	879
#976_chr1_BS771_CACGTG_2_sg1	AGTAAGAAACAGGCCACGTG	1298	718	980	422	1201	1198	869	974	835	892	818	789	971	1844	853	1399
#977_chr1_BS771_CACGTG_2_sg2	CCCAGCCGAGCCACCACACG	1964	1129	1570	1079	1853	1221	1470	1838	1391	1360	1539	1166	1469	2173	1288	1880
#978_chr1_BS772_CACGTG_1_sg1	CACCGACCCACCTTCCCACG	2242	822	1703	979	2376	2289	1737	2195	1417	1660	1281	1057	1532	1983	1497	874
#979_chr1_BS772_CACGTG_1_sg2	CTCGGGGGCTGGTGCCACGT	2374	3053	1784	1193	2331	3255	1595	2622	1573	2175	1621	847	1571	1243	1539	673
#980_chr1_BS772_CACGTG_1_sg3	ACTCGGGGGCTGGTGCCACG	2639	3026	2144	2187	2600	3750	1840	2932	1805	2225	1753	1630	1709	1597	1707	1323
#981_chr1_BS772_CACGTG_2_sg1	TGGGGATGTCCCCATCCACG	2083	3011	1421	969	1845	2266	1594	1738	1361	2236	1439	1838	1348	2032	1364	1858
#982_chr1_BS772_CACGTG_2_sg2	CATGCCCAACCTGAGCCACG	1756	1169	1381	1906	1747	1393	1296	1396	1234	1465	1189	1087	1312	2239	1324	705
#983_chr1_BS772_CACGTG_2_sg3	CCCAACCTGAGCCACGTGGA	2055	884	1442	1293	1926	2526	1231	1030	1276	1230	1190	687	1267	4152	1188	2224
#984_chr1_BS773_CACGTG_1_sg1	CAGCCTACTCTGTGAGCACG	1589	433	1280	877	1555	1936	1221	1037	986	1346	1121	926	1201	2159	1038	773
#985_chr1_BS773_CACGTG_2_sg1	TGCACGAGAGCGGCTGCACG	1315	410	917	676	1130	1927	872	1197	863	861	915	522	954	954	864	580
#986_chr1_BS774_CACGTG_1_sg1	GAGCAGGCCCTGTGAGCACG	1149	1518	995	722	1114	1286	948	701	774	1378	840	1122	950	683	924	207
#987_chr1_BS779_CACGCG_1_sg1	ACCCAACTCCGTGGAGCGCG	2044	2480	1424	1276	1994	1208	1495	1965	1149	953	1081	998	1378	1013	1184	2584
#988_chr1_BS784_CATGTG_1_sg1	CCTGCTGCTGTGGGCCCATG	1998	1347	1704	1429	2017	1801	1457	1750	1262	2159	1198	1195	1207	1218	1221	2155
#989_chr1_BS784_CATGTG_1_sg2	GCAGCCAGGGCTCGCCACAT	2036	4034	1641	1394	2302	2563	1530	1797	1440	2296	1414	2618	1420	1945	1221	1262
#990_chr1_BS784_CATGTG_1_sg3	GGCAGCCAGGGCTCGCCACA	1603	1115	1163	1002	1441	860	1180	1947	912	1615	991	1048	1037	464	923	768
#994_chr1_BS792_CACGTG_1_sg1	CCCAGCTAACAAAAGACACG	456	217	392	173	476	318	344	474	346	359	359	219	283	161	303	132
#995_chr1_BS792_CACGTG_1_sg2	CCAGCTAACAAAAGACACGT	332	30	328	95	384	217	270	110	184	74	247	106	268	2	254	12
#996_chr1_BS792_CACGTG_1_sg3	CAGCTAACAAAAGACACGTG	1516	886	1123	1439	1270	808	859	1377	824	1138	721	508	937	817	768	296
#997_chr1_BS797_CATGTG_1_sg1	AGACAGGAAATTCCAACATG	1512	837	1192	841	1521	1031	1040	813	983	642	1047	596	1138	784	927	1300
#998_chr1_BS797_CATGTG_1_sg2	CAAATGAAGGTGCCACATGT	2334	1070	1720	2292	2380	2672	1538	2470	1547	1709	1449	1918	1589	2071	1533	2196
#999_chr1_BS797_CATGTG_2_sg1	ACAGCTCATCTACAGCCATG	1177	442	957	578	1315	888	874	1565	858	957	879	393	792	512	828	411
#1000_chr1_BS797_CATGTG_2_sg2	CCTTGGTAGTTTAGGCCACA	1896	1667	1503	1463	1833	2131	1292	2219	1363	1448	1339	1883	1416	1595	1316	947
#1001_chr1_BS800_CACGTG_1_sg1	GCACCGTCTTCCGCCGCACG	2378	1662	1764	1967	2136	2190	1620	3446	1466	1740	1106	1092	1436	896	1317	1417
#1002_chr1_BS800_CACGTG_1_sg2	CATCGCGCTGAATCCACGTG	1364	1190	1072	657	1187	199	1022	502	856	148	804	249	1054	607	865	501
#1003_chr1_BS800_CACGCG_1_sg1	CATTGGGTCAGGCACACGCG	1608	2407	1267	1089	1701	1840	1301	1616	1105	1219	1094	855	1280	1019	1197	668
#1004_chr1_BS800_CACGCG_1_sg2	ATTGGGTCAGGCACACGCGA	718	790	539	507	835	1549	551	868	392	505	439	269	536	1278	525	427
#1005_chr1_BS800_CACGCG_1_sg3	TTGGGTCAGGCACACGCGAG	1673	2009	1151	1493	1380	931	1082	778	1053	1649	944	655	1186	1553	1030	592
#1008_chr1_BS801_CACATG_2_sg1	ACACACGTGACCTCTGCATG	1644	1914	1369	870	1462	2169	1154	1063	1056	2305	1010	710	1101	1189	948	572
#1009_chr1_BS801_CACATG_3_sg1	AAGACATTCACTCAAGCATG	1151	502	737	715	1078	3297	787	695	828	478	683	820	785	611	689	375
#1011_chr1_BS807_CACATG_1_sg1	ACCCAGGGACCTCAAACACA	1655	636	1278	1056	1618	1129	1218	1417	1024	649	962	670	1341	588	974	972
#1012_chr1_BS807_CACATG_1_sg2	CCCAGGGACCTCAAACACAT	774	803	588	690	827	983	610	531	447	632	486	288	531	302	587	964
#1013_chr1_BS807_CACGCG_1_sg1	CTCCAAGCTGGGACGCGTGT	1839	844	1410	1318	1890	1023	1250	934	1183	929	1055	854	1355	1345	1218	617
#1014_chr1_BS807_CACGCG_1_sg2	GCTCCAAGCTGGGACGCGTG	1703	1647	1443	1075	1638	1414	1340	1180	1189	1168	1086	1342	1305	862	1300	815
#1015_chr1_BS813_CACATG_1_sg1	GCTCTGCCCTCAAGAGCACA	2177	1681	1738	2403	2078	1521	1469	2859	1250	1686	1204	1092	1442	1274	1351	1859
#1016_chr1_BS814_CACGTG_1_sg1	GCGGGTTCCAGCACAGCACG	1488	1443	1066	990	1437	1705	1143	1119	923	1537	945	1013	999	1820	907	272
#1017_chr1_BS816_CACGCG_1_sg1	CGCAGGAGTGAGCGCGTGCA	1999	744	1458	2285	1913	4680	1437	2261	1239	1864	1163	2106	1140	3733	1204	1325
#1018_chr1_BS818_CACGCG_1_sg1	GTGCATTCCCCGGCACGCGG	1865	2168	1255	1912	1764	1877	1620	1499	1182	1211	1186	1374	1327	1742	1126	724
#1019_chr1_BS818_CACGCG_1_sg2	TGCATTCCCCGGCACGCGGC	1468	1534	1067	2204	1367	1851	999	1588	862	2047	835	814	928	804	831	748
#1020_chr1_BS818_CACGCG_1_sg3	GTGGTGCATTCCCCGGCACG	1872	2072	1318	1474	1694	1639	1441	1959	1185	1015	1197	1128	1284	691	1159	1027
#1021_chr1_BS818_CACGCG_1_sg4	CCGGTTCCCCGCCGCGTGCC	2207	1480	1553	2733	2130	2204	1777	2163	1041	820	1139	2264	1145	948	1185	1540
#1022_chr1_BS818_CACGCG_1_sg5	GCCGGTTCCCCGCCGCGTGC	1374	1618	1025	760	1516	2682	1148	1885	708	1244	672	927	794	482	786	1290
#1023_chr1_BS823_CACGTG_1_sg1	TCCCGGTCACCCAGCACACG	2012	1050	1460	2077	1914	1378	1491	1199	1270	1853	1153	1288	1333	1651	1310	1114
#1024_chr1_BS825_CGCGTG_1_sg1	GCTGAAACCCCAACTACACG	920	630	655	487	923	588	781	1542	567	822	476	541	566	2178	563	296
#1025_chr1_BS828_CACGTG_1_sg1	GGGGGCGTGGAGGGGCCACG	1505	281	1154	525	1629	1119	1219	1050	1006	1356	977	806	1001	1740	983	1147
#1026_chr1_BS828_CACGTG_1_sg2	GGGGCGTGGAGGGGCCACGT	1188	737	1017	1080	1297	1535	1053	964	761	1108	722	745	940	665	879	681
#1027_chr1_BS828_CACGTG_1_sg3	GGGCGTGGAGGGGCCACGTG	1316	1867	1098	375	1448	2366	1024	2156	990	1362	850	581	977	1266	941	3990
#1028_chr1_BS828_CACGTG_1_sg4	GTGCTTCCCCTTGCCCCACG	1797	1949	1258	690	1675	1957	1463	1731	1183	2249	1171	821	1202	1963	1088	753
#1029_chr1_BS828_CGCGTG_1_sg1	CGGGCTCCGAGTGCCCCGCG	774	392	491	445	761	1285	629	648	565	796	560	524	557	693	509	883
#1030_chr1_BS828_CGCGTG_1_sg2	GGGCTCCGAGTGCCCCGCGT	1086	1220	876	1098	1154	1667	977	1386	697	1411	853	1298	781	1362	808	392
#1031_chr1_BS828_CGCGTG_1_sg3	GGCTCCGAGTGCCCCGCGTG	2367	1600	1869	2264	2617	2411	2017	2808	1716	2174	1528	2373	1667	2860	1723	2948
#1033_chr1_BS828_CGCGTG_1_sg4	ACTCCCCGCCGGCCCCACGC	1156	701	946	345	1362	638	1011	731	641	580	699	296	958	481	762	525
#1035_chr1_BS829_CACGTG_1_sg1	AAAGTGCTGCATACACGTGC	1035	254	737	351	835	688	700	587	561	765	520	348	691	297	579	421
#1036_chr1_BS829_CACGTG_1_sg2	CAAAGTGCTGCATACACGTG	1276	993	1213	1073	1509	1174	965	779	1008	1991	949	534	977	872	945	408
#1039_chr1_BS832_CATGTG_1_sg1	CGGGGATTCCATCATGTGAC	1932	1402	1472	1614	1938	2140	1384	1637	1112	1388	1051	1167	1305	865	1088	730
#1040_chr1_BS832_CATGTG_1_sg2	CCAGCACCCCGGTCACATGA	1464	1091	1043	466	1395	1603	1088	2213	799	661	815	1079	876	1089	700	704
#1041_chr1_BS836_CACGTG_1_sg1	TGATGCACTCCAGCTCCACG	1966	925	1460	420	1879	1108	1396	860	1375	1162	1341	976	1603	1220	1441	2808
#1042_chr1_BS836_CACGTG_1_sg2	GGCGCTGCTTTTTCTCCACG	2175	1714	1478	869	1897	2988	1500	1561	1127	2483	1344	1094	1293	4510	1263	1722
#1044_chr1_BS840_CACGTG_1_sg1	CCGGTCACGCCGGAAGCACG	1305	650	1025	1464	1265	963	941	830	896	1112	964	687	939	788	803	782
#1045_chr1_BS841_CATGTG_1_sg1	AAACCTTCCTGAGGCATGTG	1868	518	1443	1854	1757	1466	1412	1310	1220	1401	1124	1745	1217	1928	1128	1163
#1046_chr1_BS841_CATGTG_1_sg2	AACCTTCCTGAGGCATGTGT	1186	359	864	570	971	704	719	702	689	635	602	804	824	422	707	2180
#1047_chr1_BS845_CATGTG_1_sg1	ATGCCCGTTTGAAATTCACA	1128	315	854	569	1167	2694	824	1347	678	1010	689	519	657	1196	703	882
#1048_chr1_BS847_CACGTG_1_sg1	GTGCTGCCAGCCTCCACGTG	1567	1435	1195	1467	1365	2353	1132	1068	970	1589	1035	811	1136	1510	1027	632
#1049_chr1_BS847_CACGTG_1_sg2	CCCAGGAGGGAAGCCACACG	1442	1000	1103	832	1232	1968	1160	1256	990	764	831	676	980	924	967	333
#1050_chr1_BS847_CACGTG_1_sg3	AGGAGGGAAGCCACACGTGG	1237	322	1086	527	1412	1474	976	1396	836	1723	812	1228	941	699	853	485
#1051_chr1_BS847_CACATG_1_sg1	TTGGCTGGACCCCAGTCACA	1838	528	1456	1229	1808	1527	1477	1803	1314	1654	1123	885	1228	2023	1121	909
#1052_chr1_BS847_CACATG_1_sg2	AGCCAGTCTGACCATGTGAC	1815	2148	1499	1851	1644	2646	1447	1574	1162	1496	1081	1643	1153	1962	1183	2657
#1053_chr1_BS848_CATGTG_1_sg1	TGGGACTCTGCAGGGCACAT	1495	1032	1163	533	1661	1235	1260	1213	992	1197	875	763	1101	1638	979	1347
#1054_chr1_BS848_CATGTG_1_sg2	GTGGGACTCTGCAGGGCACA	1379	1364	1075	209	1230	725	917	427	891	1776	885	423	1016	915	886	378
#1055_chr1_BS850_CACGCG_1_sg1	CGATTTGTTGCAAGCACGCG	1860	415	1461	1478	1703	2354	1375	1012	1162	1443	1179	1913	1281	1857	1284	819
#1057_chr1_BS857_CACGTG_1_sg1	GAACCGGCAAGCCCTCCACG	2219	1528	1798	810	1951	1363	1892	2325	1551	2204	1436	968	1564	1545	1490	893
#1058_chr1_BS857_CACGTG_1_sg2	AACCGGCAAGCCCTCCACGT	1609	602	1207	793	1519	937	1171	1534	1096	692	1245	570	1272	977	1041	1455
#1059_chr1_BS857_CACGTG_1_sg3	CTTTGCACTTTGGACCCACG	1785	518	1362	1261	1722	2543	1513	2152	1008	1871	1125	1028	1204	2779	1098	424
#1060_chr1_BS857_CACGTG_1_sg4	GCACTTTGGACCCACGTGGA	1557	1177	1151	668	1573	1201	1227	1425	910	897	867	797	1120	1965	835	730
#1061_chr1_BS857_CACGTG_1_sg5	TGCACTTTGGACCCACGTGG	1149	344	987	1095	1242	415	991	994	810	385	778	601	918	345	744	151
#1062_chr1_BS857_CACGCG_1_sg1	GTTCCCCGACTCGGCGCGTG	2686	2900	1950	1542	2724	3705	2072	2649	1741	2339	1631	1771	1774	2382	1688	1730
#1063_chr1_BS857_CACGCG_1_sg2	AGTTCCCCGACTCGGCGCGT	1717	1640	1122	1333	1705	2040	1469	1977	1055	1796	984	1102	1115	941	935	810
#1064_chr1_BS857_CACGCG_1_sg3	CAGTTCCCCGACTCGGCGCG	3055	3282	2348	1863	3262	2087	2234	2892	2251	3130	1934	2869	2069	1787	2058	3580
#1065_chr1_BS857_CACGCG_1_sg4	TTCCCCGACTCGGCGCGTGG	1940	893	1741	2204	2008	2907	1715	1526	1258	950	1107	1351	1510	2462	1219	734
#1066_chr1_BS860_CACGTG_1_sg1	CCTCGGGCGCTGCACGTGAC	1700	1371	1319	1792	1690	2043	1309	1855	1104	1715	1065	1862	1225	1319	1151	749
#1067_chr1_BS860_CACGTG_1_sg2	GCCTCGGGCGCTGCACGTGA	1269	1167	892	889	1301	1419	1056	1152	698	837	698	708	841	1269	802	2799
#1070_chr1_BS862_CACATG_1_sg1	TGTATATCCAGGCCATGTGC	865	227	683	910	877	965	733	577	474	463	452	499	553	1215	516	198
#1072_chr1_BS863_CACGTG_1_sg1	TGCTCGTTGGAATCCTCACG	2191	1686	1637	1458	2046	4069	1534	3690	1476	1121	1423	1292	1476	722	1359	530
#1073_chr1_BS865_CGCGTG_1_sg1	CCGGCCCCGCCTCCCGCGCG	2507	1901	2037	2147	3114	2447	2140	6526	1483	2473	1506	1019	1699	2874	1293	1742
#1074_chr1_BS865_CGCGTG_1_sg2	CGGCCCCGCCTCCCGCGCGT	2086	895	1591	1354	2321	2709	1963	2746	1259	1718	1193	1657	1380	1839	1306	910
#1075_chr1_BS865_CGCGTG_1_sg3	GGCCCCGCCTCCCGCGCGTG	2205	3099	1701	1565	2404	2790	1901	3586	1335	2398	1286	1542	1523	1432	1312	699
#1076_chr1_BS865_CGCGTG_1_sg4	CCCCCTCGCACCCCACGCGC	1702	1602	1313	2774	1928	4024	1494	1097	933	1702	803	861	1004	1268	1022	871
#1077_chr1_BS865_CGCGTG_1_sg5	GCCCCCTCGCACCCCACGCG	1916	863	1532	1368	2033	2396	1485	917	1268	2117	1334	1099	1264	987	1271	1341
#1078_chr1_BS872_CACATG_1_sg1	AGGACAGACACCCAGACACA	1248	404	908	820	1336	1176	968	996	726	630	735	235	826	557	829	158
#1079_chr1_BS872_CACATG_1_sg2	TGTACGGAGGGCCATGTGTC	1971	1419	1641	838	1829	2261	1549	1307	1481	1624	1332	1473	1457	1055	1257	644
#1082_chr1_BS873_CATGTG_1_sg1	GAGCACCGTCATCCACCACA	1122	813	840	746	1052	943	837	1285	751	1176	767	707	827	1053	809	686
#1083_chr1_BS873_CATGTG_1_sg2	ACCGTCATCCACCACATGGC	1682	1393	1225	788	1599	850	1403	2482	887	1048	772	798	1115	825	1015	593
#1084_chr1_BS875_CACGTG_1_sg1	AGTGCTATGAACAACGCACG	1304	853	980	1231	1159	1633	947	1399	837	738	872	1338	937	1087	777	601
#1085_chr1_BS876_CACGTG_1_sg1	ACTGGAGGCCTGTCCACGTG	1945	1824	1393	657	1723	1652	1183	1016	1117	1489	1135	1693	1269	3469	1223	515
#1086_chr1_BS876_CACGTG_1_sg2	ACCACGCTGCATGCCTCACG	2075	1197	1570	762	1967	1512	1627	2192	1355	1407	1176	783	1406	1805	1370	615
#1087_chr1_BS877_CACATG_1_sg1	CCTATCCCAGCAGCATGTGG	1469	1494	1128	1646	1205	1338	1013	711	774	806	762	909	915	742	826	959
#1088_chr1_BS877_CACATG_1_sg2	CCCTATCCCAGCAGCATGTG	2966	2761	2175	2524	2658	2587	2063	2278	1861	2122	1808	2876	1952	1533	1819	3143
#1092_chr1_BS881_CACGCG_1_sg1	ACAGGCTGAACAAACACACG	1144	546	886	820	1123	1606	798	1363	721	1242	745	618	724	558	706	649
#1094_chr1_BS883_CATGTG_1_sg1	CAAAGCACAGTTCATGTGCT	1764	1585	1232	2024	1721	3774	1345	1559	1133	2529	1233	1578	1114	993	1121	623
#1097_chr1_BS888_CACGTG_1_sg1	GAGGTGTCTGGGCACGTGCT	1461	829	983	1102	1474	1473	1028	1182	924	1362	985	1287	990	1602	860	1045
#1105_chr1_BS897_CACGTG_1_sg1	AGGAGCAGAGAATCGGCACG	1168	459	818	451	1026	1166	620	422	625	2166	645	295	722	615	631	189
#1106_chr1_BS897_CATGTG_1_sg1	CCCACACCACAGCACATGGG	2207	506	1632	1042	1899	1409	1342	806	1285	1543	1255	1256	1435	1053	1351	415
#1107_chr1_BS897_CATGTG_1_sg2	CTGCCCACACCACAGCACAT	912	334	629	250	1165	931	725	809	495	619	555	335	595	364	578	1904
#1108_chr1_BS897_CATGTG_1_sg3	CCTGCCCACACCACAGCACA	1938	1439	1437	2047	1970	2123	1282	1292	1251	1563	1163	1964	1366	769	1168	811
#1109_chr1_BS900_CACGTG_1_sg1	CGGGGGCCTAGGAGAACACG	1083	165	771	328	1028	594	733	409	679	270	672	332	823	551	731	411
#1110_chr1_BS901_CACATG_1_sg1	GGCAGGGGAGGTGCACATGC	1420	666	1104	446	1498	1034	1007	882	829	795	825	1064	1055	1783	913	1382
#1115_chr1_BS907_CACGTG_2_sg1	AACTCTTCTCTACACGTGCA	2007	1519	1571	844	1849	1990	1286	1366	1304	1232	1089	1254	1461	4808	1268	1115
#1116_chr1_BS907_CACGTG_3_sg1	ATCCAGACGCCCGCCTCACG	2834	1897	2138	1655	2622	3012	1985	2114	1718	2399	1716	2182	1729	1653	1736	2384
#1118_chr1_BS909_CACATG_1_sg1	GTGGCGCTTATGCATGTGAC	1665	983	1085	1448	1447	873	1041	1434	1051	1806	767	669	1050	1486	870	2436
#1132_chr1_BS911_CACGCG_1_sg1	GCTGGCGAGGGTCAACCGCG	973	901	812	548	1000	1003	767	611	594	839	571	791	689	802	605	1040
#1133_chr1_BS912_CACATG_1_sg1	CCACTATTTTCCCGGCCACA	2203	1405	1912	2343	2506	2676	1850	2551	1576	2376	1465	1224	1598	2608	1519	6545
#1134_chr1_BS912_CACATG_1_sg2	CACTATTTTCCCGGCCACAT	1903	2369	1400	884	2059	2096	1501	2088	1140	1424	1153	740	1266	2056	1068	503
#1135_chr1_BS912_CACATG_1_sg3	TGAAATGCAGCCCATGTGGC	1814	785	1244	1181	1704	1508	1318	1479	991	1411	1022	1374	1167	1121	898	428
#1136_chr1_BS912_CACATG_1_sg4	TTTGTGAAATGCAGCCCATG	1349	896	1006	550	1369	1548	1061	1130	1064	1399	926	951	958	970	995	516
#1137_chr1_BS915_CACATG_1_sg1	CCGAATACCACCACATCATG	1133	824	833	385	1020	1916	720	841	611	569	656	362	768	388	714	640
#1138_chr1_BS915_CATGTG_1_sg1	GAACGGTTTGTACTTCACAT	1290	250	1007	605	1104	697	861	1035	838	1039	705	583	958	1160	893	1408
#1141_chr1_BS921_CACATG_1_sg1	CACACCCTTCTGCCTCCACA	1237	762	889	681	1091	1202	978	859	765	1124	645	375	917	385	699	444
#1142_chr1_BS921_CACATG_1_sg2	ATATTCGGCTGGCCATGTGG	1620	834	1038	1315	1363	1514	954	1328	960	1384	1037	1510	1086	723	985	371
#1143_chr1_BS921_CACATG_1_sg3	GCCATATTCGGCTGGCCATG	2401	1559	1682	3206	2196	3326	1525	2732	1539	2896	1405	1978	1550	4885	1527	1916
#1144_chr1_BS922_CACGTG_1_sg1	CTCCCACAGCCCCAGCCACG	2065	958	1624	648	1786	905	1612	706	1298	1395	1407	918	1465	1517	1386	2257
#1145_chr1_BS922_CACGTG_1_sg2	AACAGCAGAGACCACGTGGC	1116	1259	773	1212	1006	504	630	795	637	974	542	1264	658	755	642	1074
#1146_chr1_BS922_CACGTG_1_sg3	GAGGAACAGCAGAGACCACG	952	321	742	400	740	661	622	473	725	246	524	367	764	399	700	369
#1148_chr1_BS923_CACGTG_1_sg1	TGCTGCAGAGGACCTTCACG	1835	2638	1549	2049	1605	1683	1296	1559	1388	1115	1251	1077	1382	1139	1273	857
#1149_chr1_BS923_CACGTG_1_sg2	AGCCTCAGCTGTCCACGTGA	1121	279	846	1036	1218	1403	914	930	789	1117	727	342	766	517	767	3675
#1150_chr1_BS923_CACATG_1_sg1	GACCACATGGTCTGCATGTG	1922	1806	1447	2986	1862	1694	1382	1600	1313	3049	1380	2627	1369	1511	1234	1346
#1153_chr1_BS925_CACGTG_1_sg1	GGCAGCAGCCTGAGGTCACG	1072	1014	886	1279	966	1050	780	641	806	711	727	523	836	860	727	1289
#1154_chr1_BS926_CATGTG_1_sg1	GGGCTACTGGGAGAGGCATG	1404	206	1004	496	1158	1423	914	397	795	448	826	820	994	523	869	2235
#1155_chr1_BS926_CATGTG_2_sg1	TTCTCCAGGCAGGCCCCATG	1708	1249	1306	593	1662	1417	1265	1127	1033	1085	1082	803	1236	1331	1149	1017
#1156_chr1_BS926_CATGTG_2_sg2	CTCCAAGGCAGAGACCACAT	1073	464	735	370	1038	687	801	630	574	1115	574	452	717	771	692	298
#1157_chr1_BS926_CATGTG_2_sg3	CCTCCAAGGCAGAGACCACA	642	600	534	594	721	656	509	1421	446	985	351	635	453	377	496	134
#1158_chr1_BS926_CATGTG_2_sg4	TCCAAGGCAGAGACCACATG	1796	1389	1289	3010	1448	1191	1124	1004	1170	1179	1058	411	1281	1048	1101	690
#1160_chr1_BS929_CATGTG_1_sg1	TAGGAAAGGGACAACTCATG	1129	327	958	760	1222	1098	752	1083	880	1197	809	605	825	760	801	237
#1161_chr1_BS930_CACGTG_1_sg1	ACAGGCTGCAGGGAGCACGT	1162	203	1063	607	1135	655	986	383	886	762	869	1087	1014	1707	900	2185
#1162_chr1_BS930_CACGTG_1_sg2	GACAGGCTGCAGGGAGCACG	1248	276	843	441	1353	766	930	1020	907	559	819	863	1049	2239	825	1571
#1163_chr1_BS931_CATGTG_1_sg1	TAACGGAAATCGAACATGTG	1314	1334	1066	311	1265	1161	884	769	977	2543	1026	760	1018	2198	951	1697
#1164_chr1_BS934_CATGTG_1_sg1	ATGCAAGGCAGAGAAGCACA	700	293	531	309	648	395	451	406	492	341	487	176	527	255	483	340
#1165_chr1_BS935_CACGTG_1_sg1	GAGTTCCCTTGACCCACGTG	1812	1370	1325	1522	1563	1076	1200	1283	1172	1320	1210	1049	1367	816	1221	453
#1166_chr1_BS935_CACGTG_1_sg2	TTGAGTTCCCTTGACCCACG	2855	1679	2117	2088	2720	2814	2033	2372	1846	1861	1702	1311	2194	3163	1902	1631
#1167_chr1_BS935_CACGTG_1_sg3	TGAGTTCCCTTGACCCACGT	2035	512	1534	1537	1852	1228	1389	1523	1362	1237	1201	1100	1492	890	1383	378
#1168_chr1_BS935_CACGTG_1_sg4	TCTCTGAGGCCAGCCCCACG	1591	662	1253	1142	1478	492	1143	830	1037	475	1015	659	1246	331	1041	379
#1169_chr1_BS935_CACGTG_1_sg5	CTCTGAGGCCAGCCCCACGT	1656	294	1268	1069	1406	1180	1132	1071	1121	848	1080	665	1176	1020	1079	485
#1170_chr1_BS936_CACGTG_1_sg1	TGGAAGTTGGCGTGCACGTG	1574	1455	1123	1555	1383	1252	1229	1108	931	922	819	735	944	621	818	757
#1173_chr1_BS938_CACATG_1_sg1	CTGGGCTTATAAGAGCCATG	1847	1174	1275	1394	1553	1281	1217	1621	1161	2458	1102	993	1206	1072	1132	702
#1175_chr1_BS938_CACATG_3_sg1	CACTTCCCCAAGTCCACATG	2822	2525	2243	4041	2619	2415	1992	2834	1773	2581	1728	2855	1896	2524	1782	1834
#1176_chr1_BS938_CACATG_3_sg2	TGGCTTGTGCCTGCCACATG	2052	2688	1541	1924	2164	1944	1528	1743	1418	1846	1382	2734	1418	2072	1303	1618
#1177_chr1_BS938_CATGTG_1_sg1	TCCCCAAGTCCACATGTGGC	1673	1301	1114	979	1497	2880	1189	927	814	1863	781	1069	857	2394	907	912
#1180_chr1_BS944_CACATG_2_sg1	GTGTCATCTCTAGAGCCACA	644	403	599	834	675	405	460	1138	398	424	414	199	435	349	397	227
#1181_chr1_BS944_CACATG_2_sg2	GCCCCAACTCTCAATCCATG	1060	1127	689	467	861	580	705	1778	538	534	520	445	770	1949	704	324
#1182_chr1_BS945_CGCGTG_1_sg1	CCCGCCTGTCGCGCACGCGC	1098	473	1006	1018	1362	1468	1139	2016	742	558	623	479	735	1182	733	716
#1183_chr1_BS945_CGCGTG_1_sg2	GCCCGCCTGTCGCGCACGCG	2419	1918	1846	2215	2409	1898	1941	2696	1589	2027	1449	1873	1486	2035	1476	2016
#1184_chr1_BS947_CATGTG_1_sg1	ACAGGCAGAAATCATGTGCT	2225	1779	1564	1193	2039	2411	1474	1432	1284	1881	1374	886	1493	2163	1385	454
#1185_chr1_BS949_CACATG_1_sg1	ACATTTCCTCCATGAGCACA	1341	1431	975	688	1338	759	850	1116	832	1073	716	909	971	832	827	2209
#1193_chr1_BS954_CATGTG_1_sg1	GTCATTGTCTCTGTCACATG	2056	1256	1601	1239	1970	2267	1620	1863	1356	1431	1314	1659	1476	1218	1383	982
#1195_chr1_BS954_CATGTG_1_sg2	ATGTCATTGTCTCTGTCACA	1474	1203	1077	1761	1359	1128	1037	1235	1018	981	994	924	1011	830	903	832
#1196_chr1_BS956_CATGTG_1_sg1	CAGATCCTACTGACCCCATG	2167	1536	1479	2124	1962	1193	1627	1897	1133	2154	1233	1190	1307	2515	1323	1793
#1197_chr1_BS956_CATGTG_1_sg2	CTGGACCCACCGAGGCCACA	1620	1581	1305	719	1837	1521	1220	2628	939	1628	1092	865	1214	1207	1061	1809
#1198_chr1_BS956_CATGTG_1_sg3	GGACCCACCGAGGCCACATG	1696	981	1200	1338	1601	1956	1384	1673	1155	1330	1008	925	1227	808	1183	5511
#1199_chr1_BS956_CATGTG_1_sg4	TGGACCCACCGAGGCCACAT	1447	915	1042	1223	1339	1391	1059	777	995	934	998	729	993	1582	907	2076
#1200_chr1_BS957_CACGTG_1_sg1	ACGCGCCGCGGTCACGTGCT	1772	1221	1331	2187	1781	2080	1467	1883	1063	1886	936	795	1103	1826	1043	1992
#1201_chr1_BS957_CACGTG_1_sg2	CACGCGCCGCGGTCACGTGC	1185	1144	895	650	1313	1302	970	2040	597	1304	592	752	725	479	608	680
#1202_chr1_BS957_CGCGTG_2_sg1	CAGCACGTGACCGCGGCGCG	2566	2102	1954	2512	2585	3204	2039	3407	1709	3820	1691	1925	1726	2067	1515	676
#1203_chr1_BS957_CGCGTG_2_sg2	AGCACGTGACCGCGGCGCGT	1905	2463	1094	953	1714	1715	1192	1724	937	1873	919	1084	1000	3028	945	597
#1204_chr1_BS957_CGCGTG_2_sg3	GCACGTGACCGCGGCGCGTG	1902	1106	1536	1090	2127	2660	1706	2258	1160	1573	1184	1097	1255	1557	1185	1192
#1205_chr1_BS957_CGCGTG_3_sg1	AACGGGGCTGGGACTCCGCG	1449	1220	1259	811	1598	2130	1312	1174	1075	1835	957	1136	1090	1593	1044	726
#1206_chr1_BS957_CGCGTG_3_sg2	CTGCAGGAAGGGTCTCCACG	1963	1110	1402	1521	1973	1701	1439	1602	1398	1632	1302	1614	1393	1004	1349	1740
#1207_chr1_BS957_CGCGTG_4_sg1	TGTATACAGACCCTTCCGCG	1276	555	1048	604	1313	1346	870	766	633	350	597	377	893	1004	789	632
#1208_chr1_BS957_CGCGTG_4_sg2	CGCGGAGTTCGCCACGCGGA	1273	620	960	378	1228	827	1079	748	885	1495	738	560	913	1121	828	953
#1209_chr1_BS957_CGCGTG_4_sg3	GTCCCGCGGAGTTCGCCACG	2351	2584	1816	1376	2155	2562	1673	1470	1465	2298	1334	2080	1531	1409	1505	1390
#1210_chr1_BS960_CACGTG_1_sg1	CTCTGCAGTCCCATGGCACG	2201	1302	1693	1821	2110	1250	1503	1143	1578	2189	1450	928	1598	1008	1463	943
#1211_chr1_BS960_CACGTG_1_sg2	TGCAGTCCCATGGCACGTGG	1903	920	1389	834	1703	2400	1403	1214	1241	1380	1082	979	1224	987	1202	620
#1212_chr1_BS963_CATGTG_1_sg1	GGGCCAGAGATCTTACACAT	1273	516	970	597	1479	1814	874	1005	902	1399	810	489	957	1554	925	563
#1213_chr1_BS963_CATGTG_1_sg2	TGGGCCAGAGATCTTACACA	1108	702	755	2280	1050	1243	740	762	734	633	628	613	780	706	701	467
#1214_chr1_BS967_CATGTG_1_sg1	CCAACTCCACAAACATGTGC	618	238	499	893	705	579	515	489	426	1326	440	293	513	215	497	41
#1215_chr1_BS967_CATGTG_1_sg2	CAACTCCACAAACATGTGCT	2508	1741	1811	2837	2075	2965	1486	1960	1566	2011	1487	2317	1583	2310	1418	1792
#1216_chr1_BS968_CACGTG_1_sg1	CATTGTGTTTAACCCTCACG	2145	1688	1585	1868	2032	1914	1413	2205	1541	1576	1516	971	1563	1383	1493	1529
#1217_chr1_BS968_CACGTG_1_sg2	ATTGTGTTTAACCCTCACGT	1715	738	1310	693	1465	896	1176	1063	1052	1264	995	620	1207	688	1135	876
#1218_chr1_BS968_CACGTG_1_sg3	TAGTGTTCATGCCCACGTGA	1117	847	802	284	1006	723	710	717	642	702	657	242	774	552	759	417
#1219_chr1_BS968_CACGTG_1_sg4	GTAGTGTTCATGCCCACGTG	1465	1621	1027	742	1376	1822	1004	1076	1024	1054	1228	1351	1112	1508	1089	1301
#1220_chr1_BS968_CACATG_1_sg1	TGAGCTCCACAAACATGTGT	620	352	548	541	644	645	444	752	476	793	359	532	525	276	460	272
#1221_chr1_BS968_CACATG_1_sg2	TTGAGCTCCACAAACATGTG	1516	1318	1171	1131	1696	2540	1183	1271	1184	1948	1101	1064	1156	1209	1146	770
#1222_chr1_BS971_CACGCG_1_sg1	GACGCGATCCCGGCAGCACG	1580	1492	1051	655	1501	1410	1053	1178	842	625	809	461	1077	630	942	1297
#1223_chr1_BS971_CACGCG_1_sg2	ACGCGATCCCGGCAGCACGC	1084	825	850	1238	1093	663	749	607	585	298	540	360	617	1146	549	1194
#1224_chr1_BS971_CACGCG_1_sg3	CGCGATCCCGGCAGCACGCG	1933	1825	1579	1057	1964	2307	1619	1137	1398	1011	1310	659	1434	1696	1390	408
#1225_chr1_BS971_CACGCG_2_sg1	CACGCCCATAGCCACGCGTT	1679	872	1256	980	1668	2716	1265	1153	1128	1586	1103	864	1212	1497	1008	918
#1226_chr1_BS971_CACGCG_2_sg2	CCGAAAGAGGCCCGAACGCG	1948	1046	1503	944	1878	2059	1412	1546	1296	622	1174	600	1380	943	1332	2325
#1227_chr1_BS971_CGCGTG_1_sg1	AATCTAGGCCTCGCGCCGCG	2609	2169	2113	2415	2133	1929	1804	2567	1555	1613	1435	2007	1722	4898	1478	2027
#1228_chr1_BS971_CGCGTG_1_sg2	GGGCTCCGGAGGCGGCCACG	1710	725	1409	1200	1774	1336	1411	2070	1180	1121	1189	689	1244	1019	1275	582
#1229_chr1_BS975_CATGTG_1_sg1	TTGTTCCAGCCAACAGCATG	1782	1375	1421	1027	1449	1599	1123	995	1053	914	1201	861	1322	979	1165	1160
#1230_chr1_BS979_CACATG_1_sg1	ACACACATAGCTATAACATG	1349	778	965	462	1328	895	903	643	909	1297	869	1001	948	823	798	509
#1231_chr1_BS980_CACATG_1_sg1	AGGATCCCTGGATTCCCACA	1610	682	1246	842	1362	1775	1113	758	930	1226	990	708	1059	990	957	624
#1232_chr1_BS980_CACATG_1_sg2	GGATCCCTGGATTCCCACAT	2053	1903	1533	2016	1883	3143	1300	1696	1257	1996	1234	1379	1176	2131	1120	1316
#1233_chr1_BS980_CACATG_1_sg3	AGGAAGTAGAGAGCCCATGT	1358	1189	1070	574	1031	473	834	476	829	718	943	615	914	384	910	401
#1234_chr1_BS980_CACATG_1_sg4	TAGGAAGTAGAGAGCCCATG	1275	944	936	644	1018	896	768	361	994	555	809	762	963	853	909	2394
#1235_chr1_BS983_CACGTG_1_sg1	AACTAGTACACGCACGTGTT	1899	1638	1517	1453	1890	2558	1348	2190	1422	1822	1244	1557	1405	4353	1339	7567
#1236_chr1_BS989_CACGTG_1_sg1	TGCCGGGCTCCAGGCCACGT	1765	952	1536	873	1834	980	1442	1185	1392	1272	1186	798	1403	1088	1258	436
#1238_chr1_BS989_CACGTG_1_sg2	GGGCAGAGCCTCGGCCCACG	1494	1426	1284	1228	1649	2106	1129	1421	1005	1129	986	1025	1034	1476	904	778
#1241_chr1_BS994_CACATG_1_sg1	AGCTCAGAAAGCAAGCCATG	1657	1573	1085	979	1457	1158	1029	1469	985	888	1017	538	1110	1093	1012	1074
#1242_chr1_BS994_CACATG_1_sg2	CAGAAAGCAAGCCATGTGGC	1915	1397	1101	1012	1624	1643	1285	2054	1072	2439	1056	1448	1188	2891	944	2148
#1243_chr1_BS998_CGCGTG_1_sg1	GCGCGGCGGGTGCGCCCGCG	2324	2121	1627	2294	3330	4603	2164	3129	1502	2311	1510	2192	1430	3373	1338	1991
#1244_chr1_BS998_CGCGTG_1_sg2	CGCGGCGGGTGCGCCCGCGT	1996	1839	1594	1584	2541	1955	1745	2257	1620	2011	1496	1903	1507	2603	1480	1613
#1245_chr1_BS998_CGCGTG_1_sg3	GTCCCTCGCCCACGCCCACG	2109	1734	1679	784	2187	2243	1656	2682	1441	2013	1457	1545	1632	1201	1530	1699
#1247_chr1_BS1002_CACGTG_1_sg1	CTCAGTTAACAGGAAACACG	308	143	235	94	344	1847	256	217	183	48	199	58	263	59	224	31
#1248_chr1_BS1003_CACGTG_1_sg1	AGTCTCCATGGGGCAACACG	1665	1061	1101	1047	1535	706	1045	996	1009	1394	979	757	1014	479	929	1126
#1249_chr1_BS1004_CGCGTG_1_sg1	GGGAGGAAGCGCTAGGCACG	1292	1699	921	571	1067	822	785	638	853	1124	665	1098	845	820	751	312
#1253_chr1_BS1009_CACGTG_1_sg1	AGCCTCCAGCCCCACGTGGC	2058	963	1508	2335	2129	1791	1476	2226	1210	2614	1192	1146	1240	2269	1122	1795
#1254_chr1_BS1009_CACGTG_1_sg2	CCACAGCCTCCAGCCCCACG	2254	1415	1804	1619	2139	1765	1724	1506	1567	3536	1457	961	1671	1896	1500	822
#1255_chr1_BS1009_CACGTG_1_sg3	GCCAGGCAACCTGCCACGTG	2129	1129	1736	1300	1840	1906	1420	1796	1444	940	1299	1237	1365	739	1440	1716
#1256_chr1_BS1009_CACGTG_1_sg4	TGCCAGGCAACCTGCCACGT	1574	1241	1053	734	1283	740	983	651	981	1460	966	625	1133	836	1080	1017
#1257_chr1_BS1009_CACGTG_1_sg5	TTGCCAGGCAACCTGCCACG	2035	1649	1323	1176	1724	1856	1306	1322	1129	2144	1170	1018	1383	1947	1143	668
#1258_chr1_BS1010_CACATG_1_sg1	GAAGCAGGAAATAGATCACA	996	353	691	1223	1032	1007	734	1453	573	835	588	593	827	889	581	981
#1259_chr1_BS1013_CGCGTG_1_sg1	AGACGAGCCATCGGTCACGC	1531	667	1126	560	1394	1333	1004	996	907	743	888	892	998	844	968	718
#1260_chr1_BS1013_CGCGTG_1_sg2	CAGACGAGCCATCGGTCACG	1380	1309	985	1731	1285	675	880	451	916	793	859	1105	1030	372	873	420
#1261_chr1_BS1013_CGCGTG_1_sg3	GACGAGCCATCGGTCACGCG	1971	772	1522	1099	1709	1345	1474	1166	1300	956	1127	1361	1301	972	1267	758
#1262_chr1_BS1017_CACATG_1_sg1	AAAGTGAGCCGGCACATGGT	1553	943	1134	816	1295	1674	998	808	956	944	900	1077	1071	561	1036	2358
#1263_chr1_BS1017_CACATG_1_sg2	AATAAAAGTGAGCCGGCACA	1267	1118	921	574	1030	1059	709	846	781	1231	775	748	965	657	792	822
#1264_chr1_BS1017_CACATG_1_sg3	AGGATAGACCTACCATGTGC	952	563	612	903	644	238	498	412	424	189	503	226	576	210	511	107
#1265_chr1_BS1019_CACGTG_1_sg1	TAAAGAAATAGTCACGTGCT	1415	605	1263	1370	1443	1190	1016	646	964	918	1054	971	1234	916	1015	655
#1266_chr1_BS1019_CACGTG_1_sg2	CTAAAGAAATAGTCACGTGC	788	391	564	510	842	840	566	1155	377	513	478	655	459	2515	408	272
#1267_chr1_BS1019_CATGTG_1_sg1	CAATTCTATAAATAGCCATG	899	346	741	476	823	759	638	605	626	1100	535	384	473	173	590	321
#1268_chr1_BS1019_CATGTG_1_sg2	AATTCTATAAATAGCCATGT	1701	961	1408	731	1769	1320	1264	1318	1123	1305	1181	793	1304	804	1219	486
#1269_chr1_BS1019_CATGTG_1_sg3	TGCCTTGGCATCTGCCCACA	2437	2119	1871	2099	2277	1976	1738	1812	1589	785	1310	1502	1625	2052	1484	788
#1280_chr1_BS1026_CACGTG_1_sg1	TCTTGTCTCGGCAGCCCACG	1687	775	1253	908	1726	1473	1286	1675	1291	1725	1097	1148	1305	707	1178	737
#1281_chr1_BS1026_CACGTG_1_sg2	GAAAGCAGCCACTGCCACGT	1482	814	1156	663	1282	1419	1020	1133	905	869	999	838	1008	1779	948	534
#1282_chr1_BS1026_CACGTG_1_sg3	AGAAAGCAGCCACTGCCACG	1150	649	941	611	1178	857	1112	1146	834	1685	835	838	935	1477	791	733
#1283_chr1_BS1029_CACGTG_1_sg1	CAAAGCCAGCAGGCACGTGC	1282	995	1044	457	1551	1750	1039	968	688	754	729	650	780	733	830	474
#1284_chr1_BS1030_CACGTG_1_sg1	CCTGGGTTCAGCCCACGTGT	1922	1557	1562	781	1899	2396	1447	2569	1393	1573	1352	1020	1540	2106	1363	1645
#1285_chr1_BS1030_CACGTG_1_sg2	ATGTCCCCAGGCCAACACGT	1024	239	642	276	968	1473	648	1054	626	352	534	572	716	673	684	1134
#1286_chr1_BS1030_CACGTG_1_sg3	GATGTCCCCAGGCCAACACG	1359	819	1086	956	1599	3161	1171	1677	1075	942	981	1194	1078	652	1044	1120
#1289_chr1_BS1035_CACATG_1_sg1	GACTAATCTTCTTCTCCACA	1089	196	853	814	1217	2871	765	966	749	824	630	802	677	890	568	572
#1290_chr1_BS1035_CACATG_1_sg2	ACTAATCTTCTTCTCCACAT	1071	358	794	714	1052	1106	737	903	695	462	647	853	793	690	718	771
#1291_chr1_BS1035_CACATG_1_sg3	AAAGCCAGGGAGGTCCCATG	1460	1138	1055	935	1447	2363	992	1315	960	1080	950	551	1144	768	947	1016
#1292_chr1_BS1038_CACGTG_1_sg1	CACCCCACAATTAGAGCACG	2049	1239	1587	1635	1952	1574	1288	1774	1332	1303	1244	908	1541	2611	1319	928
#1293_chr1_BS1043_CACATG_1_sg1	TCCAGATAAGAGCAACATGT	435	15	331	410	366	710	322	187	275	298	260	113	322	50	276	11
#1294_chr1_BS1043_CACATG_1_sg2	TTCCAGATAAGAGCAACATG	1272	1030	884	214	1045	606	675	713	844	688	770	1147	848	2960	843	670
#1295_chr1_BS1043_CACATG_1_sg3	AGATAAGAGCAACATGTGGG	1650	994	1151	1432	1566	1550	1122	1403	1291	1796	1165	1166	1221	2471	1245	3051
#1296_chr1_BS1045_CACGTG_1_sg1	GGATTTCAACTTGGGGCACG	1408	605	1025	808	1351	1783	1032	1481	914	962	727	734	953	936	891	491
#1297_chr1_BS1045_CACGTG_1_sg2	GATTTCAACTTGGGGCACGT	1068	395	830	857	1155	1306	812	507	693	344	591	726	831	1026	682	275
#1298_chr1_BS1046_CACGCG_2_sg1	CTGGCGCTCGTGCGCACGCG	1392	1190	1082	1514	1647	1552	1116	1001	1093	2008	1154	1086	1034	811	950	2187
#1299_chr1_BS1046_CGCGTG_1_sg1	GCGCTCGTGCGCACGCGTGG	1529	924	1096	457	1688	1907	1161	1707	1029	1310	943	626	1125	733	1037	568
#1300_chr1_BS1046_CGCGTG_1_sg2	CGCTCGTGCGCACGCGTGGC	2871	2809	2041	2322	2729	3393	2121	3360	1519	4140	1378	2099	1597	2453	1307	4228
#1302_chr1_BS1050_CACATG_1_sg1	TGTGCCAAGTACTTCACATG	1549	915	1321	1166	1561	843	1077	1088	1005	960	1058	1106	1340	1148	1080	223
#1304_chr1_BS1051_CACGTG_1_sg1	AATCCACAGGATTTTTCACG	1616	1828	1200	811	1485	1054	1124	1196	1149	2485	989	1422	1208	1204	1030	989
#1307_chr1_BS1051_CATGTG_1_sg1	CTGTGCCCGGCCTACATGTG	1652	655	1212	978	1628	1297	1149	1041	1103	1084	958	1220	1171	1123	1117	681
#1308_chr1_BS1051_CATGTG_1_sg2	GCATACAAAACCCCACATGT	618	397	533	142	582	530	535	540	414	272	329	275	428	206	460	257
#1310_chr1_BS1054_CATGTG_1_sg1	GTGTCTTCAGCTTTCATGTG	1875	807	1372	1837	1801	2398	1331	2031	1298	1761	1302	1467	1339	895	1199	1159
#1311_chr1_BS1055_CACATG_1_sg1	GAACTAAAAGATCACATGAT	600	383	585	897	678	273	500	720	509	442	439	939	508	362	462	524
#1313_chr1_BS1056_CACGTG_1_sg1	ACGCGAGGTCAGGTCGCACG	1277	1283	1002	1249	1388	712	1049	936	928	1101	848	1031	857	2530	953	697
#1314_chr1_BS1056_CACGTG_1_sg2	CGCGAGGTCAGGTCGCACGT	1324	752	1055	1007	1196	1424	1102	1274	968	1003	800	752	1064	821	755	608
#1315_chr1_BS1056_CACGCG_1_sg1	AGCCAGCCAATGTCCACGCG	2575	1581	1916	1395	2550	1821	1865	1576	1790	2745	1681	1916	1771	3177	1745	1132
#1316_chr1_BS1056_CACGCG_1_sg2	ACGTGCGACCTGACCTCGCG	2206	1174	1685	1867	2149	2758	1712	1271	1411	2117	1186	1123	1329	2590	1241	1798
#1317_chr1_BS1057_CACGTG_1_sg1	CCAGCAGACTCATTCTCACG	2495	1556	1644	1664	2121	2852	1488	1326	1494	1554	1325	1209	1535	456	1375	1407
#1318_chr1_BS1059_CATGTG_1_sg1	CTAGCGATGGTGCACATGAC	2105	852	1344	780	1669	3197	1402	1161	1292	2102	1306	1598	1283	1323	1198	476
#1319_chr1_BS1060_CACGCG_1_sg1	GTGAGGCTGGCCTCAGCACG	1616	1009	1229	2191	1463	1967	1159	711	1112	1168	1032	1713	1176	2280	1019	278
#1320_chr1_BS1061_CACATG_1_sg1	CCTTGGAACCTACCACATGA	826	833	645	841	803	345	512	178	597	747	544	443	579	321	475	172
#1321_chr1_BS1061_CACATG_1_sg2	CTTGGAACCTACCACATGAT	2095	1234	1462	1819	1869	1679	1178	2509	1051	1640	1218	1191	1299	1288	1079	742
#1322_chr1_BS1061_CACATG_1_sg3	ATAGTGTCCCATCATGTGGT	1627	573	1386	926	1583	1620	1289	1494	1312	2402	1211	1480	1407	1332	1207	852
#1323_chr1_BS1061_CACATG_1_sg4	AGCCATAGTGTCCCATCATG	1581	616	1148	670	1540	856	1201	809	1005	1097	917	854	1191	919	1117	519
#1324_chr1_BS1062_CACATG_1_sg1	TTCTGCCCAAAAGTAGCACA	918	753	638	730	783	979	569	598	569	389	474	324	612	730	592	308
#1325_chr1_BS1063_CACGTG_1_sg1	CTAAATGATACTCACGTGCA	1348	668	1084	888	1383	2467	917	1491	950	661	866	915	917	1164	934	982
#1326_chr1_BS1064_CACATG_1_sg1	TGAGCAGGGAGCAAGTCACA	1546	303	1142	653	1538	815	1147	1161	1079	978	1048	1552	1168	1084	1085	1032
#1328_chr1_BS1068_CGCGTG_1_sg1	GAAGATGGAACGGCCCCGCG	1407	1180	1011	732	1309	1671	1042	1472	999	914	770	850	901	1050	823	539
#1329_chr1_BS1068_CGCGTG_1_sg2	AAGATGGAACGGCCCCGCGT	1291	482	855	406	1202	1232	984	897	805	518	696	731	854	323	833	183
#1330_chr1_BS1068_CGCGTG_1_sg3	AGATGGAACGGCCCCGCGTG	1467	549	1223	479	1538	1429	1184	1004	1018	890	983	812	1097	1014	938	636
#1331_chr1_BS1068_CGCGTG_1_sg4	GCCTGGTGTAGCCCCACGCG	2079	1164	1447	1019	1961	1462	1474	1856	1217	1406	1175	1789	1356	1378	1284	810
#1332_chr1_BS1068_CGCGTG_1_sg5	AGCCTGGTGTAGCCCCACGC	1813	1605	1446	736	1767	1890	1383	1369	1169	1262	1306	940	1322	722	1201	586
#1333_chr1_BS1068_CGCGTG_1_sg6	GAGCCTGGTGTAGCCCCACG	1536	356	1027	363	1434	1096	1158	1867	1046	916	1045	495	1151	1149	1127	641
#1334_chr1_BS1071_CACGTG_1_sg1	TGTGACTCAGCCATGACACG	2301	994	1525	1259	1929	1839	1496	990	1670	1114	1564	1805	1750	1332	1498	1309
#1336_chr1_BS1073_CACATG_1_sg1	GCCCGGGTTTGCGGCATGTG	2106	1136	1659	1661	2144	1731	1643	2101	1280	1779	1279	1461	1427	1200	1280	2116
#1338_chr1_BS1077_CACATG_2_sg1	GAACAGCCATAGACATGTGC	704	313	565	392	777	571	427	434	478	1714	458	619	548	2187	507	225
#1339_chr1_BS1077_CACATG_2_sg2	GGAACAGCCATAGACATGTG	1784	991	1399	1716	1561	1058	1243	1224	1124	1354	1096	834	1263	1195	1068	216
#1340_chr1_BS1078_CACGTG_1_sg1	ACAAACATACCTGGACCACG	1387	446	947	383	1181	903	863	1750	665	569	789	871	895	951	777	320
#1341_chr1_BS1078_CACGTG_1_sg2	CTTAATATCCTCGCGCCACG	2116	1073	1510	1590	2019	3182	1699	2865	1291	2593	1198	1868	1363	2071	1184	806
#1342_chr1_BS1078_CGCGTG_1_sg1	CAATCAACACTCCCCGCGTG	1933	1576	1444	1106	1953	1858	1618	1618	1110	1631	1231	1381	1223	3412	1112	681
#1343_chr1_BS1078_CGCGTG_1_sg2	AATCAACACTCCCCGCGTGT	1783	1758	1381	1016	1862	1319	1295	1304	989	1382	1169	1321	1148	1484	1040	1301
#1344_chr1_BS1078_CGCGTG_1_sg3	ATCAACACTCCCCGCGTGTG	2552	1341	1895	1742	2352	2595	1726	3052	1566	2343	1435	2018	1514	2847	1354	2809
#1345_chr1_BS1078_CGCGTG_1_sg4	TGGCTCCGCCCCCACACGCG	2564	1257	1824	1574	2743	3213	2037	2144	1553	2170	1573	2262	1603	1887	1521	2514
#1346_chr1_BS1078_CGCGTG_1_sg5	TTGGCTCCGCCCCCACACGC	1784	1613	1340	1555	1717	1562	1438	3006	1046	1260	909	1279	1006	1607	1095	1261
#1347_chr1_BS1078_CGCGTG_1_sg6	GTTGGCTCCGCCCCCACACG	2041	615	1532	1559	1963	2135	1419	1652	1325	1593	1258	1577	1294	3225	1277	2001
#1348_chr1_BS1082_CATGTG_1_sg1	GTGGGGAACAGCAGGGCACA	1485	1180	1024	1807	1376	1369	1016	1734	900	1379	822	886	922	1067	822	475
#1349_chr1_BS1084_CACGTG_1_sg1	AGGTTGTGTACGTGTCCACG	1812	885	1327	1012	1779	1971	1393	1415	1303	2018	1287	1011	1350	3669	1268	2391
#1350_chr1_BS1084_CACGTG_1_sg2	GGTTGTGTACGTGTCCACGT	1445	898	1055	1141	1533	1091	977	1190	1082	704	790	509	1056	773	1064	415
#1351_chr1_BS1084_CACGTG_1_sg3	CTCTGTGGAAAACGCCCACG	1798	2465	1352	1305	1710	2146	1266	945	1111	1465	1254	1051	1222	845	1112	1035
#1352_chr1_BS1084_CGCGTG_1_sg1	CAGTGCTGCCCCTGGGCACG	2381	1887	1775	1473	2364	2974	1667	1552	1533	1650	1428	1354	1579	2604	1421	1107
#1357_chr1_BS1085_CATGTG_1_sg1	ATCCTTAGGACAGCCATGTG	2194	2978	1649	1203	1958	3150	1343	2473	1490	3516	1509	1707	1596	2238	1357	1307
#1358_chr1_BS1085_CATGTG_1_sg2	GGTCAGTTCATGGCCTCACA	1725	1849	1219	1606	1437	2112	1347	1455	1094	1207	1005	1057	1151	952	983	1342
#1361_chr1_BS1094_CACGTG_1_sg1	TTAAGCATGCCCGGACCACG	1770	1075	1209	1830	1696	1934	1272	1094	1071	1106	1026	494	1169	913	1152	970
#1362_chr1_BS1094_CACGTG_1_sg2	TAAGCATGCCCGGACCACGT	911	404	673	367	900	1442	642	637	558	725	597	358	599	711	566	487
#1363_chr1_BS1100_CACGTG_1_sg1	CTCCCGCGCGTGCAACACGT	1546	929	1044	1973	1792	2727	1230	1664	987	1433	947	1013	1050	1582	931	915
#1364_chr1_BS1100_CACGTG_1_sg2	TCTCCCGCGCGTGCAACACG	1475	1045	999	858	1530	1645	1082	714	750	683	872	1303	955	3648	864	621
#1365_chr1_BS1100_CACGCG_1_sg1	GGCCCACGTGTTGCACGCGC	750	202	567	475	870	885	630	428	454	349	369	223	537	454	503	127
#1366_chr1_BS1100_CACGCG_1_sg2	AGGCCCACGTGTTGCACGCG	1990	667	1370	1389	2071	1800	1384	1399	1235	3758	1211	983	1265	1796	1215	1065
#1368_chr1_BS1103_CGCGTG_1_sg1	CACCCCGGAGCCCGCGCGCG	2082	2716	1480	1334	2475	2912	1716	2131	1332	2182	1320	1524	1475	1099	1176	918
#1369_chr1_BS1103_CGCGTG_1_sg2	ACCCCGGAGCCCGCGCGCGT	2108	1510	1593	1941	2193	3072	1749	1511	1243	2047	1122	1014	1211	952	1304	1444
#1370_chr1_BS1103_CGCGTG_1_sg3	CCCTCCCCTTCCCACGCGCG	2677	2031	2113	1947	2621	3049	2118	2384	1529	3078	1551	1813	1773	2297	1706	1767
#1371_chr1_BS1104_CGCGTG_1_sg1	CCCGCCCCCCACAACCCGCG	2309	2305	1821	1633	2441	2137	1780	2066	1235	1761	1087	1757	1354	1037	1175	1867
#1372_chr1_BS1104_CGCGTG_1_sg2	CGGGGGGCGGCGCTCCACGC	1818	1115	1201	1638	1954	2235	1799	2270	1102	1126	1041	1692	1141	2065	1141	524
#1373_chr1_BS1104_CGCGTG_1_sg3	CCGGGGGGCGGCGCTCCACG	1146	554	835	1285	1188	1636	1115	801	852	1473	734	666	785	673	738	462
#1374_chr1_BS1107_CACATG_1_sg1	ATAATTTAATCATTAACATG	1358	530	998	827	1380	1268	1067	1334	923	1369	1001	1543	988	805	849	408
#1375_chr1_BS1109_CGCGTG_1_sg1	CGCGACCGTCCAGCCCCGCG	1999	1372	1461	2050	1963	3041	1664	1845	1366	2503	1291	1634	1375	2809	1235	911
#1376_chr1_BS1109_CGCGTG_1_sg2	CGGTTTCGCACGACCACGCG	1683	551	1255	530	1479	861	1306	1118	1207	1078	1128	604	1307	1145	1213	1281
#1377_chr1_BS1109_CGCGTG_1_sg3	GCGGTTTCGCACGACCACGC	1053	728	860	621	1010	1993	766	691	636	333	628	305	670	563	697	202
#1378_chr1_BS1109_CGCGTG_1_sg4	GGCGGTTTCGCACGACCACG	1632	1170	991	1080	1335	1997	974	1036	847	1863	801	914	983	872	985	1491
#1379_chr1_BS1110_CACGTG_1_sg1	ATAGCTCAACCACAGTCACG	1519	688	1101	377	1145	1073	1108	1116	1025	2022	1110	1034	1069	742	1042	969
#1380_chr1_BS1115_CACGTG_1_sg1	AACTTAGTGCTGGGCACGTG	1290	643	890	542	1200	907	880	771	836	1154	765	760	889	493	795	458
#1382_chr1_BS1117_CATGTG_1_sg1	CAGGGAGGGAGGCACATGCA	1577	99	1099	408	1277	1390	1000	593	1019	411	946	472	1247	522	1113	541
#1384_chr1_BS1119_CACATG_1_sg1	GATACGTAAAAACCATGTGA	547	45	406	266	565	641	361	452	347	473	294	305	431	249	389	453
#1385_chr1_BS1120_CACATG_1_sg1	CTGTCTCTGCTTAAACATGT	806	646	600	300	706	1229	592	909	399	663	449	613	512	363	460	1553
#1386_chr1_BS1120_CACATG_1_sg2	ACTGTCTCTGCTTAAACATG	2071	658	1439	884	1836	1053	1366	973	1413	1931	1278	1863	1385	1704	1323	1424
#1387_chr1_BS1124_CGCGTG_1_sg1	CTCGTCCGGGACTCACGCGC	882	221	646	247	926	452	670	419	497	404	537	148	623	592	565	131
#1388_chr1_BS1129_CACGTG_1_sg1	ACCAGTACATTCCCAACACG	1623	1154	1263	1157	1480	1624	1101	1060	990	1408	863	633	1032	517	1008	549
#1390_chr1_BS1129_CACGTG_1_sg2	CCTGGCTCTGAGCCACGTGT	2130	620	1628	2654	2040	1745	1717	1275	1388	2098	1450	1344	1383	735	1340	640
#1391_chr1_BS1131_CACATG_1_sg1	CTTGAGTTAGGATTGTCACA	2061	1247	1476	1480	1760	858	1187	1027	1288	1955	1131	1088	1319	698	1267	466
#1392_chr1_BS1136_CACGTG_1_sg1	CTCCTCTTCTGAAACACGTG	1517	798	1074	1043	1377	1669	1044	1409	905	905	765	1089	934	855	821	596
#1395_chr1_BS1138_CATGTG_2_sg1	GGTCAAGGGCAGGCACATGG	1261	1675	967	603	1130	709	880	357	698	770	743	718	847	1390	782	432
#1396_chr1_BS1138_CACGCG_1_sg1	GGGCACCCCGGCAGCTCACG	1852	1324	1420	1343	1948	2687	1534	1541	1246	1232	1193	1540	1424	1390	1322	4552
#1397_chr1_BS1139_CACGCG_1_sg1	CTGCTTACCATGACTACGCG	1877	1570	1413	889	2010	772	1317	1742	1261	1449	1099	694	1332	2544	1307	1364
#1398_chr1_BS1139_CACGCG_1_sg2	CTTACCATGACTACGCGTGG	1539	765	1162	451	1736	3077	1317	1310	938	1021	1104	1066	1183	671	1059	838
#1399_chr1_BS1139_CACGCG_2_sg1	GCCGCCATCTTGTTGTCACG	2218	2164	1695	1780	2245	2604	1538	1450	1315	3087	1151	1352	1406	3249	1191	1156
#1400_chr1_BS1147_CACATG_1_sg1	TTCCCAGTCAGCTCAGCACA	1679	683	1419	945	1664	703	1135	730	1250	2866	1057	672	1297	1597	1147	412
#1402_chr1_BS1147_CACATG_2_sg1	GGTCCAGGACCTCTGTCACA	2012	2216	1532	1063	2149	2412	1578	1217	1591	2009	1334	2333	1635	1473	1391	486
#1403_chr1_BS1147_CACATG_3_sg1	GTCTGGGGAGATAAGCATGT	1071	1409	771	1934	1064	1039	740	782	649	415	683	761	755	760	607	938
#1404_chr1_BS1147_CACATG_3_sg2	TGTCTGGGGAGATAAGCATG	1164	784	998	553	1112	1004	819	990	873	690	835	1147	840	508	828	625
#1405_chr1_BS1148_CATGTG_1_sg1	GATGAGGAAAGGGGTCATGT	1243	913	926	920	1024	450	805	1227	798	763	802	508	820	424	756	984
#1406_chr1_BS1148_CATGTG_1_sg2	ATGAGGAAAGGGGTCATGTG	1436	2004	1195	1269	1441	1148	1015	1194	1116	1090	1022	1156	1056	1268	986	417
#1407_chr1_BS1148_CATGTG_1_sg3	GGATGAGGAAAGGGGTCATG	1536	962	1111	493	1421	574	1108	655	1031	904	964	699	1311	2667	1092	585
#1408_chr1_BS1152_CACGTG_1_sg1	CCAGCTGGTCTCCCAGCACG	2574	1718	1900	1176	2257	3326	1671	1891	1789	2027	1560	1347	1970	724	1805	883
#1409_chr1_BS1152_CACGTG_1_sg2	TGGGCTCCAGGCCACGTGCT	1556	1105	1098	566	1387	1304	1288	1142	1281	1797	1143	1433	1136	1160	1195	699
#1410_chr1_BS1152_CACGTG_1_sg3	CTGGGCTCCAGGCCACGTGC	1432	556	1081	330	1305	1451	1097	927	643	595	682	729	884	1204	744	883
#1411_chr1_BS1154_CACGTG_1_sg1	CCCAGCTGGGGTCACGTGGG	2392	3049	1795	2476	2156	2695	1781	2354	1559	2797	1385	1419	1411	2372	1382	1761
#1412_chr1_BS1154_CACGTG_1_sg2	TGGCCCAGCTGGGGTCACGT	1969	2174	1491	1818	1732	2480	1346	1828	1369	1939	1421	1558	1304	1517	1357	1231
#1415_chr1_BS1158_CACGTG_2_sg1	ACCACGCGCGCGCACGTGCC	1613	1359	1169	1190	1771	1836	1202	1520	865	1253	822	1625	844	3771	768	1033
#1417_chr1_BS1158_CACATG_1_sg1	CCTGGAGCTCTTTCTCCATG	2269	1750	1700	1248	2037	3026	1462	2034	1617	1935	1414	1099	1625	2794	1401	1272
#1418_chr1_BS1158_CACGCG_2_sg1	CCCCGGCACGTGCGCGCGCG	1641	742	1085	814	1941	1992	1394	2944	973	1434	905	825	1040	845	920	1432
#1419_chr1_BS1160_CACGTG_1_sg1	GACCATAACCCAAAGTCACG	696	482	533	682	737	972	569	250	493	1385	565	496	540	640	446	893
#1420_chr1_BS1160_CACATG_2_sg1	TCACTGGATAAACCACATGC	448	243	371	162	423	216	328	327	279	454	270	342	346	87	324	94
#1422_chr1_BS1162_CACGTG_1_sg1	TGTTGATATAAATACACACG	1818	589	1211	1124	1405	694	1066	1089	1350	950	1267	986	1306	488	1339	2628
#1423_chr1_BS1163_CACATG_1_sg1	CTCGGGAAAGAAATACATGT	761	886	544	234	665	408	533	682	470	280	476	517	514	91	506	336
#1424_chr1_BS1163_CACATG_1_sg2	TCTCGGGAAAGAAATACATG	1155	649	727	191	981	1039	718	1121	662	1105	614	860	706	604	634	1026
#1425_chr1_BS1166_CATGTG_1_sg1	GAAGCAAGCGCAAATGCACA	993	381	782	497	1018	589	745	954	603	1468	715	994	707	598	640	1030
#1426_chr1_BS1169_CACGTG_1_sg1	GGAGGAGCTGGGCACGTGGC	1558	992	1286	859	1603	1588	1191	1093	651	881	711	905	878	722	828	435
#1428_chr1_BS1171_CACGTG_1_sg1	AAAGTGCAAATTCAGCCACG	1423	975	1122	637	1381	1647	1043	1216	925	324	857	771	952	1435	842	530
#1429_chr1_BS1171_CACGTG_1_sg2	CCTTTAATCCCTCTACCACG	1034	3342	747	537	954	823	914	583	695	977	644	559	640	378	616	2524
#1430_chr1_BS1174_CATGTG_1_sg1	TTTGTGCTGGCGGGGCCATG	1577	604	1326	1008	1451	1792	1261	2805	1032	2132	998	1268	1135	3187	982	1677
#1431_chr1_BS1174_CATGTG_1_sg2	AGGTCACATGACTCGCCACA	1371	1048	1165	1099	1434	2232	992	1172	811	1991	818	740	953	1256	696	1428
#1432_chr1_BS1174_CATGTG_3_sg1	GCCTTGAAGTGAGAAACACA	556	302	454	255	569	387	448	691	337	269	327	236	414	231	354	273
#1433_chr1_BS1178_CACATG_1_sg1	GCAACGGCTACTCATGTGGG	1979	2384	1465	1410	1987	2136	1381	1507	1244	2287	1192	1329	1322	1306	1249	1121
#1434_chr1_BS1178_CACATG_1_sg2	TCTGCAACGGCTACTCATGT	1744	1103	1193	773	1638	1026	1080	1094	1060	874	920	558	1132	1203	995	427
#1435_chr1_BS1178_CACATG_1_sg3	TTCTGCAACGGCTACTCATG	1722	729	1233	332	1433	948	963	1141	1109	832	955	691	1267	476	1082	1666
#1436_chr1_BS1179_CGCGTG_1_sg1	CGCGCAGGCGCGGGCCGCGT	1346	1179	905	2009	1824	2210	1466	3941	1092	2055	977	1176	1087	4146	970	1615
#1438_chr1_BS1179_CGCGTG_1_sg2	TCCTCCATCCGGGGCCCACG	2187	1226	1678	1377	2075	1092	1486	1405	1467	1890	1463	1658	1404	1633	1336	1085
#1439_chr1_BS1180_CGCGTG_1_sg1	GCTTCTCTTCTGCATGCGCG	2352	921	1782	2104	2384	3078	1756	1850	1330	2501	1434	2107	1459	1812	1362	667
#1440_chr1_BS1180_CGCGTG_1_sg2	CTTCTCTTCTGCATGCGCGT	1074	310	860	328	1063	2036	782	1511	762	870	763	543	856	3712	837	546
#1441_chr1_BS1180_CGCGTG_2_sg1	AGGGAAGGAGTAGCCGCGTG	1508	865	1071	640	1449	1264	1033	1115	992	985	932	1335	1068	491	902	769
#1442_chr1_BS1180_CGCGTG_2_sg2	TGGGCATACTCAACCTCACG	1962	1132	1483	902	1936	2265	1354	1900	1576	1222	1387	1263	1689	1240	1627	1639
#1445_chr1_BS1185_CATGTG_1_sg1	CCCATCTTGAGCAAACCACA	659	292	487	168	579	659	419	231	376	330	411	324	401	674	345	602
#1446_chr1_BS1190_CATGTG_1_sg1	TGTTCGGGGCTGGCATCACA	1788	896	1366	1271	1573	2163	1149	1382	1248	1484	1120	1074	1188	723	1120	1827
#1447_chr1_BS1198_CACGTG_1_sg1	GGGGCATTGGGAACCCCACG	1423	863	1041	1337	1576	2598	1140	1567	1012	967	931	1006	1014	1479	1003	550
#1448_chr1_BS1198_CACGTG_1_sg2	GGTGATATCAGTGCCACGTG	1335	2080	874	782	1199	1067	885	2173	674	677	815	896	896	1378	801	2525
#1449_chr1_BS1198_CACGTG_1_sg3	AGGTGATATCAGTGCCACGT	1512	578	1165	943	1498	1582	855	698	1007	1691	966	996	1184	1417	1087	357
#1450_chr1_BS1198_CACGTG_1_sg4	GAGGTGATATCAGTGCCACG	1743	2212	1382	978	1541	1379	1068	949	1210	1020	1045	1062	1209	2270	1222	782
#1451_chr1_BS1199_CACGTG_1_sg1	AGCGGGCTGATGTTAGCACG	1920	594	1425	1484	1474	1885	1167	1903	1145	1793	1006	1276	1317	1484	1171	548
#1452_chr1_BS1199_CGCGTG_1_sg1	GCCGGAAACACGCACGCGCG	2132	971	1507	1030	1898	2346	1533	2648	1162	915	1218	1527	1167	941	1164	810
#1453_chr1_BS1205_CATGTG_1_sg1	CTCTGGTGGCAACGCTCACA	1930	2078	1535	1494	1875	3912	1336	2225	1406	1832	1309	1101	1338	1849	1195	1637
#1454_chr1_BS1206_CGCGTG_1_sg1	CTCCTTGGCTGACTCACACG	2387	1822	1895	1627	2250	2772	1978	2951	1621	2030	1381	1725	1750	2539	1530	1084
#1455_chr1_BS1207_CACGTG_2_sg1	GCTGTGCAGAGTTGATCACG	2246	1930	1703	1441	1845	986	1487	1098	1442	1624	1453	608	1592	1465	1436	3964
#1457_chr1_BS1209_CACATG_1_sg1	GGTCTCCTTTGATCCCCACA	2438	1654	1622	797	2145	1566	1495	2224	1611	1460	1578	711	1691	1332	1626	741
#1458_chr1_BS1209_CACATG_1_sg2	ATTGAGAGAGCAGCCATGTG	1965	1353	1707	1652	1887	2223	1275	3229	1374	1259	1379	1265	1429	1130	1318	5952
#1461_chr1_BS1210_CACGTG_1_sg1	ATTCCTGGCATCCACGTGGC	1520	1798	1111	1391	1264	1730	1012	1444	733	631	611	554	881	649	800	423
#1463_chr1_BS1210_CACGTG_1_sg2	GCAGCGGGCGCCCTGCCACG	2161	1354	1777	1641	2479	1786	1725	2054	1354	1644	1278	1734	1415	1590	1277	628
#1464_chr1_BS1212_CACGTG_1_sg1	GCAAAAATCTCAGCCGCACG	2062	1652	1423	2290	1851	2137	1346	2021	1320	2389	1382	1118	1386	1930	1154	789
#1465_chr1_BS1212_CACGTG_1_sg2	CAAAAATCTCAGCCGCACGT	809	506	562	653	743	866	529	743	457	319	451	532	481	479	459	72
#1466_chr1_BS1212_CACGTG_1_sg3	AAAAATCTCAGCCGCACGTG	1875	1280	1423	1433	1865	1753	1405	2212	1388	1994	1272	1133	1400	1121	1261	1058
#1467_chr1_BS1212_CACGTG_1_sg4	GTCAAAGAATTCCCCACGTG	2114	1713	1448	1263	1824	2582	1404	2427	1159	1298	1067	666	1439	630	1353	1424
#1474_chr1_BS1218_CACGTG_1_sg1	CAGCAGGCCGGGGCACACGT	1200	239	831	855	1282	1629	891	1182	820	594	654	576	853	452	710	123
#1475_chr1_BS1218_CACGTG_1_sg2	GCAGCAGGCCGGGGCACACG	754	282	617	510	818	1316	749	1183	595	828	536	430	615	1024	619	1368
#1476_chr1_BS1218_CACGTG_1_sg3	AGCAGGCCGGGGCACACGTG	1348	695	1093	1331	1391	2289	1036	913	907	981	844	561	1100	804	887	512
#1477_chr1_BS1218_CACGTG_2_sg1	TAGGTTTGGAGGACTGCACG	1814	411	1256	750	1702	1081	1140	2103	1148	629	1149	861	1194	1994	1200	1247
#1478_chr1_BS1218_CATGTG_1_sg1	GGCACTGGGGTGAGGCATGT	1289	1279	907	790	1305	1082	871	814	754	652	734	978	832	518	757	514
#1481_chr1_BS1218_CATGTG_2_sg1	GCATGTGGGGCACATGTGAG	1592	920	1205	2047	1389	984	1154	1526	1151	1837	975	1034	1031	1346	1119	557
#1482_chr1_BS1220_CACGTG_1_sg1	TTTCCTCCAGGGTCTGCACG	1981	1309	1405	1091	1574	2975	1266	1236	1251	940	1023	957	1324	1185	1229	2895
#1484_chr1_BS1220_CATGTG_3_sg1	CTGGGAGGAAGGGCATGTGC	1306	256	1007	284	1453	1376	1050	751	875	797	755	258	999	662	919	482
#1485_chr1_BS1222_CACATG_1_sg1	AACCTCCACACCTTTGCACA	1355	1458	1044	917	1321	1443	1051	1150	892	864	831	1047	796	745	906	958
#1486_chr1_BS1222_CACATG_1_sg2	ACCTCCACACCTTTGCACAT	1157	810	882	409	1167	1463	912	940	717	1161	739	811	875	663	653	1139
#1488_chr1_BS1222_CACATG_2_sg1	TGCCACGCCTCCCACATGAC	2244	1600	1847	2020	2056	1665	1580	1919	1109	2118	1108	1449	1452	1623	1317	2563
#1489_chr1_BS1222_CACATG_2_sg2	CACCAGACCTGTCATGTGGG	1958	794	1471	682	1631	2573	1241	1586	1125	918	1149	666	1310	930	1125	1172
#1490_chr1_BS1222_CACATG_2_sg3	AGTCACCAGACCTGTCATGT	1890	689	1388	778	1655	1599	1302	1454	1300	1598	1248	1346	1412	1727	1345	809
#1491_chr1_BS1222_CACATG_2_sg4	CAGTCACCAGACCTGTCATG	2076	1713	1620	1315	1845	1963	1339	1438	1508	1028	1400	1262	1555	1905	1435	2740
#1492_chr1_BS1227_CACGTG_1_sg1	GGCAAAGATGGAAGAGCACG	984	822	758	386	914	1225	660	567	551	593	612	311	779	505	628	1266
#1493_chr1_BS1227_CACGTG_1_sg2	AAGATGGAAGAGCACGTGGA	1205	1412	925	1197	1045	1084	667	1048	821	780	588	535	815	804	745	2600
#1494_chr1_BS1228_CACATG_1_sg1	TGATGCCCACATCTTACACA	639	293	496	765	573	354	377	369	416	755	381	248	378	395	302	56
#1495_chr1_BS1229_CACGTG_1_sg1	GCCTCAGCTCCTCTGCACGT	2164	1415	1511	2674	2030	3000	1602	1274	1171	1664	1160	1271	1429	1099	1287	1015
#1497_chr1_BS1229_CACGTG_2_sg1	CTTTGAGTGATCGCTCCACG	2078	996	1427	1125	2148	1730	1647	2205	1598	1748	1359	1132	1643	1616	1412	794
#1498_chr1_BS1229_CACGTG_2_sg2	TTTGAGTGATCGCTCCACGT	1753	670	1195	695	1621	2023	999	1426	1163	1703	1151	664	1309	767	1153	557
#1500_chr1_BS1234_CACGTG_1_sg1	CCCCTACAGGTAACACGTGT	936	457	742	861	941	1881	668	614	587	543	575	230	582	1509	494	534
#1503_chr1_BS1238_CGCGTG_1_sg1	ACCCTCAGGAGAATGTCACG	1696	790	1209	1116	1323	853	1072	2084	849	1101	942	792	1122	894	898	1071
#1504_chr1_BS1244_CACGTG_1_sg1	GCTTCACAGAGACACGTGAG	2009	716	1401	707	1911	2156	1434	1126	1392	2573	1259	1749	1369	3275	1298	929
#1505_chr1_BS1244_CATGTG_1_sg1	GGGTTCCTGAAATCATGTGC	1135	1377	807	451	945	999	661	447	646	843	578	593	770	389	674	46
#1506_chr1_BS1244_CATGTG_2_sg1	GACACGTGAGTGGGCACATG	1345	789	1096	1241	1404	1108	1003	1486	878	1030	783	687	903	1222	958	836
#1507_chr1_BS1245_CACATG_1_sg1	CGGAAACCTGTGTGCACATG	2081	4029	1708	1878	2240	2684	1710	1469	1321	2603	1369	1504	1380	1599	1256	4393
#1508_chr1_BS1245_CACATG_1_sg2	GGAAACCTGTGTGCACATGT	1401	821	1024	470	1306	1286	919	1824	834	535	796	1112	962	2386	782	1131
#1511_chr1_BS1247_CATGTG_1_sg1	GTAGCAGGGGATGGAACATG	1233	151	821	397	1098	209	660	212	785	284	753	191	977	490	828	823
#1512_chr1_BS1247_CATGTG_1_sg2	TAGCAGGGGATGGAACATGT	1237	2180	748	639	948	1056	695	1057	786	1332	660	913	786	818	672	236
#1513_chr1_BS1247_CATGTG_1_sg3	AGCAGGGGATGGAACATGTG	1305	558	957	703	1174	1947	759	850	876	1685	789	532	936	1978	814	211
#1514_chr1_BS1247_CATGTG_2_sg1	ATGTGGGGATGTTGCATGTG	1423	1475	960	1074	1379	1100	982	1809	980	2261	914	781	981	1711	867	1814
#1516_chr1_BS1248_CACATG_1_sg1	GTCGTCTGTGCCTCACATGC	1701	897	1167	851	1406	1148	950	796	916	961	995	446	1087	1526	862	713
#1517_chr1_BS1248_CACATG_1_sg2	AACAACCACTCCCGCATGTG	2684	1071	2084	2444	2611	4117	1945	2610	1799	2151	1801	2367	1699	1628	1673	1444
#1519_chr1_BS1251_CACGTG_1_sg1	AAGCAGAGGCAAGAGCACGT	890	347	657	322	715	840	493	962	564	459	485	768	576	413	518	113
#1520_chr1_BS1251_CACGTG_1_sg2	TAAGCAGAGGCAAGAGCACG	1555	779	1056	747	1121	1112	899	1124	919	761	1028	592	1021	460	988	2952
#1522_chr1_BS1254_CACATG_1_sg1	CCTGTGCCTCTCCACATGTC	2881	1396	2078	1618	2569	2451	1947	2125	2010	2409	1987	2390	2049	2660	2035	7074
#1523_chr1_BS1254_CACATG_1_sg2	GCAGGCAGGAGCCCGACATG	1505	713	1095	409	1253	2052	998	1189	928	835	778	782	995	1254	946	894
#1524_chr1_BS1255_CACGTG_1_sg1	CCAACATACAGAGGGACACG	981	737	662	388	971	1024	602	2102	561	953	637	454	647	833	661	265
#1525_chr1_BS1255_CATGTG_1_sg1	GTATGTTGGTGTTTTCCATG	1280	867	1121	1429	1231	780	959	1338	981	1076	1027	904	1053	546	934	909
#1526_chr1_BS1255_CATGTG_1_sg2	TATGTTGGTGTTTTCCATGT	1867	1053	1296	1103	1562	887	1045	992	1208	1677	1278	1334	1447	1119	1300	1156
#1527_chr1_BS1255_CATGTG_1_sg3	GAGGCAGATTCCAACCCACA	1507	614	1111	1321	1395	2582	1010	1171	980	840	1021	856	1066	1390	882	2986
#1528_chr1_BS1258_CATGTG_1_sg1	GCCTGTGAGTCATCTCCATG	1401	415	1119	907	1206	1256	1008	1262	892	1010	940	435	1075	1924	922	484
#1529_chr1_BS1258_CATGTG_1_sg2	GAAGCAGTATCCTCTCCACA	1287	274	980	579	1203	504	857	774	722	782	703	457	850	858	807	525
#1530_chr1_BS1261_CACATG_1_sg1	GTGGGAGTGATGTGCACATG	1187	684	851	859	927	1033	666	941	754	1855	719	1077	757	653	732	325
#1532_chr1_BS1261_CATGTG_2_sg1	TGTATATTACCCCATGTGCA	1989	1369	1415	1642	1889	2428	1291	1818	1350	1348	1294	1031	1381	1255	1218	568
#1533_chr1_BS1261_CATGTG_2_sg2	TCTGTCCTTCCGTGCACATG	2641	993	1943	1010	2125	1948	1603	1614	1789	1688	1677	1606	1867	1512	1818	1016
#1534_chr1_BS1261_CATGTG_2_sg3	CTCTGTCCTTCCGTGCACAT	2145	1462	1702	1549	1880	2852	1453	1361	1404	1434	1367	1013	1501	1447	1343	2203
#1535_chr1_BS1261_CATGTG_2_sg4	GCTCTGTCCTTCCGTGCACA	2361	3538	1565	1448	2221	2670	1737	2697	1454	2844	1516	1499	1493	3967	1442	1440
#1536_chr1_BS1263_CATGTG_1_sg1	TACTCTTCCCACTGAGCACA	1364	689	1030	952	1518	812	1058	1122	1045	506	836	1155	1063	981	977	1447
#1537_chr1_BS1267_CACATG_1_sg1	GCTGGGCGGGGGCATGTGCC	785	1090	532	407	871	1785	628	305	415	340	309	819	433	403	384	1331
#1538_chr1_BS1272_CATGTG_2_sg1	GTGGGGGCATCACACCCATG	1901	1625	1578	670	1847	2711	1374	1557	1454	1231	1551	1771	1432	1326	1245	1292
#1539_chr1_BS1272_CATGTG_2_sg2	CGCCCCACAGTTCACCACAT	1777	870	1124	1099	1417	1559	1227	1037	946	1763	845	875	1088	1199	894	1300
#1540_chr1_BS1272_CATGTG_2_sg3	CCGCCCCACAGTTCACCACA	1819	976	1479	1429	1810	1570	1484	1076	1233	2175	1118	1113	1180	4009	1183	761
#1541_chr1_BS1274_CACGTG_1_sg1	AGCCAAATGAAAAGGCCACG	1419	426	960	1043	1135	975	899	719	875	877	884	917	1072	610	932	2657
#1542_chr1_BS1274_CACGTG_1_sg2	CTCCCTCTCTTCTTTCCACG	1357	1183	1136	1562	1470	1469	964	806	897	1023	654	874	853	530	912	1246
#1543_chr1_BS1274_CACATG_1_sg1	AAGGAGCCCATGTGGTCACA	1949	1341	1433	993	1641	1374	1284	1065	1327	2646	1159	1357	1319	2200	1324	1198
#1544_chr1_BS1274_CACATG_1_sg2	AGGAGCCCATGTGGTCACAT	1341	1233	889	303	1128	1944	989	995	801	1064	820	956	905	1579	778	1674
#1545_chr1_BS1274_CACATG_1_sg3	AGCCCATGTGGTCACATGGG	1326	826	1061	1529	1366	1537	1086	1776	936	869	890	1140	864	640	820	621
#1546_chr1_BS1274_CATGTG_1_sg1	CCTGAGACAAGGAGCCCATG	1699	304	1247	863	1377	2073	1178	1291	1083	922	1129	1002	1189	2079	1071	1878
#1547_chr1_BS1274_CATGTG_1_sg2	TACCTCCCATGTGACCACAT	1236	506	810	968	1171	730	879	1099	802	941	745	745	827	596	771	327
#1548_chr1_BS1274_CATGTG_1_sg3	ATACCTCCCATGTGACCACA	1134	817	892	440	1143	1544	977	1209	753	491	637	846	821	1092	707	1368
#1549_chr1_BS1276_CATGTG_1_sg1	ACAGCTATGTGCCATGTGAG	2226	3121	1584	2263	2052	2396	1426	2445	1569	1609	1430	1486	1553	1246	1260	927
#1550_chr1_BS1276_CATGTG_1_sg2	CAGCTAGTTGTCCTCTCACA	1695	407	1085	804	1543	1147	1048	629	1161	933	974	650	1231	742	1204	1392
#1551_chr1_BS1277_CACGTG_1_sg1	TTCGCACGGTGTTTGGCACG	742	622	565	186	599	1025	536	509	523	585	518	259	654	461	562	502
#1552_chr1_BS1280_CGCGTG_1_sg1	TTATGTAAAGCGCAGTCACG	1415	583	1034	922	1060	1927	942	1046	903	442	889	827	929	1091	908	1881
#1553_chr1_BS1280_CGCGTG_1_sg2	TGTAAAGCGCAGTCACGCGG	964	697	644	1482	790	434	633	891	498	214	608	532	650	418	537	493
#1554_chr1_BS1280_CGCGTG_1_sg3	ATGTAAAGCGCAGTCACGCG	1683	1691	1214	1401	1460	1860	1207	964	1063	917	907	808	1079	1134	938	624
#1555_chr1_BS1280_CGCGTG_1_sg4	TATGTAAAGCGCAGTCACGC	1013	1110	618	487	818	1156	600	614	481	604	486	624	582	612	602	681
#1556_chr1_BS1281_CACGTG_1_sg1	GGGGGCCGGCGGGGCACGTG	1387	2472	1065	836	1635	2034	1172	1081	1051	1378	1018	992	930	716	899	1414
#1557_chr1_BS1281_CACGTG_1_sg2	GGGGCCGGCGGGGCACGTGC	1269	258	1000	490	1415	702	1139	1314	716	862	764	336	869	668	897	537
#1558_chr1_BS1282_CGCGTG_2_sg1	GGACGCGTGCGCGCCGCGTG	1615	1296	1073	695	1781	1753	1574	1282	1113	1902	922	1083	1073	1544	996	373
#1559_chr1_BS1282_CGCGTG_2_sg2	GACGCGTGCGCGCCGCGTGA	1121	406	990	1246	1451	1139	946	972	829	798	729	1073	760	1908	697	911
#1560_chr1_BS1282_CGCGTG_2_sg3	GCACTAGCCCCGCCCTCACG	3327	2338	2696	3546	3148	4008	2334	2727	2148	3296	2202	2122	2135	3224	2006	2707
#1561_chr1_BS1287_CGCGTG_1_sg1	ACTAGCCTCACAGCACCGCG	2273	894	1650	1938	1935	1833	1668	2287	1340	2444	1414	1680	1518	1823	1350	2774
#1562_chr1_BS1287_CGCGTG_1_sg2	AAAGAACAAGCAACTCCACG	815	298	667	495	793	986	594	1066	515	362	494	712	546	793	500	428
#1563_chr1_BS1288_CACGTG_1_sg1	AGGAGTTCTGCTCAGGCACG	1905	2753	1535	1489	1739	1928	1339	1835	1408	1810	1187	1293	1336	953	1185	743
#1564_chr1_BS1291_CACGTG_1_sg1	CAAAATCTCAAACCTGCACG	1596	717	1259	1076	1702	2748	1208	1782	1167	1597	1005	1098	1156	659	1023	773
#1565_chr1_BS1291_CACGTG_1_sg2	ATTTTTGAAAAGCCACGTGC	794	160	516	320	665	160	467	514	400	543	377	203	529	727	453	108
#1566_chr1_BS1291_CACGTG_2_sg1	AATATTTTATTATCTGCACG	1805	1889	1361	1417	1863	2298	1302	1819	1114	2122	1140	1611	1118	1038	1136	2243
#1567_chr1_BS1291_CATGTG_1_sg1	ACCTTGCAAAAGCCAACATG	2027	986	1451	887	1659	1831	1181	1183	1366	1525	1344	1107	1408	1525	1115	3800
#1568_chr1_BS1291_CATGTG_1_sg2	GCAGAAGTGGTTCCACATGT	1543	610	1081	567	1323	1013	1079	1386	944	841	898	923	976	425	898	572
#1569_chr1_BS1293_CATGTG_1_sg1	CACACCAAGTGATACTCACA	830	209	676	643	836	507	573	403	536	498	564	512	658	326	535	238
#1570_chr1_BS1295_CATGTG_1_sg1	TTCCATACGAACAGGCACAT	807	675	720	649	906	511	633	635	645	762	558	972	581	255	586	741
#1571_chr1_BS1295_CATGTG_1_sg2	CTTCCATACGAACAGGCACA	1368	702	1099	1491	1538	1250	1083	1084	1068	2239	1044	808	1046	1182	1016	790
#1572_chr1_BS1298_CACGTG_1_sg1	GCCTGCGCAGAAGGGTCACG	2147	750	1547	1555	1765	1372	1374	1870	1229	325	1309	530	1444	1610	1367	894
#1573_chr1_BS1298_CACGTG_1_sg2	TGCGCAGAAGGGTCACGTGG	1229	680	866	899	1153	2233	1009	1368	712	602	699	596	845	600	856	830
#1574_chr1_BS1298_CACGTG_2_sg1	GGACCTGTAAGAATCACGTG	1423	654	1042	470	1267	1095	801	584	836	794	783	425	982	1327	834	807
#1575_chr1_BS1303_CACGTG_1_sg1	GTTTTCTCACTTTGTACACG	1694	1341	1247	1175	1739	2148	1233	2963	1219	2146	1168	1305	1196	1159	1104	797
#1576_chr1_BS1306_CACATG_1_sg1	GTAGTTTTGAGGATTCCACA	670	182	552	357	667	515	457	269	397	259	345	162	476	419	436	150
#1577_chr1_BS1306_CACATG_1_sg2	AATACCAACTATGTGCCATG	1288	691	950	810	1144	1303	890	1441	884	892	679	892	832	495	798	760
#1578_chr1_BS1307_CACGTG_1_sg1	CGAGGGGAGTGTGTGTCACG	1050	567	854	660	922	579	721	586	662	339	551	860	661	387	580	210
#1579_chr1_BS1321_CACGTG_1_sg1	CTAAATTCAAATGAAACACG	582	366	507	152	577	156	418	501	318	56	426	517	443	214	352	318
#1580_chr1_BS1325_CACGTG_1_sg1	AAACCCCAAATCGGGACACG	1332	288	1055	454	1263	1019	1024	903	973	892	921	440	1027	287	950	223
#1581_chr1_BS1325_CACGTG_2_sg1	CTGCCTCCGGGCTTCACGTG	2263	2001	1643	1333	1867	1483	1667	1687	1429	1454	1356	1878	1452	4144	1447	401
#1582_chr1_BS1325_CACGTG_2_sg2	CCTGCCTCCGGGCTTCACGT	2555	4471	1986	3573	2630	2376	1934	2229	1693	3758	1750	1967	1864	1208	1588	4840
#1583_chr1_BS1325_CACGTG_2_sg3	TCCTGCCTCCGGGCTTCACG	2290	1770	1676	1263	2067	1563	1561	937	1472	1767	1618	1304	1590	1848	1430	1770
#1584_chr1_BS1325_CACGTG_3_sg1	TAGGGCACACAAGTCACACG	1497	638	1133	739	1620	2887	1140	2052	1117	1486	998	759	1151	2101	992	300
#1585_chr1_BS1325_CACATG_1_sg1	GCCATCCCAGGATCTGCATG	2134	2560	1563	3277	1953	1997	1557	1442	1368	1556	1245	1248	1441	2851	1295	874
#1586_chr1_BS1325_CACGCG_1_sg1	GAGCACGGGCCGGTCCACGC	1422	1776	1055	403	1255	1087	923	954	932	531	789	778	1025	1594	838	328
#1587_chr1_BS1325_CACGCG_1_sg2	GGAGCACGGGCCGGTCCACG	1726	1292	1209	1052	1489	1251	1260	2000	985	1104	947	907	1207	1371	988	1133
#1588_chr1_BS1325_CACGCG_1_sg3	GGCAGCGACTTAGGCCCGCG	1389	497	985	1099	1186	1438	1074	1133	890	606	896	943	932	970	912	468
#1591_chr1_BS1330_CGCGTG_1_sg1	CCGACAGTAGGCCGCCCGCG	1848	1124	1424	539	1798	1922	1575	1553	1117	1950	1072	1117	1276	922	1042	991
#1592_chr1_BS1330_CGCGTG_1_sg2	CAGGCAGCTGTGCGCCACGC	1724	463	1312	1734	1730	2405	1308	1135	1089	1211	1052	1401	1153	1097	1094	590
#1593_chr1_BS1330_CGCGTG_1_sg3	CCAGGCAGCTGTGCGCCACG	1893	708	1570	1088	2187	2118	1655	2538	1365	1890	1273	2038	1378	1158	1142	1861
#1594_chr1_BS1330_CGCGTG_1_sg4	GCAGCTGTGCGCCACGCGGG	2198	1342	1619	2017	2091	2390	1585	2001	1258	1639	1214	1156	1408	1629	1224	475
#1595_chr1_BS1331_CACGTG_1_sg1	CTGACAGTGCATTGCCCACG	1726	1596	1328	862	1780	2372	1297	1327	1130	1423	1296	1348	1358	585	1123	1691
#1596_chr1_BS1331_CACGTG_1_sg2	TGACAGTGCATTGCCCACGT	1621	543	1171	1203	1101	1242	912	975	915	983	859	366	869	534	974	217
#1597_chr1_BS1331_CACGTG_1_sg3	CCTTTCCAGTCAGCCCACGT	1716	703	1273	1333	1488	834	1024	1094	1278	716	1149	791	1241	634	1088	495
#1599_chr1_BS1331_CACGCG_1_sg1	ACCTTAACTGCTGTGTCACG	1899	1659	1412	942	1439	1492	1053	859	1180	979	1084	788	1236	711	1178	432
#1600_chr1_BS1333_CACGTG_1_sg1	GCAGACTGCCCTCCGACACG	2416	1083	1735	1358	2040	2483	1456	1388	1277	1059	1240	858	1518	1438	1374	677
#1601_chr1_BS1333_CACGTG_1_sg2	GACTGCCCTCCGACACGTGG	2057	712	1482	2026	1854	2558	1286	1240	1287	909	1231	1162	1309	554	1125	2130
#1602_chr1_BS1333_CACGTG_1_sg3	TCAATATCGCCACCACGTGT	1077	932	847	611	1061	1099	873	555	654	835	774	582	721	1432	643	130
#1603_chr1_BS1336_CGCGTG_1_sg1	CCCACAGATGAGCGCGTGGT	2028	1048	1636	1277	1834	2346	1393	1051	1435	841	1449	1497	1418	872	1265	1712
#1604_chr1_BS1336_CGCGTG_1_sg2	TCTCCCCACAGATGAGCGCG	2278	1318	1889	1727	2021	2739	1592	2072	1438	1305	1470	1461	1577	885	1442	1893
#1605_chr1_BS1338_CGCGTG_1_sg1	CGCGCCGGGCCCCTTCCGCG	1167	560	805	71	1279	1680	1042	1246	609	635	479	310	706	230	703	428
#1606_chr1_BS1338_CGCGTG_1_sg2	GCGCCGGGCCCCTTCCGCGT	2030	732	1665	1316	2094	2162	1543	1217	1106	859	1021	522	1191	1376	1062	194
#1608_chr1_BS1338_CGCGTG_1_sg3	CTCACATTCACTCACCCACG	1340	506	1069	1591	1351	1564	971	1258	842	425	721	711	856	2335	835	268
#1609_chr1_BS1339_CATGTG_1_sg1	CTGGAAGTACTCTCATGTGA	1540	723	1219	1499	1459	820	913	1280	984	881	707	663	1028	1241	874	614
#1610_chr1_BS1339_CATGTG_1_sg2	TGGAAGTACTCTCATGTGAT	2395	3246	2049	2331	2227	2869	1624	1989	1656	3199	1478	1616	1746	1888	1552	1932
#1611_chr1_BS1342_CACGTG_1_sg1	GCGGCCGCCTCCGGGCCACG	1919	1030	1477	1459	2460	2247	1667	2086	1236	1102	1316	741	1240	1527	1298	876
#1612_chr1_BS1342_CACGTG_1_sg2	CGCCCGCCGCGCGCACCACG	1982	1281	1429	1416	2688	2840	1921	2127	1289	2262	1236	2346	1317	1866	1215	811
#1614_chr1_BS1346_CACGTG_1_sg1	GGGCGGGGAAGTGCACACGT	1216	641	876	1288	1091	959	954	883	843	767	776	665	907	202	826	3052
#1615_chr1_BS1346_CACGTG_1_sg2	GGGGCGGGGAAGTGCACACG	1379	906	929	749	1288	928	1167	1048	1079	1127	913	707	1065	1249	983	540
#1616_chr1_BS1347_CACGTG_1_sg1	CCAACAGAGCTAGAGCCACG	2046	1529	1329	1191	1821	1761	1261	1468	1112	1647	1159	1406	1208	1294	1041	462
#1617_chr1_BS1347_CACGTG_1_sg2	TCCCTGCTGGGGCAGCCACG	1693	308	1207	603	1223	460	1039	470	1050	1717	992	685	1084	921	980	487
#1618_chr1_BS1347_CACGTG_2_sg1	GGTGCAAGAGTACACGTGAG	1187	844	881	524	979	1593	828	999	664	1008	712	642	840	2866	755	414
#1619_chr1_BS1348_CACGTG_1_sg1	GTGTGAAGCAATTTGACACG	1844	1992	1463	1176	1763	2145	1228	1853	1230	1612	1197	981	1162	1316	1258	1854
#1620_chr1_BS1349_CACGCG_1_sg1	GAAGCTCCGGGGCGCGTGCC	1952	3344	1283	914	1807	3382	1424	2941	1123	2728	1175	1449	1252	1937	1001	968
#1621_chr1_BS1350_CACATG_1_sg1	TGCATTAAAATCAGCTCATG	1474	907	1018	907	1399	1201	1051	898	913	1450	829	849	1054	1541	917	684
#1622_chr1_BS1350_CATGTG_1_sg1	GCCATCACCGCAGTGGCACA	1512	2057	1283	1090	1358	1084	1176	1203	1049	1461	1053	954	1070	1789	991	1381
#1625_chr1_BS1353_CACGTG_1_sg1	AGCTGCCTCATGCCCCACGT	2009	1868	1514	1917	1797	1687	1372	1182	1136	1221	1158	820	1333	1881	1170	416
#1626_chr1_BS1353_CACGTG_1_sg2	GATCCCGCAGCACCCACGTG	1941	2208	1542	1229	1971	1844	1357	1502	1213	884	1187	1036	1465	537	1411	304
#1627_chr1_BS1353_CACGTG_1_sg3	GGATCCCGCAGCACCCACGT	1473	935	1084	690	1388	1712	1149	1690	823	408	833	529	935	946	886	1607
#1628_chr1_BS1353_CACGTG_1_sg4	GGGATCCCGCAGCACCCACG	1671	2096	1273	652	1606	1878	1156	1390	1033	769	989	1115	1066	2743	1025	1617
#1629_chr1_BS1353_CACGCG_1_sg1	GACTTGCGCGTGCGCACACG	2372	1470	1745	3312	2122	2799	1853	2623	1463	1480	1425	1381	1458	6318	1261	2553
#1631_chr1_BS1357_CACATG_2_sg1	AACCTGGTTGTTCATTCATG	1919	821	1482	1162	1906	1270	1355	1875	1459	1566	1346	1744	1437	1271	1318	1454
#1632_chr1_BS1363_CACATG_1_sg1	GTTGGTTGGAGCGAGCATGT	1119	10	929	11	903	483	790	107	739	79	770	36	717	43	674	13
#1633_chr1_BS1363_CACATG_1_sg2	TGTTGGTTGGAGCGAGCATG	1444	403	1012	385	1119	273	846	572	877	445	760	239	917	75	850	100
#1634_chr1_BS1365_CGCGTG_1_sg1	GTGTGCTGCCGGGGGCCGCG	2192	1580	1525	890	2171	1786	1684	1106	1519	1818	1435	1187	1477	1101	1444	2169
#1635_chr1_BS1365_CGCGTG_1_sg2	TGTGCTGCCGGGGGCCGCGT	1550	1329	1129	1164	1451	848	1235	752	968	1744	904	916	1136	1229	996	442
#1636_chr1_BS1365_CGCGTG_1_sg3	GGCATTCACTCGGACCCACG	1962	1016	1544	701	1874	1305	1389	1418	939	1497	861	1089	1111	498	1068	640
#1638_chr1_BS1366_CACGTG_1_sg1	ATCCGAGCCGAGACACGTGC	904	298	659	267	1122	651	716	854	481	858	498	301	603	731	559	449
#1639_chr1_BS1367_CACATG_1_sg1	TCTACATTGCATTGGGCACA	2063	5202	1694	2530	1713	3336	1351	3132	1461	1785	1381	2121	1386	828	1293	1411
#1640_chr1_BS1374_CACGCG_1_sg1	CAAGATGAAGGGTTGACACG	1428	1125	1170	1098	1315	1038	1128	742	957	1002	1015	1131	1082	1997	989	1241
#1641_chr1_BS1380_CACATG_1_sg1	GGGGATCCGGTGGTTCCACA	954	445	778	446	1003	1065	686	1218	604	1082	561	789	798	759	670	363
#1642_chr1_BS1380_CACATG_1_sg2	AAGCGCAGAACTGCACCATG	1766	1745	1401	2018	1877	1734	1407	3200	1164	1884	1124	1287	1249	2041	1142	1161
#1643_chr1_BS1380_CATGTG_1_sg1	GACGGAGGGCCACTCCCATG	1938	1536	1475	1194	1952	1518	1514	1931	1451	1465	1425	1008	1399	844	1302	457
#1644_chr1_BS1380_CATGTG_1_sg2	GGTCCCTTGGGCATCCACAT	1662	349	1170	1150	1532	1436	1108	840	1144	1338	928	663	1037	934	866	325
#1645_chr1_BS1380_CATGTG_1_sg3	TGGTCCCTTGGGCATCCACA	1135	596	796	397	978	919	733	1104	618	1298	546	549	729	1815	634	890
#1646_chr1_BS1380_CACGCG_1_sg1	CGATGACCACCTGCGACACG	2106	813	1566	1397	1901	2259	1494	2222	1272	1595	1167	844	1289	1026	1237	515
#1647_chr1_BS1380_CACGCG_1_sg2	GATGACCACCTGCGACACGC	809	409	604	1249	702	1361	588	251	537	553	449	548	606	315	449	273
#1648_chr1_BS1380_CACGCG_1_sg3	ATGACCACCTGCGACACGCG	1710	498	1631	2774	1475	1540	1157	628	1127	742	1047	1056	1040	809	1072	593
#1649_chr1_BS1381_CACATG_1_sg1	ATGATCTGAGGTGTCACATG	1553	1447	1112	627	1447	960	941	1054	1044	1324	985	940	1092	731	947	602
#1651_chr1_BS1381_CACATG_2_sg1	GAGTGCTATCTTTGGACATG	1643	1784	1321	1404	1743	1347	1187	2975	1228	1668	1151	1118	1129	1356	1098	765
#1654_chr1_BS1381_CATGTG_2_sg1	CTGAGACCAAGATAGCACAT	722	512	599	451	596	521	490	721	504	1215	534	664	408	1020	464	164
#1655_chr1_BS1381_CATGTG_2_sg2	CCTGAGACCAAGATAGCACA	1018	680	603	952	870	568	536	220	588	644	569	362	579	2266	499	609
#1656_chr1_BS1381_CATGTG_2_sg3	AGACCAAGATAGCACATGGG	1705	352	1159	1369	1421	1260	1040	978	1102	1453	989	654	1184	1197	1137	1838
#1657_chr1_BS1386_CATGTG_1_sg1	CAGCAACCCACCGCAGCATG	1676	800	1327	1661	1473	939	1273	1554	954	1084	984	929	1214	2372	1009	483
#1659_chr1_BS1393_CATGTG_1_sg1	TAATTAAGTGTTTCCATGTG	2768	1903	1874	3145	2317	2820	1763	2122	1810	3713	1876	2497	1744	947	1735	5077
#1660_chr1_BS1393_CATGTG_1_sg2	AATTAAGTGTTTCCATGTGT	1421	186	1080	499	1448	1266	940	1035	1015	979	1028	1202	1199	1486	1070	2169
#1661_chr1_BS1393_CATGTG_1_sg3	CCGGCAAGATGACCCACACA	1328	524	1149	767	1269	1517	975	793	872	871	893	798	1113	772	912	522
#1662_chr1_BS1395_CACATG_1_sg1	AGATGCCTCCTGTCACATGC	959	905	675	747	857	1154	640	632	541	483	480	590	555	669	520	455
#1663_chr1_BS1395_CACATG_1_sg2	GATGCCTCCTGTCACATGCT	2079	1256	1752	1463	1861	1989	1513	2078	1498	1383	1446	1260	1570	1152	1333	3503
#1665_chr1_BS1395_CACATG_2_sg1	CACCACCATCATCAATCACA	589	1584	388	200	548	1567	327	324	284	384	328	488	426	359	349	890
#1666_chr1_BS1396_CACATG_2_sg1	TATTGGCCACGTTAGTCACA	2032	1619	1358	1479	1601	2057	1187	1822	1277	3918	1097	1755	1192	1020	1103	1221
#1667_chr1_BS1396_CATGTG_1_sg1	CCTTTCATATCCATAACACA	521	189	430	1244	447	846	336	439	336	238	299	134	388	201	385	269
#1668_chr1_BS1399_CATGTG_1_sg1	GTAACAAAGTACCATGTGTG	1867	1209	1275	1216	2061	2608	1204	1051	1312	1748	1148	2061	1432	1328	1218	1756
#1669_chr1_BS1399_CATGTG_1_sg2	TCCCCTCCAACCCTCACACA	1463	1075	1184	1232	1432	2031	1118	1226	885	1602	846	597	1011	973	865	459
#1671_chr1_BS1401_CACGTG_1_sg1	TCCAGGAAGAGACACGTGCG	1764	585	1279	1872	1564	1261	1237	1820	1168	1343	1128	1706	1113	1069	1123	815
#1672_chr1_BS1401_CGCGTG_1_sg1	TAGAAGGGAAGGGTCCCGCG	1467	714	905	849	1323	1299	1165	1059	1011	721	1002	1037	1177	1142	947	710
#1673_chr1_BS1401_CGCGTG_1_sg2	AGAAGGGAAGGGTCCCGCGT	1544	1127	1208	295	1231	1260	972	582	1121	993	928	421	1150	1017	1155	1341
#1674_chr1_BS1401_CGCGTG_1_sg3	CCGGGCCCTGGTATCCCACG	1884	1025	1434	928	1870	1769	1245	1032	1221	1148	1124	966	1263	1022	1230	853
#1675_chr1_BS1401_CGCGTG_1_sg4	CGGGCCCTGGTATCCCACGC	1547	345	1165	1210	1583	1733	1078	959	978	1347	959	889	1110	1203	1038	546
#1676_chr1_BS1402_CACATG_1_sg1	ATTTCCTGCCCTCAAGCACA	1585	1150	1149	1663	1435	1173	1075	1248	892	1443	897	1013	994	786	900	958
#1677_chr1_BS1402_CACATG_1_sg2	TTTCCTGCCCTCAAGCACAT	540	728	428	574	516	411	393	791	346	486	305	431	320	813	349	1341
#1678_chr1_BS1407_CATGTG_1_sg1	GGCGGTGGCAGCGGCATGTG	1110	187	793	620	1161	1329	886	907	725	321	638	499	735	812	728	267
#1680_chr1_BS1409_CACGTG_1_sg1	TCAGTTTAGCCACAGCCACG	1526	1264	1132	1216	1493	1755	1089	641	900	1423	831	768	1122	719	1047	2874
#1681_chr1_BS1409_CACGTG_1_sg2	AGCTGAAGGTTGGTTCCACG	1157	497	919	785	1166	2548	950	736	637	593	770	810	809	371	723	1770
#1683_chr1_BS1413_CACGTG_1_sg1	TGGGGCGCGCAGACTCCACG	1153	390	901	1722	1198	1478	883	1128	816	754	761	907	749	906	792	647
#1684_chr1_BS1414_CACATG_1_sg1	AGGGAGATAAGCAGATCACA	1019	357	771	1052	862	661	636	374	590	980	592	418	775	203	676	156
#1685_chr1_BS1416_CACGTG_1_sg1	CAAAGGTGGTTTCACGTGAA	1925	1633	1480	846	1496	951	1123	877	1321	2079	1266	1396	1409	2089	1217	1415
#1686_chr1_BS1416_CACGTG_1_sg2	GCAAAGGTGGTTTCACGTGA	1567	744	1037	998	1401	1481	933	892	1157	567	977	337	1256	1094	998	2072
#1687_chr1_BS1417_CACGTG_1_sg1	GCTGCAGCCTCTGTACACGT	1243	561	1085	972	1127	400	921	877	806	680	696	587	875	1419	691	250
#1688_chr1_BS1417_CACGTG_1_sg2	AGCTGCAGCCTCTGTACACG	1913	1074	1478	1101	1931	2475	1293	2240	1303	1196	1259	831	1376	1923	1274	2146
#1689_chr1_BS1420_CACGTG_1_sg1	GGCTTCCCGGCCCCACCACG	2194	1553	1670	1214	2129	1464	1633	1324	1159	1812	1180	1609	1449	1542	1391	457
#1690_chr1_BS1420_CACGTG_1_sg2	CGGCGGCGGAGCCACGTGGT	1379	1049	1058	747	1484	1935	997	952	1045	1800	998	856	1048	1198	890	905
#1691_chr1_BS1420_CACGTG_1_sg3	GCGGCGGCGGAGCCACGTGG	1371	503	1011	762	1339	1607	987	405	672	378	792	648	938	669	876	575
#1692_chr1_BS1420_CACGTG_1_sg4	GTGGCGGCGGCGGAGCCACG	1286	639	1071	419	1334	840	1009	1791	855	875	807	1150	964	829	859	392
#1693_chr1_BS1422_CACGTG_1_sg1	GGGAGGGGCAAGCACGTGTG	1420	969	1219	1732	1516	1663	1025	1505	991	1001	911	1403	996	1441	944	1919
#1695_chr1_BS1438_CACGTG_1_sg1	GTGCACTGCAAGGAAGCACG	1236	460	971	757	1014	503	793	778	877	1608	819	581	874	2571	904	576
#1697_chr1_BS1439_CACATG_1_sg1	GAGAAATTTCAGGGATCATG	1422	597	891	365	1345	1264	917	1200	928	724	813	615	963	561	847	467
#1699_chr1_BS1441_CACATG_1_sg1	TTGTGCCAAGCAGGACACAT	1305	1082	950	728	1238	2279	921	612	859	1500	846	1030	896	954	860	772
#1700_chr1_BS1445_CACATG_1_sg1	GAGATGTTGTCAGTTCCACA	893	281	606	401	957	1508	712	943	424	772	429	617	599	385	475	200
#1701_chr1_BS1445_CACATG_1_sg2	TTCTTTATCTCTATACCATG	1433	736	1065	1133	1331	871	955	1172	930	926	1025	939	997	892	960	1048
#1702_chr1_BS1449_CACGTG_1_sg1	CTTCCCCCTTGTGCCACGTG	2359	1770	1736	1697	2308	2332	1888	1911	1485	1524	1486	1813	1532	2339	1293	1404
#1703_chr1_BS1449_CACGTG_1_sg2	TTCCCCCTTGTGCCACGTGA	1145	1697	835	250	1101	1166	851	1047	616	834	595	427	746	1213	731	513
#1704_chr1_BS1449_CACGTG_1_sg3	CTTACCACGACACCCTCACG	1936	1368	1468	1019	1765	1315	1305	1212	1220	1278	1084	770	1397	3752	1242	523
#1707_chr1_BS1451_CATGTG_1_sg1	CAGTGCTCCCTGCCATGTGG	1876	654	1165	2010	1463	1573	1251	1374	1042	773	1088	889	1222	998	1123	551
#1708_chr1_BS1451_CATGTG_1_sg2	TAAGGTCTCCACCACATGGC	1386	1103	1124	1605	1283	893	886	1685	790	767	698	1044	965	527	897	324
#1709_chr1_BS1451_CATGTG_1_sg3	GACATAAGGTCTCCACCACA	1489	804	1101	1011	1373	701	1002	2417	982	959	953	639	999	1271	906	585
#1710_chr1_BS1454_CATGTG_1_sg1	GGAAGGCGAGTCCATGTGAT	1929	2141	1469	552	1704	1692	1407	1049	1233	1484	1233	965	1308	982	1182	878
#1711_chr1_BS1454_CATGTG_1_sg2	GCCTTCCCTCCCCGATCACA	1413	654	1056	776	1281	1092	1003	1022	899	836	871	914	1038	788	1021	1730
#1712_chr1_BS1456_CACGTG_1_sg1	TCTTTAGTTCATCTTTCACG	1147	733	928	616	1306	756	810	1437	788	962	732	785	777	1225	751	321
#1713_chr1_BS1456_CACGTG_1_sg2	CTTTAGTTCATCTTTCACGT	1102	838	911	716	1041	985	676	571	842	494	765	456	882	1656	783	83
#1714_chr1_BS1456_CACGTG_1_sg3	TTTAGTTCATCTTTCACGTG	2500	2667	1941	1293	2333	3155	1651	1982	1529	3069	1696	2425	1905	2444	1712	7206
#1715_chr1_BS1457_CACGTG_1_sg1	GACCCAGTGGCCTGCCCACG	2231	2397	1526	1562	2318	1819	1742	2062	1366	2073	1343	2274	1420	2243	1381	677
#1716_chr1_BS1457_CACGTG_1_sg2	GGTCTCCAGGGGAGCCACGT	1673	1189	1325	1119	1615	1451	1182	868	1180	1020	1072	1170	1279	748	1132	1367
#1717_chr1_BS1457_CACGTG_1_sg3	CGGTCTCCAGGGGAGCCACG	1091	808	717	232	961	764	689	390	721	919	740	443	730	446	689	438
#1718_chr1_BS1462_CACGTG_2_sg1	TCCGCTAGCGCCGAGTCACG	2052	3058	1654	1053	1884	2671	1442	2263	1511	1586	1309	1233	1458	3276	1427	769
#1719_chr1_BS1464_CACATG_1_sg1	TAAGCTCTGGTAAGATCACA	859	372	663	488	810	412	584	732	530	529	533	687	626	413	574	2985
#1720_chr1_BS1464_CACATG_1_sg2	CTCTGGTAAGATCACATGGA	1584	539	1224	676	1434	2231	1081	1245	1042	995	956	627	1146	1142	1085	295
#1723_chr1_BS1466_CACGCG_1_sg1	CTGCTAATTGCTGCTCCACG	1448	901	1050	227	1372	1516	1041	1245	1003	871	1108	1203	1099	844	1022	1266
#1724_chr1_BS1466_CACGCG_1_sg2	TCACCGGGCTCCTGTCCGCG	1484	1219	955	824	1301	1575	1163	1235	776	740	783	889	942	1480	862	1615
#1725_chr1_BS1468_CACGTG_1_sg1	TCTACCTCCCAGGAACACGT	565	213	474	456	438	689	423	455	327	228	361	351	460	331	401	669
#1727_chr1_BS1468_CACATG_1_sg1	CACGCCTGGAGCCCCCCACA	2072	1713	1416	1050	2050	2191	1461	1201	1394	1303	1364	1464	1425	1554	1338	1638
#1728_chr1_BS1468_CACATG_1_sg2	GCCTGGAGCCCCCCACATGG	815	58	648	28	770	593	686	93	723	689	696	322	904	1148	848	621
#1729_chr1_BS1468_CACATG_1_sg3	GCCCGAGGCCACCATGTGGG	1658	796	1318	956	1459	885	1237	1768	1206	1532	1055	879	1124	2374	1224	1115
#1730_chr1_BS1468_CACATG_1_sg4	TGCCCGAGGCCACCATGTGG	1365	973	1076	908	1395	1443	840	730	921	862	813	568	1119	1165	1020	811
#1732_chr1_BS1468_CACATG_1_sg5	CCTGCCCGAGGCCACCATGT	1709	738	1408	941	1834	1242	1328	1278	1101	2650	1089	1480	1127	1660	1074	886
#1733_chr1_BS1468_CACATG_1_sg6	TCCTGCCCGAGGCCACCATG	2325	741	1612	1765	1860	1751	1463	1048	1442	1107	1393	1975	1550	3230	1476	1693
#1734_chr1_BS1468_CGCGTG_1_sg1	AATCTAGTCAAGACACGCGT	574	1275	426	342	438	451	480	394	343	236	361	169	364	585	386	44
#1735_chr1_BS1471_CACGTG_1_sg1	GCGCGCGGGGGGCGCACGTG	1800	896	1186	1483	1713	2224	1389	2487	1004	1966	1083	1548	1090	1354	911	858
#1736_chr1_BS1471_CACGTG_1_sg2	GCGCGCGCGGGGGGCGCACG	1972	1620	1542	900	2762	3299	1933	1927	1534	2502	1542	1644	1331	1403	1368	2123
#1737_chr1_BS1471_CACGTG_1_sg3	CGCGCGCGGGGGGCGCACGT	1725	1415	1234	623	2006	2081	1407	1625	1250	1623	1099	1797	1064	1296	1150	1077
#1738_chr1_BS1471_CGCGTG_1_sg1	AATCACGCCAACTCCCCGCG	2439	1245	2043	1204	2127	1691	1705	1185	1605	3018	1492	1655	1546	2027	1450	1844
#1739_chr1_BS1471_CGCGTG_1_sg2	ATCACGCCAACTCCCCGCGT	1764	409	1349	880	1714	1918	1269	1186	1208	1365	1036	736	1281	942	1120	629
#1740_chr1_BS1471_CGCGTG_1_sg3	GACAGCCCCCGGCCCACGCG	2403	2342	1856	975	2267	2039	1775	966	1614	2419	1399	1228	1590	2196	1600	1023
#1741_chr1_BS1471_CGCGTG_1_sg4	AGACAGCCCCCGGCCCACGC	2095	2115	1461	2538	2006	1242	1431	1432	1205	1539	1044	732	1209	705	1153	1188
#1742_chr1_BS1471_CGCGTG_1_sg5	CAGACAGCCCCCGGCCCACG	1846	1436	1436	1342	1807	805	1314	885	1247	1841	1197	1017	1190	652	1197	1486
#1743_chr1_BS1472_CACATG_1_sg1	GCTTGGCTGTGGTAACCACA	1499	890	1197	470	1349	1270	1104	1132	975	2007	1007	1665	1093	2420	976	151
#1744_chr1_BS1472_CACATG_1_sg2	GTCACACAGACCTAGCCATG	1536	873	1148	878	1512	1214	1073	1158	1156	1461	1036	876	1051	857	1009	1523
#1745_chr1_BS1473_CACATG_1_sg1	TGAGCGATGAGTTTGGCACA	1913	2386	1386	857	1720	1179	1212	987	1290	2438	1318	1476	1315	1725	1353	742
#1748_chr1_BS1477_CACGCG_1_sg1	CTCGCTCAGCCGCCACGCGT	1160	654	1021	490	1200	1105	914	1778	720	952	767	705	693	438	707	229
#1749_chr1_BS1477_CACGCG_1_sg2	CTGCGCTGCAGACCAACGCG	1574	540	1067	1386	1431	1804	1204	945	997	919	929	776	1051	701	1046	630
#1750_chr1_BS1477_CACGCG_1_sg3	CGCTGCAGACCAACGCGTGG	1544	566	1129	764	1442	1454	1139	1145	1030	1758	840	535	1072	2028	956	830
#1751_chr1_BS1481_CGCGTG_1_sg1	TAAAAAGAAAAGCAACACGC	364	120	273	425	314	447	265	74	186	101	210	305	272	207	244	92
#1753_chr1_BS1486_CACGTG_1_sg1	AACCATGAGCTCAAGACACG	1027	381	788	713	886	1886	743	707	715	685	777	299	906	1165	767	470
#1754_chr1_BS1486_CACGTG_1_sg2	ACCATGAGCTCAAGACACGT	555	744	398	82	507	1161	362	371	313	545	320	188	427	140	285	275
#1755_chr1_BS1490_CACGTG_1_sg1	GGTCAGCCCCTCCACGTGTG	2222	1464	1833	857	1827	2012	1658	1601	1444	2455	1489	1769	1599	1858	1465	1091
#1756_chr1_BS1490_CACGTG_1_sg2	GATGGGATCTACCGCACACG	2161	598	1538	805	1739	1922	1367	1567	1431	1534	1391	1014	1460	1962	1330	1187
#1757_chr1_BS1490_CACGTG_1_sg3	GGATCTACCGCACACGTGGA	1715	335	1315	730	1640	1196	1170	1055	1072	875	962	1133	1147	2497	1013	584
#1758_chr1_BS1490_CACGTG_1_sg4	GGGATCTACCGCACACGTGG	385	13	238	27	256	46	233	94	174	575	191	39	224	152	202	86
#1760_chr1_BS1493_CACGTG_1_sg1	CCCGCTGAACCTGGCCCACG	2207	642	1649	1534	2142	1714	1516	1788	1452	2127	1387	1650	1547	1697	1533	1109
#1761_chr1_BS1498_CATGTG_1_sg1	TGAAAGATAGTGTCACATGT	1153	537	886	193	1077	1124	809	1073	794	1126	772	649	920	771	834	802
#1762_chr1_BS1504_CATGTG_1_sg1	GTTCACACACATCGGTCATG	1757	671	1394	1585	1710	1819	1126	1110	1220	1947	1136	1500	1322	1131	1098	5287
#1763_chr1_BS1504_CATGTG_1_sg2	TTCACACACATCGGTCATGT	1207	1108	996	785	1168	1332	895	960	749	711	698	998	773	852	790	927
#1764_chr1_BS1504_CACGCG_1_sg1	GTGTGTCTGGATCTGCGCGT	1522	1911	1206	1288	1498	2116	1122	1393	901	1152	832	855	1072	2305	903	788
#1765_chr1_BS1504_CACGCG_1_sg2	TGTGTGTCTGGATCTGCGCG	1907	1568	1288	802	1630	2220	1346	732	1081	952	1163	1025	1152	878	1157	1411
#1766_chr1_BS1508_CGCGTG_1_sg1	ACAGTGCGTGCGCATGCGCG	1328	1182	1060	778	1430	1570	973	1575	745	972	785	1611	821	2142	750	1039
#1767_chr1_BS1512_CGCGTG_1_sg1	TCACCGTCGCCGCCGCGTGC	1712	637	1447	695	1921	971	1278	1587	867	710	840	526	999	1019	937	1427
#1768_chr1_BS1512_CGCGTG_1_sg2	CACCGTCGCCGCCGCGTGCC	1754	1355	1441	1389	2012	1992	1694	1447	966	2154	828	1692	977	1456	933	1034
#1769_chr1_BS1512_CGCGTG_1_sg3	GCGTGACAGTTCCCGGCACG	2265	1573	1874	939	2114	1929	1597	1648	1404	1414	1393	1302	1467	886	1313	739
#1770_chr1_BS1512_CGCGTG_1_sg4	TGACAGTTCCCGGCACGCGG	1093	443	885	1002	1223	406	832	590	715	1154	667	1048	822	1073	665	122
#1772_chr1_BS1513_CATGTG_1_sg1	TCTGTTCTCTGTGTCCATGT	1528	445	1244	1429	1394	2844	1101	1729	940	1202	902	792	1184	751	1001	574
#1773_chr1_BS1513_CATGTG_1_sg2	GTTCTCTGTGTCCATGTGGG	2110	743	1486	1678	1798	1906	1354	1914	1313	2101	1232	1017	1461	1117	1142	1377
#1775_chr1_BS1515_CACGCG_1_sg1	CTCCAGGAGGGGCCACGCGC	1655	1411	1187	719	1513	2192	1295	1515	918	1824	820	709	916	1356	786	636
#1776_chr1_BS1515_CACGCG_1_sg2	TCCAGGAGGGGCCACGCGCC	2028	1040	1556	1222	1938	1075	1482	1893	1170	801	1201	1066	1233	2023	1131	1977
#1777_chr1_BS1515_CACGCG_1_sg3	CTAGGACAGCGCCCGGCGCG	1841	1175	1378	1238	1746	2925	1423	1265	1050	1633	1021	1926	1167	1356	1113	1307
#1778_chr1_BS1516_CACGTG_1_sg1	GCCTCGGGAGCTACTGCACG	2162	1431	1818	1152	2047	2193	1430	1145	1417	1180	1446	1934	1551	1572	1431	558
#1779_chr1_BS1516_CACGTG_1_sg2	TCGGGAGCTACTGCACGTGG	1599	323	1173	1282	1156	1493	1005	1363	980	538	922	819	1100	733	1043	449
#1780_chr1_BS1518_CACATG_1_sg1	ACCGAGGCGCAGACACATGT	734	277	627	309	774	1053	568	285	330	393	353	365	466	187	445	554
#1781_chr1_BS1519_CACATG_1_sg1	TCTCAGAGTGATGTCACATG	2224	2481	1495	1247	1913	2125	1193	1212	1302	2158	1199	1334	1318	1650	1260	2231
#1783_chr1_BS1520_CACGCG_1_sg1	CCCTGCTTGGGACACCCACG	2065	889	1386	1360	1951	1724	1460	2140	1200	1225	1160	1465	1292	2581	1089	1467
#1784_chr1_BS1520_CACGCG_1_sg2	CCTGCTTGGGACACCCACGC	1750	930	1339	643	1773	1182	1396	1529	890	707	907	952	1071	1236	1017	706
#1785_chr1_BS1520_CACGCG_1_sg3	CTGCTTGGGACACCCACGCG	1762	892	1101	669	1538	2573	1134	1588	1082	1506	1007	945	1152	3284	986	620
#1786_chr1_BS1520_CACGCG_1_sg4	GGGCAGCAGGGACCCCGCGT	1763	953	1448	1047	1642	1572	1334	1053	1213	2678	1177	1531	1347	2685	1118	961
#1788_chr1_BS1522_CATGTG_1_sg1	GGAAAGGGAGGCTGGTCACA	1715	2555	1279	919	1430	989	1040	1082	1047	1264	1001	861	1068	1395	1094	772
#1789_chr1_BS1522_CGCGTG_1_sg1	GCGCGGATGCGGCACGCGAG	1542	301	1226	649	1830	1464	1248	2223	994	1090	882	902	1059	1017	1095	771
#1790_chr1_BS1522_CGCGTG_1_sg2	CGCGCGGATGCGGCACGCGA	1227	590	959	690	1498	2188	1211	1912	741	1643	735	913	756	711	710	692
#1791_chr1_BS1522_CGCGTG_1_sg3	CCGCGCGGATGCGGCACGCG	1915	411	1467	1108	1926	1613	1650	2795	1165	1893	1196	1589	1181	888	1090	367
#1792_chr1_BS1525_CACGTG_1_sg1	TCTCACTCTGCCCCACGTGT	1586	617	1308	954	1573	1567	1245	1646	951	550	951	1039	1039	848	1055	417
#1793_chr1_BS1525_CACGTG_1_sg2	GAGAAGCATCTCCAACACGT	1003	403	635	257	795	571	655	679	582	1148	591	456	712	605	589	315
#1794_chr1_BS1525_CACGTG_1_sg3	GGAGAAGCATCTCCAACACG	1482	634	1104	458	1177	2640	866	874	1011	594	917	908	991	862	994	716
#1795_chr1_BS1525_CACGTG_1_sg4	AGAAGCATCTCCAACACGTG	1177	1720	813	654	1084	1142	710	1088	850	1422	691	834	872	1261	713	320
#1796_chr1_BS1526_CGCGTG_1_sg1	AAATCCTATTAAATTGCGCG	954	1176	693	786	856	380	576	721	523	1208	511	867	629	1048	464	924
#1797_chr1_BS1526_CGCGTG_1_sg2	AATCCTATTAAATTGCGCGT	1107	388	727	297	970	1164	676	776	570	516	616	364	683	1158	650	436
#1798_chr1_BS1530_CACGCG_1_sg1	CCAGAGGGCGCGACATCGCG	2070	1764	1866	1704	2388	2158	1754	3066	1514	2188	1499	1341	1647	4033	1441	2028
#1799_chr1_BS1534_CATGTG_1_sg1	CCACCCTTCACATACACACA	1387	1933	995	1296	1152	1314	851	450	848	1381	718	654	837	835	741	441
#1800_chr1_BS1539_CACGTG_1_sg1	GCATACCAGCGCGCGTCACG	2004	1784	1455	1474	1920	3234	1563	2006	1134	1201	1184	1575	1193	1758	1024	478
#1801_chr1_BS1539_CACGTG_2_sg1	CAGCAAAGTGTTAAGGCACG	1268	571	1071	815	1093	786	853	980	906	1043	877	643	798	1488	814	189
#1802_chr1_BS1539_CACATG_1_sg1	TCCTCTACCTGAGCGCCACA	1175	299	982	976	1217	1147	830	671	817	987	721	894	845	1270	811	416
#1803_chr1_BS1539_CACATG_1_sg2	AACTGCGCGTGGTCGCCATG	2126	903	1589	1131	1822	1515	1453	1449	1212	1264	1273	1224	1479	997	1298	1094
#1804_chr1_BS1539_CACGCG_2_sg1	CAAGGTGGGAAAACTGCGCG	1733	864	1146	1065	1515	1358	1119	1274	957	1013	1008	1118	1169	630	1033	891
#1805_chr1_BS1540_CATGTG_1_sg1	CGGAACGGGCGCGACACATG	1344	1142	1159	674	1431	1685	1106	1114	928	671	885	867	911	1298	854	745
#1806_chr1_BS1540_CATGTG_1_sg2	TCGGAACGGGCGCGACACAT	1565	634	1318	1486	1470	2971	1191	1339	927	1629	900	871	1037	1065	904	1145
#1807_chr1_BS1540_CATGTG_1_sg3	ATCGGAACGGGCGCGACACA	1458	968	1070	2220	1519	1071	1016	687	824	626	867	837	954	1249	892	950
#1808_chr1_BS1540_CATGTG_1_sg4	GGAACGGGCGCGACACATGG	1235	1107	804	892	1057	1535	885	910	651	1037	732	460	852	1503	618	741
#1810_chr1_BS1547_CGCGTG_1_sg1	CAGAGTGACCGGCGGACACG	1849	1197	1246	1194	1491	1298	1212	1331	1116	1140	1156	1113	1229	1140	1010	1667
#1812_chr1_BS1550_CACGTG_1_sg1	TTTTCCACGCAGAAAACACG	835	1095	641	207	755	556	565	345	569	316	535	329	557	787	554	251
#1813_chr1_BS1551_CGCGTG_1_sg1	CCAGAGTGCTGACGACCGCG	1876	1859	1490	858	1835	2617	1479	1319	1283	909	1081	1196	1279	1112	1180	2946
#1814_chr1_BS1551_CGCGTG_1_sg2	CCATCGCGTTCGGAGCCACG	1705	1465	1359	1258	1543	1015	1292	1194	1028	1344	1007	1179	1076	843	1041	1904
#1815_chr1_BS1553_CACATG_1_sg1	AACGCAGCCATGCCACATGC	996	145	830	722	1134	370	771	1144	611	694	517	1002	676	1104	680	251
#1816_chr1_BS1553_CACATG_1_sg2	ATTCCCGCTCCACCTGCATG	2049	2493	1697	730	2036	1979	1498	2533	1393	3066	1459	1354	1567	1760	1337	583
#1817_chr1_BS1555_CACGTG_1_sg1	CGCCGCAACGCCTCGTCACG	1960	1103	1490	1240	2112	2548	1606	3041	1280	1156	1164	1741	1341	5949	1282	1255
#1818_chr1_BS1561_CACGCG_1_sg1	CAGGCCCTCCCGCCCACGCG	2836	2509	2026	2053	2760	2206	2361	3192	1854	2692	1902	1977	1846	2549	1955	1338
#1819_chr1_BS1561_CACGCG_1_sg2	GATCCCACGGGTCCGCGCGT	2167	1845	1726	1774	2183	2247	1646	2378	1541	3178	1430	2089	1413	4884	1313	1720
#1820_chr1_BS1561_CACGCG_1_sg3	AGATCCCACGGGTCCGCGCG	2327	1703	1878	2530	2435	1997	1841	1852	1577	2686	1482	1520	1477	1742	1416	2866
#1821_chr1_BS1561_CACGCG_1_sg4	CCCACGGGTCCGCGCGTGGG	1592	1384	1197	1758	1726	3073	1301	2346	983	3050	977	2030	982	1007	939	1354
#1822_chr1_BS1564_CACGTG_1_sg1	CATATGGTTGTCCAGCCACG	2098	1423	1560	2004	2196	1337	1572	1756	1632	1496	1433	1954	1415	2133	1381	1385
#1824_chr1_BS1564_CACGTG_1_sg2	TAGAGAGCAGGCCACGTGGC	1214	994	965	1411	1264	1460	969	878	691	1287	729	1077	824	1012	697	1600
#1827_chr1_BS1568_CACATG_2_sg1	TCTAGTTAATAAACATCATG	795	311	627	119	671	420	588	619	494	484	458	355	478	260	515	74
#1828_chr1_BS1571_CACGTG_1_sg1	TGTAAGGTGCCGAGCACGTG	1502	520	1027	706	1274	605	1007	842	946	752	855	944	988	2160	974	512
#1829_chr1_BS1571_CACGTG_1_sg2	GTAAGGTGCCGAGCACGTGT	1896	1959	1332	638	1480	2645	1225	921	1151	1257	1015	721	1236	1088	1149	427
#1830_chr1_BS1571_CACGTG_1_sg3	TTTTGACACCCACACGTGCT	2481	1782	1959	2932	2536	1566	1952	2627	1626	2534	1623	2152	1768	2778	1591	1563
#1831_chr1_BS1573_CACATG_3_sg1	TATATTTGCAGGCATGTGTG	1829	2250	1477	1635	1637	1544	1225	1328	1292	2144	1137	909	1297	1496	1183	1812
#1832_chr1_BS1575_CACGTG_1_sg1	GCGGAGCGACCGGTCCCACG	1892	2432	1393	2191	1944	1567	1254	1471	1234	1744	1147	1487	1228	1808	1137	832
#1833_chr1_BS1575_CACGTG_1_sg2	CGGAGCGACCGGTCCCACGT	1455	724	989	677	1348	1071	953	579	863	910	862	927	1016	662	862	440
#1834_chr1_BS1575_CACGTG_1_sg3	GAAAACCGAACCGGCCCACG	2169	1202	1490	2036	2149	1481	1783	2613	1456	3047	1352	1510	1406	2107	1352	1370
#1835_chr1_BS1575_CACGTG_1_sg4	AAAACCGAACCGGCCCACGT	1412	280	878	469	1362	1011	895	726	841	653	915	1014	876	1120	802	435
#1836_chr1_BS1575_CACGCG_1_sg1	ACACGCCCCTTTCCGCCACG	2257	1368	1807	1600	2320	1696	1918	2523	1497	3988	1533	2226	1598	1401	1427	2547
#1837_chr1_BS1575_CACGCG_1_sg2	TGCGTGCCAAAGCCGCGTGG	2345	1175	1742	767	2266	2102	1501	2375	1488	1198	1300	1012	1399	1750	1424	1159
#1838_chr1_BS1575_CACGCG_1_sg3	CAGTGCGTGCCAAAGCCGCG	1586	1567	1246	1399	1553	1422	1230	1141	1146	1670	1023	954	1121	1090	1087	859
#1839_chr1_BS1579_CACGTG_1_sg1	CTGTGAGGACGCCACGTGAG	1671	841	1210	605	1600	1980	1100	1430	1059	834	1038	1282	1156	1583	1068	932
#1840_chr1_BS1579_CACGTG_1_sg2	TCACGGGCTTCCCTCTCACG	2542	1148	1821	1136	2143	1759	1754	1881	1666	1199	1578	1286	1674	805	1641	1242
#1841_chr1_BS1579_CATGTG_1_sg1	TTCGATAAACTGCACATGGC	1209	857	961	675	1015	1215	811	1387	568	1192	523	424	848	768	685	469
#1842_chr1_BS1579_CATGTG_1_sg2	GACATTCGATAAACTGCACA	558	210	450	572	644	1131	560	499	404	367	409	282	445	551	373	111
#1843_chr1_BS1581_CACATG_1_sg1	TGGTCTCAGCGTCCAGCACA	1841	1001	1418	1641	1546	1194	1100	716	1080	810	1065	967	1277	1379	1147	552
#1845_chr1_BS1583_CATGTG_1_sg1	ACGGCCGAGCCCGCCGCATG	2403	1605	1933	1404	2298	1174	1942	1898	1637	2818	1495	1293	1618	1070	1392	795
#1846_chr1_BS1583_CATGTG_1_sg2	TCCGGGAGCCGGGCCACATG	1950	1016	1568	2266	1718	1955	1253	1553	1353	1657	1114	1197	1296	1442	1199	1063
#1847_chr1_BS1583_CGCGTG_1_sg1	GCCTGTGAGGAGGCGGCGCG	1029	903	855	206	979	859	869	854	759	712	649	530	754	509	661	848
#1848_chr1_BS1583_CGCGTG_1_sg2	CCTGTGAGGAGGCGGCGCGT	1241	953	1181	1106	1222	1386	958	899	998	657	892	820	943	1187	1004	1494
#1849_chr1_BS1583_CGCGTG_1_sg3	CTGTGAGGAGGCGGCGCGTG	1748	796	1372	1370	1618	1237	1187	1014	1191	1500	1154	1178	1144	1105	1135	6589
#1851_chr1_BS1587_CACGTG_1_sg1	GGGCTGTCTCCCCACGTGGC	1625	1530	1289	2259	1632	2283	1328	1341	882	1629	941	673	1034	897	987	1193
#1853_chr1_BS1587_CACGTG_1_sg2	AACTCCCCACCCCGCCACGT	2636	673	1835	558	2298	4304	1806	1277	1460	772	1441	798	1701	915	1512	1282
#1854_chr1_BS1587_CACGTG_1_sg3	CAACTCCCCACCCCGCCACG	2147	674	1591	1061	1841	1397	1641	1320	1125	1946	1111	1446	1330	1264	1196	488
#1855_chr1_BS1587_CACGTG_1_sg4	ACTCCCCACCCCGCCACGTG	2851	944	1989	1463	2569	1749	2014	2502	1722	3270	1737	1406	1840	1072	1692	654
#1857_chr1_BS1589_CACGTG_1_sg1	TATGTCTGGCTGGGCCACGT	1628	1454	1279	507	1867	1604	1238	1457	1090	954	1031	661	1156	1836	1092	1099
#1858_chr1_BS1589_CACGTG_1_sg2	ATGTCTGGCTGGGCCACGTG	1900	1631	1456	936	1932	1580	1588	1710	1198	2550	1000	1358	1448	814	1174	1529
#1859_chr1_BS1589_CACGTG_1_sg3	GACACATGGCAGGCCCCACG	1841	1325	1371	1573	1883	1628	1588	1587	1252	1576	1185	1538	1305	538	1239	1945
#1860_chr1_BS1589_CATGTG_1_sg1	CCCAAACTCCTACAGACACA	914	414	622	556	698	1571	607	705	461	683	425	580	553	842	489	211
#1861_chr1_BS1589_CATGTG_1_sg2	AACTCCTACAGACACATGGC	1408	728	947	1445	1314	1816	1051	1003	812	555	681	956	923	1396	829	391
#1862_chr1_BS1594_CACGCG_1_sg1	GTATGCCGGGAGCCACGCGG	1083	905	878	413	1030	837	804	366	713	1263	718	870	804	647	716	371
#1863_chr1_BS1594_CACGCG_1_sg2	CAGGTATGCCGGGAGCCACG	1478	996	1177	999	1401	1302	1104	1013	998	665	891	784	993	1348	892	797
#1864_chr1_BS1594_CACGCG_1_sg3	ACCCCCATCTCGCCTCCGCG	2160	1381	1430	769	1976	1662	1471	1360	1212	3038	1251	1032	1377	1739	1263	1271
#1865_chr1_BS1600_CACGTG_1_sg1	TCGGTTGTCGGCGGTCACGT	1700	1483	1323	2134	1511	1102	1193	1432	1181	1237	1115	1476	1169	1537	1029	583
#1866_chr1_BS1600_CACGTG_1_sg2	CTCGGTTGTCGGCGGTCACG	1704	620	1405	1555	1627	1704	1222	1144	1107	1713	1059	1619	1182	2854	1071	2470
#1867_chr1_BS1600_CATGTG_1_sg1	GTCTTCTCCTAGGGCGCATG	2081	1036	1388	696	1850	2224	1375	3636	1145	1654	1125	1318	1327	1390	1218	5184
#1868_chr1_BS1600_CGCGTG_1_sg1	GCCGCTTTGCGTCACGCGCT	1560	781	1144	1470	1681	2331	1226	1644	1095	1352	989	1356	1074	1895	970	687
#1869_chr1_BS1602_CACGTG_1_sg1	GTATTTGCAGAGCACACACG	1242	517	1031	1681	1204	1257	912	1321	798	821	770	484	886	668	850	923
#1870_chr1_BS1603_CACATG_1_sg1	ATAAGGAGCGCAGGCTCACA	2118	1299	1533	745	1884	2502	1471	1209	1297	1670	1391	1829	1462	717	1279	714
#1871_chr1_BS1605_CACATG_1_sg1	CAGTAACCTCCACTATCACA	747	167	548	196	657	877	480	428	398	1446	379	515	454	244	422	98
#1872_chr1_BS1605_CACATG_1_sg2	AACCTCCACTATCACATGGC	1190	823	855	516	1086	919	774	1120	496	374	546	750	741	1624	625	566
#1874_chr1_BS1607_CATGTG_1_sg1	CGGTAATGGGAGCCACATGT	1465	1330	1066	922	1421	2764	946	836	923	880	962	912	983	1467	855	1953
#1877_chr1_BS1613_CATGTG_2_sg1	TAAGAACTTGAACTCCACAT	1236	680	970	693	890	1122	718	798	768	668	671	500	904	538	770	815
#1878_chr1_BS1613_CATGTG_2_sg2	GTAAGAACTTGAACTCCACA	683	930	464	692	614	598	431	502	414	457	388	682	477	342	389	164
#1879_chr1_BS1616_CATGTG_1_sg1	GGTCACTCTATATCCATGTG	2114	1085	1673	1482	2089	2087	1408	1683	1363	1995	1405	2405	1642	1708	1439	1268
#1880_chr1_BS1616_CATGTG_1_sg2	GTCACTCTATATCCATGTGT	519	118	517	798	523	610	429	657	305	349	385	265	423	189	404	18
#1882_chr1_BS1617_CACGCG_1_sg1	GCGGAAGGAATGTCGCGTGG	1460	138	969	464	1333	778	922	816	806	398	797	313	883	506	944	7445
#1883_chr1_BS1617_CACGCG_1_sg2	AAAGCGGAAGGAATGTCGCG	1307	484	1033	490	1054	1096	889	815	769	817	891	793	844	865	827	826
#1884_chr1_BS1617_CACGCG_1_sg3	CGGAAGGAATGTCGCGTGGT	1498	758	988	1447	1264	1393	1017	1012	1049	1404	968	862	966	1181	914	745
#1886_chr1_BS1618_CATGTG_1_sg1	GGGTAGCTGTGCCACATGAC	1730	487	1141	756	1484	2972	1008	911	986	1134	936	1101	1077	1373	924	744
#1887_chr1_BS1622_CGCGTG_1_sg1	GGGTTCCCGCTGCGCGTGAT	1935	2280	1437	1448	1887	2589	1419	1667	1083	1316	1098	1109	1242	1112	1035	556
#1888_chr1_BS1625_CACGTG_1_sg1	CAGGGGTTGACAACACACGT	1446	1030	1075	665	1164	1159	798	427	825	858	822	915	950	873	944	1107
#1889_chr1_BS1625_CACGTG_1_sg2	GCAGGGGTTGACAACACACG	1309	1113	960	484	1326	863	933	755	926	1027	851	442	987	727	851	671
#1890_chr1_BS1625_CACATG_1_sg1	GAGCAACCCTGGGAACCACA	988	310	808	712	1206	1037	829	855	754	1259	636	539	647	420	703	499
#1891_chr1_BS1625_CACATG_1_sg2	CAACCCTGGGAACCACATGG	1512	153	1043	296	1150	1043	999	961	947	813	833	1052	1033	293	878	394
#1892_chr1_BS1625_CACATG_1_sg3	GGGCACTCCTTTCCACCATG	1998	400	1405	1171	1729	1342	1253	1116	1186	872	1190	1308	1343	2440	1208	937
#1893_chr1_BS1625_CATGTG_1_sg1	CCACTCAGCTAGCATGTGGC	1147	979	977	1271	1199	992	824	1491	771	1374	865	1006	789	1339	787	714
#1894_chr1_BS1625_CATGTG_1_sg2	AAGTCCACTCAGCTAGCATG	2616	1194	1999	779	2153	1943	1632	1888	1788	1873	1747	1272	1816	1951	1738	1621
#1896_chr1_BS1628_CACATG_1_sg1	GAAAGACTGCAGTCCGCATG	1596	2201	1217	1097	1585	1157	1201	1382	949	1380	1086	775	1053	1975	1054	675
#1897_chr1_BS1628_CACATG_1_sg2	GACTGCAGTCCGCATGTGGG	1515	735	1137	1025	1403	1602	1077	1672	990	2413	1050	1322	1053	991	966	879
#1898_chr1_BS1628_CACATG_1_sg3	AAAGACTGCAGTCCGCATGT	1947	1047	1386	1407	1865	2219	1248	1489	1160	2026	1021	1780	1249	2550	1127	4411
#1899_chr1_BS1629_CACGTG_1_sg1	CTTGGGATCTGGCACGTGAT	1678	847	1330	1186	1990	1096	1291	1874	1127	1619	980	1237	1294	1054	1103	1043
#1901_chr1_BS1630_CACGTG_1_sg1	TCTCCACCTTCCTCTTCACG	2788	2134	2050	974	2537	1871	1887	1775	1904	2082	1869	1408	2169	1586	1971	2175
#1902_chr1_BS1631_CACATG_1_sg1	AAATCTTTACTATTACATGT	1066	430	685	614	812	224	632	473	543	709	501	566	662	986	606	650
#1903_chr1_BS1631_CACATG_1_sg2	AAAATCTTTACTATTACATG	1167	950	849	390	1307	1654	819	670	752	1171	737	847	717	2469	637	348
#1904_chr1_BS1631_CGCGTG_1_sg1	GAGGCCCTGGGTGGAACGCG	1482	342	1264	617	1403	1625	1069	1159	1073	1666	987	805	1109	666	1065	443
#1907_chr1_BS1634_CACGTG_2_sg1	CGTGCACACAAACACGTGGA	1227	943	908	537	1090	1109	760	1128	894	1304	743	319	857	3166	812	479
#1909_chr1_BS1635_CACGTG_1_sg1	GCGAAGCCAGGGGCCCACGT	1484	1383	1064	392	1342	826	932	1265	873	749	868	560	900	765	900	1149
#1910_chr1_BS1635_CACGTG_1_sg2	AAGCCAGGGGCCCACGTGGG	2039	2764	1566	920	1912	1342	1563	2491	1484	1651	1233	1563	1405	1454	1190	2352
#1911_chr1_BS1635_CACGTG_1_sg3	CCTGGAGCTCCCTCCCACGT	2496	966	1621	835	2055	1385	1502	2743	1337	1779	1258	580	1541	619	1321	1116
#1913_chr1_BS1639_CATGTG_1_sg1	TTGTGTGGACAGTATTCATG	1519	488	1191	592	1459	1611	1000	919	971	710	1051	1353	1049	1172	967	419
#1914_chr1_BS1647_CACGTG_1_sg1	TGACGTACGTCGTGCACACG	2334	1171	1589	2768	1973	2046	1628	2034	1622	2505	1483	1962	1528	1360	1456	3744
#1915_chr1_BS1650_CATGTG_1_sg1	GGGTACTGTAGTCCAACATG	1704	878	1130	1296	1562	1327	1198	871	931	1599	956	1020	1155	1126	1073	1397
#1916_chr1_BS1650_CATGTG_1_sg2	CGAGTGGCCAGTCCACATGT	1287	1941	972	1301	1332	1485	1034	1804	854	1060	825	947	931	1597	805	329
#1917_chr1_BS1650_CACGCG_1_sg1	GCAGAGAGACTGTGGGCGCG	1603	1010	1212	961	1559	1426	1132	1853	1035	582	881	1014	1127	1130	1078	438
#1918_chr1_BS1651_CACGCG_1_sg1	CTCCCGCCCAGTTCGCGTGT	1351	764	1137	653	1369	4292	1032	1245	864	1265	858	1585	1054	819	898	461
#1919_chr1_BS1656_CACGCG_1_sg1	CTCTTCTTTCGCGGGTCACG	2110	644	1598	705	1844	2054	1442	1079	1213	827	1267	1216	1444	1609	1323	1681
#1920_chr1_BS1657_CACGTG_1_sg1	AGAATAGGGCAGAGAGCACG	978	371	718	520	644	846	609	324	653	202	504	717	668	449	582	192
#1923_chr1_BS1661_CACATG_1_sg1	TTGATGGTCGTTGTCCCATG	2035	710	1518	1202	1795	1307	1287	1038	1482	1100	1281	1170	1504	2150	1279	473
#1924_chr1_BS1662_CACATG_1_sg1	TATGAGAATGTTCATGTGCT	1433	874	1121	694	1427	1835	972	2382	968	1231	903	1107	975	1942	1038	649
#1925_chr1_BS1663_CACGCG_1_sg1	AAGCGCCCGGGGTGGCCACG	1817	782	1316	706	1774	2047	1295	1128	1105	1755	1021	759	1226	4933	1055	981
#1926_chr1_BS1663_CACGCG_1_sg2	AGCGCCCGGGGTGGCCACGC	1343	334	1045	365	1465	1293	954	976	770	1382	579	434	887	858	765	426
#1927_chr1_BS1663_CACGCG_1_sg3	GCGCCCGGGGTGGCCACGCG	1986	1275	1533	1645	2143	902	1526	1865	1250	1284	1153	786	1301	1161	1324	876
#1928_chr1_BS1663_CACGCG_1_sg4	GACACCCTCCGGGCCCCGCG	1496	269	1042	883	1589	1071	1115	900	1011	1188	859	1172	1011	1038	879	2975
#1929_chr1_BS1663_CGCGTG_1_sg1	GGAGGTGGGTTCATCCGCGT	2063	1549	1430	1146	1788	2753	1370	1002	1192	977	1157	737	1304	1168	1204	752
#1930_chr1_BS1663_CGCGTG_1_sg2	GAGGTGGGTTCATCCGCGTG	1841	693	1418	859	1800	1904	1446	1942	1310	2074	1361	1278	1437	2107	1227	559
#1931_chr1_BS1663_CGCGTG_1_sg3	AGGAGGTGGGTTCATCCGCG	1511	1465	1095	1476	1346	1534	1015	1553	915	1103	952	1478	975	854	929	812
#1932_chr1_BS1663_CGCGTG_1_sg4	ACCCCGGGCGCTTCCCCACG	2605	1687	2005	1348	2312	3775	1792	2582	1519	1673	1520	2213	1615	2032	1436	2584
#1933_chr1_BS1667_CACATG_1_sg1	ACAGCCCCTGCGCCACATGG	2472	2446	1669	1148	2230	3030	1680	1976	1401	1688	1316	1372	1664	1646	1470	1738
#1935_chr1_BS1667_CACATG_1_sg2	CAGGCTGACTGACCACCATG	1597	788	1181	1011	1730	1607	1261	1129	1052	966	958	1090	1212	1331	990	4828
#1937_chr1_BS1669_CACATG_1_sg1	TAAATACAGAAAGAAACATG	509	96	388	128	562	270	449	512	373	216	333	194	470	921	376	62
#1938_chr1_BS1672_CACGTG_1_sg1	CGTGGGCACCTGGGAACACG	1422	1745	1176	1093	1258	798	978	1034	905	645	824	558	948	998	888	465
#1939_chr1_BS1672_CACGTG_1_sg2	GGCACCTGGGAACACGTGGC	1621	779	1024	578	1468	2109	1234	1942	859	938	754	548	879	2262	815	224
#1940_chr1_BS1672_CATGTG_1_sg1	GTTGGGGCAAGGGTAACACA	1361	850	957	863	1309	2708	935	1028	758	837	812	683	855	1146	844	321
#1941_chr1_BS1672_CACGCG_1_sg1	CGTGTTCCCAGGTGCCCACG	1836	671	1394	1294	1829	1050	1192	883	1148	1099	1126	1545	1240	1640	1199	1153
#1942_chr1_BS1672_CACGCG_1_sg2	GTGTTCCCAGGTGCCCACGC	1681	1228	1167	964	1558	1612	1158	1351	1037	1130	893	683	1103	899	964	899
#1943_chr1_BS1672_CACGCG_1_sg3	CCTTCGCGCTTGGCCCGCGT	1662	1271	1290	1308	1604	1865	1381	1835	1261	1625	1161	1467	1157	964	1127	729
#1944_chr1_BS1672_CACGCG_1_sg4	GCCTTCGCGCTTGGCCCGCG	1892	2283	1448	1222	2118	2509	1559	2821	1185	1869	1173	1594	1319	1220	1225	390
#1947_chr1_BS1675_CACGTG_1_sg1	GGGGGCGCGGCCGCCACGTG	1358	808	1006	1681	1639	2093	1290	1731	864	1030	744	1137	933	1099	751	2110
#1948_chr1_BS1675_CACGTG_1_sg2	CCGCGCCACTCCCCACGTGG	1838	1816	1552	870	1708	969	1266	1243	1116	1503	1194	1213	1312	1280	1277	1557
#1949_chr1_BS1675_CACGTG_1_sg3	CCCCCGCGCCACTCCCCACG	2646	1260	1856	1861	2478	3092	1916	1537	1529	1887	1546	1611	1705	1404	1466	3250
#1950_chr1_BS1675_CACGCG_1_sg1	GGGCGGGAATTCAGCTCGCG	1331	576	1033	622	1643	1916	1134	1088	1000	854	787	591	976	928	951	1651
#1952_chr1_BS1677_CACATG_1_sg1	ATGGCGGACAGACACATGGC	1485	462	1119	1235	1492	1491	1208	921	916	1347	1081	1141	974	1173	883	1013
#1953_chr1_BS1677_CACATG_1_sg2	ATAAATGGCGGACAGACACA	1412	1537	1070	951	1196	1912	964	1114	933	1689	953	1287	1057	669	880	906
#1954_chr1_BS1677_CGCGTG_1_sg1	GAGCCCTCCAGCTGGCCGCG	2165	1027	1823	988	2067	2076	1837	1813	1435	2262	1403	1528	1637	1525	1225	1089
#1955_chr1_BS1677_CGCGTG_1_sg2	AGCCCTCCAGCTGGCCGCGT	1766	1173	1258	551	1479	1336	1166	814	1213	1178	1113	717	1340	1329	1138	656
#1956_chr1_BS1677_CGCGTG_1_sg3	CTGAGGCGTGGTCTCCCACG	2116	2020	1546	1696	2115	2215	1564	1038	1413	954	1415	1274	1427	1145	1411	1470
#1957_chr1_BS1681_CACATG_1_sg1	ATATGCCTGTACAGCATGTG	1825	1052	1257	1577	1670	1989	1169	1133	1249	1100	1108	908	1272	781	1160	1764
#1961_chr1_BS1686_CATGTG_1_sg1	TTCCACCCTCAGGCCATGTG	2001	870	1551	1285	1928	2094	1422	1221	1495	1194	1319	1403	1466	1863	1303	413
#1962_chr1_BS1686_CATGTG_1_sg2	AGAGACACTATGTCCACACA	1432	854	875	786	1182	2197	901	1302	853	1805	776	436	884	848	870	525
#1963_chr1_BS1686_CATGTG_2_sg1	TGGATGTGGTGCAGGACACA	2102	1184	1343	729	1947	2288	1341	993	1264	1411	1151	859	1328	1246	1286	728
#1964_chr1_BS1687_CACGTG_1_sg1	ATCAGTTCTGGATCAACACG	1542	786	1172	1743	1336	1391	960	1833	919	685	907	855	1021	886	931	211
#1965_chr1_BS1693_CACGTG_1_sg1	GGTGGTGCCCCGTCACGTGC	1561	1578	1200	1203	1433	1727	1124	530	677	994	664	1177	1064	769	863	534
#1966_chr1_BS1693_CACGTG_1_sg2	CAGGTGATTCCGGCACGTGA	926	653	745	1159	1047	1016	630	506	565	1490	502	362	696	513	630	324
#1967_chr1_BS1693_CACGTG_1_sg3	AGGTGATTCCGGCACGTGAC	1503	648	1079	1740	1390	1923	1162	1050	939	2096	854	1268	921	557	888	1372
#1968_chr1_BS1696_CACGTG_1_sg1	TGTCTACTTCAGGCAGCACG	2170	1261	1643	1417	2001	2028	1409	1942	1473	1518	1295	581	1406	2049	1484	2906
#1969_chr1_BS1697_CATGTG_1_sg1	ACCACCATGCCCATACCATG	2068	1098	1534	1407	1916	1251	1620	2391	1246	1328	1227	1226	1404	1679	1256	1634
#1970_chr1_BS1697_CATGTG_1_sg2	TCCCTTCCTAGCTCTCCACA	2016	393	1533	1357	1763	1642	1344	1814	1160	1478	1130	966	1327	2736	1200	960
#1971_chr1_BS1700_CACGTG_1_sg1	CTACATTTGACCCCACGTGG	1834	1267	1423	482	1648	1255	1310	1678	1273	809	1207	1253	1317	1057	1238	1637
#1972_chr1_BS1700_CACGTG_1_sg2	GGCCTACATTTGACCCCACG	2236	693	1409	1990	1882	2925	1502	1880	1150	1851	1131	1505	1273	847	1228	1315
#1973_chr1_BS1700_CACGTG_1_sg3	ATGAGCCCAAACCACCACGT	1811	1502	1295	340	1701	2041	1175	1174	1055	1022	1108	725	1264	1187	1107	714
#1974_chr1_BS1700_CACGTG_1_sg4	TATGAGCCCAAACCACCACG	1930	3088	1427	2679	1563	1715	1369	1896	1141	1565	1096	975	1138	1067	1057	677
#1975_chr1_BS1700_CACGTG_1_sg5	TGAGCCCAAACCACCACGTG	1711	1941	1261	790	1664	1207	1246	1278	1171	1091	1065	651	1289	592	1107	1012
#1976_chr1_BS1700_CATGTG_1_sg1	CCCACTAGTGGTTAAGCACA	2130	2591	1558	1779	1871	2066	1389	2415	1364	2044	1285	1500	1584	2619	1276	539
#1977_chr1_BS1708_CATGTG_1_sg1	TTACCAAAGAATGACATGTG	2168	977	1440	1478	1694	1357	1271	1173	1143	1413	1215	908	1324	3699	1222	423
#1978_chr1_BS1712_CATGTG_1_sg1	GCAGACACAGGGGCGCCATG	1730	1060	1191	438	1503	1002	1199	878	894	1155	1028	2528	1173	937	1042	952
#1979_chr1_BS1712_CATGTG_1_sg2	ATCTTGGTAACTCGGCCACA	2163	1176	1499	2171	1967	3502	1438	999	1460	2373	1435	1923	1565	1220	1443	433
#1980_chr1_BS1713_CACATG_1_sg1	CATCTTGAAGAATATTCACA	683	884	473	212	753	445	527	342	470	235	450	309	512	703	413	304
#1981_chr1_BS1713_CACATG_2_sg1	AGAATATTCACATGGTCACA	1608	909	1348	1004	1619	2180	1245	1574	1158	1546	1096	1193	1059	1675	1084	954
#1982_chr1_BS1713_CACATG_3_sg1	ATACACAGTTGCTGCACATG	1851	854	1237	1743	1754	1321	1170	1654	1121	1076	1111	1209	1202	1356	1121	1099
#1983_chr1_BS1720_CGCGTG_1_sg1	ACGGGGCTACGGCCGCGTGT	2280	1571	1805	2408	2595	2750	1824	1928	1482	3306	1456	1640	1610	1923	1358	2137
#1984_chr1_BS1720_CGCGTG_1_sg2	CGGGGCTACGGCCGCGTGTC	1930	2352	1483	1514	2069	2625	1614	2068	1360	1761	1342	1801	1433	1285	1282	1252
#1985_chr1_BS1720_CGCGTG_1_sg3	TCGCCACCGGGCCCGACACG	2511	2539	1942	2440	2238	2885	1715	2686	1380	1904	1474	1382	1482	1104	1344	1426
#1986_chr1_BS1721_CACGTG_1_sg1	CAGGGTTCCGTTTCCACGTG	1602	1858	1189	1519	1687	4570	1075	1345	1146	1853	1083	1429	1069	1164	1038	468
#1987_chr1_BS1721_CACGTG_1_sg2	AGGGTTCCGTTTCCACGTGT	1290	130	1024	419	1338	837	908	1066	962	1484	984	605	1081	670	990	373
#1988_chr1_BS1721_CACGTG_1_sg3	TCCTCCCATGTTCCCACACG	2207	1138	1476	775	1762	2022	1399	1058	1353	1506	1345	882	1663	2461	1430	972
#1989_chr1_BS1722_CATGTG_2_sg1	CATCAGCATGGTGACCCATG	2445	2519	1962	1660	2073	4254	1719	2257	1615	1587	1519	2391	1653	1368	1613	1107
#1990_chr1_BS1722_CATGTG_2_sg2	CCGAGTTAAGCTTGTCCACA	2216	1104	1542	888	2043	1895	1489	2567	1235	1396	1272	2049	1486	1664	1240	1020
#1991_chr1_BS1722_CATGTG_2_sg3	CGAGTTAAGCTTGTCCACAT	1817	596	1297	779	1400	1195	1031	874	981	634	893	1572	1096	791	1073	591
#1992_chr1_BS1723_CACGTG_1_sg1	TAAGCCCTTACCAGCCCACG	2262	860	1624	1409	2006	2503	1649	1626	1337	531	1305	1267	1647	768	1452	1498
#1993_chr1_BS1723_CACGTG_1_sg2	TGATGAGAAGGGAAGCCACG	1714	969	1280	1316	1444	1019	1100	1608	1005	1586	954	868	1128	988	1024	603
#1994_chr1_BS1723_CACGTG_1_sg3	GATGAGAAGGGAAGCCACGT	1171	208	790	367	875	727	802	1192	688	293	695	653	806	1328	704	810
#1995_chr1_BS1725_CACGTG_1_sg1	TCCGGGCTCCCACGCACGTG	1574	617	1274	1196	1532	2524	1299	1573	1043	2366	984	704	1102	948	1065	4152
#1996_chr1_BS1725_CACGTG_1_sg2	CCGGGCTCCCACGCACGTGT	1561	1663	1283	992	1637	1518	1250	719	832	1248	897	749	1040	2802	984	369
#1997_chr1_BS1725_CACGTG_1_sg3	AAGCTGTGCCCACACGTGCG	1560	954	1109	1592	1406	1946	1294	1083	966	1573	1170	1019	1033	1540	938	944
#1998_chr1_BS1726_CACGTG_1_sg1	CGAAGGGCAGCACGGACACG	1524	2105	1244	776	1722	2353	1214	1033	1118	975	912	879	1026	1324	1086	880
#1999_chr1_BS1726_CACGCG_2_sg1	CGCGCCGGGTCGCTCTCGCG	1730	1157	1363	653	1714	1016	1284	1681	960	579	1114	736	1054	1141	991	1078
#2000_chr1_BS1729_CACATG_1_sg1	CTCCGCCTGCTCTGCACATG	1914	862	1403	1262	1738	1835	1276	1277	1128	997	1099	1189	1202	1036	1187	1327
#2005_chr1_BS1737_CGCGTG_1_sg1	CCGCCCCGCCGTCGCGTGCG	1855	1477	1305	928	2266	2914	1669	1935	1191	2432	1153	1897	1290	2370	1058	882
#2006_chr1_BS1737_CGCGTG_1_sg2	ATGGCGACCCGCGCACGCGA	1103	504	779	364	1104	782	863	1645	597	758	628	447	622	1558	580	1334
#2007_chr1_BS1737_CGCGTG_2_sg1	GGCGCTGCCCAGGCTCACGC	1107	799	724	460	979	2103	820	431	525	490	572	441	648	602	603	225
#2010_chr1_BS1743_CACGCG_1_sg1	TTTGCCACAGGGTGTCCACG	1836	2309	1383	1456	1902	2175	1441	1466	1210	1278	1257	1442	1410	1020	1243	1868
#2011_chr1_BS1743_CACGCG_1_sg2	TGGGGACCCCGGAGGCCGCG	1593	1183	1397	1200	1657	1762	1127	1355	1074	1059	1027	1045	1077	1347	1068	533
#2012_chr1_BS1745_CATGTG_1_sg1	GCATTTTGTTCCAGGCCATG	1606	1703	1242	741	1832	1486	1360	2231	1222	1470	1099	1038	1084	1048	997	935
#2013_chr1_BS1745_CATGTG_1_sg2	TAGTTCACTCACAGGCCACA	1418	384	1012	562	1222	2263	934	1159	936	746	732	896	878	522	847	804
#2014_chr1_BS1746_CACGTG_1_sg1	ACCGTGTCTGTCTGGCACGT	1973	763	1601	1600	1785	3258	1365	2012	1294	1576	1243	2139	1465	1890	1293	2434
#2015_chr1_BS1746_CACGTG_1_sg2	AACCGTGTCTGTCTGGCACG	2930	2484	2317	2833	2748	5365	2226	3313	1941	2266	1935	3159	1914	1849	1732	3318
#2016_chr1_BS1750_CGCGTG_1_sg1	TCGGTTTCCTCGCGCGTGTC	1860	1852	1485	2205	2133	1908	1449	2263	1234	2650	1072	1893	1214	1178	1146	774
#2017_chr1_BS1750_CGCGTG_1_sg2	AGACCTCCCAGACACGCGCG	1979	1156	1386	801	1891	2852	1298	1755	1146	1682	1013	867	1204	1204	1135	667
#2018_chr1_BS1750_CGCGTG_2_sg1	GGGCCCGGCACCCCGCGTGG	1337	466	1147	1237	1323	1619	1135	1459	804	1220	750	660	919	564	929	792
#2019_chr1_BS1750_CGCGTG_2_sg2	GGCCCGGCACCCCGCGTGGA	1808	1113	1277	1274	1776	3002	1279	1055	1062	752	988	967	1069	1763	977	1899
#2021_chr1_BS1750_CGCGTG_2_sg3	CCCTCCCCTCGCCCTCCACG	2118	735	1659	953	1956	2290	1571	1666	1342	1733	1283	1534	1527	1492	1279	1424
#2022_chr1_BS1750_CGCGTG_2_sg4	CTCCCCTCGCCCTCCACGCG	2852	1983	1929	914	2650	1757	2052	1572	1598	1333	1488	1451	1777	2118	1766	846
#2023_chr1_BS1750_CGCGTG_2_sg5	CCTCCCCTCGCCCTCCACGC	1769	75	1207	91	1320	376	1046	430	926	411	1030	417	1384	712	1271	856
#2024_chr1_BS1751_CACGCG_1_sg1	GCCTGTGTATGCCTGCACGC	1510	533	1138	1125	1548	1388	1239	1524	1095	1455	952	1206	1063	812	905	220
#2025_chr1_BS1751_CACGCG_1_sg2	TGCCTGTGTATGCCTGCACG	2156	1806	1643	1363	2047	2016	1598	1877	1600	1864	1481	1141	1726	1437	1517	1670
#2026_chr1_BS1751_CACGCG_1_sg3	CCACGAGCCATCCCGCGTGC	1561	2649	1142	567	1536	863	1068	822	919	1100	739	690	873	775	783	380
#2027_chr1_BS1757_CACATG_1_sg1	GTTTGGGATATTTCACATGC	1318	852	943	1097	1018	1017	789	972	704	668	705	666	856	492	728	488
#2028_chr1_BS1759_CGCGTG_1_sg1	GGACGTGGTCCCACAGCACG	1669	1189	1282	457	1466	1338	1231	1718	1038	1006	1173	896	1387	2199	1151	1117
#2029_chr1_BS1762_CACGTG_1_sg1	AGGGCCAGGGCTGAGTCACG	1536	744	1232	653	1368	1012	1111	1297	918	956	877	667	1117	800	926	1325
#2030_chr1_BS1765_CATGTG_1_sg1	GTTCCTGCGTGCACTCACAT	1231	1191	966	1643	1209	679	897	302	836	596	726	594	896	667	787	934
#2031_chr1_BS1765_CATGTG_1_sg2	TGTTCCTGCGTGCACTCACA	1520	602	1066	821	1528	756	1105	1105	1127	1186	989	1590	1025	668	1004	823
#2034_chr1_BS1775_CGCGTG_1_sg1	CAGCTGCAGCGGGACCGCGT	1312	673	960	182	1231	739	993	910	793	351	727	154	953	1135	783	1128
#2035_chr1_BS1775_CGCGTG_1_sg2	AGCTGCAGCGGGACCGCGTG	1960	1321	1470	1225	1583	1061	1196	887	1106	1616	1105	874	1255	1602	1098	864
#2036_chr1_BS1775_CGCGTG_1_sg3	GCAGCTGCAGCGGGACCGCG	1475	1061	1225	1048	1381	1379	1099	1432	907	2253	934	1165	983	1153	923	479
#2037_chr1_BS1775_CGCGTG_1_sg4	GTCCCGGGGCCCACCCCACG	1876	462	1356	702	1762	1447	1297	920	1087	964	1063	1202	1380	3029	1257	626
#2038_chr1_BS1777_CACGCG_1_sg1	ACCGTCCTACTACGCGTGTG	2424	2994	1899	2487	2269	2634	1672	1259	1500	1682	1442	1220	1592	1392	1368	1652
#2040_chr1_BS1778_CACATG_1_sg1	TGAGATGGGTAGAGTCCATG	1602	1090	1025	782	1414	1092	1007	1386	986	808	1110	782	995	842	1097	891
#2041_chr1_BS1778_CACATG_1_sg2	AGATGGGTAGAGTCCATGTG	1671	831	1082	883	1420	1496	1101	1411	1084	718	911	863	1223	447	1050	1142
#2042_chr1_BS1778_CACATG_1_sg3	GAGATGGGTAGAGTCCATGT	1611	802	1176	649	1364	2230	1151	1277	1077	1045	1000	956	1277	651	1138	284
#2043_chr1_BS1782_CATGTG_1_sg1	CAGTATTTCTGGAAGGCATG	1859	1377	1294	1068	1658	1955	1071	775	1176	1424	1039	1563	1193	1648	1124	2639
#2044_chr1_BS1783_CACATG_1_sg1	CAGGGCCTCAGGGCACCACA	1611	1215	1269	1537	1844	891	1471	1572	1236	3305	1085	695	1173	2287	1155	1799
#2046_chr1_BS1783_CACATG_1_sg2	GAATGTATCTAGGGCCCATG	1247	658	1053	587	1199	1098	878	1290	984	1245	839	733	947	1709	904	559
#2047_chr1_BS1784_CACGTG_1_sg1	TCCCCGTGTCTGTCTTCACG	1935	882	1407	347	1770	2069	1388	1171	1288	2073	1260	760	1410	1014	1353	5096
#2048_chr1_BS1784_CATGTG_1_sg1	TTTCTGCCTCCGTCGGCACA	2480	1587	1777	2135	2297	2579	1641	1881	1544	2531	1447	2384	1554	2460	1533	3929
#2049_chr1_BS1785_CACATG_1_sg1	GGCAGGTGAGAGTTCTCACA	1417	1097	982	862	1280	1190	937	2647	886	515	899	606	1007	425	872	316
#2050_chr1_BS1786_CACATG_1_sg1	TTCCCGGCCCCTAAACATGT	1104	298	736	382	1008	852	782	736	526	421	546	442	695	223	584	191
#2051_chr1_BS1786_CACATG_1_sg2	CTTCCCGGCCCCTAAACATG	2258	1640	1723	1032	2111	3864	1651	2190	1426	1455	1278	985	1573	1019	1305	1679
#2052_chr1_BS1786_CGCGTG_1_sg1	TGCTCACCACTTCCCTCGCG	2845	2685	2311	3066	2882	2836	2108	2527	1804	2560	1584	1935	1834	1405	1732	2691
#2053_chr1_BS1786_CGCGTG_1_sg2	TTCTTAGGATGGCCACGCGA	1347	1129	1065	1128	1430	1290	883	1754	727	1587	678	708	944	632	832	731
#2054_chr1_BS1786_CGCGTG_1_sg3	GTTCTTAGGATGGCCACGCG	1186	478	885	1183	1155	1477	846	1645	765	1272	772	1017	770	896	845	1538
#2056_chr1_BS1789_CACATG_1_sg1	CTACCTGGAAAAATGCACAT	509	221	478	258	508	519	451	794	351	397	336	324	385	154	353	1261
#2057_chr1_BS1789_CACATG_2_sg1	AGGTTCCATTTTTACATGTG	1812	1698	1205	2948	1455	2840	1206	1852	1042	1936	1094	1053	1235	1930	1014	2717
#2058_chr1_BS1791_CATGTG_1_sg1	GGGGGAGGGTGACATGTGAG	1451	920	1075	1933	1290	1958	1011	872	981	1459	893	1284	946	1092	785	1016
#2059_chr1_BS1791_CACGCG_1_sg1	GGACACCACTTGCACGCGTC	1919	1612	1466	934	2006	3764	1431	997	1203	1668	1063	967	1150	1161	1035	3953
#2060_chr1_BS1791_CACGCG_2_sg1	CGCGCGCTGCCCCCGCCACG	2093	598	1441	1788	2064	1595	1685	3669	1045	1925	1094	986	1123	569	1055	1235
#2061_chr1_BS1791_CACGCG_2_sg2	CCTGGGCCGAACCGCGTGGC	2051	827	1586	1458	1958	1843	1501	1781	1216	1096	1114	1066	1147	3002	1135	1215
#2062_chr1_BS1791_CACGCG_2_sg3	GCCTGGGCCGAACCGCGTGG	1108	2912	913	1604	1249	1155	1114	1842	708	518	777	515	747	2329	872	558
#2063_chr1_BS1791_CACGCG_2_sg4	GGTGCCTGGGCCGAACCGCG	1244	775	1162	1124	1288	1362	891	754	740	1077	730	680	798	860	736	660
#2064_chr1_BS1792_CACGTG_1_sg1	TTTGAAACATGTTCTTCACG	1656	792	1131	974	1685	1913	1179	1241	992	2123	1102	1675	1303	917	1078	806
#2065_chr1_BS1799_CATGTG_1_sg1	CTAAGGACTTGGAAAACACA	361	222	268	1273	308	360	191	228	155	200	194	328	277	464	230	136
#2067_chr1_BS1803_CACATG_1_sg1	AGGATCCCTCATATGACACA	1070	459	865	356	1057	882	702	1185	750	628	753	748	857	1138	747	302
#2068_chr1_BS1806_CACATG_1_sg1	AACCGCTGGCTTAGACCACA	1487	758	1175	1063	1415	1344	1059	844	941	910	1016	1071	933	1062	1042	905
#2069_chr1_BS1806_CACATG_1_sg2	CCCTGCTGTCCTAGACCATG	1751	246	1218	794	1541	1174	1386	1104	1153	1013	1156	979	1248	1028	1203	1518
#2070_chr1_BS1809_CATGTG_1_sg1	ACCAGTCTGAAGCACATGAC	1743	766	1327	841	1467	1710	1200	1485	900	1448	905	518	1035	1348	989	332
#2071_chr1_BS1809_CATGTG_1_sg2	AACCAGTCTGAAGCACATGA	480	207	400	671	472	191	359	406	294	284	294	105	375	801	353	116
#2072_chr1_BS1810_CACGTG_1_sg1	GCCTGGGTTTCAGCTGCACG	1636	799	1240	645	1700	2072	1169	1205	1150	1481	891	739	1201	3168	1029	813
#2075_chr1_BS1810_CACATG_2_sg1	CAGGGGAGGAGAACACACAT	1161	946	771	438	984	1346	678	673	676	380	596	723	692	407	644	299
#2077_chr1_BS1811_CACATG_1_sg1	TGGAGCAGGAGGCACATGGT	1569	397	1204	200	1202	1104	923	655	1060	218	1030	713	1096	663	966	156
#2078_chr1_BS1813_CACGTG_1_sg1	GTTTCTGAGACAGAGACACG	1408	564	1021	234	1107	1060	790	443	823	1015	909	1107	1047	1129	936	526
#2079_chr1_BS1814_CACGTG_1_sg1	CACAACTGTGCCCACGTGTC	2259	1381	1693	2568	1990	2189	1588	1645	1326	2634	1336	1669	1445	1986	1377	958
#2080_chr1_BS1814_CACGTG_1_sg2	GCCCTGGGGGCCAGACACGT	1408	629	1074	621	1335	889	1064	1440	1004	634	811	605	1079	790	981	322
#2081_chr1_BS1814_CACGTG_1_sg3	GGCCCTGGGGGCCAGACACG	1371	308	1127	720	1232	612	864	339	953	1845	913	725	1136	861	971	653
#2082_chr1_BS1816_CGCGTG_1_sg1	TAGCCCGCTCTGAGGCCGCG	2255	1071	1747	761	1901	1652	1498	1807	1510	1754	1445	1114	1506	1397	1548	1579
#2083_chr1_BS1816_CGCGTG_1_sg2	AGCCCGCTCTGAGGCCGCGT	1797	1238	1429	1017	1545	959	1311	1142	1230	1094	1110	981	1244	901	1161	1381
#2084_chr1_BS1816_CGCGTG_1_sg3	GCCCGCTCTGAGGCCGCGTG	2242	1365	1706	1486	2138	1546	1641	1505	1337	2083	1315	1767	1522	1135	1325	1853
#2086_chr1_BS1818_CACGTG_1_sg1	CAAGGCTTCACACACGTGTT	1888	1094	1477	1458	1778	1714	1367	1755	1323	1255	1073	1645	1256	2837	1105	1598
#2087_chr1_BS1818_CACATG_1_sg1	AGGTGGCCTCTTTTTCCACA	1060	803	846	1114	1078	1747	895	946	599	1365	607	932	700	614	706	310
#2088_chr1_BS1818_CACATG_1_sg2	CTGGAGGCTAAAAAGCCATG	1098	764	872	1469	1035	1064	802	750	715	1398	703	1451	774	1415	744	474
#2089_chr1_BS1818_CATGTG_1_sg1	ACTTGTTCTTCTGTTCCATG	2010	1618	1560	1073	2093	2848	1427	1188	1388	2104	1332	1982	1475	1225	1448	1371
#2090_chr1_BS1818_CATGTG_1_sg2	TAAGGCAAGCCAATGCCACA	1275	616	1030	1932	1147	1098	769	829	794	1082	722	1682	808	950	725	818
#2091_chr1_BS1820_CACGTG_1_sg1	GAGAATGTGGGCGGCACACG	1427	368	1026	1108	1197	928	1098	515	759	515	884	798	910	550	1017	1970
#2092_chr1_BS1820_CACGTG_1_sg2	ATGTGGGCGGCACACGTGGC	1882	2596	1275	1360	1832	2819	1354	1558	956	1020	906	1478	1159	2659	1093	832
#2093_chr1_BS1825_CATGTG_1_sg1	CCTGTTGAGTCCTGTCATGT	2497	1005	1751	1450	2166	1326	1505	1797	1586	1073	1602	1553	1698	1489	1690	1082
#2094_chr1_BS1825_CATGTG_1_sg2	ACCTGTTGAGTCCTGTCATG	2107	1072	1524	843	1862	1295	1360	1737	1533	1413	1361	824	1521	2478	1424	492
#2096_chr1_BS1829_CACGTG_1_sg1	GGTGGGGTTGGGGGCGCACG	1284	308	941	485	1121	891	1007	723	902	752	716	563	900	684	783	1342
#2097_chr1_BS1831_CACGTG_1_sg1	CTGGGTCTGGTGCACGTGCA	2021	2202	1490	1514	1654	1611	1391	2242	1250	1759	1303	1612	1450	1681	1136	889
#2098_chr1_BS1832_CATGTG_1_sg1	CATAGTTTTCGACCTACATG	1339	629	1206	1039	1359	1325	966	1145	907	1674	924	786	952	929	945	4076
#2099_chr1_BS1832_CATGTG_1_sg2	GTGGGCATTCAGCCACATGT	1395	336	1075	353	1152	909	741	992	959	863	892	647	875	668	940	720
#2100_chr1_BS1833_CACGCG_1_sg1	TGGGACGCGAGGTGGCGCGT	1675	908	1306	405	1587	1939	1278	1230	1099	895	1084	1496	1100	883	1024	929
#2101_chr1_BS1833_CACGCG_1_sg2	GTGGGACGCGAGGTGGCGCG	1539	480	1130	863	1436	1370	1239	1574	970	1800	851	778	1018	1279	853	631
#2102_chr1_BS1835_CATGTG_1_sg1	TCTGTAAAGTACCAACCATG	906	799	705	292	855	797	541	438	599	855	537	414	667	475	605	995
#2103_chr1_BS1835_CATGTG_1_sg2	CTGTAAAGTACCAACCATGT	1364	619	1043	2157	1304	1120	983	828	906	1350	918	761	980	480	947	480
#2104_chr1_BS1835_CATGTG_1_sg3	GATGCTGCTGCCCACATGGT	2292	677	1594	646	1666	1159	1366	2829	1218	1112	1312	1156	1332	2332	1240	1162
#2105_chr1_BS1835_CATGTG_1_sg4	GACCGATGCTGCTGCCCACA	2583	2576	1752	1583	2242	2933	1844	1716	1577	1073	1617	1409	1717	1621	1486	691
#2106_chr1_BS1836_CACGTG_1_sg1	GAAAGGTAGGGAGAGGCACG	1188	509	863	374	1173	234	853	402	900	336	686	373	785	525	770	825
#2107_chr1_BS1836_CACGTG_1_sg2	AAAGGTAGGGAGAGGCACGT	793	474	653	736	771	924	541	897	444	701	477	395	518	293	434	108
#2109_chr1_BS1836_CACATG_1_sg1	CCCACCTCCCTGGCACATGT	1145	711	952	1415	1205	1278	952	741	663	1096	776	649	768	565	709	309
#2110_chr1_BS1836_CACATG_1_sg2	CCACCTCCCTGGCACATGTG	2643	991	1791	950	2047	5658	1821	2454	1635	3087	1648	1531	1679	1562	1488	4004
#2116_chr1_BS1836_CATGTG_2_sg1	CCACAGTGTACTCTGCACAT	878	627	815	793	862	1115	634	483	613	822	538	996	598	647	544	540
#2117_chr1_BS1836_CATGTG_2_sg2	TCCACAGTGTACTCTGCACA	1945	1401	1511	1049	1710	1801	1223	1070	1386	1149	1271	1070	1357	1592	1348	983
#2118_chr1_BS1837_CACGTG_1_sg1	TGCTGCCCACAATCTCCACG	1669	1934	1197	1212	1740	2731	1382	1424	1060	1315	1070	1099	1276	1205	1177	1014
#2119_chr1_BS1837_CACGTG_1_sg2	AGAGCGAGATTGCAGCCACG	1611	1034	1074	816	1503	1427	1182	1977	1050	886	1134	1237	1179	862	1011	685
#2120_chr1_BS1837_CACGTG_2_sg1	TGTGTGTTGGGGGAAGCACG	1238	454	791	270	1069	447	783	495	758	122	694	351	928	522	894	1074
#2122_chr1_BS1837_CACATG_1_sg1	GGGTAACCCCTAGTCCATGT	1251	324	960	1294	1166	2361	910	1346	810	840	906	448	950	935	860	960
#2123_chr1_BS1837_CACATG_1_sg2	TGGGTAACCCCTAGTCCATG	2068	2036	1520	1631	1921	1989	1504	2200	1404	2163	1278	1572	1406	1741	1265	981
#2124_chr1_BS1838_CACATG_1_sg1	GAAATGCAGGCAGCATGTGC	962	379	721	619	1018	641	686	900	529	430	505	286	653	520	499	1029
#2125_chr1_BS1841_CACGCG_1_sg1	AGCTGCGAGCTGCACGCGGG	1534	634	1138	786	1454	1241	1061	2238	974	1263	1021	430	1179	610	1051	898
#2126_chr1_BS1841_CACGCG_1_sg2	AAACAGCTGCGAGCTGCACG	1480	488	1094	992	1401	861	1202	1657	1158	1542	1116	678	1046	1551	947	679
#2127_chr1_BS1841_CACGCG_1_sg3	AACAGCTGCGAGCTGCACGC	838	77	597	641	842	1318	620	553	565	349	445	382	568	753	520	500
#2129_chr1_BS1845_CACGTG_1_sg1	GCGGGAGACACTCTACCACG	1391	651	983	265	1323	1143	1101	2356	928	1697	765	1039	1000	1227	869	1104
#2130_chr1_BS1845_CACGTG_1_sg2	CGGGAGACACTCTACCACGT	2001	699	1559	1221	1844	1679	1448	1543	1213	1254	1224	1155	1400	1726	1383	6482
#2131_chr1_BS1845_CACGTG_1_sg3	TGTGTTGCATCCTGCCCACG	1763	708	1424	635	1597	2541	1258	1525	1161	660	1160	840	1321	1724	1220	1697
#2133_chr1_BS1847_CATGTG_1_sg1	CCAGAGCTGGGAGCACATGG	1075	155	809	676	948	217	710	175	614	664	669	492	712	453	641	205
#2134_chr1_BS1849_CACGTG_1_sg1	TTTATCTTACGTGCCCCACG	2081	1014	1605	1617	1943	2743	1343	1531	1247	2023	1225	1302	1357	1326	1240	1291
#2135_chr1_BS1849_CACGTG_1_sg2	AGATCGTGTCACTAGCCACG	1614	554	1315	1259	1463	888	1094	658	993	1172	1140	1746	1179	1006	1111	797
#2136_chr1_BS1849_CACGTG_1_sg3	GATCGTGTCACTAGCCACGT	1775	1659	1290	524	1425	1099	1075	1749	1078	1156	1107	838	1202	677	1151	1007
#2137_chr1_BS1849_CACGTG_1_sg4	ATCGTGTCACTAGCCACGTG	1752	736	1352	463	1756	1539	1287	1612	1249	1330	1089	956	1310	2732	1097	2332
#2139_chr1_BS1851_CACATG_1_sg1	TAGCCTCCACTTACAGCACA	1502	434	1076	859	1280	896	897	930	985	629	819	1168	988	1078	859	585
#2140_chr1_BS1852_CACGTG_1_sg1	CAGAAGACAGACAGCACGTG	1733	1639	1237	883	1535	2611	941	904	1018	776	998	613	1108	1532	1060	1731
#2141_chr1_BS1852_CACGTG_2_sg1	CCTTAGTACAGCCACGTGAG	1716	1085	1245	1692	1434	1770	1109	1531	1271	1910	1099	900	1219	1175	1233	830
#2142_chr1_BS1852_CACGTG_2_sg2	CAATGGTCACCCCACTCACG	2310	1602	1662	1665	1668	1446	1303	1554	1218	1138	1286	931	1503	1041	1226	2415
#2143_chr1_BS1854_CACGTG_1_sg1	ATAGTAATCCCTCTATCACG	764	332	593	2303	749	462	518	526	501	307	392	449	455	348	428	362
#2144_chr1_BS1858_CACATG_1_sg1	AGGTGACTTCCAACACATGT	683	136	450	294	552	176	456	387	421	484	477	280	461	831	392	502
#2145_chr1_BS1858_CACATG_1_sg2	CTATTTTCACCAACATGTGT	778	107	538	369	738	518	586	631	442	591	459	923	568	655	532	306
#2146_chr1_BS1859_CATGTG_1_sg1	TGACCTCATGGGCCACCATG	1600	766	1101	635	1431	1217	1019	446	906	620	938	337	1272	1340	1069	541
#2147_chr1_BS1859_CATGTG_1_sg2	TCTCCCTTTCAGCCACATGG	1055	935	800	469	785	1335	670	549	692	402	522	483	629	270	624	182
#2148_chr1_BS1859_CATGTG_1_sg3	TCCTCTCCCTTTCAGCCACA	1545	1139	1111	639	1467	2684	1134	1873	1015	1241	1042	936	1118	1342	930	646
#2149_chr1_BS1862_CACGTG_1_sg1	AAAATGCTAGATTGGCCACG	1822	909	1244	1568	1597	1659	1137	1340	1223	1414	1074	799	1140	786	1070	1742
#2150_chr1_BS1862_CACGTG_1_sg2	AAATGCTAGATTGGCCACGT	1517	925	1123	508	1148	2002	1051	545	975	1712	884	1235	1040	1420	1022	497
#2151_chr1_BS1862_CACGTG_1_sg3	TGAGGGGAAATAAACCCACG	1078	251	833	664	1014	1063	674	563	882	877	802	581	887	497	760	387
#2152_chr1_BS1863_CACATG_1_sg1	CAAGTGTACACTTGGACACA	1271	179	981	680	1122	4076	773	917	907	912	786	757	941	4816	914	160
#2154_chr1_BS1864_CACGCG_1_sg1	GCCTGCGCATAAAGGCGCGT	1572	944	1206	1417	1465	1505	1054	1263	1059	967	1097	834	1206	1310	1108	1344
#2155_chr1_BS1864_CACGCG_1_sg2	AGCCTGCGCATAAAGGCGCG	1735	482	1740	1478	1586	2177	1307	1072	1256	1798	1151	2046	1232	1702	1146	804
#2157_chr1_BS1867_CACATG_1_sg1	GGAGGAGTGGAAAAGCCACA	672	677	587	209	652	328	489	641	492	574	355	571	462	689	544	581
#2159_chr1_BS1868_CACATG_1_sg1	GGGAAGCGTTTATCACATGT	1537	2424	1072	1083	1685	1277	1161	775	1006	813	975	712	1129	832	1063	2438
#2160_chr1_BS1868_CACATG_2_sg1	CTTATCAGAAGGCACATGTC	2085	1250	1472	1375	1913	2434	1214	1435	1172	1300	1093	1130	1273	1119	1238	847
#2161_chr1_BS1869_CACGTG_1_sg1	TGGATTGACGAACACGTGTC	1744	603	1230	915	1804	1999	1221	1577	1102	2222	1083	1107	1329	1177	1082	6228
#2162_chr1_BS1869_CACGCG_1_sg1	GGCTTAATTAGGGATGCACG	1428	834	1092	607	1118	995	883	959	830	1322	768	613	857	1091	744	624
#2163_chr1_BS1876_CATGTG_1_sg1	TGGGATGGGTTGGGTTCACA	1305	956	838	1826	1226	1462	888	1756	872	1345	841	913	817	1311	785	4163
#2166_chr1_BS1877_CACATG_1_sg1	TAACAGCTTACCCATGTGCC	2015	1349	1523	1396	1939	4508	1397	1616	1250	2588	1171	1461	1237	2299	1117	421
#2168_chr1_BS1884_CATGTG_1_sg1	TGGCGCCGGCACTGAGCACA	1770	2073	1454	1031	1505	1236	1235	1089	1085	1249	1179	1170	1128	1605	1190	757
#2169_chr1_BS1884_CACGCG_1_sg1	GCCGGCGCCAACTACGCACG	2265	744	1674	1084	2391	3161	1738	2125	1472	1680	1624	1365	1588	1135	1487	2212
#2170_chr1_BS1884_CGCGTG_1_sg1	CCCCAGCAGGGCCGCGTGGA	1609	2015	1303	1177	1557	1406	1233	1250	1063	1116	1100	1738	1103	2177	966	818
#2171_chr1_BS1884_CGCGTG_1_sg2	CCAGCCCCAGCAGGGCCGCG	1217	504	887	940	1228	1130	1061	1017	808	1569	894	1173	859	2618	707	504
#2172_chr1_BS1884_CGCGTG_1_sg3	GGGGCGCCGCGCCGTCCACG	1250	1018	955	561	1360	3866	1182	1978	979	1452	792	1041	850	989	903	921
#2173_chr1_BS1888_CACATG_1_sg1	GGACCCAAGGAATGACATGT	1204	931	734	325	1089	607	714	944	641	1073	613	713	788	763	705	127
#2175_chr1_BS1893_CACGTG_1_sg1	TGGAGCGATTCGGTGGCACG	1584	951	1226	1009	1391	535	1034	1372	1037	693	942	468	1185	2075	1054	1987
#2176_chr1_BS1900_CATGTG_1_sg1	TCTATGCACAACCATGTGCC	1502	1288	1086	1668	1394	1420	1025	1721	991	1851	991	1526	1004	1516	904	834
#2177_chr1_BS1900_CATGTG_1_sg2	AAACAGGCATCCCAGGCACA	1336	372	1030	708	1177	901	938	1360	921	726	719	972	931	1078	885	861
#2178_chr1_BS1903_CACGTG_2_sg1	AGGCAGGGGGCGCCGGCACG	1710	2139	1238	813	1688	1601	1189	1355	1018	1868	1111	749	1087	1113	1057	1571
#2179_chr1_BS1903_CACGTG_2_sg2	TCCACGGACTCTCCACGTGC	734	213	500	460	651	777	550	796	369	590	408	432	520	523	437	97
#2182_chr1_BS1903_CACATG_1_sg1	CTGGCTGGCTCCCATGTGTC	1671	886	1288	1266	1475	1305	1306	1821	1050	3574	1048	1100	1086	4052	1072	968
#2183_chr1_BS1906_CATGTG_1_sg1	ATTATAACCAACAGTTCACA	429	164	383	210	451	824	315	145	258	190	273	97	299	108	238	643
#2184_chr1_BS1907_CACATG_1_sg1	TCTCTCTCTCTCTGGACACA	2093	1806	1577	1388	1753	1274	1317	1313	1331	1267	1286	1078	1348	1955	1323	908
#2185_chr1_BS1908_CATGTG_1_sg1	AGGGCATTTCATCCATGTGG	1578	886	1021	585	1180	1469	853	1039	881	569	841	477	957	347	880	95
#2186_chr1_BS1908_CATGTG_1_sg2	GGGAGGGCATTTCATCCATG	1374	509	923	808	1396	919	1047	910	989	1302	1042	1648	1026	1132	866	862
#2187_chr1_BS1908_CATGTG_1_sg3	TAGGAGCCAGCTCCTCCACA	1629	1208	1160	2083	1524	982	1053	1240	1135	1364	1078	1302	1299	582	1046	646
#2188_chr1_BS1909_CATGTG_1_sg1	GTCTGACCTGTGGAGTCATG	2115	1349	1480	1039	1799	1720	1267	1530	1380	2241	1374	1004	1563	1033	1262	1049
#2189_chr1_BS1910_CACGTG_1_sg1	GCCTGGATTCAGGGATCACG	888	72	605	123	811	541	551	592	469	681	495	415	500	296	590	246
#2190_chr1_BS1912_CACGTG_1_sg1	TCGCGGCCCCGGCGCACGTG	2433	1183	1761	1957	2659	1669	1965	1943	1366	1717	1384	1786	1664	2088	1572	2040
#2191_chr1_BS1914_CACGTG_1_sg1	GACTCTCCACCCAGTGCACG	2555	2046	1885	1673	2483	1888	1935	2396	1684	2051	1456	1151	1896	1749	1758	1366
#2192_chr1_BS1914_CACGTG_1_sg2	TCTCCACCCAGTGCACGTGG	1641	2562	1353	1699	1355	1529	1220	866	948	1246	1040	445	1158	396	1062	1131
#2193_chr1_BS1914_CACGTG_1_sg3	CTCCACCCAGTGCACGTGGT	2003	1523	1610	1368	1864	3018	1545	1067	1473	1502	1331	1910	1470	1766	1301	1212
#2194_chr1_BS1914_CATGTG_1_sg1	TCCGACTCTTTGGGGCCATG	2087	1294	1638	898	1985	2475	1536	2014	1508	2171	1352	1622	1534	1979	1412	1454
#2195_chr1_BS1914_CATGTG_1_sg2	AGTAAGCAAGTCTGACCACA	1331	1005	897	676	1206	1378	885	1165	891	774	905	910	1021	2225	812	436
#2196_chr1_BS1915_CACGTG_1_sg1	TCACAATTCAAGGCACACGT	454	358	303	139	497	639	319	579	254	335	280	258	270	1017	310	214
#2197_chr1_BS1915_CACGTG_1_sg2	GTCACAATTCAAGGCACACG	1180	442	887	571	1285	910	753	809	823	1044	682	1150	823	913	738	479
#2198_chr1_BS1915_CACGTG_2_sg1	TGCCTTGAATTGTGACCACG	1860	1556	1246	917	1443	1432	1362	1263	1186	2283	1158	1596	1198	2102	1077	1145
#2199_chr1_BS1915_CACGTG_2_sg2	CAGTCCCCTGCACGGCCACG	2235	1287	1621	1007	2151	2043	1744	1763	1600	2631	1380	1559	1665	2470	1553	1019
#2200_chr1_BS1915_CATGTG_1_sg1	GTCAGCTCAGGGTGATCACA	1297	320	875	885	1073	1793	678	803	602	653	655	628	762	1293	737	312
#2201_chr1_BS1915_CATGTG_2_sg1	CGTGGGCAGGCTGGGTCACA	1644	838	1276	1196	1533	1964	1199	937	1144	1636	1051	1818	1187	1059	1145	1823
#2202_chr1_BS1917_CACGCG_1_sg1	TGGAGGCCTTGTGCCACGCG	2585	3332	2009	2405	2183	3053	1899	1604	1858	2091	1700	1398	2033	1527	1644	1610
#2203_chr1_BS1917_CACGCG_1_sg2	GAACATTTTTAGTCCGCGCG	1567	1938	1370	1688	1524	1749	1249	1122	1139	2272	1048	1346	987	1514	936	1065
#2204_chr1_BS1918_CACATG_1_sg1	TACATGGTTTCCACTGCACA	1508	2027	1051	465	1349	1552	1058	1828	1049	738	950	981	1033	1065	1055	2381
#2205_chr1_BS1918_CACATG_1_sg2	ACATGGTTTCCACTGCACAT	1139	429	809	640	1082	1326	824	544	771	829	700	510	795	469	773	354
#2206_chr1_BS1918_CACATG_1_sg3	CATGGTTTCCACTGCACATG	1929	897	1425	909	1695	1267	1248	1606	1212	937	1368	1190	1346	1915	1343	1533
#2207_chr1_BS1918_CATGTG_1_sg1	CCCTCCCACTAGATATCATG	1235	1108	894	430	1026	659	812	1164	797	1056	707	316	844	428	718	199
#2208_chr1_BS1918_CACGCG_1_sg1	CACATGCTGTGTGACACGCG	1358	1038	1131	1146	1371	549	977	1889	1042	1955	1142	713	1084	816	899	427
#2210_chr1_BS1920_CACGTG_1_sg1	AGGTACAAGATCCCCACGTG	1740	650	1307	818	1760	887	1310	1603	1139	916	1155	1211	1313	1010	1142	706
#2212_chr1_BS1920_CACGTG_1_sg2	CAGGTACAAGATCCCCACGT	1728	789	947	613	1232	1329	949	1778	768	902	745	218	946	291	868	183
#2214_chr1_BS1920_CACGTG_1_sg3	CAGCAAGAACTCCCCACGTG	1902	1980	1450	695	1773	1882	1432	1469	1225	1117	1206	733	1357	2053	1148	1234
#2215_chr1_BS1920_CACGTG_1_sg4	GCAGCAAGAACTCCCCACGT	1554	1224	1129	342	1461	945	1005	802	987	1354	913	330	1070	911	1064	755
#2216_chr1_BS1924_CACGTG_1_sg1	GGAGGAGGCCGGGAGCACGT	1062	176	897	393	987	560	775	358	822	734	727	430	830	543	771	192
#2217_chr1_BS1924_CACGTG_1_sg2	CGGAGGAGGCCGGGAGCACG	1443	896	1035	490	1272	2189	916	491	790	448	777	521	960	362	809	681
#2218_chr1_BS1926_CACGTG_1_sg1	ACTGTTTCTCCGCTACACGT	954	816	748	520	763	627	614	310	619	465	570	686	729	147	636	2915
#2219_chr1_BS1926_CACGTG_1_sg2	TACTGTTTCTCCGCTACACG	1880	2267	1383	1459	1755	1861	1468	1725	1324	1671	1317	1584	1332	1446	1141	1774
#2220_chr1_BS1928_CACGTG_1_sg1	GGAACCGGCGTGGGGTCACG	1390	580	895	570	1232	1529	1013	1290	923	1025	884	692	912	1092	908	309
#2221_chr1_BS1928_CACGTG_2_sg1	CGTGGTACCGGCGCATCACG	1772	1578	1165	1518	1438	1319	1087	1535	1078	939	871	570	936	1252	857	580
#2222_chr1_BS1928_CACGTG_2_sg2	GTGGTACCGGCGCATCACGT	1172	889	814	299	970	1093	844	802	760	803	779	672	791	565	749	612
#2223_chr1_BS1928_CACGCG_1_sg1	GGTGAGGCAGAGGGCACGCG	1254	260	806	524	1110	551	791	659	656	1033	813	608	734	945	704	2142
#2224_chr1_BS1929_CATGTG_1_sg1	GATGACATCTAGCACATGGT	1745	1135	1200	971	1346	1339	889	514	1149	596	1003	943	1300	943	1165	1145
#2225_chr1_BS1929_CATGTG_1_sg2	AGAAGATGACATCTAGCACA	1097	487	843	708	966	1365	587	571	680	607	820	1463	756	400	695	283
#2226_chr1_BS1931_CACGTG_1_sg1	GGGCTGGCAGGCTGAACACG	1074	594	745	363	893	1251	667	490	651	791	604	335	728	1077	720	479
#2227_chr1_BS1931_CACGTG_2_sg1	AGGGTGGGAATGTCTGCACG	1562	1230	1229	998	1438	1373	1207	1009	1015	1222	1092	1018	1085	822	1013	223
#2228_chr1_BS1931_CACGTG_2_sg2	GGGTGGGAATGTCTGCACGT	1175	161	878	578	1178	868	726	821	736	481	665	644	860	481	778	346
#2229_chr1_BS1932_CACGCG_1_sg1	GTCCGGCGGGCGGCGCGTGC	1407	384	1116	1746	1756	1379	1241	2115	721	493	738	792	804	1128	742	315
#2230_chr1_BS1932_CACGCG_2_sg1	TTTCCCGGGTGATGGCCACG	2141	979	1584	1689	2127	3025	1569	1333	1461	1905	1489	1536	1567	1745	1451	549
#2231_chr1_BS1932_CACGCG_2_sg2	CTAGCCCCACCTCTTCCGCG	1481	768	1057	1320	1307	4286	1030	1913	796	983	785	611	821	1326	810	1044
#2233_chr1_BS1933_CATGTG_1_sg1	TGGAGGTTGGGGCCATGTGG	1431	127	961	90	1457	582	1089	269	990	235	828	450	1111	213	1037	762
#2234_chr1_BS1933_CATGTG_1_sg2	GCTCAGCTGAGTCCACCACA	1949	1775	1352	1877	1576	2099	1197	1753	1291	2069	1177	1412	1309	2009	1181	1465
#2235_chr1_BS1935_CACGTG_1_sg1	GTTACATCAGCCGCCACGTG	2067	1204	1705	2169	1822	2053	1520	2121	1358	1289	1283	1096	1523	2328	1419	1574
#2236_chr1_BS1935_CACGTG_1_sg2	TTACATCAGCCGCCACGTGT	1557	1761	1132	484	1479	1394	1029	1543	925	1197	775	673	1001	616	873	803
#2237_chr1_BS1935_CACGTG_1_sg3	CGCCAGCTTAGGCCCACACG	2157	1604	1506	630	1674	1995	1383	1282	1256	1972	1104	1028	1410	920	1218	941
#2238_chr1_BS1935_CACGTG_1_sg4	CAGCTTAGGCCCACACGTGG	1332	1433	881	470	1300	893	959	1551	739	1200	730	539	911	381	807	244
#2239_chr1_BS1940_CACATG_1_sg1	AATAATTAGATAGAAACACA	455	357	299	267	407	465	304	255	275	180	230	179	301	259	274	35
#2240_chr1_BS1940_CACATG_1_sg2	ATAATTAGATAGAAACACAT	576	69	395	305	487	545	399	491	344	410	384	484	383	1530	429	237
#2241_chr1_BS1944_CACATG_1_sg1	GCTGGAGCTAAGCAAACATG	1611	963	1233	478	1497	706	1211	1953	1116	841	989	1258	1142	798	933	458
#2242_chr1_BS1944_CACATG_1_sg2	GGAGCTAAGCAAACATGTGG	680	680	523	939	702	1062	582	815	500	309	448	338	440	846	457	347
#2244_chr1_BS1948_CACATG_1_sg1	TCACATCTTCTGTGGCCACA	1201	443	1059	1029	1470	3138	958	1064	946	1789	893	456	1022	1208	846	1500
#2245_chr1_BS1948_CACATG_1_sg2	TTCTGTACGAGCGATCCATG	1391	817	1029	724	1074	1142	845	1692	896	995	883	661	914	1116	978	201
#2246_chr1_BS1949_CACGTG_1_sg1	TTTTGGCATCTTTTATCACG	1674	881	1189	1536	1577	3242	1079	1072	971	1403	978	1258	1053	1206	942	1134
#2249_chr1_BS1959_CACATG_1_sg1	CTAGGGAGCACTGTTTCACA	1347	1411	982	1433	1302	1637	1022	1125	852	1035	726	785	1017	1406	822	714
#2250_chr1_BS1959_CATGTG_1_sg1	GTTCCTACGGGTCCTACATG	2248	1517	1690	1785	2089	2064	1513	1347	1512	1572	1514	1455	1641	1114	1660	2248
#2251_chr1_BS1959_CATGTG_1_sg2	CACTGTTTAGGACCACATGT	959	258	802	765	1053	915	673	499	630	1675	592	745	656	296	701	480
#2253_chr1_BS1962_CACATG_2_sg1	ACTGCTACTCTGAACACATG	1203	731	796	1456	1042	940	824	1150	661	771	759	489	698	518	634	235
#2255_chr1_BS1963_CATGTG_1_sg1	AGAGAAACCAGAGCATGTGT	892	70	733	951	867	800	753	752	549	319	617	474	560	972	514	49
#2256_chr1_BS1965_CACGTG_1_sg1	GAGTTGTCATCATACACGTG	1170	863	893	666	1119	1019	855	420	640	477	651	301	848	740	754	351
#2257_chr1_BS1965_CACATG_1_sg1	CCTTCCCCGCTTCCACATGC	1226	209	911	38	922	506	741	501	584	331	518	174	699	228	614	408
#2260_chr1_BS1969_CACGCG_2_sg1	AATCCAGGCAGCGCCACGCG	1398	1118	1114	1068	1294	1651	971	870	909	859	930	936	926	505	887	423
#2262_chr1_BS1972_CACGCG_1_sg1	CCCGCACAAGGGGCTGCGCG	1892	1319	1386	1561	1719	2299	1291	1393	1200	1342	1152	1252	1159	2638	1205	866
#2263_chr1_BS1977_CACGTG_1_sg1	CTGCCTTCAGGCAGCACACG	2065	1761	1470	1680	1916	3735	1687	2858	1445	1514	1447	1753	1360	1130	1287	806
#2264_chr1_BS1981_CATGTG_1_sg1	CATGTTGAAGATCACATGAT	1814	2716	1246	1434	1676	2283	1282	1622	1213	1063	1164	1629	1239	1119	1126	1049
#2265_chr1_BS1981_CACGCG_1_sg1	GGTGAGTTCTCCAGAGCACG	1374	2501	1070	824	1128	1040	826	1170	912	1003	822	953	919	361	791	1813
#2266_chr1_BS1987_CACGTG_1_sg1	CAGCCAGCTATAAGGTCACG	1448	596	1077	1134	1299	1782	997	455	902	853	941	832	960	1030	906	264
#2267_chr1_BS1988_CACGTG_1_sg1	CCCATTGCATCACTGTCACG	2393	1354	1809	1469	2039	3862	1655	2529	1544	1880	1477	1698	1623	1912	1616	1027
#2268_chr1_BS1994_CGCGTG_1_sg1	GGACCAGGAACGAGAGCGCG	1735	3327	1111	1282	1511	1925	1295	1763	1053	1181	955	980	961	984	1008	1671
#2269_chr1_BS1994_CGCGTG_1_sg2	GACCAGGAACGAGAGCGCGT	1044	903	794	385	976	1013	751	943	512	249	501	166	591	467	573	215
#2270_chr1_BS1995_CGCGTG_1_sg1	GCGCGAGCACAGGCACCGCG	1446	1672	874	698	1334	2967	975	742	822	713	779	643	894	1701	743	631
#2271_chr1_BS1995_CGCGTG_1_sg2	TGCTGGTTGTGAGAACCACG	1296	815	1002	781	1226	1488	932	1890	981	1307	918	1196	917	1787	979	570
#2272_chr1_BS1998_CACGTG_1_sg1	TTAGCGCTAGGAATGCCACG	1878	457	1295	1033	1711	1622	1348	1603	1308	1517	1255	1717	1410	1804	1314	956
#2273_chr1_BS1998_CACGTG_1_sg2	GTGCCCACCCTCATACCACG	1537	742	1295	1656	1373	1955	1034	1368	933	1298	1007	1102	1052	1976	941	486
#2275_chr1_BS2000_CATGTG_1_sg1	TAGCCTGGACAGATGACACA	846	1170	694	541	775	645	507	705	534	472	560	451	593	548	521	416
#2276_chr1_BS2001_CACGTG_1_sg1	CCCCCGGCAACTCGAGCACG	2083	1982	1663	2198	2242	1784	1567	1883	1258	2305	1290	1438	1388	2572	1254	859
#2277_chr1_BS2002_CACGTG_1_sg1	CGCCCCTTGCACCGCCCACG	2033	2550	1650	1610	2284	2279	1953	3069	1275	2417	1316	1497	1374	1562	1266	1421
#2279_chr1_BS2002_CACGTG_1_sg2	GCAGGTGGCGCTGGCCACGT	1424	1247	1193	1198	1424	2980	1096	935	1066	1828	913	1102	1008	2116	895	2148
#2281_chr1_BS2002_CGCGTG_1_sg1	GGCATAAAGGATCACGCGCA	849	461	648	370	780	616	598	459	490	933	411	504	486	362	443	731
#2282_chr1_BS2002_CGCGTG_1_sg2	GGGCATAAAGGATCACGCGC	462	285	285	115	490	496	292	387	272	235	238	351	290	111	244	117
#2288_chr1_BS2011_CACGTG_1_sg1	CTGCCCTCAGCTCTGCCACG	2187	916	1375	856	2038	2838	1542	2303	1260	1394	1342	1213	1500	1224	1271	1159
#2289_chr1_BS2011_CACGTG_1_sg2	TGTGCTGCCATAGGGCCACG	2312	2024	1662	1038	1928	2150	1585	1371	1501	1612	1334	1104	1504	1984	1307	3938
#2290_chr1_BS2013_CACATG_1_sg1	ATCTGCTCAGCAACATGTGG	1270	549	855	474	1114	1342	788	1091	743	1098	678	1166	799	299	729	179
#2291_chr1_BS2013_CACATG_1_sg2	CTCATCTGCTCAGCAACATG	1584	1456	1235	1152	1327	1880	1038	1542	895	865	905	812	1024	512	892	1125
#2293_chr1_BS2014_CGCGTG_1_sg1	ACCGTTCGCTGGCGCGTGCG	2489	2601	2021	1766	2740	4639	1915	2468	1495	2759	1578	1944	1591	1562	1581	1561
#2294_chr1_BS2014_CGCGTG_2_sg1	GCTCCCGGTGCGCGCGCGTG	2467	1103	1765	1945	2657	2879	2030	2311	1576	2184	1606	2167	1695	3985	1505	1185
#2295_chr1_BS2014_CGCGTG_2_sg2	CTCCCGGTGCGCGCGCGTGA	1581	1369	1353	1323	1783	3154	1337	1922	929	1147	976	972	1092	2120	1023	3550
#2296_chr1_BS2014_CGCGTG_2_sg3	TCCCGGTGCGCGCGCGTGAG	1873	1278	1348	2517	1784	2152	1246	1058	1243	2402	1213	1500	1300	1030	1087	1366
#2297_chr1_BS2015_CACGTG_1_sg1	TGCTCAGAACTCACAACACG	1800	979	1253	1210	1734	1600	1171	1231	1168	1352	1061	784	1199	676	1187	621
#2298_chr1_BS2018_CACGTG_1_sg1	CTGCTCTTGGAATGCTCACG	2154	1511	1551	886	1882	1922	1546	1450	1290	1397	1316	1260	1514	1642	1224	678
#2299_chr1_BS2019_CACATG_1_sg1	TTGTTAAGGATATATTCACA	1577	1241	1113	1335	1304	1569	1065	1031	1097	2558	1090	1588	1118	1039	1003	756
#2300_chr1_BS2019_CACATG_1_sg2	TGTTAAGGATATATTCACAT	701	350	474	252	609	539	418	726	344	140	461	191	422	299	410	549
#2301_chr1_BS2019_CATGTG_2_sg1	TAATGTGAAACCAGTCCATG	1778	1272	1145	978	1537	972	1109	1554	1170	1237	1090	523	1330	646	1129	910
#2302_chr1_BS2019_CATGTG_2_sg2	GAGAAGGGGACGTGACCACA	1071	392	958	727	1042	1342	815	1510	694	1601	800	824	904	983	735	225
#2303_chr1_BS2025_CACATG_1_sg1	TCTTCCAGTCCTGCAGCACA	2185	962	1493	478	1825	1711	1433	1629	1455	2308	1346	1679	1401	909	1463	2598
#2304_chr1_BS2029_CACGCG_1_sg1	ACCCGTTCCGGACACCCACG	1809	1076	1314	1232	1512	1214	1116	576	933	935	805	1328	943	674	923	1214
#2305_chr1_BS2029_CACGCG_1_sg2	CGTTCCGGACACCCACGCGG	1052	624	735	613	906	400	797	859	584	233	530	603	613	1234	569	234
#2306_chr1_BS2029_CACGCG_1_sg3	AGCCGTGAGTGCCTCCGCGT	1809	1485	1317	1117	1561	1816	1287	1432	1007	1065	1159	1980	1146	681	966	327
#2307_chr1_BS2029_CACGCG_1_sg4	AAGCCGTGAGTGCCTCCGCG	2079	1540	1601	1469	2022	1136	1487	1059	1445	1582	1431	1204	1604	1453	1272	2406
#2308_chr1_BS2031_CACATG_1_sg1	TGATGGAGCTGTGGGCATGT	1307	301	1019	750	1126	1048	848	1146	774	951	749	913	807	1069	766	732
#2309_chr1_BS2031_CACATG_1_sg2	GTGATGGAGCTGTGGGCATG	1563	1318	1183	948	1296	1644	929	737	1049	614	881	839	909	1012	962	200
#2310_chr1_BS2032_CACGTG_1_sg1	AGAGCCAGAGTTTTGCCACG	1966	1664	1497	1015	1619	2090	1395	2492	1155	1274	1020	1539	1194	2488	1130	404
#2311_chr1_BS2032_CACGTG_1_sg2	CCATACCAGTCTAGGCCACG	1430	414	1048	661	1366	1495	1062	1423	895	977	784	630	1021	910	922	1037
#2312_chr1_BS2033_CACGTG_1_sg1	CATTGCCCGAGCCCGCCACG	2622	1525	1888	1410	2518	2401	1752	1957	1533	2416	1532	1450	1730	2633	1531	3322
#2313_chr1_BS2033_CACGTG_1_sg2	GGCCCAGACTGCCACGTGGC	1368	1136	1179	1169	1514	669	1234	1331	942	2941	927	1352	1026	4357	835	990
#2314_chr1_BS2033_CACGTG_1_sg3	CGGCCCAGACTGCCACGTGG	1584	540	1039	615	1430	1522	1078	1080	853	1050	925	727	1056	1119	1045	1567
#2315_chr1_BS2033_CACGTG_1_sg4	ATTCGGCCCAGACTGCCACG	2355	1347	1915	1577	2200	2038	1603	1698	1709	2573	1750	1940	1701	1465	1554	942
#2316_chr1_BS2034_CGCGTG_1_sg1	GGGTTTTTTACACGCCCGCG	2713	3689	2190	2174	2832	3310	2145	2364	2010	2582	2004	2147	1826	1855	1729	1644
#2317_chr1_BS2034_CGCGTG_1_sg2	GGTCGAGCAGGAAGCCACGC	1421	311	1049	831	1188	604	907	951	886	818	705	481	849	420	747	704
#2318_chr1_BS2034_CGCGTG_1_sg3	AGGTCGAGCAGGAAGCCACG	1351	773	972	594	1156	927	909	901	836	1223	841	588	853	627	805	322
#2319_chr1_BS2041_CGCGTG_1_sg1	GAGCGGGCGGGCTGCGCGTG	1549	1717	1086	467	1300	2386	1191	1570	801	1053	892	932	944	1884	863	960
#2320_chr1_BS2043_CATGTG_1_sg1	TTTGTGGATAAGCACATGTT	1687	740	1126	840	1368	1429	894	748	1069	1408	985	943	1153	2211	994	1433
#2321_chr1_BS2043_CATGTG_1_sg2	ATTTGTGGATAAGCACATGT	947	400	653	402	967	915	672	451	641	1000	559	918	582	819	560	277
#2322_chr1_BS2044_CACGTG_1_sg1	TATTATGAGAATAAACCACG	690	61	458	515	500	393	379	295	361	330	446	330	468	377	467	243
#2323_chr1_BS2044_CACGTG_1_sg2	ATTATGAGAATAAACCACGT	673	535	590	214	752	730	486	389	482	257	557	433	639	658	578	378
#2324_chr1_BS2044_CACGTG_1_sg3	AGGCTGGATCAGATCCCACG	1537	1028	1067	473	1653	2092	1100	1065	912	572	916	803	1104	709	1008	925
#2326_chr1_BS2046_CACATG_1_sg1	TGACTCTCCCTGCACACATG	2504	1196	2025	894	2310	2751	1600	2106	1632	2552	1650	1197	1760	979	1522	1287
#2329_chr1_BS2048_CATGTG_1_sg1	TTGACCCAACCACGGGCATG	1867	333	1460	1784	1647	818	1115	1055	1253	1627	1213	1002	1335	835	1244	1382
#2330_chr1_BS2050_CACATG_1_sg1	GGGCCAGGTGCACATGTGGA	1591	767	1209	1725	1551	2062	1090	1883	961	1051	984	1029	1022	1564	970	1048
#2331_chr1_BS2050_CACATG_1_sg2	CATGGGGCCAGGTGCACATG	1913	1481	1398	1013	1618	1464	1115	973	1188	1205	1123	894	1254	2037	1155	1255
#2333_chr1_BS2052_CACGTG_1_sg1	CCAGCACCCAGGAAGGCACG	1622	559	1189	1855	1377	1220	1074	854	967	636	804	834	1018	1470	1009	1187
#2334_chr1_BS2052_CACGTG_1_sg2	CAGCACCCAGGAAGGCACGT	1291	712	964	464	1036	1371	861	1000	710	587	750	541	815	1726	760	354
#2335_chr1_BS2052_CATGTG_1_sg1	GGTGCACATGGGTGTTCACA	1257	635	1090	1179	1195	1286	979	1311	850	1662	749	865	941	1067	836	686
#2336_chr1_BS2052_CATGTG_2_sg1	ATGTGTGGGTTGGTGCACAT	1317	1216	805	480	1001	1525	706	797	744	590	720	849	903	1216	768	264
#2337_chr1_BS2052_CATGTG_2_sg2	GATGTGTGGGTTGGTGCACA	1769	1128	1326	1058	1660	1534	1084	1768	1189	1387	1077	1056	1227	865	1113	2298
#2339_chr1_BS2053_CACGTG_1_sg1	GGGCGTGTGTGGGTGCACGT	1389	1080	1118	2058	1337	1773	971	1455	817	793	900	1079	930	938	851	638
#2340_chr1_BS2053_CATGTG_1_sg1	GGCCTCTGCACAGCATGTGC	1555	1445	1077	537	1458	1602	1262	1051	962	678	953	1493	976	594	974	328
#2341_chr1_BS2053_CATGTG_1_sg2	GCCTCTGCACAGCATGTGCT	2441	1550	1841	947	2532	5983	2036	2947	1601	2198	1627	1618	1752	1187	1580	1947
#2343_chr1_BS2054_CATGTG_1_sg1	GGGCACCCCGGGCACATGGC	1334	1250	1119	1315	1265	2527	935	1707	644	2387	669	613	779	1778	707	892
#2346_chr1_BS2062_CACGCG_1_sg1	TCTCGGCCACTCACACGCGC	1118	675	847	625	1157	1305	878	1095	612	793	580	1202	801	1335	769	424
#2348_chr1_BS2074_CGCGTG_1_sg1	CCGCTACGGGGGTACGCGTG	1514	484	1114	436	1561	809	1047	1204	934	1268	994	1410	1099	1623	1018	902
#2349_chr1_BS2078_CGCGTG_1_sg1	CGGCCACCGCGCCGCCCGCG	1917	1024	1559	1027	2595	2912	1999	2100	1281	1944	1367	1631	1208	1324	1134	754
#2350_chr1_BS2078_CGCGTG_1_sg2	CTCGGCCACTGCCACGCGGG	1154	501	726	446	1176	1634	877	885	738	1098	682	570	818	2371	859	574
#2351_chr1_BS2078_CGCGTG_1_sg3	GCCCTCGGCCACTGCCACGC	2649	2677	2037	2324	2510	2791	1917	2191	1574	2831	1375	1608	1680	2106	1554	2199
#2352_chr1_BS2078_CGCGTG_1_sg4	GGCCCTCGGCCACTGCCACG	1743	1566	1532	1648	1838	1881	1245	1368	1111	1129	1095	1292	1411	2129	1078	1555
#2353_chr1_BS2079_CACGTG_1_sg1	CTCAGAAGGGTTACACGTGA	883	791	722	1034	853	1020	572	405	523	946	606	699	651	526	492	377
#2354_chr1_BS2082_CACATG_1_sg1	AGGCGTTATCAGGGGACACA	1027	634	844	577	776	683	613	639	662	897	645	537	737	612	628	707
#2357_chr1_BS2084_CACATG_1_sg1	GAGGGGGAAGGGCAACCACA	1174	1601	878	1033	1083	471	887	933	796	963	727	850	794	509	713	2629
#2358_chr1_BS2084_CACATG_1_sg2	TGTCATCACCCAGCACCATG	1516	617	1298	805	1588	1565	1175	913	987	1208	947	957	1151	2438	1046	461
#2359_chr1_BS2085_CATGTG_1_sg1	GTGAGCCCTGTCCATGTGCT	2223	1480	1666	1112	1937	1513	1576	2341	1374	1493	1323	1436	1589	2396	1422	988
#2362_chr1_BS2087_CACGTG_1_sg1	TCTGGGTGCACAGTTCCACG	1616	933	1093	889	1442	2155	1038	1279	951	842	789	806	1191	1292	884	884
#2364_chr1_BS2089_CACGTG_2_sg1	ATGCTTCTGGAGACACCACG	1661	964	1210	1031	1480	1363	1154	850	895	451	993	547	1012	772	925	809
#2365_chr1_BS2089_CACGTG_2_sg2	TGCTTCTGGAGACACCACGT	1357	497	984	198	1041	948	796	990	863	989	739	617	882	495	820	818
#2366_chr1_BS2089_CACGTG_2_sg3	GCTTCTGGAGACACCACGTG	1876	420	1426	586	1598	2346	1386	1549	1325	878	1156	562	1270	1272	1175	632
#2367_chr1_BS2089_CACGTG_2_sg4	CGATACTTGCCCTCCCCACG	2478	1375	1932	1478	2482	2576	1843	2458	1450	2125	1520	1364	1573	3224	1551	1307
#2368_chr1_BS2095_CACGTG_1_sg1	TTGACAGGAGGGTGGTCACG	1760	845	1327	1198	1753	1089	1309	1045	1126	1602	1080	1199	1394	2242	1185	1259
#2369_chr1_BS2095_CACGTG_2_sg1	ACCAGATTGTGCACCTCACG	1606	489	1249	1176	1448	1467	1179	1450	982	747	814	1517	981	2581	996	521
#2370_chr1_BS2095_CACGTG_2_sg2	TTTGTGTGACTAACCACGTG	1887	787	1495	853	1721	2615	1190	1432	1268	966	1156	1681	1364	1527	1143	1648
#2371_chr1_BS2105_CACGTG_1_sg1	TGGAGCGCAGGAGCAGCACG	1388	474	1158	349	1413	1370	1013	701	1081	1052	961	629	1093	1382	1052	453
#2372_chr1_BS2105_CATGTG_1_sg1	GCACGTGGCAGTCACATGGC	1113	1278	976	868	985	1228	890	458	574	861	519	472	737	503	579	445
#2373_chr1_BS2105_CATGTG_1_sg2	AGCAGCACGTGGCAGTCACA	1474	792	1062	869	1473	1322	979	1329	1023	1297	930	1500	1146	1957	951	229
#2374_chr1_BS2107_CATGTG_1_sg1	CCATGACTCATCAGAGCATG	1805	542	1505	959	1669	906	1166	1610	1200	1809	1198	576	1414	2476	1201	680
#2375_chr1_BS2111_CATGTG_1_sg1	AGTTTCTCTTTACAACCATG	817	318	616	412	870	1433	611	569	649	387	588	630	608	310	599	896
#2376_chr1_BS2111_CATGTG_1_sg2	ACGTCACAAGTGGGGCCACA	1876	819	1431	1124	1818	1783	1513	1436	1291	1521	1226	1323	1347	1939	1290	1202
#2378_chr1_BS2115_CACATG_1_sg1	CTTTGAAGAGTCCTGCCACA	1443	2538	1132	581	1287	491	1033	771	1001	1046	814	562	1126	671	1074	440
#2379_chr1_BS2115_CACATG_1_sg2	AACTCCACCCCGCCTCCATG	1759	579	1575	1172	1718	1574	1457	1998	924	789	862	529	1191	1119	1027	703
#2380_chr1_BS2115_CACATG_1_sg3	CCACCCCGCCTCCATGTGGC	2075	2295	1592	1158	2039	1451	1599	1442	1065	2561	1050	903	1242	1419	1086	2294
#2382_chr1_BS2119_CACATG_1_sg1	AGCTTCCACGATGACTCACA	1199	644	827	690	1009	1821	867	2101	763	1405	749	786	832	1160	718	169
#2383_chr1_BS2121_CACGCG_1_sg1	CGGAAAGTTGTGTCGCGTGG	1011	1370	821	340	1025	1216	856	1525	581	1021	652	947	631	899	667	734
#2384_chr1_BS2121_CACGCG_1_sg2	CCGGAAAGTTGTGTCGCGTG	2136	1614	1536	2314	1910	1511	1460	1446	1250	1455	1139	1768	1295	1206	1149	1432
#2385_chr1_BS2121_CACGCG_1_sg3	TCCGGAAAGTTGTGTCGCGT	1707	1962	1132	1159	1601	2661	1385	1548	1219	1235	1147	1161	1097	2333	1123	1058
#2386_chr1_BS2121_CACGCG_1_sg4	TTCCGGAAAGTTGTGTCGCG	1645	974	1219	1452	1423	1869	1082	1634	1020	1938	849	1755	1048	1701	1012	1052
#2387_chr1_BS2121_CGCGTG_1_sg1	GGAGTGCGCCTGGGGACACG	1417	590	1158	836	1404	1783	1094	719	728	1328	867	420	972	1367	835	1182
#2389_chr1_BS2125_CACGTG_1_sg1	TACTTGCTGTTCCCTCCACG	2032	1150	1354	382	1594	1266	1216	993	1123	1301	899	376	1126	652	1158	585
#2392_chr1_BS2125_CACGTG_1_sg2	GTAAATGCCCTCCACGTGGA	1468	286	1319	1575	1468	1745	877	601	985	1749	933	659	949	1175	945	1094
#2393_chr1_BS2125_CACGTG_1_sg3	GGTAAATGCCCTCCACGTGG	1235	1376	983	823	1181	1550	829	745	881	484	796	652	935	169	917	178
#2395_chr1_BS2127_CGCGTG_1_sg1	GAATATTTTTCTTTGACACG	1995	1674	1579	1833	2210	2222	1423	1815	1367	2121	1332	2345	1426	2322	1337	970
#2396_chr1_BS2134_CACGTG_1_sg1	GCGGGGTCGGCTGTATCACG	1358	1558	980	733	1247	1344	1007	1652	839	790	864	644	936	1008	831	403
#2399_chr1_BS2135_CGCGTG_1_sg1	GCGCTCCTCCGGGATCCGCG	1659	890	1160	1177	1789	1900	1281	1126	1074	1320	996	1095	1232	3284	1150	586
#2400_chr1_BS2135_CGCGTG_1_sg2	CCCGGGCCGCGGCAGCCACG	1255	1120	989	791	1630	909	1141	883	861	1053	754	1181	852	578	830	1234
#2401_chr1_BS2139_CATGTG_1_sg1	GCCGGCAGTGCGCATGTGCA	1916	1067	1371	1248	1877	2572	1234	1926	1262	1113	1077	994	1143	727	988	2104
#2402_chr1_BS2148_CACGCG_1_sg1	ATCGCGCACTCACACCCACG	1861	771	1323	2014	1623	1867	1465	1748	900	971	881	880	1131	652	986	500
#2403_chr1_BS2148_CACGCG_1_sg2	GCGCACTCACACCCACGCGG	1209	794	889	606	1169	1540	1081	1530	566	561	610	410	768	1283	796	736
#2404_chr1_BS2148_CACGCG_1_sg3	CGCACTCACACCCACGCGGA	1213	369	725	409	1084	1410	813	548	641	249	637	240	860	2156	780	640
#2405_chr1_BS2148_CACGCG_1_sg4	GCGCTCCCTTCCCTCCGCGT	2231	625	1740	1073	2173	1294	1587	1915	1186	1035	1190	822	1381	545	1243	5290
#2406_chr1_BS2148_CACGCG_1_sg5	CGCGCTCCCTTCCCTCCGCG	2041	963	1455	1009	1948	3175	1527	1506	1225	2355	1053	1174	1360	1228	1158	1567
#2407_chr1_BS2149_CACATG_1_sg1	TGGTCCTTCTCCTTATCATG	2279	1280	1941	1723	2105	2619	1510	1335	1697	1492	1618	1346	2022	2007	1636	1375
#2408_chr1_BS2150_CACGCG_1_sg1	GGCAGAGCCAGGCGAGCACG	1493	762	1200	638	1304	1211	1033	1316	937	1275	929	1289	985	1835	929	482
#2409_chr1_BS2152_CACGTG_1_sg1	CTGGAGAAGGAATCACGTGG	1659	2625	1208	1702	1586	1019	1145	1297	1008	1001	978	1004	1245	1399	1121	2262
#2410_chr1_BS2152_CACGTG_1_sg2	AGGCTGGAGAAGGAATCACG	875	357	587	251	807	390	544	498	469	339	521	309	613	561	548	219
#2412_chr1_BS2152_CACGCG_1_sg1	ATCGCCCTTCCCAACACACG	1559	1214	1367	986	1478	2240	1174	1351	1082	610	969	615	1146	799	1097	399
#2413_chr1_BS2154_CACGTG_1_sg1	TAGGCCCGACAGGTCACGTG	1926	953	1300	1575	1876	2426	1372	1492	1248	1242	1089	700	1320	2272	1239	1301
#2414_chr1_BS2154_CACGTG_1_sg2	CTAGGCCCGACAGGTCACGT	1647	986	1194	1244	1568	1489	1239	1156	1026	1256	969	1207	1215	692	1030	996
#2415_chr1_BS2154_CACGTG_1_sg3	CCTAGGCCCGACAGGTCACG	1989	1682	1553	2467	2078	1347	1392	1452	1341	1568	1127	1160	1427	1997	1363	1426
#2417_chr1_BS2154_CACATG_1_sg1	GTTGAAACAAGAGCATGTGC	853	459	513	139	722	760	466	745	409	831	410	204	535	646	438	165
#2419_chr1_BS2158_CGCGTG_1_sg1	GCGAGGCGACGCGCACGCGG	1005	769	835	1382	1233	1529	995	1428	640	744	637	368	761	681	663	258
#2420_chr1_BS2158_CGCGTG_1_sg2	GGCGAGGCGACGCGCACGCG	1899	1048	1462	1623	2264	2360	1594	1726	1233	1597	1246	2038	1424	2477	1215	1391
#2421_chr1_BS2158_CGCGTG_1_sg3	CGGCGAGGCGACGCGCACGC	1129	947	829	1704	1261	2913	778	1787	615	785	641	1097	676	728	566	1063
#2422_chr1_BS2158_CGCGTG_1_sg4	CCGGCGAGGCGACGCGCACG	1694	628	1345	774	2069	3402	1496	1859	1284	1183	1137	706	1236	1050	1060	1109
#2423_chr1_BS2159_CGCGTG_1_sg1	TCTGCGCCCGGCGAAGCGCG	1625	1116	1526	1727	1938	2129	1484	1427	1189	2408	1291	1512	1278	1042	1173	500
#2424_chr1_BS2164_CACGTG_1_sg1	ACGGCCAGTTCCCTGCCACG	2597	1426	1896	1306	2640	2872	1755	1629	1508	2303	1556	1667	1857	1784	1677	1659
#2426_chr1_BS2164_CACGTG_1_sg2	TTCCTATGGAGAGGGCCACG	1116	20	744	462	641	82	463	184	749	546	617	119	1087	321	918	302
#2427_chr1_BS2166_CACGTG_1_sg1	TGAGCCGTGGCTGCACACGT	972	455	713	352	1147	568	721	425	688	483	663	419	773	521	807	336
#2428_chr1_BS2166_CACGTG_1_sg2	GAGCCGTGGCTGCACACGTG	1973	1248	1299	1089	1788	1881	1341	700	1273	1586	1191	1106	1353	1107	1253	1804
#2429_chr1_BS2166_CACGTG_1_sg3	CTGAGCCGTGGCTGCACACG	2135	1033	1521	1103	2183	2312	1622	2033	1359	2516	1396	1314	1486	1656	1181	2449
#2430_chr1_BS2166_CATGTG_1_sg1	GCCTGAACACAGACATGTGT	941	443	696	750	707	403	633	1254	711	312	528	402	703	1220	592	426
#2431_chr1_BS2166_CATGTG_1_sg2	CCTGAACACAGACATGTGTT	1930	3551	1407	1711	1592	2441	1291	1639	1163	2090	1284	1478	1215	3433	1147	890
#2432_chr1_BS2169_CACGTG_1_sg1	TTCAGACTTTGTGCACCACG	1788	592	1494	377	1657	1531	1259	971	1101	1687	982	836	1209	1249	1082	320
#2435_chr1_BS2174_CACGCG_1_sg1	GCCGGCAGCCGTTTCACGCG	2002	811	1401	1135	1799	2508	1387	1233	1207	1075	1239	924	1166	1378	1184	1086
#2437_chr1_BS2175_CACGTG_1_sg1	CACCATGCTTGGCGCGCACG	2191	2299	1686	1264	2221	1263	1398	382	1482	1970	1398	1370	1543	1484	1326	1982
#2438_chr1_BS2177_CATGTG_1_sg1	AGCCATCCCTGGAGCCCATG	1809	1668	1355	1120	1474	960	1324	1153	1169	1438	1102	1566	1087	1551	1064	1051
#2439_chr1_BS2177_CATGTG_1_sg2	ATAATTTAGATGGGCCACAT	2364	1173	1576	870	2192	3858	1494	2080	1546	1907	1374	1919	1635	2496	1384	1060
#2440_chr1_BS2177_CATGTG_1_sg3	GATAATTTAGATGGGCCACA	1400	907	1113	1855	1344	622	899	876	910	1040	887	847	988	985	840	780
#2441_chr1_BS2180_CACGTG_1_sg1	CCCTCCGTTTCCCCACGTGC	1973	822	1308	1094	1931	1803	1428	1251	957	611	918	1241	1253	647	1115	542
#2442_chr1_BS2180_CACGTG_1_sg2	GCTCCCCTCACCTGCACGTG	2267	1060	1780	1053	2268	2050	1499	1574	1533	2257	1471	1262	1644	2762	1552	1176
#2443_chr1_BS2180_CACGTG_1_sg3	GGCTCCCCTCACCTGCACGT	1405	188	1046	832	1233	586	999	939	935	1398	867	1087	930	866	800	576
#2444_chr1_BS2180_CACGTG_1_sg4	AGGCTCCCCTCACCTGCACG	1909	870	1412	727	1903	1413	1396	1434	1161	826	1123	1716	1341	1634	1186	1965
#2446_chr1_BS2181_CATGTG_1_sg1	GCCTCCCACTAGGAGCATGT	997	124	809	1106	1046	1292	739	2103	685	622	627	350	706	586	603	303
#2447_chr1_BS2184_CACATG_1_sg1	ATGCCATCACTGTGCACATG	2041	1450	1638	1254	1818	1593	1487	1771	1242	1425	1504	1055	1563	1470	1469	613
#2449_chr1_BS2185_CACGCG_1_sg1	CAGCGTGGAGAGAACGCGTG	1492	845	1187	1862	1524	3220	1065	970	978	922	995	525	1037	703	980	471
#2450_chr1_BS2185_CACGCG_1_sg2	GCAGCGTGGAGAGAACGCGT	1104	849	762	225	1031	2365	769	879	713	620	591	341	676	1004	667	285
#2451_chr1_BS2185_CACGCG_1_sg3	GGCAGCGTGGAGAGAACGCG	1553	2217	1225	823	1440	1449	1053	850	896	1474	878	543	966	889	822	1183
#2454_chr1_BS2196_CACATG_1_sg1	GGGACCTTATCGGGAGCACA	1294	607	941	685	1209	1323	922	1455	843	1589	831	652	1058	1295	874	749
#2455_chr1_BS2196_CACATG_1_sg2	GGACCTTATCGGGAGCACAT	907	304	592	746	816	959	575	879	474	403	458	369	630	1142	590	231
#2456_chr1_BS2196_CACATG_1_sg3	GACCTTATCGGGAGCACATG	1402	400	996	587	1373	1488	1153	715	1031	1300	966	381	1125	1521	979	516
#2457_chr1_BS2197_CACGTG_1_sg1	CCTGCGCTTCACCTCACGTG	2111	626	1699	1726	2305	1960	1864	1824	1477	1413	1495	1439	1622	1089	1452	3013
#2458_chr1_BS2197_CACGTG_1_sg2	ACCTGGAAAATCCTCACGTG	2093	666	1536	1475	1886	2442	1349	1345	1271	1261	1151	812	1375	801	1269	2971
#2459_chr1_BS2198_CACATG_1_sg1	GGACTTCAGTAAAAACATGT	395	421	307	214	383	214	339	324	296	357	241	245	280	234	241	116
#2460_chr1_BS2198_CACATG_1_sg2	GGGACTTCAGTAAAAACATG	853	345	561	583	743	753	628	824	585	1546	555	289	553	357	544	411
#2463_chr1_BS2201_CATGTG_1_sg1	GAGAGTTACGGCGCTACATG	1944	372	1274	921	1441	947	1185	1143	1260	1500	1134	1336	1197	528	1188	1262
#2464_chr1_BS2203_CACATG_1_sg1	TGCACATGCGGTTCTGCATG	1914	589	1345	1045	1690	3504	1379	967	1496	2446	1363	1652	1304	1604	1327	1990
#2465_chr1_BS2203_CATGTG_1_sg1	AAGGAAGTCGTCTGCACATG	2100	1372	1548	2396	1935	1641	1360	1038	1529	964	1525	1636	1562	1872	1311	1346
#2466_chr1_BS2203_CATGTG_2_sg1	ATTTCCCAGCTTTGAGCACA	1780	1108	1320	985	1737	1367	1224	3240	1047	2858	1086	1753	1172	1503	1037	679
#2467_chr1_BS2205_CACATG_1_sg1	TCTTCCAAGCCACACATGCT	1899	980	1487	384	1934	1817	1189	1072	1535	1778	1278	1556	1494	1645	1411	1465
#2468_chr1_BS2205_CACATG_1_sg2	GAAATAGACCCAAGCATGTG	1182	904	887	296	1221	548	730	1244	715	432	835	691	845	736	851	988
#2469_chr1_BS2212_CACATG_1_sg1	CCCAGGGTCTCCCCGCCACA	2412	2198	1611	1307	2204	1970	1798	2857	1677	3456	1498	1165	1740	2252	1579	742
#2470_chr1_BS2212_CACATG_1_sg2	CCAGGGTCTCCCCGCCACAT	2293	996	1587	1442	2230	1148	1608	1200	1534	1320	1377	1270	1512	3222	1567	1183
#2471_chr1_BS2212_CACATG_1_sg3	GGGTGGCCTGCCCATGTGGC	1556	864	1266	2095	1564	2486	1204	1473	1060	1360	984	1198	1083	1164	848	1208
#2472_chr1_BS2212_CACATG_1_sg4	TGGGTGGCCTGCCCATGTGG	1467	528	1160	906	1382	751	985	443	984	633	929	472	1101	1010	1003	882
#2473_chr1_BS2212_CACATG_1_sg5	CAGTGGGTGGCCTGCCCATG	1736	2409	1328	2135	1633	2399	1159	1533	1153	1541	1015	1230	1169	949	946	906
#2474_chr1_BS2213_CGCGTG_1_sg1	GGGTTACCCGGGCGCGTGCA	1704	1428	1156	1456	1459	2121	1039	1408	1112	1484	1033	1447	969	1205	948	1052
#2475_chr1_BS2213_CGCGTG_1_sg2	AGGGTTACCCGGGCGCGTGC	1376	598	1022	586	1408	2142	1088	1262	733	1886	630	1162	827	1443	762	505
#2476_chr1_BS2213_CGCGTG_1_sg3	GACGTTTCCCTGCACGCGCC	1720	644	1355	1088	1755	1307	1331	1690	943	1326	971	1086	1029	812	888	1709
#2477_chr1_BS2216_CACGTG_1_sg1	ACGACGCCCCTACACACGTG	1863	698	1390	1069	1658	2322	1195	1031	1073	1341	1237	1209	1435	1171	1233	1343
#2478_chr1_BS2216_CACGTG_1_sg2	GACGACGCCCCTACACACGT	1165	148	825	419	1196	1187	850	591	716	695	739	1089	853	1052	709	1045
#2479_chr1_BS2216_CACGTG_1_sg3	GGACGACGCCCCTACACACG	2554	2561	1810	1114	2028	1202	1634	2463	1509	2542	1428	1370	1570	2386	1571	981
#2480_chr1_BS2217_CGCGTG_1_sg1	AGCGAAATGAAGCGAGCACG	1164	649	1000	206	1216	1296	814	1026	869	855	777	1006	859	891	873	252
#2481_chr1_BS2217_CGCGTG_2_sg1	CCACGCTAGGCGCGCGTGAG	2328	2625	1748	1979	2212	2011	1850	2677	1548	1675	1589	1666	1492	1790	1396	666
#2482_chr1_BS2219_CACATG_1_sg1	AGCCAGTGGCCAAGGACATG	1645	380	1136	1397	1391	1245	1055	1205	976	1609	1003	1205	1026	735	1055	422
#2485_chr1_BS2219_CATGTG_2_sg1	AGCTCCTCAGATCTGCCACA	1335	570	1153	1283	1324	1541	1087	1237	858	1968	813	777	930	947	774	399
#2486_chr1_BS2222_CACATG_1_sg1	GAACAAGAACAAGAAGCACA	480	151	406	451	364	111	307	529	300	244	298	375	330	658	321	248
#2487_chr1_BS2223_CATGTG_1_sg1	CTCCTCAATTAGACATGTGA	458	439	386	612	518	322	381	1046	315	164	285	398	366	1893	302	597
#2488_chr1_BS2226_CATGTG_2_sg1	AAGTCCTTGATGGACATGTG	1923	1403	1423	1119	1511	2242	1253	1510	1184	1566	1242	1367	1363	1393	1292	2309
#2490_chr1_BS2227_CACGCG_1_sg1	TCAGGAGCAGGGCGCGTGAA	2183	1606	1624	3128	2158	1329	1532	1620	1344	2480	1260	1785	1467	1245	1288	3190
#2491_chr1_BS2227_CACGCG_1_sg2	TTCAGGAGCAGGGCGCGTGA	1645	1248	1032	1412	1330	1408	1014	1707	838	757	734	984	847	1172	829	1563
#2492_chr1_BS2230_CATGTG_1_sg1	AGGTTCTTTTGAGCACATGT	1214	1594	851	1307	1012	2715	802	654	669	1289	570	659	675	846	715	497
[truncated: 43,353 more rows]

## Sheet: control sgRNA read count
Supplementary Table S5. Raw read counts for control sgRNAs in MYC-CRISPR library in two screen replicates.
		K562				ST486				HepG2				MCF7
sgRNA name	sgRNA sequence	#1 T0	#1 T1	#2 T0	#2 T1	#1 T0	#1 T1	#2 T0	#2 T1	#1 T0	#1 T1	#2 T0	#2 T1	#1 T0	#1 T1	#2 T0	#2 T1
Control_sg1	AAAAAGCTTCCGCCTGATGG	1604	2251	1153	1350	1441	2091	1040	1021	987	1058	920	901	1020	834	982	1117
Control_sg2	AAAACAGGACGATGTGCGGC	1201	4388	1077	943	1276	2507	954	1773	745	951	797	683	811	1943	664	514
Control_sg3	AAAACATCGACCGAAAGCGT	1059	622	846	2042	1143	553	757	707	639	1359	562	700	719	1015	615	102
Control_sg4	AAAATAGCAGTAAACTCAAC	550	224	493	588	434	659	422	619	354	466	268	521	373	281	293	831
Control_sg5	AAAATCGATGGGCTGAATCT	1633	1745	1249	1361	1622	2031	1105	1429	1061	1842	1015	1615	1113	1393	972	2652
Control_sg6	AAAATTATCGGAAACGGTAG	1319	2759	1033	778	1212	1608	845	1196	914	2170	831	948	802	1377	798	647
Control_sg7	AAACCCTATGCCCAAATGAG	2035	1619	1421	2103	1569	1537	1358	1969	1184	1638	1127	1510	1265	2627	1118	881
Control_sg8	AAACCTAGCCCCAATACTTA	1320	1178	993	1132	1411	1884	923	2464	799	1505	782	520	747	898	720	879
Control_sg9	AAACGAGATCGAGAAAGGTA	1215	575	945	404	1289	1717	787	901	800	1318	860	797	785	1219	782	703
Control_sg10	AAACGGTACGACAGCGTGTG	1555	973	1149	1680	1394	2448	991	1369	954	882	967	1150	974	972	913	802
Control_sg11	AAACTGTAGTGCAGGGTCAG	2171	1162	1461	1835	1985	3001	1402	2424	1407	2896	1355	2617	1489	1535	1226	2232
Control_sg12	AAAGAAAGAGGAATAGTAGC	830	687	651	317	843	1994	600	456	422	951	410	441	523	544	508	1919
Control_sg13	AAAGACTTGCTCCAAAACAC	700	111	430	458	623	1230	464	779	474	526	385	214	374	907	361	281
Control_sg14	AAAGATATAGCAAATTATGG	873	904	839	1123	1074	1028	702	1583	546	1167	538	692	578	1013	606	1026
Control_sg15	AAAGCGACGTAGGCATACTT	1250	2532	781	1122	926	1841	657	1174	671	1019	608	1037	743	1067	650	190
Control_sg16	AAATAATATGCATCTCTCGA	822	1727	573	369	791	459	568	1157	558	977	419	1338	551	551	471	888
Control_sg17	AAATACAAGCTATAGCGATA	670	297	456	339	555	574	466	803	381	799	459	872	457	305	377	330
Control_sg18	AAATGCACAGATCGCTGATC	1700	1869	1362	1492	1576	2279	1101	1936	1053	1189	946	1033	1049	1098	1026	619
Control_sg19	AAATTGGCTTTCGTTCGTGC	1734	2108	1307	750	1640	2828	1162	1709	936	1959	804	1458	1036	909	831	778
Control_sg20	AACAGGAAACGTGACTAAAG	707	1247	483	727	619	716	575	1224	453	451	436	673	473	537	440	255
Control_sg21	AACATCTCGTTAGGGGTATC	1932	1723	1442	2066	1608	2810	1192	2075	1372	2303	1060	1409	1312	1970	1240	4614
Control_sg22	AACCACGGCATTGAGAGGTG	1683	1738	1323	1513	1678	1424	1193	1695	1205	1744	1212	1909	1414	2090	1192	1240
Control_sg23	AACGCGAGTCCGGTGGCTAG	1393	915	954	1245	1319	994	979	1615	910	1529	815	1314	847	1329	737	918
Control_sg24	AACGCTGTCGTACGTGTATA	1584	927	1208	1940	1487	2378	1162	1489	962	1630	1026	1732	1077	955	1024	1234
Control_sg25	AACGTGCTGACGATGCGGGC	1489	1567	1071	1034	1372	3086	1100	1280	801	1260	690	1026	846	1389	794	1101
Control_sg26	AACTACAAGTAAAAGTATCG	781	365	576	557	748	355	534	645	463	488	388	234	559	1256	499	271
Control_sg27	AACTAGAATAGGCGGGCTTG	1525	1590	1134	2062	1478	1476	1067	2206	1066	1382	1018	975	1058	1352	1049	1166
Control_sg28	AACTAGCCCGAGCAGCTTCG	1530	808	1113	1719	1524	1541	1073	1322	1057	3297	1089	1870	1203	2200	989	610
Control_sg29	AAGAAGAATTGGGGATGATG	1290	925	908	1031	1253	897	895	1355	787	1321	745	869	811	618	732	1184
Control_sg30	AAGAAGGGCCGTACCCGAAA	1147	760	827	863	1199	927	819	541	622	1170	581	787	690	721	645	290
Control_sg31	AAGAATTAGGCACGGTTACT	1867	1439	1436	1705	1914	2032	1426	2214	1166	1090	1134	1524	1235	1428	1126	1396
Control_sg32	AAGAGATCACATCTAGGCCA	1765	2086	1207	1624	1479	2044	976	1397	1079	1426	954	1734	1089	803	984	1726
Control_sg33	AAGAGCGAATCGATTTCGTG	1502	1507	1187	1582	1283	1871	950	1800	863	674	940	1007	1093	921	936	956
Control_sg34	AAGAGTAGTAGACGCCCGGG	1753	1409	1312	1815	1569	3318	1285	1734	1012	1869	969	1375	1089	1262	1011	834
Control_sg35	AAGCACTAGTCCGTATGATG	1702	1544	1319	1526	1536	2078	1250	3851	1170	2128	1096	1318	1346	1846	1146	1132
Control_sg36	AAGCCATTGTATAACTCCAG	1737	2736	1311	1485	1601	1830	1261	1932	1167	1588	1111	1663	1145	1011	1149	1436
Control_sg37	AAGCGGGCACACATGACAAG	1453	1343	918	793	1416	3066	1022	1513	843	1238	723	853	830	3522	667	594
Control_sg38	AAGGACTGGAATATGGAGAG	1524	960	1069	1528	1361	2304	949	1946	923	1461	840	1270	870	1447	845	669
Control_sg39	AAGGCAATTTACTGGATCCT	1578	1461	1396	1138	1570	1848	1138	1671	1086	1868	1047	1458	1230	1717	1119	943
Control_sg40	AAGGCGCGCGAATGTGGCAG	1983	2001	1544	2886	1794	1479	1416	2272	1339	1557	1071	1154	1247	1035	1164	2942
Control_sg41	AAGGGCGTGCCCTGCGTTGT	1403	1665	1032	1054	1447	1835	961	2050	906	1373	903	922	898	633	931	982
Control_sg42	AAGTGACAGATGGGCAGGCG	1811	1061	1423	1036	1829	2442	1364	1342	1163	2012	1094	1634	1222	1881	1068	1096
Control_sg43	AAGTGACGGTGTCATGCGGG	1249	736	896	2227	1130	1087	779	1099	715	1204	802	1034	734	3529	760	437
Control_sg44	AAGTGTGTGCATAGCAGGGT	1223	885	956	2409	1343	2347	982	1513	906	1431	804	912	909	3414	846	1213
Control_sg45	AATATTTGGCTCGGCTGCGC	2359	2870	1841	1600	2358	7813	1813	2044	1489	2224	1303	1355	1299	1914	1297	1089
Control_sg46	AATCGACTCGAACTTCGTGT	1367	707	948	836	1227	1009	834	1276	817	1278	808	1068	804	1480	767	2024
Control_sg47	AATCGCAGGTATCCCAGAGC	1348	1259	1020	1320	1235	539	896	825	661	665	725	1191	769	1105	740	1602
Control_sg48	AATCTTACTCGTCCTCCTTG	3335	2217	2001	2410	2768	2878	1914	2297	1890	2596	1911	3332	1856	2095	1637	1663
Control_sg49	AATGCGAGTGTATCCGCAGT	1482	1353	1153	572	1375	1416	1196	2545	1004	1640	992	906	1103	1499	1006	1620
Control_sg50	AATGGGTTGCCGGGAGTAAA	1814	1559	1282	1309	1479	1216	1209	1241	916	1788	972	1025	1123	5479	958	545
Control_sg51	AATTTAAGCTTCGTAACTGG	918	1224	663	849	999	1743	797	1252	614	546	498	865	633	1066	523	1213
Control_sg52	AATTTATCGTCAACATTAAT	635	189	357	208	589	678	452	1526	326	382	371	1032	353	433	420	72
Control_sg53	ACAAAAAACTACGGTGATTA	1366	536	1054	1963	1175	3038	783	1228	956	1733	929	610	1000	1640	893	443
Control_sg54	ACAAAATGCCGTGCGTCAAT	1344	2072	1177	860	1353	1865	1079	1316	801	1608	852	863	834	1597	889	519
Control_sg55	ACAAACGACCTTGAGCAGGG	995	757	666	566	1102	1489	770	1010	574	303	571	849	666	1513	615	941
Control_sg56	ACAAAGATCGCATGGCATAC	1281	875	1018	2925	1316	2300	887	1684	768	892	736	897	784	1283	743	223
Control_sg57	ACACCCATTCTCATAACGGA	859	539	654	884	942	2068	588	1051	716	491	598	703	583	711	583	371
Control_sg58	ACACCGAAGCACCTGTACGT	1635	856	1267	792	1550	3414	1347	2844	998	1323	889	991	1072	1088	903	1656
Control_sg59	ACAGCCCTCACGAGCCCGAA	1735	1224	1452	2840	1885	2747	1392	1990	1178	1867	1092	1438	1223	2044	1077	1473
Control_sg60	ACAGCGCTCTCGTGTACTAT	2205	1163	1671	1443	2213	2475	1615	2038	1473	2525	1359	2863	1445	4838	1306	849
Control_sg61	ACAGGTTCTTATTCATTGAC	1654	2150	1547	1235	1633	5266	1139	1765	1011	1485	915	1402	1153	2572	1061	1171
Control_sg62	ACATACCCCCCTGGTTCAGA	1075	460	838	869	1295	2324	990	2200	722	1311	681	1022	727	2220	731	262
Control_sg63	ACATAGTCGACGGCTCGATT	1620	1831	1204	912	1346	1903	1132	1618	1000	1761	903	647	988	1891	886	708
Control_sg64	ACCACTAATGAGATTCTTGT	1171	639	824	2352	1088	1893	743	914	547	899	644	1402	709	787	580	302
Control_sg65	ACCCAATGTGGCGGAGCCGA	1709	1574	1141	1332	1442	1693	1099	1510	994	1548	932	1316	1039	1152	842	709
Control_sg66	ACCCATATATGCTGCCGCAC	1610	1572	1010	1344	1545	2557	1237	1329	901	970	801	1199	993	1990	862	1256
Control_sg67	ACCCATGAGTTAAGTTTTCT	2241	2102	1847	1835	2136	3391	1793	2356	1512	2786	1463	1169	1386	2164	1311	1096
Control_sg68	ACCCATTGAGAGTCGCCTGA	1765	2384	1232	1016	1612	2687	1182	878	1015	1863	1024	1510	1059	1053	955	645
Control_sg69	ACCCGATAATAGCTACTGGT	1023	1755	656	974	1010	2330	804	959	657	834	610	1161	679	1006	625	737
Control_sg70	ACCCTCCGAATCGTAACGGA	1452	932	1151	902	1482	2556	1278	984	1075	1342	1062	985	1115	1181	933	922
Control_sg71	ACCGCTCATATAGGTAAAAA	434	349	376	642	365	661	288	414	277	771	248	386	328	686	306	195
Control_sg72	ACCTATAATCGACCACATTT	801	543	612	972	820	1396	511	1358	605	707	454	950	589	595	589	729
Control_sg73	ACCTATTGTCCCTTCAAGCT	1932	1921	1374	1240	1695	2052	1279	1909	1151	1974	1165	1701	1082	1170	1082	1239
Control_sg74	ACCTTACAATAAGTTATATT	1061	683	681	1030	884	921	686	1040	611	1143	624	853	646	725	553	619
Control_sg75	ACGATCGGTAATGGTCTGTT	1491	1277	1343	1056	1400	1311	991	1240	936	1016	920	790	996	2114	992	1410
Control_sg76	ACGCATGCTTCCCAAAGCGT	1652	2297	1088	1662	1596	2925	1259	1569	1096	1170	990	1079	1055	1896	987	1619
Control_sg77	ACGCCATATTTCTGGCTCTA	2087	1005	1603	1868	2023	3641	1507	1506	1439	2574	1386	2375	1486	1749	1406	1104
Control_sg78	ACGCCTCCTCAAATTAGCTC	1554	2017	1055	1934	1375	882	1053	1480	1046	832	737	1143	867	728	812	2133
Control_sg79	ACGCTCAGCACCCGCTATGC	1899	1801	1166	1108	1715	1659	1293	1606	871	1263	845	1070	903	2055	937	2208
Control_sg80	ACGCTCTCCTGGCAACAAGT	1037	1247	763	372	999	2115	762	1015	555	1530	568	402	574	535	538	1790
Control_sg81	ACGCTGACGAGTAAAAGCGG	1573	1624	1239	2129	1786	1261	1191	1803	1043	943	958	1671	991	928	980	571
Control_sg82	ACGGAAAGACCTCGCTATTC	2128	2188	1663	1724	2032	2069	1471	2054	1311	1897	1257	2031	1408	2568	1263	1503
Control_sg83	ACGGAGGCTAAGCGTCGCAA	1813	2099	1215	1742	1611	2064	1197	1894	979	1255	1008	1616	1061	981	988	642
Control_sg84	ACGGGCGGCTATCGCTGACT	2054	1745	1525	1696	2256	4411	1506	2541	1163	2532	1137	1257	1402	1513	1236	2043
Control_sg85	ACGGGGTGAAACCATGTCGT	1405	884	985	1249	1414	1334	1068	1829	956	1308	985	1088	957	1343	911	1363
Control_sg86	ACGGTACATGCGCATGAGTC	1879	1598	1601	1884	2005	4141	1452	2440	1193	2016	1123	2034	1173	1309	1010	2047
Control_sg87	ACGGTGGGGATGGACCTACT	1583	1677	1186	1464	1542	1323	1227	2295	1024	1687	999	1179	1077	1165	916	1396
Control_sg88	ACGGTTATGGTCTCATGGGG	1347	605	1077	1025	1453	2064	1011	1081	927	1755	922	813	947	1389	884	380
Control_sg89	ACGTCAACTGCTGGAGTGGG	2045	2531	1596	1554	2054	4600	1543	2428	1332	2253	1150	2132	1433	2641	1182	559
Control_sg90	ACGTCCATACTGTCGGCTAC	1897	1903	1523	2222	1898	2206	1612	2039	1259	4240	1240	1717	1235	1122	1192	1917
Control_sg91	ACGTCGTTTAGCACCCGGCT	1425	468	1148	1563	1406	1266	1232	1466	879	1254	722	958	849	730	852	775
Control_sg92	ACGTGGGGACATATACGTGT	1328	1300	1036	712	1290	1886	1069	1453	879	1506	771	1244	881	1520	804	396
Control_sg93	ACGTTCGAGTACGACCAGCT	2121	2125	1515	1561	1609	2414	1366	1552	1170	2060	1221	1476	1242	1432	1068	2746
Control_sg94	ACTACTCCGGCAAATACTCG	1437	1008	983	350	1193	1020	915	837	735	2033	720	2046	779	942	755	432
Control_sg95	ACTACTGGCTATCCGCGCCA	1784	1297	1227	1850	1576	1409	1427	1947	868	1318	999	1482	1007	1619	899	778
Control_sg96	ACTAGAGTCATGATCAGCGA	907	402	755	691	1098	1522	724	884	554	1045	480	1203	621	1052	547	210
Control_sg97	ACTAGCCTGTTCGCGAGTAG	2689	4470	1908	2350	2408	2878	1868	2414	1881	2779	1889	2692	1811	1790	1605	1770
Control_sg98	ACTAGGGCAGTGTGTCTGCA	1813	1889	1212	1043	1625	2153	1143	983	1031	1059	1043	1102	1115	9964	1025	633
Control_sg99	ACTATCATGGCACCCAATTG	2453	2223	1766	2140	2348	2051	1741	2940	1472	2620	1357	1498	1519	1507	1405	1173
Control_sg100	ACTATTTAATATTGGTAAGT	1481	1723	1139	971	1629	1903	1093	1517	1090	1218	949	1495	966	974	842	4674
Control_sg101	ACTCAGCCATTTTATTAGAA	2110	2455	1639	3279	2126	2058	1402	1458	1285	3628	1359	1255	1456	1990	1258	613
Control_sg102	ACTCGAAATCACCTATGGTA	1858	1489	1518	2166	1931	1741	1259	1199	1358	1326	1303	2946	1310	1871	1326	1382
Control_sg103	ACTGAGTGGGTAACACGCAT	1082	448	854	758	1034	700	742	913	578	883	614	726	638	798	553	1420
Control_sg104	ACTGCGGAGCGCCCAATATC	2098	2404	1567	1821	1851	2798	1583	1880	1326	2333	1256	1199	1347	4106	1160	611
Control_sg105	ACTGCTCCCGGTCGCCCCTC	2383	2206	1829	2002	2260	4713	1935	2808	1403	3301	1389	1736	1523	1860	1386	1183
Control_sg106	ACTGCTGCTGACATCTCTTA	2063	1693	1445	1477	1772	2661	1371	1744	1152	2052	1124	1534	1190	1146	1252	2037
Control_sg107	ACTGCTGCTGTCTTCTAAAT	1691	1232	1307	1153	1611	2909	1165	1757	1210	2029	941	997	1115	1154	934	474
Control_sg108	ACTGTTGCCGCGCCAACTGC	2152	1679	1679	2056	2160	1939	1646	1834	1231	3342	1251	1607	1299	1813	1275	1221
Control_sg109	ACTTACGGCACTCGCATGCC	2318	3006	1773	3667	2127	2449	1658	1576	1507	2751	1303	2837	1534	1592	1374	1971
Control_sg110	ACTTCAGTTCGGCGTAGTCA	1538	1045	1147	1126	1399	1120	1141	1869	1024	1304	1087	1610	1192	5688	1003	1420
Control_sg111	ACTTCCCACTTCTTAGGTTG	2430	2315	1849	1878	2089	2129	1758	2139	1614	2951	1557	1646	1673	1282	1469	1198
Control_sg112	AGAAACTGAACTATCCTACT	1543	1469	1319	2479	1523	1711	1079	1368	1036	1032	1000	807	997	1311	933	2514
Control_sg113	AGAACCCAGACGCCAGCGGT	2805	2550	2155	3157	2864	5257	2122	3859	2013	2782	1732	2554	1874	4694	1574	2100
Control_sg114	AGAAGAAAAAAATGTCTACG	1136	1354	866	1108	1100	1634	758	1191	750	953	699	732	799	1467	656	512
Control_sg115	AGAAGACCGAGGCGCTTCAA	1577	1712	1048	2325	1325	2641	1072	1881	1045	1565	914	1757	1041	2437	931	1178
Control_sg116	AGAATGCCATCTAGTTAGTA	1802	1203	1471	1711	1926	1953	1278	1582	1232	1167	1269	2042	1209	1249	1116	1188
Control_sg117	AGACACGTCACCGGTCAAAA	1231	1871	849	1022	1131	1589	865	956	570	1027	534	973	553	920	674	336
Control_sg118	AGACCCCGTAGGCAGGACGT	1235	2706	985	1227	990	1867	854	901	706	1236	774	573	768	732	709	828
Control_sg119	AGACTCGTATTGTCATATTA	1462	1464	1059	1346	1422	1217	1012	2099	934	1385	821	912	892	896	816	343
Control_sg120	AGAGCATGATGACCCGTGAC	1713	1817	1371	1930	1694	3132	1475	2406	983	1958	1012	1776	1164	1616	1135	1059
Control_sg121	AGAGCGTCTTCGTGACAAAC	1044	1143	869	781	968	1284	778	961	648	944	647	1005	710	824	561	429
Control_sg122	AGAGGGATTGGGAGCTTGAC	1537	1650	1225	1145	1597	1525	1122	1374	1077	1184	885	1168	1075	740	955	1684
Control_sg123	AGATGGTCAGATCTAGTAGT	1749	1020	1156	1708	1534	1418	1142	1180	1070	1686	1001	812	1050	1869	995	4499
Control_sg124	AGATTCATTCACGAGTTGGG	1884	1235	1352	1217	1740	1201	1407	1518	1174	2862	1102	1241	1197	2611	1058	980
Control_sg125	AGCACGTAATGTCCGTGGAT	1767	1191	1263	2022	1713	1935	1292	1674	1015	1240	1040	1051	1133	1729	1011	768
Control_sg126	AGCATTCTCACCAAGACCGA	1046	721	773	1206	1024	916	802	1578	599	796	670	1021	641	418	670	975
Control_sg127	AGCATTTGCGCGGCAACTGT	1786	3103	1361	1347	1831	1368	1270	1855	1060	1927	1065	1031	1036	488	1048	1207
Control_sg128	AGCCCGCCACAGAATAGCTG	1565	1539	1259	986	1261	2610	960	1639	806	1326	794	1424	862	1681	822	601
Control_sg129	AGCCGGCTTGTGACAGTGAA	1471	1393	1094	998	1262	748	959	1276	822	975	877	641	875	1411	747	442
Control_sg130	AGCGATCTGGACACTCTCCA	1505	1029	1318	1168	1553	1101	1181	1365	1145	1280	934	1213	949	874	810	977
Control_sg131	AGCGATTCACGTATTAGATG	1293	465	843	543	1318	2321	883	1572	834	899	750	1104	771	2789	802	475
Control_sg132	AGCGCAGATAGCGCGTATCA	1553	432	999	1312	1463	1138	1124	1683	1059	1979	940	834	1031	689	919	473
Control_sg133	AGCGCTCTGGTTGCATCCCT	2476	2167	1968	3021	2561	3078	1957	2777	1478	2287	1447	1768	1594	2643	1450	1611
Control_sg134	AGCTAGCGATGGCTCTAAGT	1351	1465	1256	1259	1327	1821	1067	1190	1004	1591	954	1562	1008	609	971	1649
Control_sg135	AGCTCCATCGCCGCGATAAT	1798	1524	1213	1499	1622	1421	1228	1129	1103	1150	966	1073	941	826	917	1921
Control_sg136	AGCTCGCCATGTCGGTTCTC	2088	1772	1546	1539	1922	2927	1269	1956	1153	1677	1210	1519	1292	1555	1203	1447
Control_sg137	AGCTGAAAATATACGTATTC	1466	1787	861	1557	1299	728	885	971	882	1182	712	881	803	1103	710	2354
Control_sg138	AGCTGCGCGCTACTGGATCA	1895	1047	1211	1278	1711	5471	1392	1333	1098	2316	1161	1715	1111	2113	1059	1873
Control_sg139	AGCTGGACTCTGTAGAAATC	1867	1336	1542	4421	1754	2012	1315	2928	1221	1932	1120	1446	1302	1233	1092	832
Control_sg140	AGCTTAATGTGCAGGTCAGA	1190	1063	908	886	1167	1847	739	1052	715	1231	709	749	837	914	710	494
Control_sg141	AGCTTTCGAAATTGAGTGTC	2200	1499	1679	1365	2147	2765	1422	1814	1466	2460	1252	1693	1426	2753	1316	900
Control_sg142	AGGACACAGGATACGCAGCT	1303	829	989	1239	1304	3650	865	875	778	1373	843	1454	951	556	703	273
Control_sg143	AGGACTAGTGTCGCACTCAG	2236	2017	1679	2070	1964	2027	1612	2503	1425	3150	1399	1266	1451	2603	1525	736
Control_sg144	AGGAGTGTTATGAAAAGGCT	1294	874	1053	2153	1277	1173	917	1593	902	1559	867	1123	856	1331	879	2590
Control_sg145	AGGATCGTGTACCGGGGACG	1705	1364	1275	2590	1679	1850	1193	2433	1098	1675	867	1298	1095	1934	964	951
Control_sg146	AGGATGCTGAACAAGTACGT	1260	655	1007	808	1390	1865	1036	877	884	1359	860	851	824	1370	732	359
Control_sg147	AGGATGGATTGAGCAGCGGT	1887	1634	1298	1029	1768	1128	1347	1931	1284	1292	1252	1668	1224	1699	1217	1571
Control_sg148	AGGCCACAAATTGTATACAG	638	422	552	766	662	975	403	472	352	484	401	360	454	558	358	354
Control_sg149	AGGCGCCAACATTGACCGTA	1655	2103	1200	1273	1356	2068	1034	1779	976	919	1048	1319	972	1052	938	581
Control_sg150	AGGCTTAAATGGCGAGATTG	1017	958	723	632	1012	1856	738	1342	675	1411	708	870	752	725	728	425
Control_sg151	AGGGAAACCTCTATGGGTAA	1705	1481	1224	1982	1638	3303	1279	1102	1147	1579	1007	1042	1234	1486	1009	416
Control_sg152	AGGGATCGTTAGGAAGGGAA	1350	671	899	517	1166	894	840	1315	910	2043	797	1391	909	1654	816	1756
Control_sg153	AGGGCACCCGGTTCATACGC	1198	712	981	734	1256	1204	961	1032	658	677	705	1185	788	1164	676	1370
Control_sg154	AGGGCGAGCAGCAGAGTACG	1864	3500	1602	1547	1829	2535	1302	2761	1212	1906	1070	1090	1218	1380	1111	3036
Control_sg155	AGGGGCAGGGCTATCTTATG	1528	731	1083	857	1557	1968	1271	2009	1077	1735	980	1357	1120	2102	1060	1134
Control_sg156	AGGGTCAGTCTGTCCTTTTT	1964	2532	1540	1304	1889	2294	1371	2048	1109	2179	1151	1602	1293	1669	1103	1743
Control_sg157	AGGTAAGCCCCTTAGAACTG	1697	2860	1442	1716	1722	1406	1275	1549	1143	1662	1144	1531	1165	1841	1284	1524
Control_sg158	AGGTCAAGCCGACCTCGAAC	615	484	442	657	580	420	447	251	311	483	273	400	349	107	301	237
Control_sg159	AGGTCGGCCGAACATACGGT	2463	2017	1856	2482	2348	4317	1721	2216	1603	2138	1459	2036	1503	1030	1496	1325
Control_sg160	AGGTTGAATACCCCTTACTA	1787	1769	1481	1581	1852	1438	1469	1974	943	1418	983	1373	1131	1504	1088	1120
Control_sg161	AGTACCCCTAGGTATGGGGA	1135	719	711	693	963	872	586	768	633	1066	752	913	678	908	662	5795
Control_sg162	AGTAGACGGACGGTGAGCTG	2205	2254	1672	2442	2121	2938	1711	2352	1542	3119	1512	2643	1423	1800	1441	1004
Control_sg163	AGTATGAGACTCATAGGGTG	1567	1049	1332	1842	1557	2924	1136	1647	1100	1371	1085	1641	1073	1852	1025	1182
Control_sg164	AGTATTAGGTACCTGCCCTA	2201	1147	1687	1652	2062	1895	1660	2170	1384	2858	1501	1054	1426	1842	1346	2781
Control_sg165	AGTATTGTGGTGTCGTCAAC	1849	1733	1321	2093	1834	2196	1212	1377	1336	2320	1228	2391	1375	1699	1165	1494
Control_sg166	AGTCATAACTGAGTGAATCG	886	1061	713	485	869	2805	628	460	574	1251	561	990	617	1061	581	326
Control_sg167	AGTCTTAAAGACCCTAAGCT	1246	655	1011	833	1270	1781	962	2167	907	1849	881	1499	1028	1197	819	781
Control_sg168	AGTCTTGGCCAATGTCACGG	1683	1161	1237	1757	1601	1397	1404	1707	979	2111	1000	1260	1147	1936	943	2392
Control_sg169	AGTGAGTGACAACCAGATCG	1423	2462	1068	1815	1266	795	986	1130	880	749	824	1427	926	1274	774	394
Control_sg170	AGTGCTACTGAAACTTGCCT	963	674	740	1876	1026	2379	616	673	720	804	606	916	577	946	577	303
Control_sg171	AGTGGGGCGCTAAGTGGGGG	1909	1073	1419	2482	1818	3528	1411	1851	1202	2115	1165	2193	1288	2458	1158	1376
Control_sg172	AGTGTATCTTCCACCTGTCT	2068	2974	1752	3578	2058	2139	1459	2393	1465	2741	1252	1548	1398	2456	1307	1884
Control_sg173	AGTGTGGAAAAGCTAACAGA	552	187	411	251	499	802	369	344	411	583	391	1070	351	414	365	655
Control_sg174	AGTGTTTGAAAAAAGGGCGG	1550	992	1083	1146	1526	1360	973	1376	961	2067	938	971	961	1192	957	626
Control_sg175	AGTTCCCAGAAATATATTGC	1118	645	773	1008	1079	674	771	1593	682	1089	523	477	653	533	560	147
Control_sg176	AGTTCTGTTCGATAGATGCC	1637	882	1212	1456	1584	1895	1063	1975	1116	1253	938	1254	1023	1678	937	1275
Control_sg177	AGTTGAATGGACCTCGACTA	1498	270	1147	1707	1359	2695	1080	1349	900	1260	773	827	940	1451	900	843
Control_sg178	ATAAGCCACACTACCCGCCT	1875	1774	1387	1586	1704	1965	1326	1269	1036	1588	962	1690	1107	1132	1101	430
Control_sg179	ATAAGCTACTCTGAGTTCCT	1930	1253	1367	1458	1652	1640	1409	2277	1245	1989	1077	1245	1321	996	1168	3596
Control_sg180	ATAATCCGGAAACGCTCGAC	1688	2075	1452	1739	1559	1585	1129	829	959	1672	851	1475	1117	1126	933	885
Control_sg181	ATACAATACTTTGGCGCATA	1434	601	1044	2005	1474	1489	925	1773	925	1638	907	946	839	1043	855	1582
Control_sg182	ATACCAGATGCGTCCGCTTG	2298	1721	1688	2001	2068	1983	1587	1319	1406	2210	1357	1985	1437	1346	1333	1054
Control_sg183	ATACGAGGCGCTTTTCTTTG	1932	1768	1507	1382	1703	3228	1403	2837	1271	2056	1200	1771	1276	1888	1216	1924
Control_sg184	ATACGCATGATTGCAAGAGG	1837	2288	1374	1002	1639	2494	1222	2294	1059	1273	1073	1061	1163	2024	995	2068
Control_sg185	ATACGGCCGAAGCCCCTTCA	1367	1404	1207	1061	1568	4063	1095	880	863	1100	891	1302	979	1294	913	1296
Control_sg186	ATACTCTCACAGGTACATAA	560	305	340	232	525	818	357	307	350	704	323	428	395	392	346	73
Control_sg187	ATAGAAGTGTGACCGCTGGG	1770	1865	1124	1548	1555	1823	1176	1625	1139	2760	987	1312	1056	808	1067	707
Control_sg188	ATAGCAGGACGAGGTTCCTT	1624	1577	1292	1878	1365	2876	1120	2299	1109	2047	1028	1253	1114	1586	955	1895
Control_sg189	ATAGCCGCCGCTCATTACTT	1299	518	1008	880	1028	1262	671	1696	621	1112	623	845	653	543	514	845
Control_sg190	ATAGCGGATGTCCTTGGAAA	1997	2325	1489	843	1783	3815	1424	2428	1349	2723	1355	2087	1451	1686	1351	899
Control_sg191	ATAGCTAAAGTTGATGTGTA	1693	863	1265	2037	1402	2364	955	1145	1033	2229	982	2035	1220	762	1064	1078
Control_sg192	ATAGGCACCTTAAGGGTCTC	2041	3517	1493	1873	1838	1700	1404	1778	1329	1837	1343	1357	1441	1741	1362	789
Control_sg193	ATAGGTCATCCACTGGGCGG	2192	1987	1739	3088	2087	2192	1701	2384	1424	2159	1477	1680	1406	846	1384	1073
Control_sg194	ATAGTAACGTCAGGGAGTAA	1655	2657	1182	1450	1293	1952	1126	1725	931	1951	943	1682	1053	709	879	2182
Control_sg195	ATATAAACTGTCGCGGTAAA	2041	2385	1579	1690	1892	3591	1440	1334	1304	4242	1236	1729	1288	2163	1363	1340
Control_sg196	ATATGACAGGGCAAACGCAT	507	250	415	333	560	1104	349	269	363	1141	355	341	329	386	377	596
Control_sg197	ATATTTCGGCAGTTGCAGCA	1357	2095	996	1287	1202	1384	903	1190	827	1059	800	1058	906	2088	814	684
Control_sg198	ATATTTTATGACATAAAAAT	992	1154	704	844	812	1056	683	789	615	578	561	389	598	996	554	732
Control_sg199	ATCAAAGTGTCTGACTTATT	1366	1274	1026	1772	1353	1793	963	1131	987	1464	884	1265	911	1068	832	3681
Control_sg200	ATCAAGTCAGGTTATGCGGG	1823	1257	1266	1481	1658	1447	1200	1608	1177	2673	1173	1979	1292	1235	1114	2218
Control_sg201	ATCACGTGATCGGATGGTTC	1123	887	920	825	1031	1172	907	990	807	1173	885	1340	852	1264	744	542
Control_sg202	ATCAGCCCATTTCTGCGCAC	1106	447	900	1221	1161	1047	728	1212	684	494	705	695	749	638	661	607
Control_sg203	ATCAGGCCTTGTCCGTGATT	1706	2414	1244	3353	1547	2717	1298	1712	994	1302	957	1032	1117	2607	1011	1212
Control_sg204	ATCCAGATCACCACGCGTCA	1803	4848	1269	816	1764	3193	1394	2409	911	1501	947	1071	975	701	868	3652
Control_sg205	ATCCATGTGGTTACAATATT	2076	2290	1667	1856	1915	2539	1403	2329	1416	1722	1260	1474	1463	2268	1253	833
Control_sg206	ATCCTAGGTACAAAAGGACG	1818	1392	1249	1659	1429	2665	1062	1187	1077	657	914	1012	1075	1629	880	1565
Control_sg207	ATCGATATACCGCCATAAAA	456	787	288	607	375	389	325	353	239	853	216	188	241	174	271	408
Control_sg208	ATCGGTACCTCTTCACATAT	1375	1578	867	1621	1131	1216	898	1388	838	1283	735	1317	885	2337	737	2712
Control_sg209	ATCGTATCATCAGCTAGCGC	960	973	648	423	898	1128	623	1336	622	485	556	953	644	855	572	417
Control_sg210	ATCGTTGCTGACAGGATCTA	2425	2180	1654	3883	2411	3027	1557	2781	1642	3912	1489	1984	1524	2517	1409	1436
Control_sg211	ATCGTTTCCGCTTAACGGCG	2115	1570	1636	2838	1629	2318	1366	1391	1318	2303	1301	1973	1316	911	1233	926
Control_sg212	ATCTACAATCCAGCCCTCTA	1126	441	867	863	1088	1090	732	1226	764	1305	676	922	763	477	694	525
Control_sg213	ATCTCGGGTCGACTGCGGAT	1691	2246	1290	1831	1658	3057	1319	1536	1013	1347	890	1361	1136	1011	1066	848
Control_sg214	ATCTCTATACTGTCACTCGC	551	1399	491	269	530	674	392	519	260	132	350	247	365	144	308	109
Control_sg215	ATCTGAGCGTTTTCGGCCGC	1275	1060	1165	869	1474	4011	996	454	961	1853	809	1143	928	699	785	674
Control_sg216	ATCTGCCATGGCGTCCTGGC	1085	702	822	1294	1043	742	928	821	638	1533	553	542	605	338	588	290
Control_sg217	ATCTGTCCTAATTCGGATCG	2883	2801	2471	3754	2780	2622	2012	3263	2097	4762	2277	3685	2144	3099	1950	1888
Control_sg218	ATCTGTGTGACTGCGGTCGG	1645	1242	1138	1564	1411	1495	1266	2864	1136	2736	1044	1003	1058	1406	926	607
Control_sg219	ATCTTCAGGGTAACTACGAA	856	958	581	618	849	803	629	774	400	275	416	652	495	579	408	473
Control_sg220	ATCTTCTCGACGAAAATGCG	1516	1834	1206	2273	1335	1344	1022	1930	866	1428	763	1156	932	1316	865	1556
Control_sg221	ATGACATTGCGCGTCTACGG	1534	2507	1191	1535	1532	2398	1005	994	785	1486	808	964	948	903	745	401
Control_sg222	ATGATATCTGACATGCAGCG	1200	824	863	1029	1080	807	874	1844	810	1112	695	1137	768	1702	714	398
Control_sg223	ATGCAAGACAGCCTCCCAGC	1708	876	1331	1801	1665	3389	1366	1940	1062	1294	1066	907	1128	1248	932	696
Control_sg224	ATGCCTTAGACTTAACCTCG	1934	820	1369	1900	1780	1817	1294	1307	1173	1951	1087	1691	1174	1604	1092	459
Control_sg225	ATGCGAAACGACATTTATTA	808	621	599	514	805	1456	584	868	460	251	535	1089	498	565	541	197
Control_sg226	ATGCGCAGCTCCAGAATTTT	2179	1879	1455	1482	2155	1377	1412	3298	1452	2634	1230	1595	1380	3426	1295	1249
Control_sg227	ATGCGCTTTAATCGCCGTTC	2362	4041	1726	1438	2011	1897	1516	2405	1357	1430	1308	2188	1368	748	1208	1360
Control_sg228	ATGCTGCAGCTTTACGATCA	1579	2141	1051	1058	1421	1869	1124	1861	1033	2582	1009	1632	1137	1117	1005	2228
Control_sg229	ATGGAAGAGCGTCATGACTT	1486	982	1209	1290	1372	1315	782	1086	894	1212	777	1519	967	2808	959	1809
Control_sg230	ATGTAACGAGTTGTAAGTCA	1652	1695	1180	844	1485	1123	1027	1613	1018	2544	932	1358	925	1085	798	2471
Control_sg231	ATGTCTAGACCTAATCGTTT	1491	925	1186	1014	1470	2747	992	1597	992	1606	957	1067	1041	1272	886	1400
Control_sg232	ATGTTATTACAGACGCGTGT	1013	2319	854	2468	1034	1994	652	1260	627	1846	583	607	752	1610	668	292
Control_sg233	ATTAAACGACACCTTATTCT	1457	1087	1153	1859	1505	1792	1055	1069	871	1322	886	1207	1019	1303	905	3613
Control_sg234	ATTAGCACGGCGACCTTCTA	2191	2363	1617	1612	1746	2322	1438	2244	1350	2815	1244	1614	1129	1325	1229	1737
Control_sg235	ATTAGCCGTTGCCATATCAA	1430	1045	1080	1385	1166	1213	782	1698	922	1341	804	1272	879	945	722	1340
Control_sg236	ATTAGGCCTTTTTCTTAACT	1987	816	1610	2329	1897	2039	1422	1417	1256	2621	1342	1407	1348	2646	1312	1078
Control_sg237	ATTCAGCGCGCTCGCCCTGG	2536	1299	1667	2346	2421	2964	1996	2137	1575	2805	1478	1732	1586	2093	1439	2491
Control_sg238	ATTCATGCGCCGCCTCCTCT	1860	1346	1215	1045	1754	1398	1197	1331	1055	1610	1033	1681	1004	968	987	981
Control_sg239	ATTCCTTCGGCGCTCTGCGT	1891	1343	1407	1035	1930	3020	1484	1945	1083	1444	1052	1184	1071	844	1081	3158
Control_sg240	ATTGAGAATTCGTTTCAAGG	1441	1134	982	883	1389	1802	932	765	893	1416	911	1326	827	1159	850	1294
Control_sg241	ATTGCGCAATCCTTAGGATA	1644	804	1255	2812	1559	1486	1219	2751	1002	1661	1043	1384	1146	1459	943	1177
Control_sg242	ATTGCTCTGTCGCATCAATC	1163	518	868	1273	1024	1501	906	952	720	1952	729	595	697	415	710	2261
Control_sg243	ATTTAAACCGTTACACAGTC	724	1551	476	738	686	2059	489	447	476	488	428	573	462	1440	377	96
Control_sg244	ATTTAGTAATGCACACCCAG	994	949	744	903	979	3262	797	1152	666	901	567	885	728	1248	610	540
Control_sg245	ATTTAGTAGACATTGGGTCT	2262	1745	1679	1669	1959	1993	1688	2132	1492	2568	1344	1500	1466	1833	1347	730
Control_sg246	ATTTATAAACACAGGGTCGC	1679	1685	1128	1456	1360	2636	976	1666	965	1485	943	1077	976	644	863	1282
Control_sg247	ATTTCCCTACGGAGATATCC	1461	1217	1104	1059	1253	1872	955	1670	921	941	864	1093	893	951	816	403
Control_sg248	ATTTTCGAAAGCTTAGGCCA	1313	1062	1065	1370	1263	1390	783	1719	877	1896	983	1156	920	805	846	6217
Control_sg249	CAAAAAGGCGTTTGAGCGTG	1564	1347	1298	2479	1767	1938	1187	1764	1185	2133	1034	1715	1187	1508	1088	672
Control_sg250	CAAAAGTCTCGCTTGGTCCT	1935	1228	1714	1152	1967	2107	1613	1708	1338	1174	1284	1622	1453	1942	1286	1755
Control_sg251	CAAAATCTAGCAATTTTTGG	865	997	628	793	839	1619	506	1022	483	336	509	780	483	534	501	339
Control_sg252	CAAACAGTCTAAGGCGACGA	966	949	708	984	878	1743	590	817	556	778	513	639	574	1661	562	430
Control_sg253	CAAAGGGGGAAGTGCAGGGA	1364	808	953	1492	1471	2109	955	1943	916	1579	855	994	962	633	791	655
Control_sg254	CAAATACAATTACTTATAGC	584	381	527	605	561	375	413	979	376	1277	393	1040	410	189	409	491
Control_sg255	CAAATGCCATTTAGGTTATC	1651	1165	1317	1475	1491	2191	1123	2031	996	1463	999	1770	1060	1507	948	1044
Control_sg256	CAACACCCCGCGTTATGCTA	1365	715	1045	1870	1152	1376	1105	1855	811	876	790	678	763	1147	826	481
Control_sg257	CAACCGGCGGGCCCCTACAA	1610	1419	1088	1254	1646	1588	1187	1609	1041	1575	870	1574	1042	1254	1015	845
Control_sg258	CAACGACGGGCCTAGTCTCA	2484	1969	1728	2010	2316	3605	1786	2133	1744	2321	1452	1862	1564	2890	1503	1854
Control_sg259	CAACGGGTTCTCCCGGCTAC	1948	2541	1622	1573	2041	3051	1556	1708	1347	2799	1155	1478	1283	1804	1176	1238
Control_sg260	CAAGACCTTATCGTGCAGCG	1807	1434	1318	2812	1839	2903	1282	1912	1328	1298	1187	2118	1231	911	1067	792
Control_sg261	CAAGCATTTAGACACCTGTC	1759	1163	1304	1467	1604	2041	1183	1726	1132	1279	1019	1994	1151	1271	1010	639
Control_sg262	CAAGTGAGCATAAGCGATGT	1113	920	870	1264	978	1807	754	1007	729	1186	695	1012	788	1686	665	802
Control_sg263	CAAGTTTTCTGAAAGGCAAT	1187	482	808	476	1005	932	694	2113	645	910	617	573	693	753	610	301
Control_sg264	CAATATCGGGTGCTACAGGA	1033	200	885	858	1081	920	733	2898	688	1829	711	998	711	762	675	2932
Control_sg265	CAATCGGCGACGTTTTAAAT	1480	888	1193	1270	1419	1623	1147	1868	895	1564	916	1189	986	1537	959	458
Control_sg266	CAATGGCGTGGACATTTGAT	1265	1512	774	819	1043	1121	774	1024	739	694	690	1292	717	463	658	898
Control_sg267	CACATAACATGAGGTATCAG	1193	863	996	990	1253	1210	1017	1080	862	728	827	1729	896	537	881	698
Control_sg268	CACATGGGGTACAGCACACC	1707	1185	1384	2146	1750	2477	1373	1765	1165	1205	1045	1950	1174	860	1019	1190
Control_sg269	CACCATAGAACCTGAAATAC	1022	495	732	809	1004	856	608	974	557	854	485	546	542	670	499	574
Control_sg270	CACCCGGAACCACTACTGAG	1463	825	1152	1626	1521	2992	1057	1725	855	877	794	1309	893	918	760	3792
Control_sg271	CACCCTTATATTCAGTAACT	1047	513	842	898	1169	2150	851	1437	789	1146	736	1196	720	1014	637	753
Control_sg272	CACGAACTCACACCGCGCGA	1317	1563	1030	858	1360	1320	1049	1744	752	2061	702	944	833	1587	748	1900
Control_sg273	CACGCACAATCCTTCACGCA	1455	1389	918	836	1206	1581	1041	2290	783	1286	847	1453	879	1183	740	1553
Control_sg274	CACGCCAACTAAAACTGCAG	616	1007	544	846	695	788	517	623	384	567	381	639	350	520	383	62
Control_sg275	CACGCTTCTGCCATCACCGG	1749	755	1270	740	1391	1039	1278	1363	1018	899	1059	1211	1133	958	1074	1468
Control_sg276	CACGGCCTAACTTGCTGATA	2264	1672	1641	4238	1881	1476	1387	2549	1590	3304	1370	1367	1567	2292	1380	5977
Control_sg277	CACTGCAGTATTCGTGGCCT	1464	936	1001	1210	1266	1801	997	1249	827	1334	703	1218	734	626	757	765
Control_sg278	CACTTACACATGAGGCGGTA	1426	820	993	966	1239	2648	967	1338	1040	1845	957	1660	880	1006	873	777
Control_sg279	CAGACCCAGTAAAACCACCA	993	408	684	946	936	1164	800	1172	584	747	504	766	596	2313	578	796
Control_sg280	CAGACCTAGCTCCGCTCCCA	2245	1904	1924	2215	2346	4368	1909	2028	1775	2887	1589	1387	1603	1951	1458	1368
Control_sg281	CAGACGGTTGGTAAGGACGC	2001	1744	1452	2895	1916	2864	1464	2365	1416	2199	1337	1661	1166	1385	1171	1708
Control_sg282	CAGAGACAATGACATGTAGA	1068	734	799	1207	1085	2258	755	1622	647	630	667	737	746	1375	673	685
Control_sg283	CAGAGCCTTGCGCAATTTTG	2042	2975	1468	1988	1860	1413	1563	2531	1400	1609	1303	1588	1321	1781	1265	1426
Control_sg284	CAGCCTATTTTGCTACCTAC	1058	1010	828	951	974	2064	755	932	657	633	607	1210	658	1145	571	702
Control_sg285	CAGCGCCGAAACTCTTTCCG	1718	1687	1251	940	1638	1434	1152	1172	800	2232	851	909	912	1324	817	1503
Control_sg286	CAGCGGTGCTATTTGGTCTT	2289	2476	1587	2807	2028	2175	1543	2246	1631	1652	1411	2449	1556	2707	1440	1949
Control_sg287	CAGGAGTCGCCGATACGCGT	1201	1350	965	1199	1067	1039	902	829	763	1284	659	641	696	974	631	1082
Control_sg288	CAGGCTGCGCTTCGCAAGCT	1681	1494	1267	1188	1732	2408	1220	1982	1101	3453	1036	2094	1114	987	1212	1348
Control_sg289	CAGGGTTGCGCAGAGGACTC	1444	1156	1058	1078	1432	2417	931	1011	933	1150	852	1328	843	2236	817	1676
Control_sg290	CAGGTTTGCACGCATAGCTA	1643	2685	1340	1652	1506	1691	1271	2154	1176	1258	1076	1180	1067	1133	982	1263
Control_sg291	CAGTAGCGATCGAATGTCAA	1433	1238	1035	2015	1283	1209	1000	1483	909	1597	844	1162	1009	811	872	482
Control_sg292	CAGTCGTTTCTATGGGATCT	1967	1856	1547	3385	1760	2177	1308	1318	1291	2267	1199	1314	1357	1850	1260	3897
Control_sg293	CAGTGTCCGAGCGATATTTT	2182	3668	1681	2349	2085	1812	1587	1989	1426	3006	1431	2239	1336	1835	1385	1209
Control_sg294	CATAAGGTTAACTGCGTGGA	1666	1450	1227	1863	1572	1956	1196	1219	1063	1681	1028	1292	1088	2192	960	5957
Control_sg295	CATAGGTCCCTAGCAACTCC	1288	1384	909	769	1314	2430	938	1665	701	1809	809	1019	787	1354	717	279
Control_sg296	CATCATAAATGTACAACGGG	1085	626	924	451	1116	1000	706	1170	787	1351	657	772	730	1179	655	931
Control_sg297	CATCTGTAGGGTTGCAAGCC	1062	1255	1083	1085	1084	1171	790	1050	711	1932	678	1069	748	1769	669	363
Control_sg298	CATGAGCGCATTGAATAATA	538	234	473	545	617	1873	425	656	351	436	319	618	405	384	338	223
Control_sg299	CATGATAGATCAGTCTTCCC	1147	1181	834	938	1158	1263	870	1318	790	1234	804	722	793	1030	721	407
Control_sg300	CATGGCATAAGTATAAGACA	862	581	537	667	810	494	609	841	444	685	436	865	546	225	435	265
Control_sg301	CATGGCCTACGGTGTCTTTG	1752	2353	1328	1168	1647	3804	1249	1392	1062	1020	1084	1855	1182	1121	1122	1206
Control_sg302	CATTAAACCTTGCCCCACAA	1289	873	904	1377	1150	1771	860	1553	800	763	722	859	849	813	680	666
Control_sg303	CATTAGCAGCCCAGCGCCCA	1939	1882	1559	1618	2137	3187	1596	1051	1138	1804	1106	1113	1201	1679	1228	721
Control_sg304	CATTAGTCTGATACCTGTGC	1575	1186	1257	1676	1681	974	1283	1661	851	1703	900	858	1139	1637	1051	1291
Control_sg305	CATTGCACGCCACAGCATTG	1382	881	996	1054	1075	1124	844	993	781	744	652	996	709	370	676	507
Control_sg306	CATTGCACTCGTTGCCAACG	1569	1076	1076	1467	1552	2679	1107	1050	952	1292	938	1180	977	1539	858	497
Control_sg307	CATTGTATGAACGCAATAGC	1105	1558	722	415	746	823	664	877	507	1211	490	725	560	308	448	124
Control_sg308	CATTGTTGAGCGGGCGCGCT	2111	1824	1567	2170	1966	2710	1295	2477	1445	2641	1286	1601	1315	1393	1209	886
Control_sg309	CCAAAAAGATGAATATCTCG	642	1029	526	690	659	1022	531	680	456	471	415	516	517	480	477	162
Control_sg310	CCAATCTTGAACGTCATGTT	1938	1471	1440	1448	1821	2569	1445	1383	1123	2330	1218	1462	1184	1900	1125	1023
Control_sg311	CCAATGATAAGCCCGAACGG	1290	1493	1034	1217	1243	1150	965	1230	863	1363	853	1088	799	2825	692	814
Control_sg312	CCACACCTGTCTAGCATGAC	1993	1939	1610	1174	2154	3663	1510	2054	1088	2681	1145	1383	1205	2390	1221	1824
Control_sg313	CCACGATGCCACCTCATCCC	1757	1569	1441	1368	1754	1848	1341	2061	1111	1354	956	1964	1121	1089	1022	875
Control_sg314	CCACTGGTAAAGGCTAGACT	1073	793	836	416	856	434	657	1000	724	1102	647	619	701	476	627	1368
Control_sg315	CCAGAAAGCCTCTCCATTAC	2294	3095	1948	1621	2086	3365	1455	2138	1637	2164	1397	2071	1576	3611	1366	2350
Control_sg316	CCAGAGCCTTGGTTTATATC	2706	2713	1996	1854	2671	5434	1873	2637	1737	2153	1700	2210	1777	4046	1586	2795
Control_sg317	CCAGCAATACCCCGGTATGG	2363	2210	1620	945	2169	2056	1625	2844	1481	2907	1421	1759	1426	1743	1355	3122
Control_sg318	CCAGCCAAGAATCCAGCCCC	3229	1476	2325	1006	3256	3713	2420	2598	2542	3265	2230	2703	2381	3114	2073	1358
Control_sg319	CCAGGCTGAAGTTCGTACCT	2438	2993	1751	1584	2296	3705	1717	4013	1570	3233	1474	2033	1551	2396	1399	1426
Control_sg320	CCAGTGCCCTTTTGTCGCAA	1503	868	1261	716	1560	2058	1150	1628	968	836	919	995	1066	833	990	1250
Control_sg321	CCAGTTATAATTAGGGGTTT	1681	2704	1230	2095	1471	2465	1004	1128	965	966	992	1419	997	1905	1145	2047
Control_sg322	CCAGTTGCTCTGGGGGAACA	1789	2489	1230	1418	1693	4045	1279	1509	906	1716	1064	1186	1130	1107	1042	2368
Control_sg323	CCATAGCTCTAGCGATAAAC	820	1408	700	1023	681	498	624	966	534	898	486	519	594	404	484	643
Control_sg324	CCATATCGGGGCGAGACATG	1758	2242	1419	1740	1740	2831	1350	1749	1251	2129	1160	1554	1257	1754	1037	1365
Control_sg325	CCATCACCGATCGTGAGCCT	1038	1056	820	1215	968	1798	805	1130	581	1452	648	855	664	838	538	237
Control_sg326	CCATTCACAATCCCACTACA	759	446	660	537	692	491	540	461	515	1854	405	518	443	720	442	359
Control_sg327	CCATTCCGTAAGGGCTTGGA	1213	897	1033	1090	1242	1525	1003	1681	766	1027	793	882	827	1022	722	1769
Control_sg328	CCATTCTCAACCGGTCCAAT	2072	1672	1501	1717	2028	3184	1320	2234	1073	2337	1056	2362	1106	850	1029	1097
Control_sg329	CCCAATGGCTTCTGCGTGAC	1667	1338	1143	864	1597	1419	1254	1866	983	1429	966	1055	1055	1913	1067	848
Control_sg330	CCCAGGTGTATAATGAAACG	1776	1032	1258	2388	1664	1713	1146	1461	1121	2333	1012	1377	1147	2962	1012	680
Control_sg331	CCCCAACTTTCGCGACTCCG	1997	1360	1572	2471	1896	2594	1560	3014	1232	2392	981	1530	1240	1702	1111	1274
Control_sg332	CCCCGTAGCTCATTAGTCTG	2470	2237	1883	2084	2420	2832	1409	2046	1532	2732	1429	1613	1433	1329	1460	1630
Control_sg333	CCCCTATGCAGACTACAATT	1371	2681	1101	1278	1110	1579	913	933	670	1371	708	603	784	1591	714	486
Control_sg334	CCCGATGGACTATACCGAAC	966	463	858	862	1049	1618	663	520	644	1358	567	378	605	787	600	338
Control_sg335	CCCGCCGAAGACCCTGCTTG	3174	3038	2169	2631	2986	5022	2168	2993	1795	2337	1847	2287	1831	2287	1752	2439
Control_sg336	CCCGCTAACAGCCTAGATCA	1743	2314	1351	1851	1573	1412	1206	839	1060	1726	1067	1267	1105	1460	965	2653
Control_sg337	CCCGGACGTCAAAGCTGGAT	1656	750	1344	1363	1694	2220	1378	1181	1130	2052	1085	1483	1068	1332	988	468
Control_sg338	CCCGTGGCGTGCGCACCTGT	1806	1761	1212	1738	1747	2376	1528	1553	1151	1621	883	1025	1111	1488	863	701
Control_sg339	CCCTACCTATCCGGTGCTTT	2774	3868	1899	3154	2261	3765	1884	2820	1639	3915	1552	2402	1768	3307	1585	1231
Control_sg340	CCCTCAGGAGCTACTAAGGT	2017	2817	1516	1117	1745	3740	1378	1358	1260	2440	1136	1183	1196	1422	1205	1052
Control_sg341	CCCTGTGAAGGAGGCGTAAG	1668	857	1193	1325	1428	1313	1013	1815	1032	2020	961	1743	941	1640	1006	877
Control_sg342	CCCTTCTGGCGGGCCAAACA	1030	565	713	510	990	1039	786	1542	794	1153	627	1052	644	610	589	377
Control_sg343	CCGCGCATTTCAGAGCACAA	608	421	462	529	636	225	421	620	388	683	314	604	294	74	285	823
Control_sg344	CCGCTATTGAAACCGCCCAC	1588	926	1160	1955	1662	1867	1123	3199	910	1927	907	1295	1050	1823	936	4403
Control_sg345	CCGCTGTCTCACTAATCTCA	1043	938	751	689	888	1041	827	799	576	1532	632	1777	516	743	607	3324
Control_sg346	CCGGCAAGAAACTATACTTG	2184	1542	1682	1518	2359	2511	1686	2150	1295	2420	1405	1995	1325	4677	1207	1473
Control_sg347	CCGGGAGATTAACGTTAATT	2257	2084	1724	1651	2161	2961	1643	3078	1402	2107	1238	1570	1501	3789	1435	1886
Control_sg348	CCGTCTCCGCATCGTCTTTT	1841	1285	1385	1279	1658	2163	1275	1423	939	1339	880	949	1034	981	1070	2486
Control_sg349	CCGTGTTCCACAACTACCCT	2181	1532	1694	1867	2081	1838	1611	2373	1491	3088	1362	1613	1506	1876	1273	2547
Control_sg350	CCGTTGATCCCCAGGCGTGC	1216	809	868	622	1207	1148	1007	1272	636	928	610	1072	667	1420	643	455
Control_sg351	CCGTTGGACTATGGCGGGTC	1698	1673	1347	1604	1655	2296	1225	2432	1210	1530	1196	1737	1300	1889	1114	665
Control_sg352	CCTAAACTCAGACGCACTAC	1045	819	771	702	1010	1128	834	1108	569	738	620	648	784	736	601	396
Control_sg353	CCTAACCCCTGGCCAGGAAG	1934	1985	1280	1252	1909	2006	1338	2561	1185	1700	1004	1610	1182	932	1137	625
Control_sg354	CCTAAGGGGTACCACCATGG	1719	1927	1426	1516	1757	1120	1265	1622	1192	2069	1052	1056	1102	2111	975	1396
Control_sg355	CCTACGCGGTAGGGAACTTT	1306	1372	961	851	1234	1585	920	1909	858	2614	970	1144	921	1159	901	565
Control_sg356	CCTACTCCCGTGTGTTATCC	2108	1842	1533	1353	2115	3967	1772	3433	1409	2473	1431	1245	1375	1441	1309	1282
Control_sg357	CCTAGAGGTCCCAAGGCGTG	2579	2788	1994	3144	2276	2836	1905	3166	1888	3341	1902	2700	1602	2070	1571	2389
Control_sg358	CCTAGTTCATAAGCTACGCC	1165	2171	929	708	1202	1057	820	1229	690	840	674	590	756	2202	723	435
Control_sg359	CCTCCGTGCTAACGCGGACG	2420	2966	1651	1486	2116	2422	1600	2526	1588	3051	1583	1614	1593	3006	1401	2776
Control_sg360	CCTCGATGGTCACCTGTAGC	1582	1531	1131	1189	1239	883	950	1927	679	1706	633	593	853	1473	708	1796
Control_sg361	CCTCGGGCGTAAATACTCAT	1093	1192	704	1350	1141	1428	831	932	714	782	643	529	736	1139	657	707
Control_sg362	CCTCGTCCAGATTCCGGCGG	2236	1033	1957	3541	2310	1250	1842	3058	1502	2775	1374	1823	1487	3752	1400	1509
Control_sg363	CCTCTCACCGACTCTGTGTC	3156	2708	2047	2404	2519	4020	2155	2621	1944	3861	1853	2144	1930	1432	1757	1154
Control_sg364	CCTCTCCCAATCTACAGCTC	2495	1373	1781	2264	2094	4799	1643	1567	1539	3003	1537	1934	1573	1768	1399	2494
Control_sg365	CCTCTGGAAGGACACTTCTG	1582	763	1142	1334	1419	1441	1068	1892	858	1173	783	907	898	1269	939	458
Control_sg366	CCTGCGCGTAGAACAGTGGT	1358	1234	880	675	1167	1086	929	1105	830	1915	774	1520	822	1505	814	662
Control_sg367	CCTGCGGTGCACGGCTAGCC	1212	434	852	525	1079	1692	849	953	758	1685	695	1270	770	439	714	3342
Control_sg368	CCTGTCGCTATCGTTAGAGA	949	443	698	1297	861	603	633	1065	503	527	445	523	594	820	474	462
Control_sg369	CCTTATGGAATCAGACCGTT	2120	2284	1552	1487	1925	3060	1333	1802	1380	2259	1371	1965	1408	2042	1311	2002
Control_sg370	CCTTGAAATCAAATCAAACC	665	398	623	253	686	803	537	655	415	821	353	646	471	456	453	679
Control_sg371	CCTTGGCGAGACGGAGGTAC	2603	1767	2094	2795	2700	3429	1883	2054	1643	2874	1724	1878	1794	2918	1527	3600
Control_sg372	CGAAACCCTCTTAAGTTAAC	697	564	555	701	687	575	584	532	424	1961	390	554	480	1420	391	347
Control_sg373	CGAAACCTCCTAACTGAGAG	2135	2509	1724	1183	2107	3467	1769	3068	1527	2590	1389	1358	1526	1718	1377	1859
Control_sg374	CGAACTTAATCCCGTGGCAA	1869	2188	1427	1584	1647	1832	1435	1297	1199	1997	1075	1187	1271	2264	1134	1380
Control_sg375	CGAACTTCTGGCTGCAGTTT	2420	2477	1845	2221	2365	3335	1972	2050	1639	2597	1339	2179	1522	1913	1342	1347
Control_sg376	CGAAGTCTTTCTTAGATGGT	1795	2483	1450	1251	1868	1488	1302	2239	1266	2253	1281	2169	1304	1432	1236	1861
Control_sg377	CGAATATTATTTCTATCGGG	1543	1076	1182	1355	1496	1557	1130	2207	929	1733	972	803	909	954	907	1163
Control_sg378	CGAATCGGAACTTTGTACCG	2217	4266	1861	2176	2078	2621	1604	1890	1467	2626	1450	1862	1451	2170	1522	4297
Control_sg379	CGACAACGTGCAGGTGTATC	1245	1168	950	888	1372	1450	957	1759	942	1355	800	928	1044	1224	831	521
Control_sg380	CGACCCATGGATGTGAACCC	1884	399	1585	1648	1790	2867	1273	1514	1135	2072	1036	1262	1230	912	1137	639
Control_sg381	CGACCCGGAGGATGAGATGT	1662	360	1156	514	1616	1377	1190	1041	989	820	1132	1198	1223	1531	1069	798
Control_sg382	CGACGCTAGGTAACGTAGAG	1107	937	784	828	967	1113	672	966	560	358	696	666	634	1034	559	434
Control_sg383	CGACGGTAATGCACCTACTA	1675	986	1320	1654	1615	1410	1185	1506	987	1113	988	1437	1121	2078	1092	2473
Control_sg384	CGACTAACCGGAAACTTTTT	1541	853	1078	1131	1515	3891	1095	1542	827	1930	768	1636	917	843	768	951
Control_sg385	CGACTGACCCCTGGGTGAAG	2032	2485	1517	1834	1916	2823	1554	1978	1147	2180	1078	2619	1277	2422	1077	1899
Control_sg386	CGAGCAAAGATTGTTGGATA	1793	2655	1344	1104	1742	1606	1162	1479	1178	1904	1116	1011	1190	1073	1065	2243
Control_sg387	CGAGTGGGAAACGGGAATCA	1408	661	969	726	1367	1649	1036	1925	959	3291	784	646	896	663	919	987
Control_sg388	CGAGTGTTATACGCACCGTT	1777	778	1129	1001	1680	1969	1220	1565	1105	968	928	1102	1027	836	1006	1930
Control_sg389	CGATGCCCGTCTATGGCCCG	2458	2103	1803	2076	2567	3273	1839	3056	1672	2726	1681	2276	1594	5366	1553	1580
Control_sg390	CGATGGATCCCTAGTTCCTG	2610	1541	1889	2399	2366	3044	1701	3394	1387	1476	1483	2773	1546	1986	1340	1130
Control_sg391	CGCAAGGTGTCGGTAACCCT	2308	1713	1900	2218	2391	2921	1765	2693	1620	2058	1644	2440	1469	3295	1576	1059
Control_sg392	CGCAATCCCTTAGGATAGCC	1257	1293	949	394	1132	1130	802	886	775	1380	665	672	725	522	666	840
Control_sg393	CGCACATCTAAAGTTACTAC	472	280	348	182	460	635	353	734	335	302	345	182	338	162	301	1049
Control_sg394	CGCACGACCATTGCTGCTGC	1770	1657	1404	1142	1633	2530	1323	1390	1098	2656	1075	1434	1115	1273	972	346
Control_sg395	CGCAGGCTAGATGACACCAG	2166	2613	1360	742	1957	2494	1495	3162	1329	2459	1204	1027	1320	1489	1115	745
Control_sg396	CGCAGTACGTATAGACTTAA	839	397	629	572	917	506	569	902	480	501	510	275	466	895	495	631
Control_sg397	CGCAGTCATTCGATAGGAAT	1161	907	939	1138	1235	1563	826	1218	683	1823	682	792	769	1131	738	657
Control_sg398	CGCATAAGTCGATAGACACA	821	745	697	1421	796	1352	667	1599	555	391	534	627	639	1126	467	280
Control_sg399	CGCCCGTTTATGTGGCTACC	1258	689	1086	713	1287	1948	1130	1665	910	2432	832	1397	878	559	780	639
Control_sg400	CGCCGGGACCGTTAGGGAAT	1167	1376	918	723	1154	3307	1074	1548	721	1587	707	742	817	1360	601	2476
Control_sg401	CGCCGGGCTGACAATTAACG	1438	1015	1139	1552	1554	1164	1285	2155	926	1345	948	1713	1078	1311	843	856
Control_sg402	CGCCGTTCCGAGATACTTGA	553	261	510	513	749	1130	583	540	361	674	422	248	425	223	341	293
Control_sg403	CGCCTAATTTCCGGATCAAT	1205	862	823	760	1038	1577	787	925	639	974	659	1501	606	407	588	2182
Control_sg404	CGCCTCTCACGTGTAGGCTT	2443	2666	1912	2290	2362	3635	1854	2258	1523	2664	1373	1535	1541	918	1399	959
Control_sg405	CGCGACGACTCAACCTAGTC	1883	1152	1267	1876	1655	3009	1395	1739	1158	2049	1096	1868	1006	1369	1037	1711
Control_sg406	CGCGCACCACGGGCGCGCAC	1068	1115	693	373	1191	1055	971	1013	761	1610	644	606	692	1635	618	970
Control_sg407	CGCGCAGAAGGCAAGCAGGG	942	714	613	482	901	917	735	1251	555	778	518	719	643	429	532	1881
Control_sg408	CGCGGAAATTTTACCGACGA	1079	1036	788	1023	1106	951	840	1688	745	1703	553	510	693	698	636	226
Control_sg409	CGCGGCCCACGCGTCATCGC	2387	2355	1848	3978	2520	2639	2065	3327	1419	3035	1212	1832	1465	2518	1147	1401
Control_sg410	CGCGTGCATCTGCCGAAGGC	1643	1833	1199	1399	1593	2477	1194	1607	909	1259	883	1094	857	1492	850	732
Control_sg411	CGCGTGTAGCTGGAGACAAG	1732	1689	1210	1525	1552	3824	1168	2338	1037	2783	909	1317	1009	1133	1002	479
Control_sg412	CGCTAAATTGTCACACGTTT	918	556	659	1116	916	806	894	592	533	1036	545	545	680	1683	604	301
Control_sg413	CGCTAGGTCCGGTAAGTGCG	1231	839	948	1064	1255	954	895	1067	1033	1964	885	1372	859	1323	764	1064
Control_sg414	CGCTAGGTTATTTCGTGGCC	2043	3037	1418	1282	1643	2112	1364	1394	991	1277	953	1187	1201	1365	1074	3025
Control_sg415	CGCTAGTACGCTCCTCTATA	1593	1445	1071	994	1388	2620	1070	1302	905	1312	818	821	892	812	870	1035
Control_sg416	CGCTTCCGCGGCCCGTTCAA	1629	2417	1249	1323	1688	2535	1431	1311	1100	1959	1073	1299	1077	2908	1002	1568
Control_sg417	CGGAGCTTAGCGTGGGGGCG	1602	1644	1122	1843	1412	4000	1161	1701	958	976	1049	1144	1034	2590	993	1078
Control_sg418	CGGAGTAACAAGCGGACGGA	1819	2026	1462	1737	1680	1352	1298	1860	1169	2214	973	1435	982	1938	956	1269
Control_sg419	CGGAGTTAACCTGGAACCTT	1375	556	1004	1165	1239	915	782	1015	771	876	859	1102	814	1365	658	525
Control_sg420	CGGCACACCAATGCGTTCGT	1659	1627	1243	1426	1623	3333	1206	2082	1012	1501	931	1769	896	916	891	613
Control_sg421	CGGCACCTGTTAGGCTATTC	2642	2803	1890	1629	2440	2379	1795	3143	1418	2891	1413	2272	1565	2623	1326	1984
Control_sg422	CGGCACTAGAAGTTTTTGAA	1221	647	931	804	1415	2738	871	1556	744	1581	639	1059	886	1739	761	1338
Control_sg423	CGGCCAAAGAATTAGAAGTT	1774	3306	1397	1523	1809	2642	1309	2174	1209	1635	1113	1690	1166	975	1124	1896
Control_sg424	CGGCCGCATCCTGTTATATT	1672	1937	1134	1447	1627	2362	1100	1237	967	1434	928	1223	976	3009	865	889
Control_sg425	CGGCTCGTTCTACGCACTGA	2200	1746	1499	1674	1975	2702	1624	2456	1400	1829	1314	1887	1275	1491	1228	1138
Control_sg426	CGGCTGAGGCACCTGGTTTA	2614	2167	2026	2164	2431	2377	1978	2400	1793	3073	1495	2796	1584	2017	1598	5058
Control_sg427	CGGCTTTGTTGCCCGTAAGC	1833	1696	1337	2571	1757	2170	1365	1647	978	1771	963	1880	1109	1123	1015	2727
Control_sg428	CGGGACGTCGCGAAAATGTA	1672	2880	1283	1073	1589	1766	1083	1326	1095	1430	858	1109	990	1506	936	819
Control_sg429	CGGGATGCAGCTGGAGAGGA	1603	1240	1280	919	1673	1910	1243	1711	1064	2209	866	1562	1098	1602	998	1039
Control_sg430	CGGGATGGTCCCTGCCGAGA	1842	2933	1390	1752	1643	2448	1241	1147	1117	1242	1062	1583	1160	2060	1002	1908
Control_sg431	CGGGCCTATAACACCATCGA	1458	607	1052	2010	1378	2125	1031	1793	824	2089	768	919	858	1101	686	1112
Control_sg432	CGGGGAATTGCACGGCGGAA	1117	681	911	2279	1182	871	897	989	704	1321	620	749	769	825	635	527
Control_sg433	CGGGTCTCCAAAGATCGCTT	1130	907	858	1000	1162	1361	770	1018	668	1234	568	718	654	895	593	388
Control_sg434	CGGGTTATGTGATGCCATCT	2134	2216	1598	1719	2133	3335	1541	3911	1271	2266	1391	929	1334	1362	1150	1960
Control_sg435	CGGTAGTATTAATCGCTGAC	1761	913	1330	1420	1675	1528	1308	1517	1005	1184	1025	850	1036	743	924	3524
Control_sg436	CGGTGAGCCACACGAAGGAA	1237	2204	906	953	1185	1947	914	1266	826	1519	826	770	811	1251	716	635
Control_sg437	CGGTGCTGTGAAAGCCGAGC	1215	1474	841	306	1137	2264	818	1143	631	1234	552	819	620	759	602	459
Control_sg438	CGGTGTGCCCCCAAATATTG	1662	1039	1197	1139	1651	1697	1312	2068	967	1416	967	1502	1009	1057	949	604
Control_sg439	CGGTTTACATCTGCCCATCG	2364	1844	1862	2219	2184	2375	1675	2923	1375	2003	1383	2103	1389	2718	1375	1782
Control_sg440	CGTAATTTTGTAATCGCTTC	1338	2291	951	1190	1302	1854	1030	1457	852	1094	756	1064	910	1594	835	1107
Control_sg441	CGTAGTAAATATCTAGCTAA	1203	647	889	1418	1093	1661	948	1743	901	1626	799	888	757	964	703	784
Control_sg442	CGTATTCGACTCTCAACGCG	2020	2256	1409	2193	1747	2399	1269	1196	1232	1595	1322	1671	1202	1351	1229	721
Control_sg443	CGTCAAGTATTAAGCTGCTT	1431	1687	990	1328	1286	1139	837	1376	849	1541	836	735	891	1188	803	1253
Control_sg444	CGTCATATACACAAACGCCC	550	847	487	645	622	471	483	722	367	570	343	329	356	698	375	83
Control_sg445	CGTCCAGAAGAACGGCCCCT	2259	4390	1709	1310	2280	2293	1644	2196	1567	2950	1420	1748	1504	2167	1311	2210
Control_sg446	CGTCCCTTCGTCTCTGCTTA	2869	1587	2303	2319	2709	3816	2028	2198	1996	3880	1819	1739	1976	867	1737	1777
Control_sg447	CGTCGAGTGCTCGAACTCCA	980	729	740	812	1013	1691	760	899	578	1531	475	704	527	669	444	517
Control_sg448	CGTCGCCATATGCCGGTGGC	2213	1434	1599	1231	2011	1474	1580	3022	1487	1778	1343	1911	1357	1406	1323	2238
Control_sg449	CGTCGGGTAGCTATTTCTTT	2373	2443	1843	2463	2130	2602	1741	2460	1598	2778	1558	1744	1557	1875	1359	821
Control_sg450	CGTGCCTTTACATTCACTTT	1876	1775	1478	2283	1833	3143	1404	2030	1378	2395	1247	1720	1266	1295	1043	1964
Control_sg451	CGTGCGGTAAATACGAAATA	1431	1486	980	1331	1302	2568	1037	1258	811	1838	913	1244	852	1592	830	127
Control_sg452	CGTGCGTGAAATCGCTAGCT	1671	1869	1249	1668	1399	1664	1041	1265	786	1715	804	1497	900	541	783	2285
Control_sg453	CGTGGCCGGAACCGTCATAG	2062	1731	1560	2348	1798	2923	1307	2713	1220	2467	1110	1425	1278	2518	1237	883
Control_sg454	CGTGGTAGGGGTTTCCTCAA	1368	1332	1207	1395	1541	1938	959	2505	828	2009	792	1538	936	1089	934	1170
Control_sg455	CGTGTAAAAATACCTTTCTA	856	944	600	419	845	719	600	1011	598	1006	455	668	575	595	457	413
Control_sg456	CGTGTGTGGGTAAACGGAAA	1562	1038	1190	852	1458	2704	993	1215	890	1727	816	1006	874	750	749	991
Control_sg457	CGTGTTTGGAATTTGCCGCG	1657	1678	1265	1022	1568	1881	1113	2118	1152	3029	1035	1229	1244	935	1071	912
Control_sg458	CGTTAAGACTAGCTCGGTTT	2315	2743	1882	2273	2167	4049	1591	2715	1501	2659	1394	2355	1598	2675	1626	1659
Control_sg459	CGTTGGGCATAGCGAACACT	1474	800	1038	1690	1407	1380	1008	1518	939	1574	828	983	946	1107	860	853
Control_sg460	CGTTGTAGGGTCTTTCTTGA	1662	1301	1191	1087	1552	2515	1093	1758	1089	1357	944	950	992	1313	928	1016
Control_sg461	CTAAAATTTTTGCGTGTTTG	1779	871	1376	1572	1647	935	1042	1578	1129	618	1123	1605	1116	2157	981	502
Control_sg462	CTAACATGAGTACATAGATA	1506	1262	988	3644	1248	1304	914	706	894	1490	746	1108	890	1983	830	931
Control_sg463	CTAACGGACTGCAGAACGGA	1562	789	1102	2358	1379	1434	1095	1195	994	1864	1095	1929	1033	4247	843	539
Control_sg464	CTAAGTTTGTTAATGGGCCA	1783	1179	1431	1498	1522	2349	1220	1546	1148	1639	1170	1013	1110	948	1010	808
Control_sg465	CTAATCACGACCTCACCCTA	1219	1189	994	1786	1325	830	1043	1718	784	1400	809	1050	777	570	697	430
Control_sg466	CTAGAGGGGTATAGCAACAA	968	2286	684	1132	915	699	638	1446	582	946	526	559	597	667	617	227
Control_sg467	CTAGCCGCCCAGATCGAGCC	998	1523	709	2657	839	1819	664	921	522	341	532	846	602	795	483	677
Control_sg468	CTATAACCGAATCAAAGGGT	1432	1728	1142	1403	1381	2038	1094	2122	1002	2272	945	1156	998	1636	843	543
Control_sg469	CTATATTGTCGCGCAGTGGA	1353	649	874	695	1132	813	929	1869	667	1353	804	1103	735	427	702	514
Control_sg470	CTATCTCGAGTGGTAATGCG	1811	1615	1425	1698	1742	1058	1276	2347	1218	2621	1181	2224	1266	1427	1006	867
Control_sg471	CTCAACCGACCGTATGGTCA	2198	3070	1636	1737	2191	2755	1518	3061	1517	2208	1365	1253	1438	4546	1337	1804
Control_sg472	CTCACGGGGACATACAGGGC	1429	770	1064	1738	1593	1721	1175	2583	920	1083	785	954	977	1331	801	558
Control_sg473	CTCAGTGGATACGATTTGCT	1868	1463	1443	1578	1697	2118	1365	1867	1146	2664	1027	1292	1200	1429	1058	1150
Control_sg474	CTCATGAGTCGTTTCTTTCA	1942	1110	1317	1050	1707	1435	1252	1983	982	948	977	1374	1032	1511	1043	767
Control_sg475	CTCCCAGTACCAGTCAGTTC	1862	2091	1266	1787	1844	2168	1397	1475	1202	1176	964	1274	1273	4686	1104	1176
Control_sg476	CTCCCATTGATCTACGATGG	1915	1305	1475	2277	1697	2053	1316	2021	1185	2428	1155	1900	1350	1674	1154	1053
Control_sg477	CTCCCTGCCGGCCGGGTTAG	2271	2316	1647	1923	2079	2838	1715	2976	1459	2921	1346	1735	1290	2381	1271	1170
Control_sg478	CTCCGTTATGTGGCATGAGA	937	989	741	595	848	1126	721	1009	587	543	519	764	566	497	507	1016
Control_sg479	CTCCTTACGTCGGGCATTAA	1784	1752	1430	1175	1794	1894	1336	1807	1233	1672	1196	1459	1163	2716	1171	1924
Control_sg480	CTCGACAGTTCGTCCCGAGC	1666	846	1337	2092	1395	2304	1259	1781	785	1469	747	1362	1043	1642	949	751
Control_sg481	CTCGCACCATTGAGGGTAGT	1410	646	986	982	1100	1318	880	1158	774	1506	770	1327	857	676	738	789
Control_sg482	CTCGGAATACTCCTATTACA	825	513	660	488	870	826	585	745	497	744	484	745	569	722	587	442
Control_sg483	CTCGGCCCACTTGCGTTATA	2556	2041	1822	2241	2314	3365	1803	3619	1433	2440	1445	1468	1586	2156	1444	940
Control_sg484	CTCGGGACTAACGTGAGAGC	1490	920	941	965	1355	1917	915	1187	624	1451	635	1113	808	2110	689	3182
Control_sg485	CTCTCTCCTACCTGTCCACC	2867	1852	2302	3888	2489	2820	2244	3760	1644	2084	1694	2147	1955	2651	1633	1454
Control_sg486	CTCTGTGAGATGTCCCGAAA	1703	1233	1139	756	1573	1734	1204	2228	953	997	909	1275	1043	1501	835	583
Control_sg487	CTCTTTTGAGATTGACAAGT	1038	2337	819	411	1149	1112	734	1324	530	1007	542	680	591	1078	569	610
Control_sg488	CTGAAGGTGTCTGGCAGAGC	1257	1020	905	696	1152	1471	898	1180	586	1328	564	829	729	1556	609	786
Control_sg489	CTGACGTGTCTGAAATGAGT	924	544	643	780	868	1284	600	675	542	1016	610	370	560	1086	513	114
Control_sg490	CTGAGTGAAAAATAAAAGTT	1097	522	987	960	1164	1595	933	1196	778	1060	785	1545	925	1104	817	700
Control_sg491	CTGCACTGTGGAGACGCCCG	2207	1218	1620	1968	2122	4062	1584	2213	1383	2883	1360	1957	1430	1685	1280	446
Control_sg492	CTGCCCCAGGCGTAATCCTC	1412	821	1126	796	1580	1229	1215	2351	826	2557	879	1544	909	2691	809	1208
Control_sg493	CTGCCCTCTTGAAATAGCCA	1018	674	853	1033	1022	1430	874	719	714	1498	739	735	744	715	716	1785
Control_sg494	CTGCGTGTCTTGCTCGCATG	2385	1632	1960	1515	2403	3597	1855	1544	1719	3038	1480	1774	1596	1929	1523	3924
Control_sg495	CTGGATCGCCCGCAGAAATA	1476	1364	1201	1709	1404	1163	983	1392	954	1539	864	1408	1037	1140	909	368
Control_sg496	CTGGCCGAATCTCACTATGT	1725	974	1461	2216	1552	2484	1176	2577	1153	2019	1174	1859	1139	1212	1133	1905
Control_sg497	CTGGCTTATTAGCTATAAAG	530	1424	462	1917	568	1128	392	386	344	159	309	271	389	465	303	230
Control_sg498	CTGGTGACCGACAATTACAC	1163	741	729	441	1064	920	766	757	719	1237	644	803	674	607	590	1033
Control_sg499	CTGTATTAACGAACCTTGTG	1327	922	1034	1667	1337	1912	947	1574	884	1589	832	1326	903	1195	794	1086
Control_sg500	CTGTCCACCTACAGCGATGT	1283	1474	992	1769	1177	1377	960	2519	757	994	710	1170	745	1383	715	433
Control_sg501	CTGTGTTGCTCCCCTCCCCT	2621	670	1961	1949	2357	2965	1970	2554	1739	2041	1559	2822	1601	5212	1497	1273
Control_sg502	CTTAACACTTTAGTGCGTCA	1025	440	751	1569	814	865	719	866	575	794	561	412	646	491	704	375
Control_sg503	CTTAAGCTTATCAACATCCG	1426	2032	1092	2448	1316	1186	914	1357	884	2546	667	759	816	872	780	204
Control_sg504	CTTAAGGCGAGAAAAATTAG	973	1069	819	1708	970	969	626	705	595	774	515	767	707	885	500	747
Control_sg505	CTTAAGTCATGAGCAAAGAT	779	551	507	886	679	466	482	488	449	646	389	835	452	255	398	244
Control_sg506	CTTACAATCGTCGGTCCAAT	1070	612	850	937	1128	1471	818	1469	660	1186	651	912	691	474	675	655
Control_sg507	CTTACCCCTATTATAATGAA	733	551	564	606	744	1127	550	447	580	406	463	786	401	462	529	1449
Control_sg508	CTTACGCGCCTGGTCAAAAG	426	292	392	734	573	400	369	1239	301	502	275	333	348	1089	287	685
Control_sg509	CTTAGCTGACCGACAAGGTG	1392	1312	1106	1233	1368	1707	1084	1498	870	2532	795	1058	937	808	877	419
Control_sg510	CTTAGGATTCCGAGGTATCT	1701	643	1339	1840	1779	2240	1133	1638	1091	2358	973	1887	1142	1532	891	1206
Control_sg511	CTTATTACTCCAGTATAAGA	660	798	431	259	526	993	356	613	374	583	359	180	339	530	368	314
Control_sg512	CTTCCGTTATTCGGAAGTGA	1482	1545	1231	1084	1439	906	978	1463	1067	1519	847	1002	1067	1072	925	527
Control_sg513	CTTCCTGCGTGGCTTTAAAC	1687	2027	1125	932	1624	1541	1164	1936	887	1230	839	1352	1005	2427	849	732
Control_sg514	CTTCGACGCCATCGTGCTCA	2570	1287	2145	2162	2766	4763	1907	2774	1460	2553	1602	2009	1726	1788	1698	1324
Control_sg515	CTTCTAGCTGGTTCATTGCT	1829	1387	1366	1312	1620	2083	1083	1467	1144	3154	1175	1397	1238	1411	1152	1603
Control_sg516	CTTGTTGCGTATACGAGACT	1407	1032	993	1557	1253	1341	924	687	875	1881	805	1261	871	1435	792	839
Control_sg517	CTTTATCTGGCGTGGGGTAT	1887	1455	1409	1148	1803	3175	1449	2401	1088	1416	1214	1459	1230	2982	1016	671
Control_sg518	CTTTGATAACGTGGGCGGTA	1698	685	1108	1514	1662	2774	1205	2191	1167	2733	973	1267	1128	1834	990	552
Control_sg519	CTTTTCAGCTGAGACGTACG	1533	1825	1284	1513	1655	3105	1194	2160	1094	2230	963	997	1099	1465	1028	778
Control_sg520	CTTTTTTTATTTATCGATCG	1660	1567	1299	2011	1677	3235	1094	1903	1059	1893	974	1208	1041	1241	1030	1577
Control_sg521	GAAAACACGATGACGTCTCT	1795	1852	1298	1221	1571	909	1215	1281	1038	946	959	1268	1060	1039	1041	828
Control_sg522	GAAACGAGAAGTTTGTACTA	1202	1125	1071	1644	1323	1672	925	1564	662	875	702	1328	849	512	672	1581
Control_sg523	GAAAGGCATAGTGAGAATGG	1188	1317	902	175	1025	358	693	590	667	408	743	361	789	821	738	640
Control_sg524	GAAATGCTATGCTTCGGTTC	2284	1784	1706	2073	2092	2651	1399	2183	1550	2161	1295	1925	1477	3017	1469	1047
Control_sg525	GAACCCAACCTTTTACCGCA	856	340	733	446	1078	2337	677	918	581	2216	517	922	479	726	511	630
Control_sg526	GAACCGACTTGAAGGGGGCT	1301	1388	976	889	1127	2125	970	1282	836	1370	773	1588	929	999	753	2077
Control_sg527	GAACCTCCCCGAATATCTGG	900	930	707	764	878	1354	721	1194	547	725	500	659	563	901	583	656
Control_sg528	GAACGCCGCTCAAGTTGATA	1938	4257	1453	1915	1551	2061	1368	2343	1194	1794	1193	1895	1293	937	1256	1168
Control_sg529	GAACGTAGAAATTCCCATTT	1785	1512	1500	2016	1699	1494	1266	1760	1294	2003	1153	1555	1208	1349	1151	2228
Control_sg530	GAACGTCCAAGCAAGGGAGC	1627	1311	1112	669	1502	1626	1326	2232	854	1836	818	1425	1004	999	833	1921
Control_sg531	GAACTCAACCAGAGGGCCAA	1366	1777	1035	993	1451	1542	1008	884	827	1461	917	1955	844	1475	804	688
Control_sg532	GAACTGGCAAACAGGCGTGG	1275	326	1040	1596	1303	1250	1109	1632	933	1156	773	1250	882	1002	874	806
Control_sg533	GAAGACGTGCTGGCGTCACC	2149	2517	1656	2608	1869	2247	1526	1626	1278	1631	1171	1829	1320	3013	1172	1770
Control_sg534	GAAGCGATCCGAGAGTGTAT	1610	1871	1325	1144	1793	2563	1156	2701	1041	1217	945	1550	1138	1939	996	628
Control_sg535	GAAGCGGGACCGTGTCTCAC	2234	1705	1743	3880	2072	3918	1831	2480	1369	2272	1436	1845	1358	2054	1318	1216
Control_sg536	GAATAGATTTGTCAGTTAGG	1381	1939	983	1670	1355	1451	982	1221	941	1787	812	1050	962	1039	792	632
Control_sg537	GAATCGACCGACACTAATGT	1016	286	784	403	1034	2003	738	1535	660	1148	586	694	758	1318	612	490
Control_sg538	GACAATCATGGTGAAAGCGG	1363	1039	862	1133	1328	1733	933	1212	716	1558	683	945	787	3046	720	1000
Control_sg539	GACACTATCCAACCCAAGAG	1320	1749	1008	897	1006	1026	863	733	713	1726	775	681	809	1286	716	751
Control_sg540	GACAGATCACGTATCAGGGC	1088	444	837	1597	1204	2242	682	805	487	655	605	397	672	651	622	756
Control_sg541	GACAGTGAAATTAGCTCCCA	1500	1316	1120	1228	1203	1221	907	1663	890	1119	880	1532	836	1128	801	1061
Control_sg542	GACCCCCGATAACTTTTGAC	1694	2581	1223	1520	1535	2075	1360	1820	974	884	975	1075	969	806	906	754
Control_sg543	GACCGCAAAGTGGTCCGAAG	780	465	722	1018	844	490	702	991	436	683	420	542	453	1556	510	501
Control_sg544	GACCGCGTGAGATAACGTCA	2238	1221	1591	1595	1931	4285	1591	1790	1106	1786	1158	1691	1288	3375	1195	1281
Control_sg545	GACCTATGCCAGAAAGTTCG	2081	2928	1347	1493	1619	3277	1378	1973	1391	2756	1220	1571	1221	987	1207	755
Control_sg546	GACCTTCATTGAAGAAAAGC	555	467	494	354	560	1450	378	794	378	466	312	307	451	954	372	531
Control_sg547	GACGAGGGCGGCAGAGCAGT	1729	1269	1215	1251	1812	1752	1197	959	1083	1978	1053	1035	1171	1626	1113	5225
Control_sg548	GACGCCCTAATGCCCATCGT	2703	2424	2070	2781	2526	3192	1885	2179	1864	3674	1791	2519	1756	2432	1652	1772
Control_sg549	GACGCCTTGCCCGGCTCACA	2909	3265	2139	2157	2925	2949	2377	3191	1884	3106	1925	2725	1909	2149	1832	4121
Control_sg550	GACGTAGCCTTCCGAAATAT	2049	1059	1605	2071	1920	2819	1252	1406	1509	2173	1378	1994	1459	1624	1343	1890
Control_sg551	GACTGAAATCCAAGGACTGT	1479	1340	1111	2489	1510	2325	985	1210	985	1608	925	917	875	879	885	1549
Control_sg552	GACTTCTAGAATATAAAAGA	751	802	539	617	639	1057	466	818	452	431	449	549	546	741	484	620
Control_sg553	GACTTTGGTTGAGCTTCAAT	1249	3245	742	1174	1080	2176	866	1363	659	1304	667	910	646	1071	674	2498
Control_sg554	GAGAAGGATGGAAATTAGAA	613	1271	522	787	783	751	518	539	452	659	420	576	433	717	388	425
Control_sg555	GAGAAGTGGGGAGCCATTGG	1211	259	837	494	1105	361	869	265	883	172	823	393	1086	1446	952	462
Control_sg556	GAGACCACTTTCGTGCAAGC	1354	919	904	671	1231	1142	870	1326	778	930	686	1043	857	1179	695	614
Control_sg557	GAGAGCGTTAGCGTGGGATG	1438	1909	1314	1472	1447	2278	1117	1237	940	2028	950	1776	1109	2903	997	943
Control_sg558	GAGAGTGCGCCTTGATAGTA	1595	2648	1182	1164	1376	2060	1012	2178	996	1610	876	1299	1063	1061	975	532
Control_sg559	GAGATGATAACTTAATTTGT	1320	1336	988	1167	1275	1015	906	1241	803	787	790	1059	826	919	844	679
Control_sg560	GAGCAATCCAAAGTTAACGG	898	509	641	424	778	847	660	1301	587	409	497	483	593	1087	483	671
Control_sg561	GAGCAGCTGTCAGGTCTTGT	1766	1178	1153	1554	1681	2973	1406	1523	1095	1831	1047	2101	1233	3981	1078	1176
Control_sg562	GAGCTTAGCAAAGGGTTGGG	1418	521	1032	1309	1347	1544	1122	957	785	1735	752	1355	1001	834	808	2320
Control_sg563	GAGGACCTTAAGGTGACATG	1710	1094	1256	1705	1624	1086	1061	1326	1013	2002	1027	1463	1057	2009	940	1845
Control_sg564	GAGGGGGCTTCAAACATGTG	1646	834	1321	1820	1569	1596	1246	1387	1158	1624	1115	1975	1058	4180	1027	614
Control_sg565	GAGGTATGTCATCGCCATGA	1205	1603	1063	1219	1275	1455	921	595	898	1231	810	896	843	823	755	377
Control_sg566	GAGTAATTTCGAACGTATTG	1408	382	1150	1062	1487	1880	1059	1890	865	958	931	1854	978	997	879	1144
Control_sg567	GAGTACAGCGATTCCTCATG	2096	1220	1641	1218	2071	2745	1610	2641	1437	2476	1363	1368	1450	2610	1305	1059
Control_sg568	GAGTCGAAGATGGTCTAGGA	1253	617	884	1258	1171	1494	807	957	794	771	655	749	792	504	769	897
Control_sg569	GAGTGATGCTTAGACTCCGT	1821	1513	1260	1135	1640	2700	1255	1929	1017	2004	976	1554	1077	2047	952	1315
Control_sg570	GAGTGTAAGCTAACACTCTG	1932	3391	1664	2194	1936	1842	1438	2411	1362	2969	1393	2143	1388	1327	1381	2105
Control_sg571	GAGTTATTTATTCTCTCGAG	1713	1482	1042	1965	1499	1438	1018	1215	1006	1348	1012	1203	1096	2134	939	764
Control_sg572	GAGTTTCTAGTAGTGGTAGG	1461	1452	977	651	1261	2323	976	1466	940	1315	888	928	1013	1265	948	709
Control_sg573	GATATCCCGCGAAAAAATCT	473	358	349	279	509	482	366	509	287	185	292	359	354	324	296	252
Control_sg574	GATATGGCTCGAGTAATCTT	1206	1330	863	498	1128	2141	976	1763	949	890	833	1010	886	762	751	753
Control_sg575	GATCATAATCGCTTCAAGCA	689	429	462	459	521	596	397	755	442	884	359	474	455	245	376	235
Control_sg576	GATCCAGCAATATTTCTTAA	1019	775	731	265	941	2022	630	1233	535	889	504	771	608	1060	528	1766
Control_sg577	GATCCAGGAGTGATCGAGTA	1476	1484	1112	1560	1280	2246	892	1522	884	1215	857	1171	937	1534	896	1214
Control_sg578	GATCCTTCTCTTTTTGGTTT	2544	2244	1858	2298	2445	3517	1823	2868	1666	2151	1668	2533	1633	3686	1512	2570
Control_sg579	GATCTAGTCCTCTAATCGAT	1347	1030	1139	1576	1449	1189	941	1875	956	1580	862	1458	1029	1100	847	647
Control_sg580	GATGGCGCGCAGTTGAGTCA	1529	1455	1268	1271	1468	2041	1080	1304	1089	1590	990	1108	1040	1645	961	1348
Control_sg581	GATGGCGCTTCAGTCGTCGG	2113	1429	1278	1541	1930	2447	1334	2842	1145	1088	1132	1206	1340	2352	1101	1429
Control_sg582	GATGTGATCTATGGTTGCGA	1401	2260	1051	1635	1470	1462	1094	1841	929	2209	697	824	1014	1525	857	1908
Control_sg583	GATTCATACTAAACACTCTA	852	1312	595	440	729	460	566	446	464	556	437	458	500	489	471	181
Control_sg584	GATTGTGGTCGCTCAAAACC	1509	2437	1196	2071	1468	1321	1204	1388	812	1386	860	1128	1001	1289	886	449
Control_sg585	GATTTTAGCTTAGGTCTTAC	1457	2112	851	770	1242	1656	883	907	891	652	780	874	817	645	707	664
Control_sg586	GCAAAAACCCAACGCTATTC	1279	621	981	523	1327	1674	1033	1006	880	2329	733	723	806	2265	813	859
Control_sg587	GCAAAAGTGGCATAAAACCG	1229	884	953	1310	1141	2435	897	893	922	1432	859	1289	898	835	762	1132
Control_sg588	GCAAACCCGAGTGACACGTC	1827	1551	1268	1893	1640	1586	1204	2101	1130	3070	1077	1362	1167	2967	1022	326
Control_sg589	GCAAATTCAGACAGCTAATT	1158	2066	838	870	1199	1102	791	1496	705	2300	715	447	724	937	727	260
Control_sg590	GCAAGGTCATGAAACCAAGC	958	977	794	1633	805	1488	683	561	473	695	474	554	601	622	469	249
Control_sg591	GCAATGCAATCGCAGGAGCA	1318	1424	1053	1310	1267	1241	947	1137	737	726	735	1293	704	1878	686	438
Control_sg592	GCACAAAACCAGCAATGGTC	808	447	505	298	694	969	508	488	437	952	349	495	530	755	459	2690
Control_sg593	GCACATCGTTATATACCAGA	619	407	438	729	719	1195	414	354	346	606	274	446	338	519	318	200
Control_sg594	GCACGAGGTGAACAGCCGCT	1894	2017	1424	1557	1980	3591	1360	2511	1340	2472	1274	1715	1247	3045	1143	3034
Control_sg595	GCACGCTGTACAGACGACAA	1695	1106	1242	1613	1651	2367	1163	1257	966	1664	1102	2433	1069	961	969	1075
Control_sg596	GCACTTTGTTTGGCCTACTG	2378	2151	1604	1588	2204	3245	1529	2358	1392	1480	1389	2828	1404	2533	1356	4976
Control_sg597	GCAGCGAGATAACTTGACTC	1715	1154	1267	1007	1511	1943	1151	1520	993	1376	1011	1192	1016	1729	1026	1563
Control_sg598	GCAGTACTACTGAGTTTTTC	1419	945	1084	1289	1270	1490	975	1359	822	2225	778	1026	931	1469	798	887
Control_sg599	GCCAACAAGAATCGGATCCC	1468	996	1200	1275	1469	1088	1124	2059	1169	2358	890	1177	1084	1099	928	644
Control_sg600	GCCACACGAATCATAAAGAG	876	1168	679	1100	968	985	661	734	579	331	538	706	520	2460	514	812
Control_sg601	GCCAGCGGGGATATGGTGAA	843	730	799	831	917	1839	584	787	523	1584	503	470	592	595	561	1598
Control_sg602	GCCAGGGTATGGGCATCTCG	1648	953	1362	1277	1553	3500	1209	2149	899	1226	888	1235	1041	1513	1012	571
Control_sg603	GCCAGGGTTCTTGGTCCCGA	1853	1112	1533	1465	1943	3067	1532	1484	1145	2058	1146	1578	1225	1860	1148	2944
Control_sg604	GCCATTCTAGTCCCGGCATA	2213	3022	1487	2658	1963	2473	1604	1985	1435	1644	1381	1702	1472	1064	1205	1521
Control_sg605	GCCCAGACGCCCTAGAATAG	1904	991	1367	1722	1855	2185	1491	2590	1228	1860	1085	1182	1224	1694	1166	568
Control_sg606	GCCCCAAGCTAGAACTCAGC	610	773	432	447	560	1122	511	772	378	430	339	502	443	115	328	487
Control_sg607	GCCCCGCCGCCCTCCCCTCC	2154	1319	1741	1498	2361	2320	1605	1799	1190	1328	1223	1472	1377	1770	1288	1499
Control_sg608	GCCCCGTAAATCTCATTACA	748	454	620	950	739	469	547	837	513	499	536	775	493	833	535	231
Control_sg609	GCCCCTTATGATTGTTATAG	1856	2218	1339	1527	1532	1360	1080	1976	952	1846	938	1449	1128	1572	973	1384
Control_sg610	GCCCTTCAATGCGTTCCGTA	1609	2090	1199	1168	1553	1292	1273	1013	870	2168	1002	1186	1121	1466	1016	7634
Control_sg611	GCCGCCGATTTCATAAGTAA	727	916	577	599	654	1061	454	414	411	154	398	404	439	519	442	351
Control_sg612	GCCGTGGTATCAAGTCGGTA	1760	1232	1215	1059	1590	2873	1203	1644	1184	1969	1144	2319	1193	1721	970	739
Control_sg613	GCCGTGTTGCTGGATACGCC	1780	1270	1163	1356	1675	2232	1288	2436	1056	1766	1035	1250	1064	1412	979	1928
Control_sg614	GCCTAGTCTCGGTAAGAGTG	1603	621	1318	1256	1499	1830	1007	1319	1144	1789	1110	1086	1136	1641	1090	927
Control_sg615	GCCTATCGGCATTCCCACTG	1623	901	1106	2160	1406	1834	1049	1588	899	1521	978	1306	988	2197	909	966
Control_sg616	GCCTGCCCTAAACCCCGGAA	1447	661	1124	572	1336	2661	1043	2372	828	925	821	1138	888	1014	776	777
Control_sg617	GCCTGGGTTTTGGTGCATAC	1902	1701	1364	1608	1793	2027	1410	2432	1171	1274	1142	1552	1159	2597	1066	2219
Control_sg618	GCGAACCCCGTAGCCAGGCT	1364	1597	1134	1466	1396	1620	1195	1227	890	1334	804	977	998	855	799	1464
Control_sg619	GCGAATGCCTGAAAGTATAA	607	771	508	700	617	419	420	481	390	727	364	399	410	863	340	240
Control_sg620	GCGATCGGAGTGCCACGATA	2024	1181	1597	1187	2001	2482	1410	1768	1393	1845	1257	1866	1210	1365	1255	1011
Control_sg621	GCGGAATGAACACGAGGTAG	1345	610	1079	2532	1397	712	1072	1982	943	909	839	1382	947	2291	753	344
Control_sg622	GCGGCGTCATCCACGCGTGC	1918	4155	1192	1210	1752	1955	1389	1409	994	1631	886	1142	1006	2020	897	883
Control_sg623	GCGGCGTCTGGGAATCGTTC	1437	1014	1161	1702	1555	2315	1100	1947	769	1616	762	785	947	1233	807	455
Control_sg624	GCGGGCAGAACGACCCTGAC	1968	3419	1459	2016	1763	2705	1562	1758	1116	1468	1095	1091	1111	1358	1167	1064
Control_sg625	GCGGGGCGGTGACTTTCAAG	1284	2306	1080	920	1310	1374	907	976	655	1572	739	1291	838	435	745	544
Control_sg626	GCGGTTCCGGGAGCACATTT	2132	1979	1556	3151	2058	3809	1444	1231	1225	2749	1250	1551	1324	1536	1172	1554
Control_sg627	GCGTGCGTCCCGGGTTACCC	2067	1966	1562	3192	2029	4461	1467	2668	1395	2498	1298	1573	1326	1835	1252	1273
Control_sg628	GCGTTCCCCCACTGACGGGG	1603	1433	1272	1178	1490	2618	1214	1648	1100	2061	942	938	914	1271	825	670
Control_sg629	GCTAAGGTCATGTTTGCAAT	1141	1520	856	1510	1241	1910	892	1716	752	1677	765	585	729	2744	676	397
Control_sg630	GCTAGTGTCGTGGGGGATGA	1812	1783	1415	2383	1541	1788	1348	1530	1025	1157	927	1226	1153	3168	1030	3649
Control_sg631	GCTAGTTTCTGTTAGCTCCT	2032	1854	1715	1415	1718	1499	1371	2079	1295	2417	1393	2602	1311	1936	1166	997
Control_sg632	GCTCCCATCCATAGTAAAAA	612	256	493	485	547	858	479	864	379	1326	299	362	420	270	365	701
Control_sg633	GCTCGCAAGTATTTAAGGAC	1111	987	864	600	1038	1511	735	888	682	1288	665	448	666	1399	643	553
Control_sg634	GCTGAACGCCGACAGGACGG	1486	1039	1060	1653	1332	1108	1069	1334	972	1603	865	1586	1030	811	761	1064
Control_sg635	GCTGATATATACGACAAGCC	789	481	659	1104	721	1418	597	600	623	1223	553	345	558	431	581	694
Control_sg636	GCTGCGGCGAGATCACATAA	1102	1340	891	920	1095	2022	909	832	644	1206	592	964	661	1295	652	389
Control_sg637	GCTGGAGAGACAATTCTACT	1274	1304	1036	2403	1418	1461	881	1907	788	1133	773	777	768	664	882	463
Control_sg638	GCTGTTCCGAAGTTGAGAAT	1309	869	1081	719	1469	2412	947	922	1065	1284	755	2489	1002	1163	853	1752
Control_sg639	GCTGTTGTAACGGTAGATAT	1574	1303	1056	1299	1451	1377	1004	842	967	1679	923	1831	958	1552	911	670
Control_sg640	GCTTAACCTATCCGCCAGTA	1482	1160	1090	1799	1404	1699	991	1137	1000	1208	985	1571	891	636	816	901
Control_sg641	GCTTAAGTCACGGCTTTCCA	1270	1489	886	994	1170	2281	786	781	622	1587	617	913	719	524	699	950
Control_sg642	GCTTCGCTGGCAGGACCTCA	1757	1904	1343	1150	1781	3963	1439	1313	1103	2544	1188	1381	1048	1690	1004	1292
Control_sg643	GCTTGCATAATTCTGGCCAG	1909	931	1308	2665	1774	2596	1310	1633	1192	1805	1258	1730	1231	1457	1182	886
Control_sg644	GCTTGCTATATGGGTGCGAG	1688	1719	1089	757	1597	2160	1005	1097	991	1228	1034	1545	959	793	972	1108
Control_sg645	GCTTTCAATTGCAAAAATAC	458	94	356	450	352	587	310	536	256	560	263	571	313	358	225	734
Control_sg646	GCTTTTTCCAGCGAGAGCAA	1054	170	773	458	878	1669	711	838	573	1071	564	540	633	609	591	1018
Control_sg647	GGAAACTGGGTTTCATCGTC	1760	1348	1342	1475	1659	1469	1260	2343	1126	2402	1003	1036	1227	2712	1071	2224
Control_sg648	GGAACCCTCCCTGCGATAGA	1614	1440	1186	3202	1511	2065	1124	1781	1010	737	900	1089	1060	1476	884	679
Control_sg649	GGAACGAGGCAGTGACAGGG	1202	885	821	1072	1261	1163	827	1366	821	1070	737	1103	820	865	670	709
Control_sg650	GGAATCCGGAGCTCATGAGG	1559	896	1297	1000	1744	1758	1297	2591	1008	1388	1024	1686	1158	1886	984	945
Control_sg651	GGAATGTCCTAGGTTACTGA	735	462	511	554	729	507	423	560	524	558	367	502	430	494	339	383
Control_sg652	GGAATTACGACTAACCGATT	1715	6668	1331	1501	1506	1517	1171	1138	1112	1791	1130	1396	1143	2535	968	3354
Control_sg653	GGACCAACTCCCCTGCCCAC	2053	2216	1678	2240	1991	4442	1561	1296	1240	1629	1131	1414	1345	1992	1388	1554
Control_sg654	GGACGCACCATTCCGGGTGA	2080	1663	1455	1630	1573	1794	1224	1473	1031	1062	1116	2187	1333	1437	1121	543
Control_sg655	GGACTATCCACCGTTTACTC	1178	742	917	827	1194	1738	849	1805	792	1631	695	965	750	1189	735	1023
Control_sg656	GGACTTTAGTTCCAGTGGTT	1392	1652	950	867	1177	1464	929	1212	969	1331	854	772	852	1115	831	806
Control_sg657	GGAGAGGAAAATCGGCACAG	1273	586	993	1499	1279	987	956	919	747	911	761	950	843	1003	757	444
Control_sg658	GGAGAGGGCCCGCGAACTCA	1256	1562	1013	1224	1305	783	1099	1297	815	740	743	1261	832	1389	755	580
Control_sg659	GGAGATGCGGCCTTCTCAAA	1760	1015	1253	1359	1414	2408	1189	1914	1142	1315	1150	1304	1086	3765	906	998
Control_sg660	GGAGTATAAAAAAGTGGTGT	1251	1231	978	1212	1384	2316	866	1670	960	2493	931	1982	887	626	871	655
Control_sg661	GGAGTGGTCCCGTACGCAAC	2184	1793	1507	2458	1745	3300	1364	2412	1089	2375	1128	1280	1174	1759	1223	2298
Control_sg662	GGATACCTGGGCCGACTTTC	1729	1278	1231	603	1547	2518	1249	1491	994	1293	942	1004	1104	1587	936	1227
Control_sg663	GGATATTGAGTAAACCCGAT	1495	1850	1055	1205	1247	2274	996	1637	953	2199	1011	1174	879	1127	965	881
Control_sg664	GGATCTAGCTACCTCAAAAG	942	745	628	664	933	1377	582	669	676	511	603	459	578	1732	603	336
Control_sg665	GGATGTTTCTGTGCGCACAT	1350	439	907	911	1469	1258	1009	1061	826	1158	832	1134	885	1405	804	357
Control_sg666	GGATTAATTCGCTAAATGAT	635	654	509	224	751	863	493	390	339	868	359	291	387	303	386	101
Control_sg667	GGATTGAATGGCTAACGCGG	869	629	677	852	978	1598	651	991	580	253	379	793	535	793	571	411
Control_sg668	GGATTTGTCGCTTGCCACAC	1579	1272	1068	1250	1385	1834	1230	1312	891	1192	903	1132	972	876	836	981
Control_sg669	GGCACTCCGAAAGACCTTAT	1174	1038	919	980	1126	1280	930	985	750	1846	616	562	794	1188	642	1127
Control_sg670	GGCCACAAAAACTCGCTAAG	787	963	540	535	771	1093	524	1026	494	622	454	730	471	1309	441	257
Control_sg671	GGCCACGAAGGGCGAAAAGG	1015	240	681	564	885	1124	707	1714	632	991	573	706	595	725	596	343
Control_sg672	GGCCCTCTAGAAAAGTCTCG	1378	1452	1197	2071	1585	2733	1115	1905	858	1580	1001	1458	1024	705	968	1223
Control_sg673	GGCCGTCGTATTCCCCCAAG	1860	1722	1350	3081	1578	1464	1231	2827	979	1157	934	965	1071	1358	947	210
Control_sg674	GGCGATTCGGGTGGAGGTCG	1129	436	885	1011	1023	1723	949	1398	683	1025	670	1105	718	623	697	571
Control_sg675	GGCGCATTAAAGTCGAGAGC	953	770	767	1120	888	916	770	1224	367	526	352	707	528	444	486	427
Control_sg676	GGCGTCAAAATTAGAAGCCG	1075	1155	703	2144	1010	1722	757	807	738	1825	693	1411	644	652	551	686
Control_sg677	GGCGTTAATTAAACTGTTTT	1403	1724	1173	958	1487	1973	1198	1451	992	1480	883	1185	1040	1934	853	1048
Control_sg678	GGCTCTGGGGCTCACGGACG	1364	1129	1169	1347	1467	3072	1009	1261	837	1804	897	925	814	1277	829	1211
Control_sg679	GGCTGGTTGACCTTCCCGCT	1755	833	1521	1770	1871	2656	1568	2490	1339	1929	1375	1487	1388	1306	1219	889
Control_sg680	GGCTGGTTGACGACTCCTGA	1118	1181	864	659	995	2389	795	1218	694	850	636	782	709	757	768	1363
Control_sg681	GGCTTACGTGGGGGGCAAAA	1223	1009	996	936	1195	1798	862	1366	768	671	651	701	797	1128	788	901
Control_sg682	GGGACATCCTTGCCGTCTCA	1537	1457	1142	1029	1326	2629	1021	1576	1030	2010	851	1100	903	1809	936	2065
Control_sg683	GGGACGCGAAAGAAACCAGT	531	1272	428	652	595	796	379	476	286	451	289	186	329	880	332	370
Control_sg684	GGGACTGATATATGGCGAAC	1458	667	945	965	1249	1396	1032	1457	885	1514	792	876	894	1885	857	733
Control_sg685	GGGACTGTAGGAACATCCGC	913	234	711	738	1018	1112	736	535	619	715	578	611	625	567	572	1157
Control_sg686	GGGAGGTGGCTTTAGGTTTT	1782	1820	1279	1050	1838	2885	1294	3032	1310	1988	1142	1820	1237	1714	1145	701
Control_sg687	GGGAGTTGATTGTTTCGAGA	1077	1202	843	1808	1005	2279	685	690	673	1474	593	654	734	1451	618	278
Control_sg688	GGGATGCGTCTTGCTAAACC	1155	601	822	854	1024	1142	746	1617	636	1367	616	969	712	741	737	354
Control_sg689	GGGCAGAAGTTGCTGTCCTG	2407	2544	1899	2864	2409	3827	1855	1984	1711	3050	1533	1987	1705	2843	1498	1995
Control_sg690	GGGCCCGCATAGGATATCGC	1096	625	762	569	1069	1660	693	1158	602	1106	595	891	630	1218	602	8401
Control_sg691	GGGCCTACGATCAGAGGTGT	999	939	932	1112	1111	1989	777	939	727	1372	747	1202	689	2080	742	1527
Control_sg692	GGGCGCTAAGATATATGCCC	1633	1255	1013	1924	1538	2604	1058	1468	1126	2043	929	824	941	1554	998	1198
Control_sg693	GGGCGGTCAGGTCGCTCCGA	1810	847	1358	2136	1893	2260	1215	2065	1111	1752	1309	1831	1123	1846	999	293
Control_sg694	GGGCGTGTATGTTCGTATTG	1427	2018	987	1341	1226	1986	983	1411	872	1272	837	699	821	1787	735	418
Control_sg695	GGGGAAACAAGTAGGCTTTG	1337	737	991	832	1341	1150	912	1778	866	1574	782	1400	936	1623	792	697
Control_sg696	GGGGCAGGGACCGAGTATCC	1179	766	740	1280	1047	932	860	1236	670	936	577	1185	725	1676	673	1066
Control_sg697	GGGGCTTACGTGAAGGGCGG	1937	1525	1423	2741	1917	2567	1337	1870	1223	1788	1263	972	1332	1461	1089	821
Control_sg698	GGGTATAGACGCGATCCTCA	772	1590	511	986	807	1163	632	539	489	1235	482	592	517	842	470	461
Control_sg699	GGGTCGAGGACTAATAGATT	1383	917	961	1221	1342	2456	1068	1056	854	1749	884	1192	1010	1102	817	5085
Control_sg700	GGGTGCCCACTAATAGCCGC	1678	2742	1228	1369	1667	3225	1192	1752	929	1415	833	1317	957	1702	920	1542
Control_sg701	GGGTGGTCATTCTCTACTTG	1887	669	1494	2190	1776	2502	1429	1846	1232	3193	1107	1720	1234	1644	1128	1724
Control_sg702	GGTACCTGAACAACGGCACC	2114	1913	1464	1639	1708	1761	1487	1794	1127	1678	1116	1183	1232	2687	1074	690
Control_sg703	GGTACTGGAAGTCCGAAACC	1248	876	945	670	1360	3296	1026	1845	842	1663	753	1692	821	909	731	445
Control_sg704	GGTAGACGGGGCATCTCAGC	1058	985	1016	1497	1187	1406	927	1642	728	1298	636	1221	789	709	663	1338
Control_sg705	GGTATTCCGAAGTCCTCCGC	1746	768	1310	1551	1647	2655	1262	1800	1183	2048	934	1355	1224	2835	1082	749
Control_sg706	GGTCACCGATCGAGAGCTAG	1653	1524	1221	1158	1570	3410	1161	1406	887	1023	696	938	976	1136	900	1538
Control_sg707	GGTCCCTCAGGGTGCAACTT	2190	2353	1565	1416	1979	3453	1439	1987	1432	1551	1258	1740	1334	1855	1192	1483
Control_sg708	GGTCCCTCTGGCTGGGTTAA	2208	2360	1723	1378	2062	3335	1532	1849	1418	2487	1286	1611	1371	2024	1375	1880
Control_sg709	GGTCCGCGCACAAGAGCAGG	1741	874	1329	2531	1882	1810	1235	2431	1047	2824	978	1057	1123	2196	966	1948
Control_sg710	GGTCGCCTGTGCGACATGCT	1947	3544	1351	1986	1834	3763	1427	1934	1263	2022	1125	1371	1234	2972	1057	1925
Control_sg711	GGTCTCACCTGCACCCCGAA	2087	2662	1592	1856	2066	2679	1675	1794	1361	2554	1080	1270	1299	2569	1270	1229
Control_sg712	GGTCTCTGTACGGGCCGCCC	1774	1575	1501	2932	1772	4632	1535	1806	1183	1778	1206	1963	1396	1578	1202	1302
Control_sg713	GGTCTGCTCCAATGGGAACC	1622	1748	1289	796	1666	2860	1211	1787	839	845	805	860	1069	1054	956	591
Control_sg714	GGTGCGGTCTGCTTGTAGAT	2032	2169	1405	1155	1744	2816	1396	2794	1178	1821	1195	1734	1180	1709	1195	788
Control_sg715	GGTGCTTAGCTCTGCGCACA	1619	1004	1189	1220	1419	1555	1141	1245	980	1628	915	884	1066	2224	943	295
Control_sg716	GGTGTCACCACCGCTTACCA	1232	1189	787	1448	1385	2688	901	2002	742	1331	650	1110	763	1238	718	670
Control_sg717	GGTTAACATCGCCACTCTGA	654	585	418	131	746	1051	559	1149	467	828	384	301	456	483	397	985
Control_sg718	GGTTAGAGACTAGGCGCGCG	1567	2159	1302	2403	1682	2060	1129	2498	1006	1507	1062	1176	1010	1155	914	859
Control_sg719	GGTTCGAGACCTACTTAAGT	1575	741	1290	1300	1667	2808	1152	1407	1024	991	1015	1179	1024	1523	952	3251
Control_sg720	GGTTGCTGTGACGAACGGGG	1550	2007	1055	963	1516	2480	1000	2114	853	1786	769	817	908	1037	818	1348
Control_sg721	GGTTTCACTTCGAGACCGGC	1319	852	1111	1041	1260	1395	1023	1451	986	951	870	811	933	931	842	1011
Control_sg722	GGTTTTATAAGGGTGGGCCT	1251	1329	964	1685	1037	1699	862	1333	794	1348	825	1333	737	1118	663	1276
Control_sg723	GTAAACTTTGTCTGGAGTAT	1495	616	1392	2052	1560	1459	1177	1868	1130	1416	1046	1488	1120	1131	986	875
Control_sg724	GTAAAGAAGCGGAAAGGTCC	1462	2263	1249	914	1327	1412	1092	1577	977	1922	918	1190	949	1260	929	1791
Control_sg725	GTAAATTAATGTAACTACCG	2091	2625	1609	1869	2254	3087	1516	2338	1562	3468	1499	2048	1582	1432	1438	4813
Control_sg726	GTAAGGCCCGCGTACGAGCT	1388	1647	974	2089	1095	2247	914	992	846	1215	721	1002	818	1471	672	287
Control_sg727	GTAATTTTATGAGTTAAGTG	1228	597	1060	2122	1316	2178	950	1225	826	1463	828	1094	881	1633	793	354
Control_sg728	GTACACACTTATGCCATCAC	941	1235	618	1246	958	879	672	911	510	309	485	560	509	526	535	569
Control_sg729	GTACATTCCAGTATTCACGC	692	589	472	1547	611	732	486	355	404	1203	405	425	502	846	458	355
Control_sg730	GTACCATACCGCGTACCCTT	2460	2080	1898	2179	2312	2832	1646	2555	1731	2618	1580	2109	1617	1251	1391	1173
Control_sg731	GTACCATTGCCGGCTCCCTA	1931	2393	1458	1626	1796	1961	1307	935	1121	2889	1041	1434	1264	837	1106	1054
Control_sg732	GTACCCCTATGGCCGTTCTA	2138	1631	1583	1350	2067	3897	1528	2302	1325	1794	1424	2019	1334	1228	1238	3052
Control_sg733	GTACGGGGCGATCATCCACA	1691	792	1129	558	1554	2401	1199	1319	1033	1349	996	1705	1126	1645	953	655
Control_sg734	GTAGACGTCGTGAGCTTCAC	1888	807	1248	1687	1469	2528	1164	2101	1076	2220	934	1366	1101	1710	961	602
Control_sg735	GTAGCTGCTGTAAATCGCAT	706	485	687	683	678	419	493	1065	538	392	459	507	552	225	471	471
Control_sg736	GTAGGCGCGCCGCTCTCTAC	1983	1980	1571	2449	1769	1966	1344	2146	1143	1865	1234	982	1089	1096	1225	2111
Control_sg737	GTAGGGTACAGCGTCAGCTT	1513	1553	1180	1559	1398	2519	1027	1310	925	976	844	1107	933	1497	886	723
Control_sg738	GTATCCCATATCGGCACAGG	1623	2194	1214	1169	1428	1569	1072	2410	1097	2374	995	1332	985	1878	1028	857
Control_sg739	GTATTAAGATGCGTCTTAGA	734	788	514	289	576	514	455	262	408	557	419	330	462	247	382	583
Control_sg740	GTATTACTGATATTGGTGGG	2096	2383	1322	1656	1887	1509	1235	3516	1395	2373	1254	1495	1216	1809	1208	1267
Control_sg741	GTCAAGAGATTATGAGATTC	1772	3097	1180	1170	1474	1472	1061	1562	1042	2062	1018	1488	1130	1877	920	885
Control_sg742	GTCAGGTAATAGTCGGACTC	1307	1543	1056	1380	1289	1924	911	1805	875	1875	883	1404	874	1429	786	778
Control_sg743	GTCATCAGCGATTTGACGAG	1268	902	803	659	1372	2097	932	1475	838	1996	690	966	776	1598	734	1305
Control_sg744	GTCCAATAAAAAGTGCCACT	733	347	578	503	677	586	506	1090	506	859	455	904	499	568	422	806
Control_sg745	GTCCCGTGATTTTAGCCAGG	2062	1781	1519	2321	1706	1958	1431	3247	1173	1486	1196	1816	1272	2122	1116	845
Control_sg746	GTCCTCATCCGGTCAGGCTG	2743	1819	1967	1589	2437	2233	1821	3119	1641	2980	1513	2009	1592	1212	1468	1461
Control_sg747	GTCGCTGCGCCAGTGAGAAC	1714	1391	1462	1434	1748	4588	1268	1936	892	1465	959	834	985	755	1067	731
Control_sg748	GTCGTCCGGGATTACAAAAT	1248	221	929	891	1076	1076	735	1286	899	1569	798	1313	820	1752	761	834
Control_sg749	GTCTTCACAGGGTGCAACGA	1492	1066	1103	2084	1403	1746	1147	1349	855	1516	821	1147	865	1330	826	474
Control_sg750	GTGAAACAGAGGGTCCATCA	1676	2918	1215	1414	1671	2777	1324	1906	1123	1437	1128	1339	1132	1006	961	298
Control_sg751	GTGAACTGCAATCTTATTAT	1430	934	975	951	1362	1926	1035	1644	876	1665	875	1221	874	1402	817	369
Control_sg752	GTGAGATGCACCTTTTGGCC	1559	2077	1188	461	1419	2090	1137	1428	907	1080	854	1849	923	1254	948	614
Control_sg753	GTGATAATGATGTATTCTCG	1712	1307	1328	1720	1911	2702	1313	2396	1229	3037	1183	1557	1153	1256	1158	1098
Control_sg754	GTGCGACGAATTGTCCTGAG	1366	3196	1012	494	1211	1912	925	2022	917	1131	818	1105	830	639	829	680
Control_sg755	GTGCGATGTCGCTTCAACGT	2046	2637	1627	1398	1958	4200	1570	2290	1111	2109	1251	1404	1308	2465	1280	1977
Control_sg756	GTGCGCATGGGCTGATGTTA	1508	2261	1237	1392	1623	2166	1190	1844	1021	2020	1033	1421	1064	1201	935	1127
Control_sg757	GTGCGTGAGTATTAACGCTC	1626	2540	1162	1323	1581	2774	1112	1792	1130	1927	985	1487	1029	1450	945	557
Control_sg758	GTGGGGTAGTCTGTTGCTCG	1617	2703	1280	1701	1697	1289	1258	1409	1169	3158	1060	1139	1123	1442	1065	858
Control_sg759	GTGTAAATCTGTCCAAGTAG	1424	3393	1179	1005	1283	1522	967	877	778	1640	802	989	835	747	821	1027
Control_sg760	GTGTAGTCCTAGCCATGGGG	1806	1265	1286	2209	1566	2240	1283	1998	1235	1671	1105	1012	1218	1307	1004	621
Control_sg761	GTGTATGAATGTTAATTCCG	1606	1196	1084	2544	1526	1692	952	1207	992	3122	883	1096	1027	437	899	689
Control_sg762	GTGTATGATGCTTCGACTTA	1983	1722	1616	2289	1769	2085	1232	1859	1303	1842	1369	1404	1419	1986	1241	2368
Control_sg763	GTGTCGGATTCCGCCGCTTA	2223	1034	1692	1971	1834	2043	1367	1621	1353	2032	1223	1979	1339	3614	1219	1812
Control_sg764	GTTACCTGCTACGAAAACGA	354	349	299	252	364	370	264	969	261	383	267	348	280	175	216	126
Control_sg765	GTTACGTACCCTCCAACTTC	1695	1050	1410	1767	1667	2141	1218	1531	1137	2221	1061	1284	1262	1327	997	612
Control_sg766	GTTAGGAATAAAAGCTTTGA	982	713	689	749	1063	1109	694	1738	654	1131	729	937	663	423	634	1545
Control_sg767	GTTATCCTGTCGAAGTAAAG	825	784	645	1126	687	1321	629	1435	408	1016	497	877	502	294	425	363
Control_sg768	GTTATTGACCCGTCGGGAGT	1391	751	976	907	1345	2062	867	1595	648	950	745	1026	794	611	754	348
Control_sg769	GTTCATTTCCAAGTCCGCTG	1329	818	999	1290	1259	2297	902	727	833	599	774	695	818	1412	772	1653
Control_sg770	GTTCCCCGGGAAGTCTATGC	1772	1656	1355	1517	1552	2201	1339	1446	1263	2267	973	938	1033	1847	983	931
Control_sg771	GTTCCGTGAGGGTTACTTCA	1093	1465	853	836	1104	995	824	770	629	925	679	1237	749	1254	705	206
Control_sg772	GTTCGCTTCGTAACGAGGAA	1453	2570	934	2007	1231	1707	941	895	799	1747	698	749	800	1504	796	818
Control_sg773	GTTCTGCCACCGACTTGGCC	2448	1992	1669	2016	2246	3226	1756	2763	1535	2752	1251	1592	1454	1571	1419	2522
Control_sg774	GTTGATCGAAAATGGGAGAA	790	594	631	722	877	712	566	734	442	1182	557	1208	548	392	472	222
Control_sg775	GTTGCGAGTTACTATTGGTT	2316	2667	1543	1921	1907	2570	1462	2343	1410	2104	1312	1745	1331	2205	1273	1284
Control_sg776	GTTGGCATATTGGCCCAGAC	1256	2224	936	1376	1375	1234	936	1052	844	2280	812	1060	814	490	799	668
Control_sg777	GTTTAAAGAAAGGGGCTAAG	1325	499	993	766	1159	1341	875	1100	700	1005	646	914	749	1559	808	617
Control_sg778	GTTTACTCATATCCAGTCAC	2100	2307	1555	1461	1742	1788	1290	1596	1210	1327	1243	1724	1328	2957	1207	1050
Control_sg779	GTTTCGAAACTTGAAGTAAG	1412	884	1017	1352	1257	1121	953	965	988	2284	935	1715	983	1116	875	953
Control_sg780	GTTTCTCTTGAACCCCGCGA	1615	959	1260	1188	1655	2270	1423	3516	962	2143	999	1657	1062	2225	1092	537
Control_sg781	GTTTTCAGTTGCCCAACAGC	728	415	532	734	755	2256	540	573	442	783	392	398	457	1290	435	117
Control_sg782	GTTTTTGGTTAATTGCCTAC	1104	1529	830	583	1035	1106	773	1859	797	1597	703	699	738	609	629	813
Control_sg783	TAAACAAAAAGGAAATAGTT	521	581	424	314	471	745	400	229	341	251	351	475	377	366	313	1342
Control_sg784	TAAACCCTTGGCGCCCTCAC	2226	2488	1526	2853	2125	3502	1538	2347	1312	2319	1172	2022	1288	2065	1301	1590
Control_sg785	TAAAGCAGAAGAATATACAG	390	593	297	92	470	245	244	422	239	516	269	602	261	190	237	151
Control_sg786	TAAATTCAGACCACAGCTAA	1331	961	942	723	1130	1654	865	1125	763	921	866	861	903	799	744	284
Control_sg787	TAACCCAGAAGCCCATTCAG	1231	765	1076	1280	1362	1640	1057	1383	909	1138	903	742	950	927	823	375
Control_sg788	TAACCGATACTCCCCACATT	2085	2009	1520	2350	1982	4094	1445	1796	1339	2286	1192	1936	1297	1063	1280	3685
Control_sg789	TAACGCGCATATCTGAACAC	699	414	578	548	788	693	517	696	493	114	464	660	563	110	467	49
Control_sg790	TAAGATCCGCGGGTGGCAAC	1415	1134	1031	1115	1311	2137	1065	1519	862	1404	786	1080	812	801	742	1378
Control_sg791	TAAGCCTCATGAAGGAGGGG	1510	1325	1090	712	1407	1669	1087	1582	889	2684	979	1610	1125	1942	994	1781
Control_sg792	TAAGGCGACCTGCGCTTGTG	1425	726	995	1173	1550	2398	1033	1180	941	1753	904	1512	1051	2145	948	829
Control_sg793	TAATCACATTGCTTAACCGG	1080	945	932	1076	1071	919	840	645	711	793	650	1136	766	1063	683	253
Control_sg794	TAATCATGCACATTCGGGAC	1221	735	939	1672	1083	1852	771	1063	582	649	571	628	732	716	656	1241
Control_sg795	TAATGCTGCACACGCCGAAT	1738	1314	1323	944	1555	1845	1216	1450	942	1444	1013	1360	1073	2637	998	639
Control_sg796	TACATGGTATAGTGTTTATT	2040	1193	1319	1695	1943	2092	1274	1928	1273	2385	1178	1785	1233	1307	1250	2190
Control_sg797	TACCCACGCGTATTCCATCT	2120	2010	1460	959	1693	2054	1369	2255	1193	2029	1089	1389	1221	2212	1078	846
Control_sg798	TACCCTCCGGATACGGACTG	1900	2783	1405	1485	1616	3540	1128	2098	1197	2208	1189	1371	1225	1810	1136	2001
Control_sg799	TACCCTGGATTGTCCTTGCG	1632	1131	1389	2063	1776	3582	1333	1429	1033	1860	953	1047	1055	1728	971	639
Control_sg800	TACGAAACATCATGGGTTCC	2354	2049	1623	2348	2129	3374	1625	2759	1329	3186	1434	1509	1437	1398	1121	1696
Control_sg801	TACGCTTGCGTTTAGCGTCC	1616	1570	1272	1458	1545	2340	1214	1656	1021	1866	1106	1348	1064	1144	916	880
Control_sg802	TACGGATCACCAAATCTTAG	627	716	575	485	603	927	444	813	335	397	376	361	385	337	379	178
Control_sg803	TACGGGTGTCTCCATCTTGC	1726	1359	1383	2260	1745	2987	1224	1306	1021	3747	902	1314	1076	1157	1128	1970
Control_sg804	TACGTAAGTGACGACAGGAA	947	945	746	1151	890	938	662	1433	550	1043	706	1075	643	537	579	432
Control_sg805	TACGTCATTAAGAGTTCAAC	756	568	539	244	746	2149	495	693	388	925	401	1017	457	484	512	1013
Control_sg806	TACTAACGCCGCTCCTACAG	1048	859	789	1392	880	1881	619	1221	620	853	493	676	543	504	522	1013
Control_sg807	TACTGGAGTTTGCGACTCGG	2141	2677	1511	2754	2007	2139	1494	1935	1218	1898	1010	1431	1261	1740	1139	4658
Control_sg808	TACTTTTTGGAATCCGTCTA	2080	1284	1565	1422	1986	1104	1228	2279	1339	2103	1200	1173	1297	2086	1253	1154
Control_sg809	TAGAATTTGACCAAAGGCAC	873	695	694	1636	844	940	667	1016	533	753	577	877	557	487	465	546
Control_sg810	TAGACAACCGCGGAGAATGC	1563	1579	1065	450	1427	1359	1016	1177	793	2051	839	1044	881	1119	865	524
Control_sg811	TAGAGATATCCGATCGTGGT	1271	904	1080	1044	1368	979	1072	1806	1023	1877	989	1765	1011	2757	884	3650
Control_sg812	TAGAGTGCATAAGAGAACCA	1166	759	922	627	1126	1275	798	1543	696	589	718	833	753	778	708	1080
Control_sg813	TAGATCGAGTTTATTTTCCT	1728	1114	1259	1873	1765	1475	1146	1268	1037	1691	1084	1542	1108	1418	1117	1269
Control_sg814	TAGATTGGCCCCACAAAGCG	2114	1302	1452	1992	1965	3790	1449	1794	1333	1930	1214	1712	1388	3046	1225	1498
Control_sg815	TAGCTCGAGTCATTTCTCTA	1628	2850	1167	1457	1293	2310	980	1550	1085	2513	971	1554	998	2065	894	1001
Control_sg816	TAGGAGCTGTATCTAGTGGC	1748	1141	1188	1572	1433	1172	970	1125	889	2228	739	1186	974	540	963	883
Control_sg817	TAGGCGCCCGTAGCATTGGA	1339	732	944	883	1179	1344	710	684	621	1227	579	1062	685	974	602	370
Control_sg818	TAGGGGATTAGCTGACAGTC	1818	1556	1294	1676	1595	2406	1163	2545	1227	2508	1131	1628	1063	1591	1047	1936
Control_sg819	TAGTACATGTGTGGTATTTA	2231	2166	1732	3162	2297	2226	1474	2267	1324	1977	1325	1916	1485	1455	1265	1484
Control_sg820	TAGTCAACATTCGCAAGAGG	1111	468	610	1250	998	1684	690	895	628	1080	590	534	624	1314	601	597
Control_sg821	TAGTCCTTAGGGTGGGCTGA	1721	2396	1360	1802	1560	1854	1213	1966	1091	2473	959	940	1112	1072	1109	1103
Control_sg822	TAGTCTCACCTGATGGCGTG	1834	2005	1391	2072	1606	1825	1366	1821	1134	2855	1162	996	1260	978	1187	3588
Control_sg823	TAGTGGAAAATGAATATTGA	743	622	605	970	787	1223	610	1119	580	1099	489	614	453	600	440	902
Control_sg824	TAGTGGGAATGGTCGCGTAG	1139	757	956	778	996	1213	762	727	748	1432	745	987	777	815	671	868
Control_sg825	TAGTTACAGACTCAGCGGGT	1702	1491	1271	1420	1535	1961	1214	1166	1059	2509	980	587	1102	3146	1119	1177
Control_sg826	TAGTTCTAATCGTTCCTTGA	1134	931	709	1213	992	1202	696	917	675	1006	595	1653	630	589	640	609
Control_sg827	TATAACGGTAATGGGATTCC	1848	2536	1252	1075	1780	3412	1181	1429	1317	1348	1333	2032	1248	1636	1119	778
Control_sg828	TATACCAGACCACAGCGCCG	1100	1217	896	1607	1189	1211	782	860	603	986	594	869	654	898	637	260
Control_sg829	TATACTGCGGATCAATCTGA	841	1197	703	403	880	1027	614	526	528	1045	472	1014	582	1078	525	934
Control_sg830	TATAGACCTCCCAAATACAT	553	277	392	549	525	1572	373	637	303	354	338	537	356	190	371	570
Control_sg831	TATAGCTGTTTCGAAGGCGC	1300	1149	851	557	1196	1130	894	601	737	1065	705	1315	746	979	752	324
Control_sg832	TATCAATCGTCCGGGTCACT	1381	950	1053	1042	1430	1533	1071	2335	1014	2413	946	1000	985	1123	1039	867
Control_sg833	TATCGCTTCCGATTAGTCCG	2353	1510	1750	1565	2067	2239	1618	3866	1490	2957	1491	1955	1505	1574	1386	1328
Control_sg834	TATCTCTGCATAAAAGTGCC	1256	2785	926	568	1067	836	830	2611	820	1109	799	707	780	771	774	258
Control_sg835	TATGACCCTGTTACATTGCC	1915	1229	1448	1307	1674	1234	1326	1993	1160	1987	1087	1440	1149	2373	1101	724
Control_sg836	TATTTATACACTATGCGGCA	1088	432	765	559	874	949	661	1328	636	1597	538	654	690	765	614	1136
Control_sg837	TATTTCTCCTAAGTCTAGCG	1269	1124	970	827	1134	1362	840	1177	903	2251	672	1003	824	1073	892	1184
Control_sg838	TATTTTGACTTGACGCAGGC	1011	866	841	536	1065	1857	789	1073	627	1627	539	748	739	463	699	291
Control_sg839	TCAACCCCAGCGCACCGTTG	2415	1488	1895	1703	2354	5543	1723	2022	1417	2986	1378	2095	1478	1868	1504	973
Control_sg840	TCAAGGAGCCTTATTTCTTG	2715	3831	2036	2082	2487	2655	1880	3492	1945	3960	1738	2071	1773	2686	1696	1522
Control_sg841	TCAATTCTCACTCACGACCA	1776	1838	1130	1227	1579	2429	1263	2051	1108	1609	1001	877	1098	1360	1010	1464
Control_sg842	TCACCTCCGAACGAACACCT	764	852	607	499	725	495	511	403	506	650	388	572	464	822	456	1400
Control_sg843	TCACTTGTCTATACGGGGTA	1892	1573	1352	1719	1898	2818	1269	1917	1355	1595	1289	1624	1340	1569	1170	1373
Control_sg844	TCACTTTACACTTGTAGTGT	1956	1257	1590	1894	1648	1574	1427	1455	1470	2165	1271	1280	1333	1483	1289	1670
Control_sg845	TCAGATTCCGCAAGGGTCCA	3046	3368	2344	2053	2765	3557	2315	2976	2042	3796	2016	2898	1979	2564	1890	3964
Control_sg846	TCAGCAAAGGACGAAACAAA	385	351	343	124	345	272	234	186	229	786	261	136	230	263	224	174
Control_sg847	TCAGGATCAGGGTGTATGGC	1088	520	803	524	970	889	704	1104	532	555	517	496	742	1114	506	845
Control_sg848	TCAGTATCGGCTGCTGGTAA	1918	2483	1543	2448	1698	1009	1479	1399	1300	1173	1277	1812	1341	1190	1144	883
Control_sg849	TCATCTTACATCTGGGAGAC	1609	1409	1370	1059	1589	1360	1095	1740	1079	2609	1039	1942	1085	1176	987	1276
Control_sg850	TCATGCTTGCTTGGGCAAAA	1435	1757	1134	1225	1287	2483	1002	779	871	1364	817	1120	888	2441	858	1342
Control_sg851	TCCAGCGCGAGCTTACTCGT	1967	1309	1487	1946	2294	2750	1633	2572	1354	1423	1289	1531	1327	1327	1230	698
Control_sg852	TCCCAAGGGTTTAAGTCGGG	1703	2112	1249	1116	1502	2837	1007	867	1067	1477	1010	1728	1184	1188	990	1467
Control_sg853	TCCCCGAGACCATCTTAGGG	1966	3017	1468	1596	1877	4007	1429	1731	1299	1880	1191	2049	1236	3445	1277	1785
Control_sg854	TCCCGGTTGGTGAACGATAC	2031	916	1472	3728	1879	3909	1505	1131	1140	1232	1173	1798	1210	2574	1053	937
Control_sg855	TCCCTCCTAGTCAAGAAGAG	1706	1343	1329	1812	1522	1247	1238	1794	985	1734	1083	1688	1117	1894	965	798
Control_sg856	TCCCTGCATTCATGGTTTTA	2618	3132	1888	3068	2372	3406	1789	2778	1656	2527	1704	1939	1656	2923	1526	1590
Control_sg857	TCCGGAGGCTCAAACCAAGT	1224	747	860	948	1062	1095	812	617	828	2483	829	1188	808	866	767	1498
Control_sg858	TCCGTCTGCTTCATGAGCGG	1854	3191	1477	1976	1985	3446	1312	1439	1372	2005	1165	1437	1310	1721	1269	1596
Control_sg859	TCCTCACCTAAAGTGCAATA	795	622	587	357	729	466	492	399	522	1046	480	536	548	562	476	223
Control_sg860	TCCTCGATAGCTGGAATCCA	1992	2739	1609	1844	1933	2172	1419	1499	1410	3163	1438	1543	1486	1730	1366	499
Control_sg861	TCCTGCCAAGAAACACCCTT	1694	2582	1169	883	1551	1854	1293	3993	1270	1942	1185	2456	1194	903	1156	929
Control_sg862	TCCTGGATACCGCGTGGTTA	1798	1694	1269	2459	1542	2409	1276	1846	1206	2048	1193	1718	1161	1421	1037	4692
Control_sg863	TCGAGAGGAAAAACACACTG	996	592	658	634	871	1180	614	784	558	653	464	911	566	775	517	634
Control_sg864	TCGAGATGCGCAGCAGATGA	1235	1319	898	1073	1104	1625	932	1228	798	1504	774	1254	847	1259	817	557
Control_sg865	TCGATCGAGGTTGCATTCGG	1485	1524	1079	1852	1422	1329	1123	997	729	2968	818	977	805	1920	823	424
Control_sg866	TCGATGTAGCCCCGCCCAAG	2258	1490	1653	1792	2080	2701	1450	1760	1473	3255	1294	1593	1367	1193	1296	1209
Control_sg867	TCGCAAGGAAGCCAGCTAAG	1587	2280	1124	1241	1145	2145	916	1103	892	1317	721	1423	823	1227	769	855
Control_sg868	TCGCAGCGGCGTGGGATCGG	1429	1226	1202	1767	1564	2148	1171	1540	855	2046	908	978	960	993	930	412
Control_sg869	TCGCGCTTGGGTTATACGCT	1803	2241	1459	1482	1864	1799	1411	2109	1173	2045	1114	1814	1121	901	1120	169
Control_sg870	TCGCGGACATAGGGCTCTAA	1547	935	1175	2092	1474	2606	1116	1806	1138	2692	1083	1509	1076	1637	949	1162
Control_sg871	TCGGAAGCAAACTTCTGGAG	1332	1116	900	637	1261	985	925	1025	788	1489	806	1753	922	674	717	692
Control_sg872	TCGGCATACGGGACACACGC	888	474	674	697	756	677	589	381	449	604	442	1100	495	321	422	454
Control_sg873	TCGGCTACAATCTTTGGCAT	1929	1925	1577	2112	1934	2395	1520	1432	1262	1799	1255	1242	1212	1437	1143	1005
Control_sg874	TCGGCTACGGCGTGGAGAAG	1549	1135	1256	1234	1424	4135	1162	2108	1000	1760	961	1298	1005	968	893	589
Control_sg875	TCGGCTCCTGAAGCCAGTAT	1931	1563	1365	1973	1830	3086	1339	1543	1277	2728	1300	2169	1311	1362	1177	1349
Control_sg876	TCGGGCAGTGAGTACAATAC	1259	782	988	1238	1153	1985	969	1341	833	1644	751	849	878	395	812	1011
Control_sg877	TCGGGGACCACCCACGATCC	1237	895	1083	574	1217	1227	1083	878	720	745	684	1185	765	696	724	906
Control_sg878	TCGTAAACACACGACCAAGT	881	681	686	332	784	904	577	1267	600	970	489	1032	520	776	575	198
Control_sg879	TCTAAAGCCGTCCTGATGTT	1253	1375	1003	630	1426	1452	947	1245	912	1166	862	965	1036	1586	876	799
Control_sg880	TCTACCTATTGTGGAATTTG	1973	2063	1487	1801	2034	2738	1428	1920	1168	2038	1283	1620	1433	1812	1278	1706
Control_sg881	TCTACGTGTAGTTGTACATA	2058	772	1607	2470	1809	1333	1144	2540	1253	2563	1281	1796	1390	1184	1237	1230
Control_sg882	TCTATTTTGTCTGCGCAGAA	940	418	765	1728	775	1424	699	703	593	1263	517	567	591	469	502	388
Control_sg883	TCTCGTAGCCTAATGCGCCA	1435	1552	974	2354	1264	1273	1000	1296	829	1017	765	1027	832	929	650	433
Control_sg884	TCTCTCGGAGTGGAGCAACA	996	734	804	1583	975	1532	708	817	634	872	508	984	644	581	487	136
Control_sg885	TCTGAAAAATAGGCCCAACC	1316	1210	1036	1232	1333	2063	889	1620	792	884	724	1081	876	763	883	547
Control_sg886	TCTGACGATTAATGCTTCTA	1723	1368	1328	1731	1651	2503	1175	1867	1253	2714	1234	2591	1121	1980	1125	885
Control_sg887	TCTGGCTTGACACGACCGTT	2717	4236	1876	3017	2566	3788	2085	3396	1712	3286	1532	2009	1730	2100	1478	5136
Control_sg888	TCTGGCTTGCACCGTGTCAT	1499	2033	1115	1805	1343	1948	1015	854	873	1133	994	1008	958	1034	860	852
Control_sg889	TGAACGCGTGTTTCCTTGCA	1265	861	1012	656	1286	1901	770	866	889	1249	847	1457	869	1138	780	2795
Control_sg890	TGAACGGTGAAGAGATAGGG	1004	1201	718	861	1153	2256	752	1006	810	1345	775	1265	851	1140	642	2139
Control_sg891	TGAAGTGGGGCGTCGGACAC	1577	808	1167	1692	1248	1233	1027	1201	932	2157	933	782	990	764	868	1372
Control_sg892	TGAATCGAATACAAACGATG	406	734	320	306	418	1019	268	218	241	227	222	489	300	323	204	101
Control_sg893	TGAATCGTAACCTCGCCATT	2240	3047	1512	1938	1939	2276	1448	2672	1269	3253	1199	1534	1318	964	1129	1686
Control_sg894	TGACACATTGGCTGGGTGTT	1998	1505	1554	1648	1840	2547	1557	1537	1365	2953	1492	1613	1436	2570	1281	1139
Control_sg895	TGACCTCTGAGGAATTCACA	754	356	630	404	853	1093	581	1254	575	459	446	1013	509	673	453	142
Control_sg896	TGACGCGATAGAGTTGGCTT	2037	1994	1408	1808	1721	1301	1362	1615	1041	2624	1124	1346	1150	1722	1055	1364
Control_sg897	TGACGCTCCACGTCCGGACC	2483	1383	1840	1746	2435	2318	2052	2809	1771	2518	1593	3329	1711	2401	1532	1522
Control_sg898	TGACTAGCTCTTACATATTC	1922	1699	1335	2762	1797	2747	1269	2350	1301	1613	1128	1750	1290	1077	1114	502
Control_sg899	TGACTCGGGCAATATCGGTT	1914	1046	1314	2134	1718	2101	1368	1691	1146	1547	1124	1457	1231	2232	1009	1300
Control_sg900	TGAGCATGTCGGGAGTAACT	1640	2791	1119	998	1332	2140	923	1395	799	1252	729	963	777	1111	789	1448
Control_sg901	TGAGCATTCGTAGCCCAGCA	2086	2412	1621	1623	2165	3854	1552	1826	1522	2269	1290	1615	1502	1840	1240	1240
Control_sg902	TGAGCGGCCTCTAATTAATC	1366	1291	1036	1728	1408	1966	1062	1944	843	1672	812	1012	884	1017	871	798
Control_sg903	TGAGGATCATGTCGAGCGCC	1852	1531	1161	2934	1609	2364	1317	1837	943	2095	879	1073	1007	1201	863	807
Control_sg904	TGAGTCTTACTAGGTCCTGT	2657	2356	1806	2377	2436	4202	1601	2373	1545	2796	1570	2393	1630	1261	1477	2025
Control_sg905	TGCAACCTTCCTTTTCAGGA	1400	803	829	638	1278	1648	832	1358	999	1906	953	1375	843	1219	857	1047
Control_sg906	TGCAAGGACCTGGTATGAAC	815	313	560	417	784	1152	568	1014	406	607	376	520	435	359	370	562
Control_sg907	TGCAGGTCTAGGTCCCAAAG	1546	912	1055	1099	1436	3094	1072	1373	1065	2079	937	1246	930	1739	847	740
Control_sg908	TGCAGTCGCGCTGAGCGTCA	2227	1524	1665	1891	1887	2012	1623	3105	1272	1963	1181	1662	1260	980	1180	798
Control_sg909	TGCATGCCGAGCATTTTCAA	1186	2113	900	1378	1195	1191	817	1211	770	1630	700	687	711	1268	739	1059
Control_sg910	TGCCCACTTAGCAACACTCT	1278	1031	874	1539	1214	983	968	569	845	1213	813	1194	863	956	816	1847
Control_sg911	TGCCCCACCCCAGTGCTCAG	1664	2025	1207	2057	1815	2010	1239	1202	946	887	994	1026	1108	1049	983	2834
Control_sg912	TGCCGCTATACTAAAACCTT	1580	946	1138	978	1531	1115	1131	1441	973	1436	1056	1380	1005	1054	932	468
Control_sg913	TGCCGTGAAAAGACGCTGCG	1593	1982	1164	1392	1358	1350	1181	1128	909	975	800	1541	834	724	831	1610
Control_sg914	TGCCGTTAGCATGCGATCCC	2275	1858	1641	1732	2214	2549	1602	2195	1365	2611	1300	1578	1352	2189	1269	1580
Control_sg915	TGCCTATGACCTAGGTACCA	1692	2420	1388	1938	1503	1866	1070	955	1025	1394	1040	1847	1017	698	937	899
Control_sg916	TGCCTCTCCCTTACCCGGAC	2047	776	1529	1595	1983	2386	1591	2220	1275	2418	1179	1411	1238	1380	1137	1408
Control_sg917	TGCGCCTTACTCGTTAACTG	2074	1833	1598	1645	1970	3594	1465	1795	1083	2241	1028	2036	1218	2913	1156	1251
Control_sg918	TGCGGCGTAATGCTTGAAAG	1340	838	1140	1580	1411	2201	1068	1569	888	2357	837	1445	803	1304	721	2145
Control_sg919	TGCGGGGAGCTCTCTTAATG	2355	1986	1579	1036	2340	2286	1665	2923	1464	3553	1403	1806	1397	1489	1374	2955
Control_sg920	TGCTACCTTCGGGACCACCA	1739	1058	1269	1887	1503	3171	1170	922	856	1531	888	1571	978	1528	926	1283
Control_sg921	TGCTCACTCCACTCCTCAAC	1266	1165	980	1182	1114	1263	970	638	722	1493	710	1214	779	730	676	933
Control_sg922	TGGAAAGCGAGCACACCGTC	1267	1494	988	821	1262	2019	966	1261	693	1213	774	1233	834	785	762	1471
Control_sg923	TGGAAATCGACTGTGCGCTT	1753	1878	1269	1805	1553	3355	1190	1532	1220	1980	1001	1705	1031	1142	1022	866
Control_sg924	TGGAGAAACGAGGTGTAATA	1724	1201	1165	1840	1456	2441	1157	1321	911	1519	961	1735	1019	869	997	494
Control_sg925	TGGAGTGCACGCGAAAAGAA	884	177	678	592	933	1499	601	1260	584	788	510	597	653	846	528	314
Control_sg926	TGGATCGGCAGTGGTACTGG	1365	2574	1221	940	1361	1542	1142	1936	902	1241	931	1481	881	1514	861	1282
Control_sg927	TGGCAGTGGAAAATCTGCGG	1296	1300	932	875	1454	1350	967	1746	833	1408	837	997	819	1123	838	262
Control_sg928	TGGCCACGAATTCCGCCGCC	1999	2578	1550	1139	1790	2171	1449	2432	1006	1879	994	1164	1081	1315	1137	472
Control_sg929	TGGCGGCCCAAACTTAACAC	1478	2843	1196	766	1444	1914	1194	1966	993	1379	971	1238	960	585	929	1460
Control_sg930	TGGGAATTCCTCGGCCGATT	1772	746	1174	1693	1794	2816	1339	1545	1102	1399	1101	984	1151	1482	1088	935
Control_sg931	TGGGGACGTTTATCAATATA	1534	3059	1040	974	1441	1387	1021	1590	1009	1421	937	1349	1044	2222	1032	658
Control_sg932	TGGTTCCGTAGGTCGGTATA	1770	1107	1213	2536	1648	4924	1205	1835	1011	1489	947	1169	1087	2138	1064	2678
Control_sg933	TGTAGATATAGGGTGTCTAC	1182	1193	821	457	1035	1459	739	1244	672	1067	686	892	787	1233	723	325
Control_sg934	TGTAGCTAAGTGAGTATGCC	2176	2698	1713	848	1746	2647	1205	1536	1320	1750	1282	2095	1426	1580	1244	1283
Control_sg935	TGTAGTCTGGGGTAGACTCC	1432	1530	1018	901	1201	2380	904	1029	957	1584	807	831	950	1330	729	1680
Control_sg936	TGTCAGTAGTCAGGACCCCG	2035	2122	1428	1374	1879	2682	1659	1603	1295	1692	1329	1560	1379	1478	1195	1334
Control_sg937	TGTCATGCGTCACTTAGTGC	1751	1268	1170	1224	1495	1100	1186	1513	969	2637	946	893	974	869	920	1860
Control_sg938	TGTCATTAGCGTAACGATAT	922	776	739	662	654	1036	490	668	528	552	448	788	557	393	401	297
Control_sg939	TGTCCCTTGCAACCTCCGTT	3152	2950	2215	2194	2839	3117	2085	3566	1931	3898	1838	2724	1859	3604	1747	2662
Control_sg940	TGTCTTCGGATAGGCGGCTT	2380	5569	1487	1454	1845	1391	1561	1924	1276	3893	1252	1934	1293	2283	1275	1622
Control_sg941	TGTCTTTAAACACGCCATCG	1718	1080	1256	1577	1493	1688	1065	1987	935	1557	910	1068	927	1777	903	2117
Control_sg942	TGTGAAAGTTTATGGTGTTA	1242	1134	945	1040	1177	2163	780	1715	723	1085	845	1206	809	790	838	225
Control_sg943	TGTGCACAAGTCGCAACGAA	852	455	671	793	764	981	693	684	512	1473	456	589	506	547	431	359
Control_sg944	TGTGTTAGCCGAGATCTCTG	1546	892	1135	1094	1380	940	861	1228	950	1206	837	1295	1017	1176	971	1005
Control_sg945	TGTTCTACTTTCGAAGTTAA	1014	532	779	1041	1059	1262	711	820	571	583	643	900	642	955	538	1472
Control_sg946	TGTTTTGCATGTTGCATAGG	1642	1150	1200	1533	1626	1959	1001	1758	915	1074	1027	1816	1077	1284	997	776
Control_sg947	TTAACGCCTTATTTTTATGT	2976	2084	2427	2678	2819	3365	1978	2934	2099	2900	1948	2794	2042	1695	1776	3799
Control_sg948	TTAACTCGAACGCTCGAAAG	1116	1434	1030	1881	1090	1398	949	1710	766	779	647	1068	690	584	689	3093
Control_sg949	TTAATTTGGGTGGGCCCTGC	2033	1706	1573	2260	1937	2112	1422	1363	1021	1950	1168	1433	1238	1151	1218	1410
Control_sg950	TTAGCCAGTAGTGCATATGA	1192	1030	965	1521	1150	1052	848	1377	721	1960	652	1018	835	1684	605	339
Control_sg951	TTAGCCCTCGATTGGTTGCG	2154	1935	1767	1812	2095	3096	1543	1996	1626	3040	1562	2180	1574	1318	1652	16169
Control_sg952	TTATATGGTTTTAAACGGCT	727	657	513	610	706	1142	560	708	445	985	389	678	511	567	429	860
Control_sg953	TTATCGCGTAGTGCTGACGT	1884	1568	1420	2053	1794	2169	1213	1742	1113	2601	972	1017	1232	1883	998	717
Control_sg954	TTATGTGAGCACGCCATTAC	1590	1544	1315	917	1408	3278	1082	1940	973	1408	883	1717	1057	1157	1023	1527
Control_sg955	TTCAATCACCTCACGGTAAG	1527	2214	1207	792	1533	1942	1125	1430	1194	1397	963	1980	1205	2474	988	566
Control_sg956	TTCAATTCACCGAGGGCGCA	1598	754	1064	1231	1615	2015	1061	1339	997	1674	953	1200	957	1453	927	910
Control_sg957	TTCACCGTCCACGTGCGCAT	1678	1316	1193	1234	1426	1969	1211	1486	1093	853	943	1483	940	1894	868	2752
Control_sg958	TTCACGTCGTCTCGCGACCA	2108	1536	1469	2486	2227	2967	1542	1998	1335	3387	1216	1992	1383	1242	1300	2071
Control_sg959	TTCAGCGAGTGTGACTAAGC	1977	1437	1310	1263	1492	1997	1271	1751	1319	1681	1151	1556	1114	1602	1011	1214
Control_sg960	TTCCACGGTAAAATCGGTCA	1755	924	1271	1400	1616	1630	1131	1280	1253	2767	1145	2545	1233	742	1011	1002
Control_sg961	TTCCATTGGCTGGAATCTGA	673	267	420	582	527	598	368	459	384	362	306	211	426	1146	351	121
Control_sg962	TTCCTAAGATTTTTAAGACT	1502	872	1001	825	1198	1498	992	1782	917	1183	738	1096	904	1376	842	1373
Control_sg963	TTCCTAGAGTTGGCAGACGC	1665	1777	1280	1715	1583	1725	1159	1515	992	1556	942	908	998	1441	952	719
Control_sg964	TTCCTGCCCGAACTGCAGAA	932	1586	647	1198	850	596	656	943	481	995	486	770	549	603	521	939
Control_sg965	TTCGAGGTCCGGACAGGTCG	1936	2030	1400	1413	1792	2713	1338	2320	1201	2180	1089	1763	1277	813	1083	1259
Control_sg966	TTCGCACGATTGCACCTTGG	1473	2814	1079	1549	1433	2561	942	1148	804	3349	910	1116	928	838	857	945
Control_sg967	TTCGGAACTTACTCAGGGTA	1807	1765	1292	2043	1767	2643	1195	1318	1242	2159	1292	1817	1352	2335	1155	2692
Control_sg968	TTCGTAGGAACTAAACTGTA	1229	856	1049	995	1101	2303	790	1566	875	1677	701	2061	851	1030	770	673
Control_sg969	TTCGTGGTAGGTATAACTAT	2228	1869	1466	1077	1848	2584	1371	1884	1319	2826	1171	1444	1247	2071	1165	1213
Control_sg970	TTCTAAGCCACGTGTGGTAC	2184	2657	1555	1674	1838	2788	1264	2142	1379	2226	1257	2022	1342	2455	1296	1270
Control_sg971	TTCTAAGCGCCCTGGGGACA	1794	1255	1312	1553	1608	2871	1486	1672	992	1783	1037	1348	1153	1798	1128	1474
Control_sg972	TTCTTAGAAGTTGCTCCACG	2074	1493	1474	2016	1833	2010	1301	2002	1369	2266	1278	1534	1473	2432	1237	1178
Control_sg973	TTCTTCGGCCTACACCCGGT	2397	4151	1786	1632	2465	2967	1851	2328	1637	2785	1469	2052	1667	1526	1590	1616
Control_sg974	TTGCAAAGCTGATCGGCTGT	1873	888	1311	1312	1669	1866	1098	1239	1022	1518	1005	1417	1151	1129	906	682
Control_sg975	TTGCAATGCTGCTATAGAAG	1132	939	738	533	1024	1081	720	2264	588	1664	567	530	707	680	631	910
Control_sg976	TTGCAGCCACTCCTGCAATA	1131	1357	852	912	1062	2029	835	1073	655	1640	583	735	654	456	573	723
Control_sg977	TTGCGTCAGCGCTGCACATC	2374	2868	1880	2837	2498	5119	1798	2730	1628	2423	1413	1889	1599	1746	1551	3122
Control_sg978	TTGGATATTAATTAGACATG	1969	1140	1395	1682	1793	2276	1164	1665	1184	2639	1222	1972	1090	1012	1084	1926
Control_sg979	TTGGCCTGGAATTTAGGATC	1755	1422	1438	1793	1681	2542	1236	987	1110	2097	1061	1435	1143	805	1018	1031
Control_sg980	TTGGGGATTAACCCAGAGCC	1779	1153	1365	1546	1534	3113	1360	1326	985	1398	1020	1285	1068	2334	967	297
Control_sg981	TTGGTCCGAGTCTGGAGAAA	1815	1570	1164	1936	1617	1642	1036	1598	1023	1741	1005	1352	1085	608	927	864
Control_sg982	TTGTACGGTACTGGCTTTGT	1898	934	1637	3818	1950	1830	1448	1962	1373	1601	1518	1927	1532	2864	1286	3527
Control_sg983	TTGTCCCTGAGAAAACGCGG	738	535	582	791	842	1140	589	1403	496	1308	448	681	533	415	495	630
Control_sg984	TTGTCCGTGACCCTGATTAA	2046	1708	1743	2126	1863	2648	1528	1670	1383	2012	1337	1354	1398	1715	1255	2618
Control_sg985	TTTAACTGTCCCGGTGTGCA	1888	1655	1208	1472	1571	3116	1322	2255	1184	1810	1043	1894	1295	814	1092	1024
Control_sg986	TTTACGAAGTATACCAGGTC	2127	1398	1603	979	2136	3781	1411	2317	1269	2965	1221	1977	1325	1366	1218	826
Control_sg987	TTTACGATCTAGCGGCGTAG	1911	1860	1441	1576	1853	2283	1219	1959	1207	2117	1227	1162	1317	2072	1084	404
Control_sg988	TTTATGCATTTAATACGCCG	1081	722	784	489	1027	934	688	1982	583	889	618	470	633	2339	582	662
Control_sg989	TTTCAGGCTACGGGCGCGGG	2498	5163	1949	2111	2485	4392	2040	2749	1687	3216	1585	2300	1757	3566	1541	2547
Control_sg990	TTTCCCATGATCATTTAGTG	2148	1077	1670	2471	2238	2626	1385	2234	1552	2397	1345	2113	1540	2280	1481	1013
Control_sg991	TTTCGCCCAAGAGGCTTGGG	1261	2408	933	588	1043	1444	847	1782	918	866	836	836	832	461	724	518
Control_sg992	TTTCGTGCCGATGTAACACA	1408	2158	1169	1882	1361	1179	989	1761	934	1639	1005	964	977	1282	914	513
Control_sg993	TTTCTAGTTACTACTGGACG	1699	1472	1350	1201	1506	1636	1053	1834	1066	1325	1126	1504	1159	2952	1178	900
Control_sg994	TTTGGCAGTACCTTTTATTA	2125	2314	1579	1277	1959	1987	1598	2054	1319	1480	1242	2059	1410	2004	1280	678
Control_sg995	TTTGGGTTTATCCGCCCCCA	2503	1170	2026	3343	2496	3144	1724	1772	1716	3903	1561	2191	1761	2026	1705	8812
Control_sg996	TTTGGTCAACGCATAGCTTG	1791	2833	1368	1571	1833	3042	1337	1296	1207	2841	1136	1386	1231	1485	1097	1044
Control_sg997	TTTTACCTTGTTCACATGGA	1698	873	1199	1329	1459	2826	1085	1707	1127	1584	1038	1094	1058	812	1016	2037
Control_sg998	TTTTGACTCTAATCACCGGT	1730	1232	1347	3088	1654	2171	1219	2443	1255	2058	1230	1740	1243	951	1103	1700
Control_sg999	TTTTTAATACAAGGTAATCT	899	895	616	252	818	1090	567	844	669	966	565	589	623	666	626	269
Control_sg1000	TTTTTCTCACCCGATGAATC	1328	1065	1089	590	1446	2694	869	1250	837	1139	719	733	816	1781	767	396
MYC_sg1	AGAGTGCATCGACCCCTCGG	820	27	602	4	786	117	640	49	689	151	567	69	914	210	890	234
MYC_sg2	CTGCGGGGAGGACTCCGTCG	909	71	564	32	824	147	637	65	649	136	595	196	844	252	816	199
MYC_sg3	CTTCGGGGAGACAACGACGG	843	129	586	11	873	2938	647	32	724	12	564	76	788	26	852	37
MYC_sg4	GCTGCACCGAGTCGTAGTCG	1734	23	1149	120	1401	214	1223	38	1172	175	1050	54	1446	66	1373	13
