# Supplementary material for: CRISPR/Cas9 screen for genome‐wide interrogation of essential MYC‐bound E‐boxes in cancer cells
Source: Mol Oncol. 2023 Aug 7;17(11):2295–313. doi: 10.1002/1878-0261.13493 (PMC10620128; doi:10.1002/1878-0261.13493)
Supplement: Supplementary file 2 — Fig. S1. Studied cell lines express high levels of MYC and depend on MYC for their growth. Fig. S2. Quality of MYC‐CRISPR and Brunello libraries based on NGS. Fig. S3. Changes in sgRNA abundance in two screen replicates. Fig. S4. Validation of the screen results using the CRISPR/dCas9 approach. Fig. S5. Snapshots of common E‐boxes and target genes in cancer cell lines. Fig. S6. Snapshot of selected specific E‐boxes and target genes in cancer cell lines. Fig. S7. Genomic location of sgRNAs targeting selected E‐boxes. Fig. S8. Validation of selected E‐boxes in K562 cells. Fig. S9. Validation of selected E‐boxes in ST486 cells. Fig. S10. Dynamics of tumor growth in vivo. Fig. S11. Intersection of the MYC‐CRISPR screen with SLAM‐seq data. Table S1. List of E‐boxes and targeting sgRNAs in the MYC‐EBOX‐CRISPR library. Table S2. Primer sequences. Table S3. Oligo sequences. Table S4. Number of reads obtained by NGS for individual samples. Table S5. Raw read counts for MYC‐EBOX‐CRISPR library in two screen replicates. Table S6. Raw read counts for Brunello library in two screen replicates. Table S7. Screen results for Brunello library by gene and by sgRNA. Table S8. Screen results for MYC‐EBOX‐CRISPR library by E‐box and by sgRNA. Table S9. Top 50 enriched gene sets among genes from Brunello library. Table S10. Top 50 enriched gene sets among genes adjacent to essential E‐boxes. Table S11. Depleted genes near essential E‐boxes specific for each cell line—processes they are involved in and TCGA data regarding expression in normal vs. tumor tissues and association with survival. Table S12. E‐box editing with CRISPR/Cas9: +1 insertions. Table S13. Mutations of K562 clones. [file MOL2-17-2295-s002.zip › mol213493-sup-0005-TableS6.xlsx]

## Sheet: sgRNA read count
Supplementary Table S6. Raw read counts for Brunello library in two screen replicates.
		K562				ST486				HepG2				MCF7
sgRNA name	sgRNA sequence	#1 T0	#1 T1	#2 T0	#2 T1	#1 T0	#1 T1	#2 T0	#2 T1	#1 T0	#1 T1	#2 T0	#2 T1	#1 T0	#1 T1	#2 T0	#2 T1
A1BG_sg1	CATCTTCTTTCACCTGAACG	994	1608	1322	1869	1433	1583	1279	1782	694	1138	1026	1069	932	1033	992	608
A1BG_sg2	CTCCGGGGAGAACTCCGGCG	1410	1482	1798	1463	1750	2885	1596	1386	949	1303	1581	881	1098	2248	1322	997
A1BG_sg4	TGGAAGTCCACTCCACTCAG	1557	1505	1904	2760	1894	1745	2021	1527	985	2396	1773	1265	1472	1932	1711	1244
A1CF_sg3	ACAGGAAGAATTCAGTTATG	961	2314	1267	1241	1274	1036	1208	1215	661	1068	1048	640	939	1006	971	867
A1CF_sg4	AGTTATGTTAGGTATACCCG	869	496	1226	1171	1183	979	1219	1311	656	377	1223	431	919	1471	909	508
A1CF_sg1	CTTCATTTCCCAGCCACCAA	519	489	692	438	645	966	592	591	339	465	635	803	507	893	502	425
A1CF_sg2	GAATTCAACAATATCAAACC	226	227	304	202	288	385	312	370	132	98	288	94	249	121	200	60
A2M_sg1	ACTGCATCTGTGCAAACGGG	482	656	681	555	763	923	762	928	373	791	623	434	543	568	596	296
A2M_sg2	ATGTCTCATGAACTACCCTG	1043	459	1236	1510	1200	3019	1533	2519	678	1802	1185	1138	1036	1272	1128	428
A2M_sg3	TGAAATGAAACTTCACACTG	490	195	569	455	503	1144	552	734	208	319	383	231	374	353	497	657
A2M_sg4	TTACTCATATAGGATCCCAA	275	651	350	195	377	369	398	325	158	205	353	258	320	685	319	260
A2ML1_sg1	AAATACTTACTGGTATCGAG	354	53	448	760	477	812	489	673	309	437	498	397	431	63	434	133
A2ML1_sg2	ACCCTGGTTACTGATAACAA	257	347	339	103	343	760	359	623	168	618	309	244	273	372	289	50
A2ML1_sg3	GGTGGATTATTACATCGACC	319	252	407	287	376	353	376	247	211	429	362	332	377	457	339	251
A2ML1_sg4	TGGTCACTACCCCTATCAAG	471	532	480	247	441	1131	435	513	264	272	453	300	373	623	403	130
A3GALT2_sg1	AAATAATGGGAGCCCCCCAG	967	1060	1314	595	1132	1202	1176	1829	711	939	1069	916	908	1722	1024	472
A3GALT2_sg2	ACACGTAGTACATCACGCTC	528	160	777	585	695	397	698	823	445	333	663	457	559	585	552	460
A3GALT2_sg3	AGAACATGAAGTGCGCCTCG	1474	1602	1873	1370	1784	3805	1711	1981	1011	1616	1595	1657	1239	2997	1291	777
A3GALT2_sg4	GCGCTGGCAAGACGTGTCGA	932	1532	1418	1310	1365	2070	1287	1224	758	1352	1104	1168	945	1185	1002	972
A4GALT_sg3	AACGTGCCAGTAGATCATGA	433	106	484	685	502	684	594	631	260	462	491	575	375	439	384	116
A4GALT_sg4	AGGCCAGGAACGCGCCGTTG	384	441	439	440	450	308	470	656	237	513	418	401	383	347	443	479
A4GALT_sg1	CCACATGAGTGCGATCCTGG	649	1085	890	387	803	815	834	1045	379	515	723	738	564	992	592	235
A4GALT_sg2	GCCGCGTACCAGTCGGCCAG	213	29	300	334	194	250	214	275	139	534	230	430	155	71	196	86
A4GNT_sg3	ACGGAACAGGAGACCAAATG	542	723	732	1262	675	791	684	581	429	900	634	453	586	174	554	80
A4GNT_sg4	CAGCCAAAAAGTTCTCCTCA	651	1300	982	555	915	1231	937	844	417	846	765	365	624	1038	689	899
A4GNT_sg1	CAGCTCGGATGCATCCCGCC	490	769	676	1022	617	1168	628	1485	295	361	493	368	478	850	439	236
A4GNT_sg2	TGCATTCCCACAAAAAGGGG	427	590	563	918	509	654	517	768	344	1366	473	325	475	267	496	225
AAAS_sg1	CCCAGGGTGAGACAGCACTT	476	469	616	592	564	182	544	499	348	490	584	538	510	517	454	136
AAAS_sg2	GCCAAGACAGAGGCACTAAG	411	771	418	262	564	196	506	340	216	125	443	206	352	232	407	16
AAAS_sg3	GGCCCATCGACAGAGTGCCA	345	286	406	24	391	353	462	434	204	147	354	294	313	63	361	262
AAAS_sg4	TGACAGCGCCCTGATAGAGT	171	207	264	132	263	186	246	30	124	205	248	155	208	1282	215	50
AACS_sg3	AGAGCTACGAGTATGTCTAC	590	722	848	878	711	803	811	973	388	373	785	1069	603	546	656	391
AACS_sg4	CACATTCACACCGAAGTCCG	1016	1457	1531	904	1411	1675	1428	1789	713	1599	1292	1164	935	1549	1081	466
AACS_sg1	CATCCTCCTGTGCTACACCA	306	173	374	392	405	204	413	550	175	103	337	429	292	270	280	263
AACS_sg2	CTTCTCACGTGTGTATGATG	537	491	690	1032	787	674	609	864	332	469	625	528	541	139	574	348
AADAC_sg1	AAGTCTGAAGCACTAAGAAG	725	1539	1013	1938	893	1479	872	853	479	1021	808	597	759	273	755	1036
AADAC_sg2	ATGTATATAATGCCTTAAGG	478	744	741	1493	634	1245	674	701	339	626	638	723	504	394	534	550
AADAC_sg3	ATTTCTATCCAAATCACTCA	358	1805	468	740	387	1278	395	306	176	303	285	223	271	152	262	107
AADAC_sg4	GGTATTTCTGGAGATAGTGC	567	2116	700	686	722	1279	688	713	390	359	549	953	577	206	551	113
AADACL2_sg1	AAAGAAAGTCAGAAACCCGA	220	504	258	175	308	548	302	588	116	128	218	251	215	21	173	259
AADACL2_sg2	GAAAAAATTTGACTGCAGCA	206	565	265	180	265	588	287	354	158	320	221	263	227	243	203	327
AADACL2_sg3	GTGATGTATTCATCTGAAAG	442	371	549	317	580	1048	561	325	303	832	586	552	404	603	410	159
AADACL2_sg4	TGGGGGCAATTTAGCAACAG	230	643	321	102	279	413	254	719	172	136	250	336	244	96	255	46
AADACL3_sg1	ACTTATGCTTAGGTAACTTG	330	517	547	1390	515	394	522	960	235	655	503	680	336	119	423	707
AADACL3_sg2	CTGCGGTGACAGTTTCGGAG	188	64	272	425	260	528	282	90	125	311	214	218	233	49	208	38
AADACL3_sg3	GGCATCGTGTACTACCACGG	694	1100	923	388	991	1944	1066	1496	496	564	928	692	788	1065	715	211
AADACL3_sg4	TCGGGGTCATACTTTAGCGG	862	1626	1115	585	1154	1148	1058	951	636	748	988	748	967	494	887	958
AADACL4_sg1	CAAGGTAGCAGGGATATCCG	375	216	561	271	616	1032	542	491	352	317	429	157	473	1405	450	360
AADACL4_sg2	GTAAACTCACCAAAGTGACC	290	172	347	126	359	391	363	703	189	219	295	292	267	1352	375	99
AADACL4_sg3	TAGAAGATGATGCCTCGCCG	372	630	435	260	382	271	431	340	266	423	382	553	352	401	340	110
AADACL4_sg4	TATCGTCCCAAAACGCAGGT	403	227	492	201	520	699	485	579	306	590	482	526	404	448	374	239
AADAT_sg3	AGATCCATTTGTCCTTGACT	434	392	563	778	598	597	549	617	288	1007	462	231	413	295	409	201
AADAT_sg4	ATTGATACTTACCCAGCACT	705	1425	901	1338	1034	1398	959	856	521	553	866	1006	738	1055	688	974
AADAT_sg1	GTAGCTGACATATTGAGCAG	265	671	379	629	344	707	396	271	188	445	338	289	279	1681	364	121
AADAT_sg2	TAATAATGTTGCAGCCCAGT	420	618	485	947	540	931	536	563	285	523	469	312	403	616	529	189
AAED1_sg1	CATCTGCAAGGAATACGTAG	230	777	279	96	242	359	262	259	113	72	232	78	192	89	250	17
AAED1_sg2	GACATGTTATGTCTTACCTG	656	644	906	736	945	1456	806	1312	462	1093	681	619	633	241	668	64
AAED1_sg3	GTCATCCTACCATCATATTG	561	386	650	408	742	752	695	588	392	595	624	1450	565	782	582	354
AAED1_sg4	TCCCGGAACAGCGCGCCGAA	360	584	399	180	462	365	487	594	188	257	341	564	305	370	333	87
AAGAB_sg3	AGCAGACATCAATCTATGTG	1435	430	1800	327	1751	196	1748	415	966	121	1521	154	1361	412	1472	253
AAGAB_sg4	CAAGAATGGTGCATCAAACA	277	189	355	48	359	258	383	389	176	206	358	179	242	126	275	115
AAGAB_sg1	CACTACATTGGACCACACAT	168	35	215	14	173	35	246	137	102	8	149	25	182	98	169	73
AAGAB_sg2	GCCATGAGGAGACACTATCA	420	427	622	77	555	32	635	34	322	215	624	291	506	545	548	102
AAK1_sg3	CAAAACTCCTATTATCCACC	224	138	267	455	304	674	285	238	143	111	265	297	198	141	229	434
AAK1_sg4	CAAAAGGCCGGATATTTACC	471	421	677	734	575	569	705	644	294	655	529	515	442	954	506	139
AAK1_sg1	GGGTGCAATTGAAGTCTCTG	208	130	311	161	332	518	338	215	143	133	331	249	209	233	285	23
AAK1_sg2	TGGCAAAATCATCACTACGA	109	317	172	38	151	111	185	44	68	46	126	62	116	100	127	19
AAMDC_sg3	AAATTGCTTCCTTATCATGG	201	32	273	24	302	564	297	534	137	259	203	99	218	107	263	189
AAMDC_sg4	AAGTATGGCCAGGGGGTAGT	738	898	1108	987	936	1387	857	669	480	983	766	1037	723	1275	730	473
AAMDC_sg1	AGGTACTCCACAGTTGATGA	443	1061	588	396	574	2748	512	725	310	453	467	515	460	527	375	46
AAMDC_sg2	GATTGGCCGAGGGATGAGTG	544	1015	777	596	746	1149	784	895	445	594	687	468	562	775	567	588
AAMP_sg1	AAGATGACAAAGCCTTCGTA	1045	157	1494	83	1131	124	1189	58	805	201	1394	183	1371	3805	1432	739
AAMP_sg2	AGGTGACCTCGCTATCGTCG	594	514	655	643	667	530	823	733	298	284	506	461	560	569	592	366
AAMP_sg3	TGAGTGGCCTCTTGAAAGTG	753	3	932	20	780	11	845	122	401	27	699	57	807	701	862	352
AAMP_sg4	TGGATGTGGAAAGTCCCGAA	413	128	597	274	470	179	523	171	222	418	384	215	385	477	449	178
AANAT_sg1	ACCTTCACGCTCGATCTCAA	293	298	442	179	348	438	347	720	144	273	338	203	296	189	305	138
AANAT_sg2	GCCCTCCTCGAACCAGCCCA	1357	1658	1966	1163	1746	2511	1831	1600	1010	1434	1640	2171	1417	1454	1459	869
AANAT_sg3	GGTGAGGCAGCGAAACTCAC	766	552	1139	1088	1011	1625	923	852	471	338	819	954	706	894	733	667
AANAT_sg4	GTGGCGCCGCTGACAGCTCG	1549	3441	2153	2258	1717	1808	1740	2320	1064	1514	2029	1477	1596	1808	1655	1688
AAR2_sg3	CATGTTCAGGATGACCACAG	1096	245	1527	476	1549	2219	1530	1775	724	1249	1293	828	1162	945	1235	605
AAR2_sg4	CTTGGTTATCTCAGCTGGCG	1327	1016	1828	842	1890	2629	1929	1529	1048	1170	1580	1085	1269	4456	1493	826
AAR2_sg1	GGGGTAGATTCTGCCCCACG	1359	3119	1964	2171	1823	2260	1697	2467	1013	2768	1836	2404	1430	1984	1502	1710
AAR2_sg2	TAAGGAAGAAACCCATACGA	414	256	555	113	543	275	519	499	287	165	415	118	450	1247	450	142
AARD_sg1	GCAGAGCTGGACGGGCGTTG	423	330	540	422	518	611	460	499	218	236	401	439	342	325	387	357
AARD_sg2	GGGAAATTCTCTCTCTGCAG	325	101	419	135	390	211	387	476	186	145	330	222	264	63	311	40
AARD_sg3	GTCCCCGAAGAAGTCGCACG	632	1513	900	557	898	1002	917	1298	407	1012	751	673	577	923	573	545
AARD_sg4	TGCTGGAGGACCTCAGACGA	377	431	494	569	522	365	529	1124	265	223	399	412	368	471	411	203
AARS_sg1	CCAAGAAAAGCATTGACACA	1304	205	1744	34	1819	584	1807	282	840	231	1492	317	1436	663	1483	1168
AARS_sg2	GGAGGCCAGATCTATGACGA	1061	166	1502	7	1356	190	1250	427	861	47	1344	88	1370	298	1327	84
AARS_sg3	TCAGAATGTGCGTAGCTGTG	1521	54	2142	384	1966	165	2033	185	1209	546	1868	69	1672	400	1835	371
AARS_sg4	TTGGTGCTGAGGATGCCGAT	1074	1095	1481	455	1536	1139	1399	629	743	1058	1182	989	1006	400	1136	354
AARS2_sg3	AGCAAACTGGGGTCGCCGCG	411	260	559	98	422	79	414	318	278	372	409	163	367	111	355	145
AARS2_sg4	CCAACTTCTACGCAGAACAG	218	3	320	1	294	100	271	39	153	2	257	0	239	66	240	5
AARS2_sg1	GCTGAGCCAGTTCAGAAGCA	436	380	766	766	659	678	584	431	353	433	561	131	520	296	456	362
AARS2_sg2	TCGTAGTGGATCTCAGTACA	372	22	624	6	522	50	557	29	331	6	610	134	426	556	556	48
AARSD1_sg3	ACCTCCGCTCCCAATCTACC	374	311	459	86	439	37	423	580	195	261	296	145	281	469	302	396
AARSD1_sg4	CATTCGGGTTGTTAACATCG	410	292	559	269	542	1002	487	366	242	179	448	341	399	607	436	213
AARSD1_sg1	CCCAGACAGAAATATCAGGT	450	433	548	437	516	669	530	575	333	276	519	149	449	414	436	130
AARSD1_sg2	GTGCTGAGAGTGACTCGCCG	490	781	682	818	757	1334	652	1056	384	416	750	741	514	713	556	438
AASDH_sg1	AAATGAGTTGATAATGACGG	1552	1673	2009	1374	1763	1586	1936	2427	1167	1323	1886	1040	1687	989	1857	1448
AASDH_sg2	GACAGTCAGATCAAACGTCA	183	108	235	309	237	522	254	98	127	129	207	591	188	223	182	10
AASDH_sg3	TGTGAATTGCCTGTACAACT	840	2483	1152	1159	1185	1585	1127	1367	599	1452	987	804	794	746	873	1469
AASDH_sg4	TTGTTGGTACATCAGTACCT	625	986	728	776	722	924	703	622	437	321	746	537	594	638	712	352
AASDHPPT_sg3	AGGAAAACCAGTTCTTGCAA	655	186	942	125	823	469	824	150	434	141	716	45	586	164	633	83
AASDHPPT_sg4	CCCGAGGAGAAGGAGCGCAT	190	0	334	2	297	135	277	24	125	0	208	43	190	0	193	2
AASDHPPT_sg1	CTGCCAGCAGCCATTCGGCT	1538	293	2128	452	2235	2088	2073	918	1198	1479	1833	1521	1443	1820	1505	701
AASDHPPT_sg2	GCTGAACCTGAGCTGCAAGT	626	35	761	11	928	85	819	18	358	75	661	127	606	19	595	181
AASS_sg1	AAGACCTCAGAAAAGTGTAT	357	467	515	869	572	784	510	560	246	304	431	389	385	341	383	118
AASS_sg2	CATCACAAACAAAGTTAACA	233	191	297	628	360	889	368	395	138	272	282	446	269	135	235	98
AASS_sg3	CGTGCTCAGTCACTTTCAAT	429	483	534	659	584	1085	545	507	315	784	404	675	364	290	410	137
AASS_sg4	GGGTAGTGGCATTTGGACAG	828	1403	1140	1401	1133	1876	1094	1462	569	680	978	720	779	3547	866	423
AATF_sg3	AAACCACCTCTAGAAAAGCA	261	94	419	138	386	258	432	82	175	30	320	216	377	52	314	84
AATF_sg4	AGAAACTTTGACACTAGAGA	270	224	381	71	413	232	361	271	192	91	360	36	350	990	275	455
AATF_sg1	AGGCACTTAAAGCATTGTTG	502	38	675	62	538	87	686	169	368	34	662	23	555	57	591	264
AATF_sg2	GAATATGATGAGGACGACCT	630	603	911	366	789	941	904	809	537	373	870	547	716	1585	731	597
AATK_sg1	AGCACCGGAACCACGCCCGG	1491	942	1827	794	1710	3080	1706	1770	1008	897	1571	1014	1464	1235	1556	1623
AATK_sg2	CTCCTCAAGTCCACAGACGT	1239	721	1576	464	1486	1371	1405	1357	743	839	1149	631	1294	2791	1309	1603
AATK_sg3	GCATAGCAACCTGCTCGTCG	410	684	504	469	523	713	484	371	250	212	382	371	365	530	407	149
AATK_sg4	GTGTCAGCCAACAACAACAG	390	152	567	1133	560	491	547	626	263	161	436	347	466	221	499	75
ABAT_sg1	CCTTAAAGACCATCTTCATG	283	395	384	203	363	372	409	359	187	583	406	292	335	198	347	171
ABAT_sg2	GAAAGAAGTCATCGGATGCG	269	451	412	736	451	714	414	903	184	158	368	436	306	292	285	41
ABAT_sg3	GTGAATGGCTTTAGAGTGCG	751	1173	1067	972	1018	1376	948	1158	579	877	880	895	688	797	766	692
ABAT_sg4	TGCAATTACGAAGAGAGCCG	377	728	540	894	436	528	563	708	267	472	410	258	349	293	393	288
ABCA1_sg1	AATGCAGAGAAAGCTATCTG	748	608	964	685	862	1332	1001	1033	511	564	855	736	697	591	768	578
ABCA1_sg2	GGACACGCCCAGCTTCAAGT	356	63	469	256	402	922	380	271	229	569	429	281	294	298	365	786
ABCA1_sg3	GTGGCATGGCAGGACTACGT	173	192	283	180	277	467	268	844	145	176	201	146	165	42	204	94
ABCA1_sg4	TTGGACAGCCCAAGACATCG	420	168	562	925	581	930	605	424	236	603	443	1378	347	967	421	156
ABCA10_sg1	ACTCTCTGAAATAACTGACA	532	144	665	525	709	675	678	734	341	415	586	825	499	411	532	497
ABCA10_sg2	GACACTTCAGTGAATGCACG	1366	1195	1831	1186	1916	1509	1817	933	1038	1832	1814	1613	1399	766	1526	368
ABCA10_sg3	GGGTACTGAAGAGGATAAGT	156	255	282	319	211	187	257	448	171	218	235	186	155	18	186	256
ABCA10_sg4	TCCTTATTAAAACACTCATG	372	336	443	306	464	398	380	683	270	550	395	183	319	83	369	70
ABCA12_sg3	ACGGTCATATAATACACAAG	332	574	439	391	572	649	493	618	295	397	472	263	312	874	364	284
ABCA12_sg4	ATGGTGCTAAATGATCCTTG	668	506	1035	1508	1012	1519	1020	2039	435	1356	795	1082	665	332	720	1019
ABCA12_sg1	GAGGTGATACCCATCGCCAA	353	689	552	506	482	844	634	813	288	576	513	847	428	2329	441	398
ABCA12_sg2	GGCAGCTATAAATACAACCC	546	497	675	841	776	1457	739	803	370	1273	681	821	534	733	499	472
ABCA13_sg1	ACAATTTAGCTGATTCGGCG	710	884	1014	1901	979	1417	955	1035	555	1101	800	710	720	721	776	237
ABCA13_sg2	CAATGACTTCCATAATTGGG	886	1899	1228	1770	1232	1147	1173	1331	599	1334	1016	817	839	1031	789	525
ABCA13_sg3	GGCTTCATTTAATAACACTG	189	149	241	85	249	103	230	183	151	20	215	265	202	63	219	399
ABCA13_sg4	TATCAGGAAGACTTGCGAAG	1015	919	1257	1491	1216	1426	1066	1568	644	882	1117	871	861	1042	1034	810
ABCA2_sg1	CATGTACGTGGCGATCCGAG	1154	1429	1390	1717	1220	1688	1241	1408	637	544	1204	596	1108	611	1164	1314
ABCA2_sg2	CTTGTGTGGCAACAACCGGT	178	9	241	156	200	231	178	70	97	100	175	251	157	526	144	61
ABCA2_sg3	GATGTCGTGCCCGTAGATGG	393	115	526	346	420	912	449	418	335	396	511	398	434	248	476	501
ABCA2_sg4	TAGGGGATGAAATTGCCACG	316	766	400	1137	423	489	412	278	291	771	442	618	416	182	345	119
ABCA3_sg1	AATGCGCATTTACTGACCGA	1331	2446	1874	754	1613	2764	1667	1356	937	1440	1484	1223	1265	1034	1248	1782
ABCA3_sg2	ACCTACGGTTCAGTTACACA	332	588	407	239	470	959	495	554	216	393	337	206	305	422	314	183
ABCA3_sg3	AGTGGACGGGCATACATCAG	1059	2119	1446	1158	1417	2013	1301	1368	876	1249	1307	1244	1189	8521	1083	771
ABCA3_sg4	CCTCCTGAGTCCCGTCAACG	495	360	643	1201	591	444	526	432	339	241	574	771	431	538	427	288
ABCA4_sg1	AAAGACCGAGCCCCTAACAG	454	520	602	339	511	804	606	354	278	203	389	393	440	1264	434	112
ABCA4_sg2	AGCACCATACCCGCAAACAG	179	8	210	105	217	112	204	89	88	48	141	62	136	66	170	83
ABCA4_sg3	AGGGTGTTGAGTTGCCACAG	311	338	532	435	400	578	459	477	301	650	436	390	386	1355	383	205
ABCA4_sg4	GATCCGAATGGACATAGACG	324	255	374	308	315	459	327	269	225	188	346	483	294	265	330	449
ABCA5_sg3	AAAATGAATGATACCTCAGG	332	189	471	478	473	443	470	556	282	109	415	373	321	295	339	88
ABCA5_sg4	AAATTATGAGGAGTTATCAG	279	503	334	225	329	390	244	478	159	114	318	323	194	40	229	94
ABCA5_sg1	GAAATAGATACCTTTCCCCG	142	234	247	404	150	361	199	393	73	81	128	138	115	34	121	9
ABCA5_sg2	TGACAGTGACTATGTATCCG	320	113	418	456	418	454	450	736	242	557	400	242	342	263	361	7
ABCA6_sg3	AACCAATCACCCTGTGATGG	1217	1201	1566	543	1675	2520	1721	1929	1015	1284	1500	1363	1250	1391	1350	422
ABCA6_sg4	CAGACAGCTGTGAGTGACAT	1309	1035	1592	1864	1740	2944	1628	2370	810	1839	1530	1785	1285	1570	1287	708
ABCA6_sg1	GGCACCAAATAAAACACACA	287	218	324	247	456	1743	436	397	164	146	307	434	259	96	264	396
ABCA6_sg2	TTGTATATGAGTCTCCTGAA	444	329	606	626	716	1263	605	491	334	542	462	411	467	755	461	398
ABCA7_sg1	AGTACGGGATCCCTGAACCA	1305	1876	1639	447	1553	2514	1458	1288	691	986	1281	875	1059	1014	1219	778
ABCA7_sg2	CTGGCCTAGACGTAACCCTA	625	1435	682	764	677	983	550	528	334	579	528	637	406	458	426	395
ABCA7_sg3	TCAAACAGCACGTTGTACTG	553	671	674	1034	694	753	667	557	352	469	609	439	575	599	562	190
ABCA7_sg4	TGGACATTGACGTGGTCACG	389	417	510	652	548	1314	514	286	257	271	461	364	325	345	399	233
ABCA8_sg1	AAATTATCAGCCAAAAGCGA	105	95	192	196	147	383	181	179	90	19	148	50	133	1081	151	169
ABCA8_sg2	CTGTTAATGTCACAAGAGAG	401	932	444	1035	528	650	528	798	289	285	415	393	360	720	353	290
ABCA8_sg3	GACACCCCCAAAAGACAGTG	451	390	619	705	671	1055	625	1160	328	355	510	445	445	502	506	151
ABCA8_sg4	GCAAATCTGCGCAATTGCAA	202	538	228	26	284	253	288	560	141	135	190	193	205	789	176	92
ABCA9_sg1	ATATCAGAAAAGTTACCCGT	297	394	334	383	473	454	351	405	174	131	273	236	230	26	298	208
ABCA9_sg2	CTTGATAGATGTTCTAACCA	284	135	334	302	310	1193	337	77	194	210	289	135	268	117	264	402
ABCA9_sg3	TGGCAGGAAGAACAATCATG	788	1703	996	215	1071	1867	1047	1448	472	657	875	718	715	350	817	344
ABCA9_sg4	TTATTTCTAACTAGACAGGA	336	420	442	501	470	520	435	601	226	188	360	510	309	2109	313	163
ABCB1_sg1	ATTGACAGCTATTCGAAGAG	1201	639	1571	1160	1648	2555	1466	1358	836	864	1451	1549	1223	961	1303	2815
ABCB1_sg2	CTGGAGAGATCCTCACCAAG	321	202	465	1099	475	955	478	816	264	312	396	298	443	630	294	138
ABCB1_sg3	TAGGTGATATCAATGATACA	392	599	438	903	486	420	472	609	269	251	502	286	383	595	413	454
ABCB1_sg4	TTTATAGTAGGATTTACACG	393	223	508	461	442	611	418	344	261	228	423	229	389	306	429	286
ABCB10_sg3	ACAGCAATGATTGACACTGG	1135	651	1468	631	1506	2408	1586	1488	813	793	1173	612	1134	960	1148	838
ABCB10_sg4	CTCAGTGCCGTGTTTCTGTG	840	686	1122	1314	1087	1702	1050	1400	475	986	948	1039	754	1239	657	508
ABCB10_sg1	GAGTTCACCCACGGTCATGT	1016	1012	1445	1773	1305	1397	1370	1625	731	1276	1192	1048	925	602	1139	822
ABCB10_sg2	TATCGCCGTTCACTGGCCTG	1718	3583	2254	3309	2092	2583	2222	3755	1424	1938	2116	2586	1798	1980	1875	2828
ABCB11_sg1	GAGCTCCCCAGATTTAGCAA	224	25	312	95	357	235	381	193	218	166	377	126	282	157	267	42
ABCB11_sg2	GATTCTTTACTGGATTCGTG	972	773	1291	1297	1461	2042	1441	1328	711	724	1174	740	1005	1330	1092	1247
ABCB11_sg3	TCAACATGGTCATTAAACCA	748	767	929	1373	1056	1574	1040	957	559	1154	805	852	816	565	724	282
ABCB11_sg4	TTTCAGAATCCTCCTAACTG	822	698	1128	364	1218	1753	1064	928	533	727	860	510	875	593	874	136
ABCB4_sg1	ACACCACTGAACTCAATACG	477	481	567	481	603	547	569	880	316	436	489	441	489	1901	477	261
ABCB4_sg2	CATTTCGGACCGTAGACAGT	725	1595	871	694	831	1492	799	1338	547	1425	910	1047	723	588	759	918
ABCB4_sg3	CCCTTCTCGAGCTAACGTCA	130	40	232	26	185	123	211	138	115	74	202	119	180	174	146	16
ABCB4_sg4	TGGCCGTGGAAATGTAACCA	264	141	374	260	367	387	335	368	157	310	302	347	229	182	292	111
ABCB5_sg2	CAAAGGTCGGACTACAATCG	1335	2598	1844	797	1775	2402	1525	1362	1091	2109	1693	1185	1405	1051	1506	2485
ABCB5_sg3	GAAACCTTCGCAATAGCCCG	1153	1608	1470	1144	1368	2093	1431	1399	754	846	1210	880	1170	1110	1156	844
ABCB5_sg4	TTTGGATTGGCAGATCATGG	348	1054	399	264	447	362	447	597	207	158	461	282	326	743	368	936
ABCB6_sg1	CGAAGTGGAACGCTATCGAG	483	973	765	1140	568	493	576	1281	278	292	530	848	510	461	528	255
ABCB6_sg2	GCACGTAGGGAGAGATGCGA	636	278	822	1189	790	1226	745	676	391	536	714	814	564	510	619	72
ABCB6_sg3	GGAACGGGCACTCAATGTGT	508	346	574	215	660	848	601	1368	297	397	513	283	465	219	415	67
ABCB6_sg4	TAGGTGCCAAACCAATTGAG	1129	2437	1661	2448	1485	2370	1540	1850	887	1405	1583	1688	1152	1732	1328	4273
ABCB7_sg1	AGTCATTAAAAAGTATCACA	142	163	147	188	119	3	160	37	74	28	129	101	120	34	113	23
ABCB7_sg2	CACACCACAGACAGCTACCG	1053	7	1523	61	1201	17	1280	24	726	19	1111	50	1057	99	1277	63
ABCB7_sg3	GATTAAATACCAAAGCACTC	304	153	383	118	361	118	382	82	180	76	305	539	298	171	315	143
ABCB7_sg4	TCACAGTTGCAGTCACACGG	426	1	674	4	434	4	397	1	246	0	484	0	411	9	448	2
ABCB8_sg3	AAGTACACAAGGGACCACGT	455	163	492	254	549	510	517	335	342	389	531	590	389	351	488	461
ABCB8_sg4	CCTGCCCAAACAGGACAGAG	488	445	681	461	533	688	501	579	337	249	433	440	394	275	477	95
ABCB8_sg1	CTTGGAACAAGGCGATGCCG	425	428	672	1973	584	599	544	472	392	383	628	485	486	669	532	191
ABCB8_sg2	TCTTTGACGCCAATAAGACA	85	96	151	110	155	127	99	108	91	58	130	30	67	45	99	49
ABCB9_sg3	GCCCCAGACGTAGTACATGT	302	105	408	173	388	628	392	618	253	377	336	319	361	216	357	1271
ABCB9_sg4	TGGACACCATCATGATGATG	806	413	998	1713	899	639	844	476	570	945	977	683	844	1958	882	263
ABCB9_sg1	TGTCCTGGGAGATTGTATGG	466	414	579	176	521	882	502	732	336	787	536	706	417	252	502	1254
ABCB9_sg2	TTTGCCGCAGGTATTCGGGG	500	1225	754	386	636	711	544	328	448	356	581	283	560	1714	537	458
ABCC1_sg1	AAAATGTGATTGGCCCCAAG	1080	382	1475	167	1379	1421	1359	1090	755	430	1221	590	1012	1252	1077	952
ABCC1_sg2	AACCTGACAGCATCGAGCGA	1119	518	1507	791	1542	1791	1569	2176	816	1030	1213	871	1232	2117	1247	1021
ABCC1_sg3	AGTACACGGAAAGCTTGACC	263	83	364	108	373	762	390	468	188	234	367	139	300	175	353	183
ABCC1_sg4	TCTGCTTCGTCAGTGGCATG	1152	166	1634	309	1576	3264	1653	2176	774	608	1255	1032	1300	1206	1270	993
ABCC10_sg3	AAGGGTGTCACCCTTAGCGG	577	75	642	355	564	474	537	551	460	690	604	469	555	221	579	43
ABCC10_sg4	CAAGATGAGACCACCCACGA	338	256	484	272	429	386	467	998	167	214	331	178	344	551	364	174
ABCC10_sg1	CGTGTACCAAGCTTACTGGA	240	337	360	253	337	808	358	187	168	269	312	334	270	837	256	151
ABCC10_sg2	GGGCCCTGAGAATCCCAACA	279	130	306	98	350	285	316	174	136	149	292	128	226	429	232	205
ABCC11_sg3	AATACACATCACCTCAGGAG	352	199	409	357	477	539	525	1295	187	265	403	254	344	56	353	50
ABCC11_sg4	CAAAGACCAGAGCTTTGCTG	899	844	1097	964	1107	1010	1055	1036	528	516	817	915	854	1085	855	502
ABCC11_sg1	GACGGTCGGAATAGACGGCG	1127	1021	1494	2821	1445	2046	1466	2466	768	910	1224	575	1116	1145	1158	529
ABCC11_sg2	TAAGCTTTGGATCATGAGCG	669	481	774	660	877	1370	815	1373	408	651	821	808	576	949	711	538
ABCC12_sg1	AAAGACCATTAGGATCGGGA	823	437	1098	1356	1058	1901	1115	1041	477	627	813	536	789	681	882	918
ABCC12_sg2	ACGTACATTAAGGCTTCTGG	618	2271	821	557	843	1010	857	493	354	608	639	218	585	576	563	224
ABCC12_sg3	GAGTCATATGTCGACAATGG	1325	847	1841	814	1753	2044	1711	991	899	1380	1440	1343	1402	3328	1524	987
ABCC12_sg4	GCCAACCCAGACTTTCCCAG	705	392	952	526	908	644	954	976	394	667	692	770	568	200	636	146
ABCC2_sg1	CAGAATTCATCACAAACGCA	250	173	382	333	309	385	306	577	118	466	281	191	214	270	212	217
ABCC2_sg2	CAGGGTATAAATCTTAGTGG	395	83	524	339	459	534	447	361	225	568	362	179	341	19	422	41
ABCC2_sg3	CATTATGGCAGGCCAACTTG	656	762	860	1518	763	1145	769	868	426	741	659	294	631	596	707	282
ABCC2_sg4	GATTGGTATATCGAACAGCA	190	122	323	214	223	833	234	485	137	181	263	203	221	196	236	187
ABCC3_sg1	CCACGTACACGTACACCCAG	607	595	871	582	822	555	807	595	380	615	584	320	545	925	563	489
ABCC3_sg2	GCAGGGCGTACAGTCTTCGG	924	677	1201	1236	1047	1538	1066	1162	596	789	1028	800	910	464	981	1022
ABCC3_sg3	GGCCACATGAGAGTCCACCG	644	351	713	444	625	1028	733	374	343	573	579	629	558	406	553	476
ABCC3_sg4	TGAACCACCAGAAAAACAGG	133	65	222	56	185	53	185	191	53	40	144	127	141	42	144	81
ABCC4_sg1	AAGCACGGGTAAACCTTGCA	639	2367	919	826	972	1774	883	1507	406	750	875	811	645	2432	696	729
ABCC4_sg2	CAGATTGACTATCTGGCCTG	584	1036	733	765	766	1716	764	1317	400	867	753	509	537	845	576	233
ABCC4_sg3	GAAGGTACGATTCCTTAGTG	426	589	591	842	700	606	648	1019	309	810	569	610	434	1220	472	229
ABCC4_sg4	GCGTCACTGCCACGAACACG	408	1130	486	856	595	1036	544	1113	279	201	471	789	390	1337	402	103
ABCC5_sg1	TACGGAAAGAGGCACCCATG	777	1113	1110	1295	1081	1351	997	1635	556	1585	918	840	707	1803	872	541
ABCC5_sg2	TGAAAAGGGCCATAATAACC	316	307	416	873	416	433	326	431	169	270	284	166	243	481	268	255
ABCC5_sg3	TGTTAAGACTAGAGAGACTG	569	760	866	1965	774	1152	868	694	456	491	808	554	678	556	627	220
ABCC5_sg4	TTTATTCATAGAAATCCGCG	210	1012	394	243	327	333	319	112	156	248	275	150	192	368	220	401
ABCC6_sg1	ACTATGATCCAATCAGCCTG	734	567	959	410	871	1435	1018	879	461	409	619	131	643	410	698	337
ABCC6_sg2	CAGACCACGATCCAGACGAG	482	791	621	1637	577	393	570	402	332	141	425	235	521	1065	532	134
ABCC6_sg3	GAGAACTGTGAGAGTCACAA	313	209	456	355	407	431	466	331	216	83	350	218	275	121	354	294
ABCC6_sg4	GGACAGCATCCAATACGGCA	271	256	344	184	382	625	334	363	161	166	264	182	266	150	307	323
ABCC8_sg1	CAGACCAACGAGATGCTCCG	456	1737	559	268	618	632	583	535	263	216	468	577	454	933	479	251
ABCC8_sg2	CTACCGTCAAAGCTCTAGTG	269	442	396	278	363	270	373	427	271	471	446	356	327	911	386	159
ABCC8_sg3	GATGTTGTGATAGTAGACCA	592	680	725	66	698	506	761	1147	380	698	662	660	592	501	659	279
ABCC8_sg4	TCAACGCCAGCGAATCAGTG	361	780	470	376	474	483	528	291	225	577	326	329	291	201	267	119
ABCC9_sg1	AGAGAGGAAAACTCTCCGAC	412	360	538	790	560	840	589	729	233	852	425	467	328	428	429	116
ABCC9_sg2	ATACACTATCGATGTTGTAG	844	662	1005	3289	916	1325	900	873	569	602	799	970	783	858	794	852
ABCC9_sg3	GACTGCAAATCTGACCACCG	446	239	494	745	601	1274	546	639	343	782	547	733	381	608	466	117
ABCC9_sg4	TAAAGTACTGAATTGGCGCA	848	1695	1002	1481	1116	2085	1117	819	555	434	867	731	629	1097	715	1475
ABCD1_sg1	AGTTCCTCATGAAGTATGTG	922	774	1276	2570	1141	882	1149	1651	596	947	981	861	884	1573	970	558
ABCD1_sg2	CTACATGCACTCGCGTGTGG	939	2351	1198	751	1239	1804	1389	1388	564	661	1041	791	911	1003	968	767
ABCD1_sg3	GATCATGTCGTCGTACAAGG	645	965	811	831	694	1294	778	706	435	206	634	335	630	552	631	422
ABCD1_sg4	GGCCACATACACCGACAGGA	529	1500	742	1170	716	1074	703	1243	309	753	594	669	496	687	498	242
ABCD2_sg1	ATTACCTCTCAGTGACACAT	448	1013	536	422	537	662	621	568	274	438	437	354	433	234	410	160
ABCD2_sg2	CCCTGACCAATCTCTTACGG	742	1047	1053	1014	979	640	851	1124	468	492	602	274	668	430	721	64
ABCD2_sg3	CCTTATTGCACTGTTGACGA	671	573	1042	607	939	1121	985	1538	565	1561	924	664	816	1006	823	358
ABCD2_sg4	CTGGAGCTGATGCTATTGAA	1156	1125	1487	1376	1522	2274	1440	1777	684	1746	1189	1691	1083	1674	1070	1347
ABCD3_sg1	AATTAAACTTACAAGAGGCA	301	188	325	100	301	314	353	440	164	178	243	72	239	389	280	336
ABCD3_sg2	ACTCGACTTCGAAGACCCAT	591	477	666	355	756	773	735	427	364	570	597	400	544	452	607	290
ABCD3_sg3	TGGCAAATATGAGCGCACAA	205	114	334	68	306	282	326	361	161	203	225	353	236	417	233	186
ABCD3_sg4	TGTGTACTCTTGAGATGTCG	458	411	473	437	480	592	521	685	226	767	457	394	335	1694	375	292
ABCD4_sg1	AGCCACATCTGAGAGCGTCG	264	55	364	21	331	323	298	88	159	397	288	283	309	71	271	367
ABCD4_sg2	GATCCCCAGTCAGTACTATG	539	132	773	292	742	601	736	1030	400	584	671	857	530	343	579	70
ABCD4_sg3	GTAGTAGACGAGGGTGAACG	713	439	1015	639	865	1001	898	770	569	726	833	862	793	355	749	303
ABCD4_sg4	TTGCGATGACAACGTAACTC	700	797	923	876	882	723	854	633	442	657	754	630	568	509	644	319
ABCE1_sg1	AGTTGTCCTGTAGTTCGAAT	359	3	501	48	439	34	446	44	184	15	424	57	342	561	371	139
ABCE1_sg2	CAATTGATAAGGCGCCAAAG	1022	142	1452	366	1230	92	1135	63	726	110	1222	171	1194	397	1333	359
ABCE1_sg3	CCAAAACTTCACCTGGACGA	639	18	815	16	675	23	672	12	378	4	647	517	756	149	838	25
ABCE1_sg4	TTTCAGATATATCATTGTGG	250	14	306	0	179	22	221	30	121	1	232	14	219	253	281	87
ABCF1_sg1	CTGCAGAGGCCAAAGCACGG	742	88	1017	18	944	38	962	37	478	43	823	57	872	265	757	298
ABCF1_sg2	GATGGAGTATGAGCGCCAAG	1056	472	1284	214	1267	321	1287	315	626	171	1154	661	1018	1494	1046	696
ABCF1_sg3	GCAACACATCAATGTTGGGA	593	86	878	46	779	182	757	75	435	123	714	91	647	149	732	211
ABCF1_sg4	TGTAATTGCCCCTATAGTAG	661	20	877	5	903	212	895	79	503	9	812	67	784	137	754	101
ABCF2_sg1	AACCAATGAGGCCATAACGA	659	1005	802	257	846	1554	828	712	430	629	744	410	704	2212	649	118
ABCF2_sg2	ATGATCAGTACGTGAAGACG	382	146	454	221	455	398	450	239	279	841	434	316	421	1422	356	93
ABCF2_sg3	CAGTCCATGCAAGATCCGCG	588	412	750	549	696	594	744	567	427	222	702	176	573	861	701	931
ABCF2_sg4	GGGTCGTGAGCGATAAGGTG	576	361	753	813	744	1686	742	829	383	449	599	547	564	833	596	293
ABCF3_sg3	ACTTCCAGGACTGCTAAAGA	414	937	585	198	584	1470	538	715	308	197	466	329	444	796	455	130
ABCF3_sg4	CAGCGGCTAGATGGTTACCG	900	1008	1367	2060	1316	4114	1271	3121	717	1134	1111	893	876	968	1193	825
ABCF3_sg1	GCAGAGTGTTGTACATGCGC	639	1069	848	441	845	1551	833	1142	445	703	723	633	653	552	744	275
ABCF3_sg2	TGCGAGAGGATTTGCTACGG	791	593	1196	869	1097	4390	1152	2239	716	1310	1050	1094	835	686	889	605
ABCG1_sg1	ATGAAAGGGCTCGCTCAAGG	437	211	587	951	543	534	537	675	313	581	502	617	381	228	413	341
ABCG1_sg2	CTTCAGGAACCGAATAGGAA	417	524	421	214	507	504	523	601	228	426	435	304	351	276	400	152
ABCG1_sg3	GACCACAAGAGAGACCTCGG	894	513	1146	582	1059	995	1048	926	587	605	1068	1020	855	685	940	509
ABCG1_sg4	GAGGCCGATCCCAATGTGCG	305	552	386	726	396	415	466	593	271	458	384	730	306	528	366	347
ABCG2_sg1	AAAAAACGAACGGATTAACA	741	1420	871	410	919	1077	858	1215	496	807	997	1201	676	611	653	428
ABCG2_sg2	GAATTACATCAACTTTCCGG	529	435	743	336	628	609	680	1041	273	209	436	152	470	159	540	185
ABCG2_sg3	GGAAGGCTCTATGATCTCTG	1315	1979	1740	2055	1616	3601	1682	2319	905	1667	1362	1028	1178	480	1273	964
ABCG2_sg4	TAACTTAGGATGTCTAAGCA	1184	872	1574	1164	1553	1773	1399	966	804	750	1398	1202	1194	1457	1241	850
ABCG4_sg3	CTCTGTGTCCCCAGTCATCG	1776	1670	2286	2356	2289	2805	2377	2862	1161	1620	1904	1875	1681	1354	1738	1788
ABCG4_sg4	GGTGGAGAGAACTACCTGGT	332	688	517	323	418	239	385	235	254	248	405	160	311	204	320	111
ABCG4_sg1	GTGGGACATGAACCGTAGGT	1422	1978	1933	1396	1817	1597	1706	3418	1025	1573	1716	1707	1590	1230	1640	1110
ABCG4_sg2	TGGAGCTGTCCTATTCCGTG	1412	1195	1783	1508	1784	2024	1695	1161	925	1211	1403	1211	1261	3906	1265	870
ABCG5_sg3	ACACCTGAAAACGTTACCAA	179	137	211	59	250	264	227	285	88	88	189	103	167	21	158	109
ABCG5_sg4	GGCTCGCAGGAACCGAATTG	838	1052	1157	554	931	1231	978	1307	578	753	1022	656	880	500	877	1144
ABCG5_sg1	GGTGCTATCCAGGACCGCGT	274	517	425	114	337	498	372	242	231	371	329	241	321	250	304	450
ABCG5_sg2	TGATTGGCAACTACAGCTTG	822	255	1245	800	1044	992	1129	1244	612	606	1013	680	965	683	962	895
ABCG8_sg3	CACCCCCATCTACTTAGGGG	1606	1354	1970	1591	1923	2211	1916	1596	1179	1480	1733	1252	1657	4173	1466	2208
ABCG8_sg4	CAGTGCGCTGACACCCGCGT	1081	1430	1319	1185	1224	2316	1276	2365	642	1018	1127	1239	1024	794	1029	864
ABCG8_sg1	CTCAAACCAAGGGACCTGAG	1218	1568	1689	1236	1497	841	1537	1624	825	2256	1376	1687	1180	1464	1157	1044
ABCG8_sg2	GAGTCCTACGAAGATGCCTG	1460	1614	1822	1687	1763	4120	1634	2244	1042	1228	1738	1396	1613	973	1629	924
ABHD1_sg3	AGCCCCTAGTCCTTTATCAG	453	711	612	1246	568	1083	610	1329	344	163	488	295	470	425	444	256
ABHD1_sg4	GACCCTACCGTTCCACAAGT	381	486	457	600	392	294	436	265	160	407	323	178	277	142	324	73
ABHD1_sg1	GCTGTCGTGTTTAACAACCG	610	1306	594	1088	720	917	650	1897	366	632	625	525	519	461	561	218
ABHD1_sg2	GGTGCAAGACGTATGTCTCC	423	653	564	318	484	463	463	586	348	298	481	394	410	267	442	48
ABHD10_sg3	TAATTGATGACTTAGCTGAT	730	1636	912	1415	889	1927	915	1368	536	1317	911	981	611	1561	749	738
ABHD10_sg4	TACCTCAGCGGGCGCCACGG	836	784	1145	1036	985	1469	1035	1474	550	1045	873	848	736	487	799	212
ABHD10_sg1	TCATATAAGAAAGATAGCCA	277	991	422	147	312	285	419	475	189	269	399	450	321	307	316	81
ABHD10_sg2	TGCACGACCAGAGAAGGTCG	614	555	689	656	625	792	670	554	388	473	638	451	475	165	527	74
ABHD11_sg3	ACGGTGGATGCTCGTAACCA	912	16	1143	135	955	311	951	225	663	1011	1184	834	927	357	1077	198
ABHD11_sg4	CTGCCACATAGGTTGCAAAG	567	1250	764	773	909	1985	800	1006	308	582	657	785	559	478	568	284
ABHD11_sg1	GAGCCCGTGCAAAAAGACGA	889	65	1143	508	940	347	919	306	544	674	909	520	946	85	814	23
ABHD11_sg2	GCTGTGGCCAACGACGACGC	886	106	1012	591	989	268	992	354	530	502	941	538	898	228	881	164
ABHD12_sg3	AGGTGACCACATGGTAACCA	377	1067	521	907	583	330	520	340	256	454	537	225	377	397	436	355
ABHD12_sg4	CCTACGCCTGACGGGCCCGG	775	2963	1063	1376	1015	1598	994	1229	498	796	835	465	732	1146	701	186
ABHD12_sg1	GAGTGGCCCCAGATGTACAC	1183	975	1508	993	1397	2084	1395	1823	658	1633	1113	1406	1016	662	1190	538
ABHD12_sg2	GCAGGTACAGAATGATAGGG	413	451	586	563	581	375	545	453	266	599	418	398	484	156	471	165
ABHD12B_sg1	CCAAGACAATAGCATCAACT	229	885	358	123	261	341	341	352	150	105	286	349	261	168	229	49
ABHD12B_sg2	GTCTTGTCTGTTGACTACAG	447	790	584	682	580	483	565	436	326	603	604	435	474	339	539	252
ABHD12B_sg3	TAATTGGGTTCCCATCACGA	452	407	597	362	532	368	497	413	234	478	419	309	359	837	399	119
ABHD12B_sg4	TTGTGTCTATGAGTGGACCA	612	260	1026	822	809	984	868	1619	433	1042	690	577	587	340	632	340
ABHD13_sg3	AATAGCCACTGCTCCACCCA	1853	3482	2395	2863	2504	4604	2563	3324	1204	751	1991	728	1756	1204	1737	634
ABHD13_sg4	CATGGGAATGCAGGCAACAT	1424	2508	1884	2518	1894	2322	1985	3258	1018	1320	1562	745	1319	1418	1428	1249
ABHD13_sg1	GGGAACATAAAGACGTGAAG	693	765	856	1149	989	620	949	1386	436	436	709	241	615	220	718	197
ABHD13_sg2	TAGGATTTCAGCCATTATGG	1067	1026	1414	1081	1422	2172	1537	1747	814	582	1284	371	1069	594	1078	482
ABHD14A_sg3	AGGCCTTTAACTCTCACACG	1246	585	1643	1887	1550	1962	1538	1270	828	736	1393	1461	1251	1065	1363	562
ABHD14A_sg4	CTGGCAGCCCCACATACAGT	1538	1846	1770	1778	1529	2537	1636	1373	717	1031	1262	1620	1282	590	1436	957
ABHD14A_sg1	GGAGGTACAGAATGCCGTGT	1393	604	2022	2125	1636	1705	1684	1139	1006	1269	1599	1431	1517	1035	1590	594
ABHD14A_sg2	TCCCACTCAACCAGGCACAC	1339	2980	1676	1933	1760	1645	1650	2166	884	1473	1322	1222	1302	1890	1289	1315
ABHD14B_sg3	AGAACCTGGGTACACTGCAC	1531	1715	2048	2216	1742	2405	1934	1484	993	2104	1668	1750	1419	1150	1484	1348
ABHD14B_sg4	GAGAGGCCCTGCCCGGCAGT	1982	5285	2664	1934	2147	2644	2020	2459	1318	2571	2164	2345	1876	2141	2043	764
ABHD14B_sg1	TGATGGACTGATCACAACCG	1228	1612	1559	2859	1299	1112	1415	1689	788	1239	1295	1369	1242	707	1386	669
ABHD14B_sg2	TGCAGGTCTGGGGCACTCCA	1669	1874	2120	2777	1918	3249	1975	1615	955	1793	1680	1687	1441	2981	1671	951
ABHD15_sg1	CAAACAAGGCTGCACCCTCC	545	730	913	1585	663	1386	763	1104	456	903	709	668	588	91	648	140
ABHD15_sg2	CTGGTGATCCCCAATGCGTG	355	454	499	64	442	335	418	450	227	144	404	275	408	785	409	119
ABHD15_sg3	GGCCGGCCTCGAACCACTCT	311	404	473	267	366	793	392	572	219	293	318	208	304	255	340	353
ABHD15_sg4	TGTATGTGACCGCCTCCTTG	1171	630	1569	1367	1343	1768	1506	1790	854	700	1484	723	1246	927	1279	794
ABHD16A_sg1	ACCATGTTTGTGGACCGGCG	1030	569	1233	1197	1555	1131	1529	1570	891	827	1348	751	1045	1475	1140	558
ABHD16A_sg2	ATCTACGCCTGGTCCATCGG	960	1836	1401	944	1092	795	1143	659	650	480	1081	429	879	701	914	884
ABHD16A_sg3	CCATCTTGGAAGCAACACAT	318	660	566	496	494	1248	540	562	241	165	429	557	290	332	355	332
ABHD16A_sg4	CTCAGGAAGGAGTCTCGAGG	836	766	1002	663	926	847	868	849	616	458	916	729	724	671	837	184
ABHD16B_sg1	CAGACCAGCCGTAGACCACC	384	361	489	785	467	624	596	315	242	110	487	411	369	212	384	195
ABHD16B_sg2	CATCTGCTGCGAAGGCAACG	327	224	467	1026	464	321	448	753	196	441	329	392	276	143	377	744
ABHD16B_sg3	GCGCACGTCATCCCAGCGGA	534	453	650	293	664	536	620	587	312	321	516	282	517	505	420	89
ABHD16B_sg4	GGCCGCTGGCTCGTGTACCC	416	681	513	433	517	633	533	734	273	455	457	475	489	419	421	230
ABHD17A_sg3	ACCGTAGCCGGAGTAGTCGT	301	165	382	52	295	39	296	200	190	37	350	69	309	28	397	53
ABHD17A_sg4	AGGCTCTCAGGGTCCCCAAG	1221	605	1577	610	1125	699	1187	300	785	380	1377	736	1155	1590	1420	557
ABHD17A_sg1	GCGCGAGCTGGACACCATCG	576	1	867	2	698	107	674	61	458	34	777	109	1010	256	1038	211
ABHD17A_sg2	TACACGGTCCTCTTCTCGCA	443	126	609	125	336	20	313	60	347	258	551	9	559	61	563	36
ABHD17B_sg3	CTTGGCTTGCTCTTAGGACA	1404	2193	1910	2094	1933	3760	1923	1960	855	1617	1456	1204	1362	3100	1472	694
ABHD17B_sg4	GAGTAAAGTGTATTTCGCAT	970	1462	1332	1233	1307	1412	1234	1300	514	587	1001	915	838	650	922	2579
ABHD17B_sg1	TATAGGGACAGTACCGTCTG	1629	2403	2126	2050	2113	1421	1909	1550	1024	1669	1954	1864	1524	1834	1785	1300
ABHD17B_sg2	TTCATGACTAGAACCAGTAA	479	361	614	285	680	546	576	449	363	293	560	513	479	1030	510	217
ABHD17C_sg3	ACGCCGACATCGACGCCGCG	993	758	1219	909	1062	1155	1172	1245	598	754	947	655	885	713	954	994
ABHD17C_sg4	GCCGTATCCCGAGTAGTCGT	718	399	836	668	824	1068	802	1606	467	437	693	1110	610	204	579	198
ABHD17C_sg1	GCGCGAGAAGAAGACCTCGA	735	957	979	1390	925	567	1000	1110	498	605	778	679	746	321	710	607
ABHD17C_sg2	TCCCAATGCTCTGACCATAG	896	615	1209	845	1024	857	1021	1026	687	582	1050	469	921	2478	987	434
ABHD2_sg3	AGGTGACCTACCTGTGCGAG	606	606	878	326	855	836	820	534	521	824	764	710	672	518	731	1234
ABHD2_sg4	GCTCAGCCAAGGGCTCGAAG	357	897	425	234	422	565	481	162	182	558	273	329	333	96	356	53
ABHD2_sg1	GGGCGTAGTCAACGAAAGTG	394	712	374	325	402	450	369	441	227	585	326	310	332	115	350	84
ABHD2_sg2	TTTGCCCACAGGCTGCACGT	446	479	641	803	609	797	740	831	293	703	572	719	525	3292	546	189
ABHD3_sg1	ACTCCTTGCTTGTTCCCGTG	614	570	899	863	817	1013	908	1399	440	1109	716	521	522	1423	634	1083
ABHD3_sg2	GGGGGCTTCGAAGTGATGAA	474	2274	672	626	612	1416	643	913	361	1298	576	532	499	151	438	308
ABHD3_sg3	GTCACTACTTCCAGACGCCA	502	642	573	673	515	808	547	772	228	115	379	855	382	178	474	44
ABHD3_sg4	TAGTACGTTTCTGTAACCAC	423	1475	650	290	603	1201	577	614	286	264	416	165	412	499	487	123
ABHD4_sg3	GACATCGATAGAGACATGGC	880	824	1050	953	1071	1853	1097	893	504	499	941	415	834	517	834	359
ABHD4_sg4	GCTACTCGAAGAACAGCCAA	227	316	299	25	310	166	370	449	157	139	236	155	265	139	289	113
ABHD4_sg1	GGAGGGATACATATCTGGCC	269	345	328	740	338	461	318	215	167	556	291	234	235	604	220	68
ABHD4_sg2	GGGGTGCACGGATCTCACTG	924	509	1334	1304	1150	1047	1305	1927	564	604	856	810	802	2295	920	532
ABHD5_sg3	GGTCGTTCAGGGAAACCCCA	265	370	356	314	343	335	295	200	187	148	268	219	245	292	285	226
ABHD5_sg4	GTGGAGATGTGCCCTAGGAT	141	1382	173	482	212	265	223	60	116	110	212	207	145	29	171	136
ABHD5_sg1	TAAGGTGTGATATAGACGTA	372	698	416	550	434	630	344	362	216	246	380	324	337	579	363	280
ABHD5_sg2	TTGGACGAAGTAGTAGACCC	792	1290	1039	728	920	1219	1011	1266	513	511	753	887	770	401	756	1712
ABHD6_sg3	AGTCTTCATGGTGAACATAG	250	240	238	172	292	431	294	218	82	58	220	70	166	9	208	39
ABHD6_sg4	CAAGGATATGTGGCTCAGTG	1488	2237	2159	2227	2100	2705	2195	2393	991	2529	1802	1970	1460	950	1548	2664
ABHD6_sg1	CTGACAATCAATTTGTACAA	652	742	829	877	919	860	916	1153	353	505	723	572	562	415	570	265
ABHD6_sg2	GCAAGTTAAGAGGATACACC	138	503	301	224	272	314	241	876	131	80	214	144	186	522	172	159
ABHD8_sg3	GATGAAAAAGAGCACCACGT	441	480	527	363	470	426	434	159	256	141	418	202	479	456	477	104
ABHD8_sg4	GCCGGGCTTGACCTCTACAA	561	297	851	535	689	472	624	334	414	386	622	313	623	342	588	809
ABHD8_sg1	GTACCCAGACCTAGTGCACA	1023	1576	1263	613	1272	1650	1164	2354	634	728	1326	944	964	1807	1094	675
ABHD8_sg2	TCACCGTGTACCGCAATGGG	493	1307	758	660	673	786	630	838	354	517	637	435	478	701	544	398
ABI1_sg1	GAGTTACCAGAACCTGACTC	1162	582	1544	1032	1584	1916	1595	2043	819	755	1294	744	1096	1344	1171	750
ABI1_sg2	GTTGTGTCGAGATATCTGCC	1152	2615	1489	945	1424	1829	1572	2469	769	917	1288	1043	1066	1414	1147	1086
ABI1_sg3	GTTTCCGAATATACCTTACA	421	266	507	474	516	752	517	856	222	474	449	458	397	306	338	778
ABI1_sg4	TCGCCACCCACTATTGGACC	986	1296	1375	912	1407	1384	1336	663	646	889	1093	1018	940	1728	967	348
ABI2_sg1	ACGAACTGGTCGTTCAAGGT	489	306	564	234	520	1057	655	860	348	489	580	435	479	750	523	144
ABI2_sg2	CATACTCCCCCAACAATAGG	205	295	264	156	293	681	337	911	123	289	225	202	209	637	208	50
ABI2_sg3	TGCCTATCTGATAAACACCT	142	269	181	16	170	199	225	200	120	274	220	137	135	1025	131	123
ABI2_sg4	TTACCTGGAAAGACACTGGG	342	736	499	313	496	643	583	767	196	614	367	303	360	209	372	296
ABI3_sg3	CCTGTCTCGAAAGAGCATCA	525	432	580	495	645	904	577	567	339	460	462	455	479	2072	509	180
ABI3_sg4	CGGGCACACTCTGCGCATGT	1726	4620	2297	2727	2427	3470	2387	3474	1220	2513	1819	2062	1665	2601	1581	988
ABI3_sg1	GCGATGACCTTCTGGCCGGG	1308	962	1879	828	1514	1951	1648	1144	1131	1277	1697	845	1454	3973	1506	5326
ABI3_sg2	TCAGGCCACAGACAAGCGGA	1340	1963	1868	2115	1728	2327	1727	1778	1136	1430	1754	1423	1387	1531	1458	1227
ABI3BP_sg3	GAGATATCAGATTCCTACAC	399	996	487	229	507	736	491	379	244	636	356	203	295	60	361	270
ABI3BP_sg4	GGGATAGATGTAGTTTGCTG	325	276	459	329	398	635	495	690	234	98	394	365	308	26	340	40
ABI3BP_sg1	TCCTCATAAACCATACCCTG	279	493	345	128	360	534	353	375	132	226	259	50	222	92	239	27
ABI3BP_sg2	TCTAATGCACTAGACGTAGT	608	961	894	1207	837	494	890	1761	453	674	828	696	636	621	722	657
ABL1_sg1	CTTAGGCTATAATCACAATG	276	6	453	5	782	553	829	868	401	799	665	613	582	277	624	437
ABL1_sg2	GGTTCATCATCATTCAACGG	142	16	191	7	608	472	628	519	327	502	615	324	546	202	530	208
ABL1_sg3	TCAGTGATGATATAGAACGG	209	2	276	308	1090	1395	1073	560	711	1500	1148	806	991	772	988	463
ABL1_sg4	TTGCTCCCTCGAAAAGAGCG	1068	156	1448	307	1507	3675	1510	2433	811	1400	1394	1274	1083	1066	1161	932
ABL2_sg1	AACCTCTGTAATGACGACGG	595	875	680	166	678	1485	695	598	445	467	779	556	620	372	646	109
ABL2_sg2	GGTTCAACATCACAACCATA	276	58	364	104	354	566	382	378	197	496	327	560	283	25	261	155
ABL2_sg3	TATCGAATGGAACAGCCTGA	502	944	553	223	573	886	556	621	316	428	559	430	488	540	474	102
ABL2_sg4	TGTACACCATCACTCCACAG	259	69	306	110	320	422	245	621	143	624	238	203	248	74	199	520
ABLIM1_sg1	TAAGCAATCTACGAAGACCG	549	1525	722	435	692	1413	725	829	374	613	731	1006	529	1000	579	1725
ABLIM1_sg2	TCTAACTCCAACTTACGCTC	313	1205	532	272	424	515	370	441	212	397	378	548	313	140	301	64
ABLIM1_sg3	TCTTTCGGACTGGACGACAT	837	2122	1088	677	1018	907	974	711	601	1237	965	1145	767	942	890	444
ABLIM1_sg4	TGTTACATACACGCCCACGT	391	336	536	1286	503	387	520	553	226	170	465	689	375	92	415	146
ABLIM2_sg3	AGGTCGGAGTGTAGCGCCCG	485	747	675	610	615	975	652	1059	298	599	578	1341	431	735	509	160
ABLIM2_sg4	CTTACATAAATCACACGGCT	247	1075	284	66	296	151	331	633	151	119	156	286	199	78	209	255
ABLIM2_sg1	GCTGTGAGAAATACATCACG	371	362	505	304	471	594	564	407	369	478	440	619	437	177	468	344
ABLIM2_sg2	GTGAGTAGGAGATCATGTCG	394	297	488	304	486	418	464	370	283	505	445	462	365	202	467	128
ABLIM3_sg3	AGGTCACCTTGTCTCCAATG	1376	932	1886	988	1639	1879	1727	1947	753	1184	1321	508	1210	889	1277	1261
ABLIM3_sg4	CAAGGTTAAGTCTATCTACG	803	678	1009	552	1157	1819	1063	866	544	686	910	754	757	683	939	690
ABLIM3_sg1	GGAAGTGGTTGTTGTGCACG	1692	3566	2477	3906	2306	3652	2366	3485	1131	2530	2060	2782	1559	7535	1792	1841
ABLIM3_sg2	TGGGGGAGTCTATGTACCCC	1393	1352	1834	1944	1664	2103	1849	1747	1068	1429	1574	1132	1447	1650	1369	1539
ABO_sg1	AGCCAAAGGTGCTGACACCG	645	445	890	1211	784	1400	854	1084	391	424	664	608	585	390	593	559
ABO_sg2	ATGGAGTTCCGCGACCACGT	608	472	769	1611	866	754	865	777	415	301	785	1106	659	362	649	548
ABO_sg3	CCGGTCCCCAGCGTCACGCG	393	406	625	1001	452	587	552	522	253	516	413	421	379	177	416	153
ABO_sg4	TGATCAGTGACTTCTGCGAG	996	632	1224	1333	1247	1606	1209	826	631	464	1075	357	911	1495	1094	1151
ABR_sg1	CAAGAGTGAAATCCAGAAGG	971	1846	1087	2143	1093	1758	1073	1387	572	894	1092	775	882	1299	944	370
ABR_sg2	CTGCAGTGACAACGCCCAAG	322	825	481	698	404	998	394	388	244	214	372	241	295	109	367	101
ABR_sg3	GAGGCTTGACACTCACGTGT	496	1240	703	1217	648	794	673	701	357	234	553	299	470	119	446	136
ABR_sg4	TACTGTCCTCGGACTACGAG	404	58	553	86	511	481	510	230	207	448	463	251	354	587	420	118
ABRA_sg1	CCTCAGCCACAGGTACGAGA	263	128	316	119	332	260	311	349	138	181	283	186	245	37	231	98
ABRA_sg2	CCTGGTGTCTGAGCTAACCA	965	568	1237	1151	1251	1428	1306	1351	450	328	862	551	742	639	859	148
ABRA_sg3	GAAAGAGGTGTCCAAAACGG	814	1120	1158	1702	1076	2157	1035	900	664	1523	1001	1125	842	800	861	871
ABRA_sg4	GAATGCATTCACTTACTGGG	757	1614	1042	1368	1131	1972	1144	1300	530	986	843	458	807	560	853	650
ABRACL_sg3	AAAGTTAAGCGTGAAATTTG	720	1474	888	1029	949	2626	937	1676	545	1211	893	1059	681	1294	819	390
ABRACL_sg4	AGCAATGAATGTGGATCACG	499	316	647	162	627	931	758	1257	285	386	573	355	499	1333	545	367
ABRACL_sg1	CGAGGTTAACCTCTTAGTGG	610	919	825	761	730	1086	780	842	468	345	719	631	686	497	616	473
ABRACL_sg2	GGTTGGCACATTTATCATCA	494	1206	705	1061	739	1207	712	1958	323	559	522	423	544	333	527	395
ABT1_sg3	AAAAAAGCGGTCCTACACCA	357	45	501	576	527	217	421	176	253	210	507	360	400	79	383	130
ABT1_sg4	AGAACAGACACTAGATGCGG	368	180	663	213	640	573	646	342	275	355	549	194	449	121	454	399
ABT1_sg1	GACGCGTCCGACCTCGCCAT	536	7	770	3	636	47	707	38	381	13	557	10	523	2	559	385
ABT1_sg2	GTTCCAAAGATCATAACGGA	329	44	375	178	410	35	392	83	286	185	505	233	363	663	415	22
ABTB1_sg3	CGCACTTACTCGGAGCTCGG	358	327	529	691	416	1216	515	351	275	330	403	177	366	241	422	138
ABTB1_sg4	CTACAAAGACCACGTCACTG	433	433	663	144	652	850	645	377	272	920	471	312	470	330	451	526
ABTB1_sg1	GGGCTCGGAAGTAGTCACTG	327	437	396	444	376	718	342	244	219	307	340	461	300	329	331	138
ABTB1_sg2	TGTAATCGCGTAGAGCCCGG	345	516	386	573	408	439	375	291	201	77	347	324	243	202	337	21
ABTB2_sg3	AGGGGCTGAAGTATGCGGGG	1257	521	1741	668	1659	1881	1726	1734	917	1288	1475	1623	1301	1018	1382	1370
ABTB2_sg4	CCTCATCAACCAAGCCATCG	767	836	1097	969	1214	1380	1220	1244	509	1359	934	1052	793	1551	933	308
ABTB2_sg1	GAGGGCTCGGCAGTGAACGG	895	1237	1085	1264	1044	996	1102	920	612	1207	994	1232	930	758	935	516
ABTB2_sg2	TGTTCAAGGTCATTCTCGGG	1102	796	1443	1822	1422	2104	1387	1869	803	1019	1307	947	1062	2074	1154	694
ACAA1_sg1	AGCGCGAAGTAATATTTCCA	201	384	262	81	226	478	245	222	135	356	182	120	217	84	148	58
ACAA1_sg2	CTGCCGAGAGAAGCTCGTCG	556	839	784	2168	687	742	798	1150	323	451	467	802	525	294	446	168
ACAA1_sg3	GCCCTTGTCATCATGGACCG	586	423	811	1135	808	983	844	939	477	1033	779	875	656	2102	703	839
ACAA1_sg4	TCAATAGACAGTGTTCGTCG	601	627	786	1159	781	600	885	1123	308	391	520	345	529	765	564	1228
ACAA2_sg1	TACCTGACATCCATTCACAA	186	169	197	137	221	487	194	324	98	147	187	220	207	682	167	199
ACAA2_sg2	TAGCAGTGAAGTCTTTCAGA	520	171	717	531	582	791	597	873	365	718	587	471	476	265	460	423
ACAA2_sg3	TGTTACTGCAGGGAATGCAT	211	150	271	123	301	334	389	608	149	265	346	199	242	321	260	141
ACAA2_sg4	TTTCTGTAACTGTTCCAGGG	458	426	644	225	623	567	674	814	291	246	459	291	427	443	452	521
ACACA_sg1	AATGCATGCGGTCTATCCGT	972	139	1332	255	1333	510	1251	447	852	148	1305	317	1049	404	1147	238
ACACA_sg2	CCAGAGTCCCACATTCCCTG	889	569	1249	259	1039	231	1185	757	583	139	916	131	956	520	1011	168
ACACA_sg3	TATTTGCCTAGGTACCGAAG	843	489	1316	344	1064	1241	1037	372	543	203	953	177	889	326	949	141
ACACA_sg4	TGATGGGTCCATGATAACCG	513	114	817	17	807	578	808	333	398	58	657	35	587	62	641	100
ACACB_sg1	AAAGCGTGTGACAAACTCAG	260	459	301	71	407	1286	367	270	177	307	329	166	268	365	325	99
ACACB_sg2	ACAACGACATCGACACCGGG	758	624	956	572	1029	1063	1117	1482	482	456	748	962	776	666	828	436
ACACB_sg3	GAACTCGAATATGGCCAGCG	345	877	514	470	564	469	556	551	252	296	466	473	338	632	411	109
ACACB_sg4	GTCGGAGTCCATAATCCACA	253	648	384	452	358	237	370	544	177	206	337	198	216	323	240	75
ACAD10_sg3	AGCTCGATACTGCTTAACCC	225	159	432	139	255	367	295	211	116	85	227	82	237	124	241	189
ACAD10_sg4	ATCGCTTGTAGACTCCCTGT	375	644	521	301	502	591	522	884	226	372	443	360	413	219	423	81
ACAD10_sg1	CCAGCTCATACCTCAAGGGG	458	340	478	655	465	425	469	637	330	264	331	91	419	339	403	53
ACAD10_sg2	TCCAACTTACTACATCAGGC	298	320	374	116	354	381	384	632	203	562	306	270	289	124	287	91
ACAD11_sg3	CCACTCCGATAGCTGTTGCA	603	686	815	1035	781	1939	762	1405	420	595	550	490	615	555	712	3430
ACAD11_sg4	CCTTGGCCAAAAGTAGAACA	347	379	468	443	438	427	495	854	230	235	444	465	335	195	389	641
ACAD11_sg1	CTGAGCCAATGTTTCTACCG	461	463	543	835	539	1330	545	390	236	840	408	334	447	388	436	342
ACAD11_sg2	TTGTTTGTACAGACTCGGAA	207	127	268	261	319	850	301	323	134	174	258	273	216	112	198	672
ACAD8_sg3	CAAGGCTTCAAAAATGACAG	601	653	990	1013	1033	1339	993	1633	496	1171	763	902	689	535	719	288
ACAD8_sg4	GCTTCGGAAATGAGGAACAG	1166	1480	1733	3131	1617	2878	1535	2437	789	1496	1380	1350	1271	1133	1281	1038
ACAD8_sg1	TCAGTCCTCTCACGGCAATG	1691	2898	2082	3233	2115	2010	1950	2850	1092	1571	1816	1550	1496	2745	1540	425
ACAD8_sg2	TCGAAGATCACAGCTCGTGT	1363	2579	1742	1225	1712	2100	1723	1266	1019	884	1524	754	1446	1080	1394	728
ACAD9_sg3	CACCATGTACTCAAGACTAG	666	181	869	84	790	859	774	177	471	946	757	723	641	426	668	761
ACAD9_sg4	CTTGCCTAAACTGGCGTCCG	1373	500	1862	790	1722	1924	1816	1074	955	1822	1596	994	1216	654	1365	536
ACAD9_sg1	GAAGATAAATTAGGCATTCG	765	208	1047	710	1110	669	1040	831	553	413	925	427	805	1345	886	564
ACAD9_sg2	GGACTCCCGAAAAATTGACC	653	290	823	73	828	728	765	520	417	89	648	251	572	90	598	341
ACADL_sg1	CAGAAAAAGGCTAATACCAT	201	227	269	210	298	429	316	820	182	180	199	224	190	94	206	202
ACADL_sg2	CTCCTCCCAGACAATAGCTG	584	206	770	778	721	573	772	782	448	581	658	427	633	706	596	234
ACADL_sg3	GCCACTTACTCTGAGTGATG	398	367	692	628	678	985	747	945	273	386	537	345	546	296	556	72
ACADL_sg4	TAAAATGGGATTAAAAGCCC	370	1296	508	189	418	520	372	768	199	802	407	359	332	1460	386	1552
ACADM_sg1	AAGATGTGGATAACCAACGG	446	328	524	1442	515	785	599	751	332	349	513	404	422	306	489	40
ACADM_sg2	AATTGGCTTATGGATGTACA	726	916	1024	662	1053	1544	1059	2676	503	774	912	817	690	642	859	313
ACADM_sg3	ATTGTGGAAGCAGATACCCC	388	144	485	101	474	464	346	360	242	104	419	267	357	639	315	106
ACADM_sg4	GTATTTGGGGAGAATGACTG	502	826	678	397	751	976	857	1046	363	636	683	716	569	677	524	303
ACADS_sg1	ACACACCATCTACCAGTCTG	1254	819	1841	1117	1769	1631	2054	2418	1032	1553	1617	1749	1473	2209	1420	1053
ACADS_sg2	GACACTCATGATGACTCCGG	814	963	1165	647	941	1013	830	1022	517	410	720	422	852	528	770	890
ACADS_sg3	GGCAGGTACCTGGTTCGCTG	838	750	1147	1222	1195	1219	1075	1003	627	849	901	807	864	1484	870	506
ACADS_sg4	TAAGGAACATCTCTTCCCAG	405	589	609	528	467	391	492	372	246	291	443	298	415	116	396	113
ACADSB_sg1	AGCCAAAGTTGATGCATCTG	463	2125	604	272	732	1539	620	812	308	232	548	276	439	776	470	92
ACADSB_sg2	ATGGAGAAATCAGTAATACA	259	204	341	79	386	411	384	702	244	338	290	341	274	124	262	376
ACADSB_sg3	ATTGAGTAGAGCTTCTGACT	389	549	587	213	596	469	537	749	302	502	470	301	401	137	459	255
ACADSB_sg4	TTCGAATGTTAACGGGCAGG	912	1061	1239	666	1096	828	1043	1478	529	704	1055	635	838	1021	908	692
ACADVL_sg1	CACTAATCGTACCCAGTTTG	490	475	674	796	720	867	770	1049	367	435	575	488	488	665	536	319
ACADVL_sg2	GTCTAACCGAGCCCTCAAGC	188	74	232	144	283	1830	225	309	95	66	218	233	194	108	189	57
ACADVL_sg3	GTGGAGGAGACCACTTGGCA	397	1390	498	350	469	517	423	305	265	107	467	183	360	179	386	27
ACADVL_sg4	TCCTGGTCAGAGCGTCAGAG	376	1235	462	882	432	690	483	286	290	266	419	219	351	349	319	324
ACAN_sg1	CAGCGGTCACCTGCACGACG	326	532	523	635	438	908	428	392	221	322	421	345	381	456	386	281
ACAN_sg2	CCTGCGCTCCAATGACTCTG	448	266	452	665	475	740	480	1093	229	426	483	201	395	2415	376	77
ACAN_sg3	GAACCAGCCTATACCCCAGT	576	162	780	512	786	941	763	681	392	771	672	381	657	493	551	168
ACAN_sg4	GAGGGCAGTTCACCAACCGT	471	303	649	298	542	430	542	570	294	376	501	398	455	240	464	88
ACAP1_sg1	AGGTCTGCGGGGTTTCCGAG	1000	1985	1292	2259	1262	1533	1149	1253	607	1535	1189	991	1101	2354	987	634
ACAP1_sg2	CAGAACCAAGCTTAAGAGAG	522	290	628	447	643	1217	557	1818	327	283	531	434	471	455	448	796
ACAP1_sg3	GTCACAAATGCCGACAACGA	209	525	297	404	283	160	263	181	174	275	259	123	202	527	202	928
ACAP1_sg4	TGCCGGAACACTGAATGCAG	476	414	687	438	546	437	551	326	345	511	545	604	503	1248	529	225
ACAP2_sg3	ACTATAGGATAATCCGACTG	910	1768	1325	1435	1267	1342	1087	1212	691	817	1120	786	990	333	976	122
ACAP2_sg4	ATATATCAGAGCAAAATATG	381	560	405	309	397	628	416	646	206	371	326	275	281	1216	329	36
ACAP2_sg1	TCCGGAGCACTCGATACACA	926	705	1178	1799	1210	1563	1203	1360	544	1269	1004	907	855	570	806	331
ACAP2_sg2	TGAACTTGGACCCTACATGA	605	941	934	389	1063	1166	1080	1599	384	383	685	537	630	116	725	241
ACAP3_sg1	CCTCGCTATAGCAACTGTCA	636	1728	915	254	829	1398	991	741	493	806	815	387	597	571	750	284
ACAP3_sg2	CTCCACTTTGGACTCATCGT	715	448	1017	599	978	827	959	450	546	534	969	533	776	682	866	137
ACAP3_sg3	CTGGATCAAGGACAAATACG	752	766	1048	509	1034	2221	1012	1040	572	522	792	369	705	1146	793	255
ACAP3_sg4	GTTCGCTGACAGCCTACAGG	1453	1544	2076	919	1711	1207	1777	1306	1107	1147	1925	1220	1535	938	1640	708
ACAT1_sg1	CTGCCTAAAAAAGATCCAAT	113	13	123	31	134	1138	120	184	35	60	117	111	97	724	72	156
ACAT1_sg2	GAAGTGAAAGAAGCATACAT	139	69	148	20	172	396	155	213	81	28	135	79	122	512	99	29
ACAT1_sg3	GAGGATCAACACCATATGGT	975	1711	1071	762	1142	1142	1135	944	664	1020	1126	604	914	530	1057	660
ACAT1_sg4	TTCTGCGCAGGATGTGATGG	817	906	936	1351	1060	996	1180	1066	536	408	962	867	784	1268	782	1193
ACAT2_sg1	CCTGTTAGACAAGCCAGTGT	279	122	304	40	297	589	251	667	136	218	266	178	235	191	270	49
ACAT2_sg2	GCAGTCCAGTCAATAGGGAT	412	585	672	324	646	722	689	830	382	449	600	529	476	566	525	2961
ACAT2_sg3	GTTCTCAAGTAAGCCAAGTG	330	49	490	210	554	520	534	909	279	247	417	499	386	367	464	119
ACAT2_sg4	TCTATGTTGCTCCCATGGCG	565	605	787	410	728	1115	754	652	421	251	685	463	521	626	573	1021
ACBD3_sg3	AAGAGAACGTCTGCAAAAGG	841	664	914	570	1063	1241	1055	567	516	937	917	1410	777	1809	821	549
ACBD3_sg4	ACATCAAAGAATCCAACCTC	289	177	380	89	415	294	454	884	201	287	347	553	305	496	307	74
ACBD3_sg1	GGGCCGCGACCGGATCCAGG	697	915	991	786	1019	1355	1024	1105	478	1185	841	1028	775	375	894	788
ACBD3_sg2	TGCGTCCCACAAAATAGAGA	247	91	293	19	328	124	319	403	171	403	278	419	217	59	249	35
ACBD4_sg3	ACCACTTATATCGTCCAATG	671	535	985	454	809	744	846	676	468	777	810	740	643	885	676	234
ACBD4_sg4	AGGTGATCCCTGACATGCCG	910	723	1076	1141	1214	1292	1066	734	616	864	909	382	888	1691	915	790
ACBD4_sg1	CAGGGAATCACAGAAAACCT	673	309	801	262	758	451	708	631	486	818	719	326	626	515	671	268
ACBD4_sg2	GTGATCGACACAGTGCCCCT	1241	2059	1838	2188	1525	1100	1444	807	863	817	1629	1041	1384	3386	1496	2603
ACBD5_sg1	ACTGGGTGATATGACCAAAG	601	259	958	933	883	1507	826	1982	529	464	832	745	735	195	758	409
ACBD5_sg2	AGCCCATTGATGAAAACTTG	984	751	1479	1928	1516	2689	1520	2227	742	1299	1405	1741	1091	2367	1129	613
ACBD5_sg3	AGGTAAAATAGTCCAACCTG	784	207	1036	1709	1084	1174	1123	1539	576	1132	1054	441	759	459	792	532
ACBD5_sg4	TGGTCATTCCAGTCAACCCA	806	864	1154	640	1131	1519	1071	1443	561	619	987	813	792	682	923	295
ACBD6_sg3	AAATATATTTGATTACTGCA	535	1591	697	1998	627	1085	639	1142	298	572	536	835	499	643	485	169
ACBD6_sg4	AGCCATCAAATCGAAAAATG	1163	2321	1517	2218	1599	4261	1683	1520	868	2124	1428	1530	1153	1217	1281	591
ACBD6_sg1	CCTCGATCTCAGGGCTATGG	1023	681	1672	447	1765	2328	1762	3655	816	1221	1394	668	1174	812	1283	360
ACBD6_sg2	TTAAAAAACTAGATCCAGGT	594	795	803	852	794	1071	812	801	451	658	714	780	671	226	611	1425
ACBD7_sg1	ACAGGGCTGCAGAAGATGTG	1357	1239	1896	1893	1982	3130	1849	2316	1028	1521	1555	1543	1462	771	1514	1013
ACBD7_sg2	CTGAAAGCAAGACCAGATGA	1235	1839	1566	1008	1687	2379	1557	2909	740	922	1267	1099	1245	752	1237	1526
ACBD7_sg3	GAGAACTGAAAGAACTCTAT	529	869	560	537	584	995	608	508	326	959	519	416	413	1390	498	263
ACBD7_sg4	GCAAAGCCAAATGGGAAGCA	774	619	1006	1308	1074	1602	1091	1039	543	2229	1033	1180	712	914	749	769
ACCS_sg3	CCCAACAGACTTCTCAAACA	393	107	519	638	571	551	608	905	259	501	412	337	418	150	440	175
ACCS_sg4	GGGGAGTATACATCACCCAG	953	602	1335	1174	1454	1666	1329	1706	734	906	1230	1217	1009	947	1150	1832
ACCS_sg1	TAGGTGGTTGTCCTGAATGG	1402	2645	1701	2112	1684	2613	1705	2471	927	1950	1604	1692	1446	3694	1335	590
ACCS_sg2	TGTGATAGCGCCATAGTAAG	1255	1429	1627	2474	1536	1961	1561	1789	704	1053	1397	1156	1178	1307	1203	790
ACCSL_sg1	AAGTGACATGAACTGCATTG	1047	1448	1599	2076	1575	2646	1501	2111	810	1384	1358	1188	1012	1223	1212	3354
ACCSL_sg2	GATCAACCTCCTACAGTCTG	1001	813	1413	432	1425	1717	1332	1713	660	1547	1170	1208	889	909	978	452
ACCSL_sg3	TCCCACGGATGGATAGGTCG	867	667	1156	1136	1089	940	1128	1304	714	1474	1002	1496	844	653	979	251
ACCSL_sg4	TCTTAGGGGAAAAAGGTCCG	558	340	885	1073	742	721	697	558	437	492	685	639	597	575	630	180
ACD_sg3	AAGCAGCGTGGCCCCGACGT	1204	1633	1763	1369	1665	1166	1759	521	864	1518	1573	884	1354	1401	1310	1066
ACD_sg4	AGATGCACAGCATTGAGCTG	1960	1048	2298	486	2167	557	2169	1743	1275	1746	2093	1255	1840	2565	1858	511
ACD_sg1	ATCCGCTGGGTGTAGCCGTG	1324	868	1770	1550	1269	2027	1329	699	851	1024	1333	1162	1324	1302	1343	1209
ACD_sg2	GCTTCTGGATGAAATGCGGG	1065	1436	1544	1042	1378	738	1470	418	835	1127	1147	568	1147	778	1158	334
ACE_sg1	GGAAAACATCTACGACATGG	497	422	688	332	748	574	659	483	272	279	543	363	456	384	551	393
ACE_sg2	GGTGTGGAACGAGTATGCCG	192	243	261	392	270	199	208	268	139	214	223	407	165	57	175	23
ACE_sg3	GTTGTAGAAGTCCCAAGCCG	951	1048	1243	410	1158	2121	1208	1414	589	424	991	978	804	429	940	733
ACE_sg4	GTTTCGTTTCGGGTAACAGG	547	224	731	124	608	1168	681	864	369	362	633	305	592	901	546	43
ACE2_sg3	AACATCTTCATGCCTATGTG	910	2446	1255	1131	1345	2547	1351	1960	688	895	1220	1774	917	1574	1011	683
ACE2_sg4	CAGGATCCTTATGTGCACAA	180	63	225	126	286	188	356	830	99	338	208	235	184	124	189	390
ACE2_sg1	CCAAAGGCGAGAGATAGTTG	1021	779	1457	645	1353	2712	1384	1889	715	1125	1218	1108	1012	707	1079	367
ACE2_sg2	TGCACAGAGAATATTCAAGG	285	609	388	208	419	355	374	1243	214	297	318	195	306	425	259	101
ACER1_sg1	CCCAGACAACGTAAATGTAG	451	235	496	369	628	524	632	1024	285	154	460	151	501	168	489	388
ACER1_sg2	GAAGACCAGGCGGATGAACT	283	128	459	183	405	652	449	445	225	331	411	242	295	278	302	223
ACER1_sg3	GGTGGCCGAGTTCTACAACA	84	13	81	11	69	61	108	618	39	31	84	72	91	54	86	0
ACER1_sg4	TGGACGAGATCGCCATCCTG	408	108	608	243	555	531	460	566	304	380	458	435	492	293	509	129
ACER2_sg1	ATACCTTCTGGGGAACCACA	214	361	331	217	295	474	261	764	134	423	294	64	193	132	194	232
ACER2_sg2	ATTCAGGGGTAGGTTCAAGG	260	134	367	267	361	885	296	476	153	707	321	261	259	121	254	45
ACER2_sg3	CATCTGACCCAAGAAACTAA	384	322	526	497	507	280	554	960	254	372	434	871	369	401	375	221
ACER2_sg4	TATCGCCGAGTTCTACAACA	501	231	603	363	644	1128	586	1050	298	531	555	561	424	425	398	540
ACER3_sg3	AAAAGAGCCGATATTCCATC	596	1732	786	372	800	1509	698	767	436	1275	592	853	505	1275	543	137
ACER3_sg4	CTCGGCGATGTACCAGGTCA	385	207	545	304	545	2035	554	640	220	355	428	568	309	331	362	325
ACER3_sg1	TAAGCCATGGATAAACCCTG	473	217	571	284	594	469	562	831	221	234	475	379	387	103	445	124
ACER3_sg2	TATTAAACTGAATAGAACTA	127	679	163	178	155	77	158	351	120	55	171	126	132	316	139	76
ACHE_sg1	GGTGTCCATGAACTACCGGG	368	254	520	57	406	486	460	454	204	41	369	211	347	402	344	511
ACHE_sg2	TATGTGGACACCCTATACCC	345	181	364	105	390	741	383	319	275	297	347	207	325	146	320	330
ACHE_sg3	TGGTGGGAATGACACAGAGC	464	516	550	333	475	469	463	311	277	912	409	487	331	76	381	53
ACHE_sg4	TGTCCTCGTCTGGATCTATG	528	81	581	455	541	670	499	468	291	198	561	406	466	591	537	273
ACIN1_sg3	CCTGGTCAAGCGGCTCAAAG	686	881	943	665	766	166	859	512	381	94	748	109	673	273	711	185
ACIN1_sg4	CGTACTCATGCCAACCCTCG	437	245	576	183	605	322	614	300	284	149	538	25	410	287	497	94
ACIN1_sg1	GAGGAATTAGCACTGGCCAA	1090	595	1690	821	1499	517	1618	594	843	344	1426	397	1167	1119	1376	413
ACIN1_sg2	TGAGGGACAAAAATCTAGGG	739	1072	1009	998	933	315	846	249	481	200	735	224	705	851	775	243
ACKR1_sg1	AGCTAGGATACCCAGGACAC	374	170	525	209	486	930	465	708	311	447	472	303	324	1033	366	33
ACKR1_sg2	CAATGGCAACAAGACAAAGA	209	229	276	204	248	432	291	458	108	128	260	212	196	269	262	132
ACKR1_sg3	CTGCACCCTGATATACAGCA	210	589	315	889	216	330	247	290	159	148	171	159	186	304	187	181
ACKR1_sg4	GAAGGAATCATTCACACCAT	536	707	749	530	746	1200	686	651	364	727	577	487	506	538	529	451
ACKR2_sg1	ATCTCAACCATCCGCCTGCG	1087	2608	1520	1356	1564	2149	1505	1622	765	1389	1261	1292	1075	2029	1111	670
ACKR2_sg2	CAGCCCATACTATGGTAGCA	1309	1323	1940	3312	1781	2995	1902	1878	844	1340	1524	1627	1236	1926	1380	1654
ACKR2_sg3	CATGCCCGCCGAAATCTGCG	1102	1446	1505	993	1350	1467	1577	2136	721	1126	1342	1518	1049	2019	1204	769
ACKR2_sg4	GGAGTGGAAGGAGAAACCCT	621	3	818	55	792	567	656	263	559	522	875	764	883	394	936	90
ACKR3_sg3	AAGACAGCGATAATGGAGAA	1016	3308	1336	1188	1432	1988	1169	2170	694	1229	1136	1111	894	1017	973	431
ACKR3_sg4	CCAACAATGAGACCTACTGC	353	139	435	87	358	401	410	617	208	109	316	152	296	560	335	557
ACKR3_sg1	GCACTGCTACATCTTGAACC	346	1257	445	2042	495	734	505	438	206	674	408	225	295	524	351	110
ACKR3_sg2	GGTCCACGCTCATGCACGTG	1373	1766	1626	2529	1824	1879	1873	2056	853	1851	1595	1718	1320	3220	1249	731
ACKR4_sg3	AGTCCCCAGCCAATCAGGAG	1083	1440	1704	1664	1836	2595	1663	2115	908	1360	1366	1469	1158	2090	1222	2269
ACKR4_sg4	ATTGATGTTCCTAGGTAGCG	1667	3967	2488	1974	2357	4085	2238	2885	1250	2195	2239	2704	1652	2074	1824	1364
ACKR4_sg1	CAATGACGAAAACTATTGTG	1260	736	1611	1834	1659	2508	1667	1929	931	2438	1547	1497	1325	3347	1435	1667
ACKR4_sg2	TGTGCTACTTTATCACAGCA	815	2327	1234	1015	1271	1890	1265	1457	635	1267	1242	1438	914	1550	947	2497
ACLY_sg1	AGAGCAATTCGAGATTACCA	192	2	296	7	273	228	222	8	116	5	195	0	180	43	214	18
ACLY_sg2	CGGTCACCTGTACACGACAG	389	113	639	108	481	18	480	7	245	1	429	2	365	69	423	52
ACLY_sg3	GACCAGCTGATCAAACGTCG	529	109	665	141	722	113	705	191	391	66	531	62	420	70	511	50
ACLY_sg4	GCCAGCGGGAGCACATCGGT	246	2	296	273	285	59	303	150	148	1	196	54	219	10	280	1
ACMSD_sg1	AGTGGTGCGAGAGAATTGCT	241	84	403	502	333	204	330	583	142	391	286	193	242	25	247	126
ACMSD_sg2	CCTCCTGGGGTAGCTCACAA	1032	1532	1191	2566	1190	2087	1299	1137	683	1814	1015	1605	959	1495	989	858
ACMSD_sg3	CGAGTGGGACCTGAACGCGC	458	607	707	798	601	781	644	533	377	664	557	163	504	524	548	189
ACMSD_sg4	CTGCAGAGGTTTGGCTACGG	243	210	378	188	349	320	350	427	152	406	297	755	217	110	237	67
ACO1_sg1	CCTGCCCCTAACATCACAGA	211	411	382	243	285	293	356	350	165	95	248	41	267	206	231	105
ACO1_sg2	CTTGGTGTCTAGGTTTGACG	404	144	622	483	659	904	603	1282	325	367	475	194	443	395	492	478
ACO1_sg3	TTATTACCCAGACAGCCTCG	383	855	580	1120	590	258	531	944	287	427	498	254	382	512	447	520
ACO1_sg4	TTGCATATGCTATTACTAAG	204	114	277	233	243	172	307	445	146	172	218	175	198	158	207	61
ACO2_sg1	ATCTTCTCCGAGAGTGTCAG	1810	261	2429	210	2079	850	2069	128	1133	193	2159	294	1670	1257	1657	395
ACO2_sg2	GTCTCAATAGGACATCAACC	773	806	1132	148	1131	352	1002	120	591	408	987	413	851	222	837	187
ACO2_sg3	GTGCAGCTACCAATTAGACC	757	119	997	297	970	230	882	125	494	18	896	37	796	222	754	206
ACO2_sg4	TCTCGGGGTTTGCGTCGTTG	25	1	84	5	45	14	47	1	27	0	51	5	39	0	46	5
ACOT1_sg2	ACAATGCCAGGAAAGGGCCC	1116	1214	1318	1874	1391	1100	1330	1378	684	747	1142	1043	869	690	1079	1802
ACOT1_sg3	AGCCCGAGAAACCCTTGGTG	347	490	492	613	434	1309	462	425	203	801	365	385	296	174	344	525
ACOT1_sg4	CTACTTGCTCAGTCATCCTG	456	1538	542	1301	580	579	575	591	252	738	468	274	426	1808	435	185
ACOT1_sg1	GGGGGAACCTTACGCTACAA	206	82	250	167	239	178	243	146	117	294	194	114	163	89	212	104
ACOT11_sg3	AGCTGAAGCAGATCACGCCG	1351	1322	1908	1980	1602	2163	1610	1275	1010	1409	1547	1008	1321	1382	1477	2600
ACOT11_sg4	ATCTGCGTCCAGGACCACAA	839	322	1249	1944	1248	2062	1084	1100	608	538	931	1487	929	885	875	638
ACOT11_sg1	GCCAACTGCGCCATTCAGGG	1137	1427	1557	2035	1462	2676	1451	2283	808	1001	1512	1325	1176	1052	1319	1372
ACOT11_sg2	GGGATACCGGAACCCCACGG	882	762	1280	673	1096	1139	1182	2155	670	673	1104	824	899	1260	942	423
ACOT12_sg1	AGCATTCAGCACAAGCATGG	224	524	274	186	285	507	294	451	182	121	250	206	253	192	301	34
ACOT12_sg2	CCACCCCATGCAAACCATCA	369	314	535	372	443	530	429	653	226	561	418	308	381	1008	415	703
ACOT12_sg3	GATGATTTCAGACGCTATCG	489	100	594	42	618	1180	552	626	360	208	522	386	535	212	547	129
ACOT12_sg4	GTAGATATGTTTAAGTTCCG	722	934	875	1771	934	719	864	550	539	1178	803	523	738	287	799	363
ACOT13_sg3	ACGTGGCTGTCAAACCGCCG	301	164	411	25	340	722	324	434	234	124	331	347	320	315	296	96
ACOT13_sg4	AGTAGATAACATATCAACAA	92	177	90	2	114	102	127	246	67	144	119	134	83	105	116	42
ACOT13_sg1	GGTGATAAAGGCCATGACCA	409	581	554	331	470	1066	523	964	240	537	380	350	352	1221	350	393
ACOT13_sg2	GTTCATATCGACACTGACTC	457	616	599	362	573	525	662	163	296	643	555	332	409	336	461	119
ACOT2_sg3	AGATCATTAGGGTTCCTGCT	1269	3827	1624	832	1421	1557	1383	1919	764	1319	1316	1630	974	721	1096	654
ACOT2_sg4	CTACTTGCTCAGTCATCCCG	1107	988	1353	1068	1582	1837	1532	1707	644	1196	1162	1479	1081	995	1080	327
ACOT2_sg1	GCTCGCCAAGAGTGTCGGCG	1299	1468	1803	987	1742	1816	1749	1413	906	1201	1462	1759	1241	1847	1250	502
ACOT2_sg2	GGTACAGCCGGGACGCTCGA	1455	2529	1885	1837	1861	3014	1906	2483	973	1912	1568	1301	1445	6450	1397	865
ACOT4_sg1	ATAATAAGCTAGAGCCAACG	269	29	254	83	358	107	288	114	179	150	435	257	355	182	372	149
ACOT4_sg2	ATGTCAATGATCCCTGGGAA	749	1432	1013	769	1102	1546	1102	1296	595	579	1009	1505	828	1202	857	675
ACOT4_sg3	CAGTTTCCATCAATGGATCT	1207	1221	1611	1848	1502	2243	1578	1743	872	1617	1451	1636	1029	1205	1122	1002
ACOT4_sg4	TCGCGGGACTCGAGCCCATG	919	1366	1292	1078	1102	1298	1157	699	605	817	1128	790	846	2145	932	351
ACOT6_sg2	ACAGGCATTGATAAGTACAG	834	592	1103	1109	1013	1173	990	1409	584	550	966	988	783	351	962	414
ACOT6_sg3	ATCATATCCTTGTAATGTAG	441	29	734	967	734	1143	631	900	332	342	665	756	546	848	600	167
ACOT6_sg4	CTGAAAGGCTACAAGCTCAT	808	1630	1206	2536	1222	1671	1424	2658	656	1322	1114	1674	824	768	853	693
ACOT6_sg1	TTGGCATGGATGATCAAAGC	840	1247	979	1043	931	1861	1057	1212	615	653	881	434	827	1113	850	443
ACOT7_sg3	AGCGCATGGAGACCAAGTGG	435	126	618	587	713	1335	718	1021	334	162	554	625	502	733	523	276
ACOT7_sg4	CAGGGGCACATACCACAGGG	308	1369	448	116	490	596	547	402	238	62	310	279	365	194	441	432
ACOT7_sg1	GCGGCCAGATGATGCCAACG	206	932	235	724	196	281	293	217	138	100	219	247	175	51	192	30
ACOT7_sg2	GTCTCCCATGTGCATCGGTG	433	205	544	492	595	1324	712	764	301	563	513	362	473	419	519	96
ACOT8_sg1	ATTACTGGGTACCGGCCAAG	497	583	759	510	730	516	752	751	355	547	470	468	495	2227	618	402
ACOT8_sg2	CCTTAAATACTGGTCAATGA	203	169	267	380	239	1015	215	302	138	321	207	191	161	262	177	67
ACOT8_sg3	TCGTGACCAAGACGCTACGG	304	514	509	514	386	332	453	375	233	693	348	727	354	343	327	1891
ACOT8_sg4	TTACTGGCTTGATCTCAATG	741	555	867	385	993	1552	960	616	445	695	897	515	706	604	787	709
ACOT9_sg3	AAGAGGAGCTCTTTAGACAA	1625	2419	2153	2129	2012	2175	2044	2872	1203	3127	1770	1536	1536	2257	1539	1739
ACOT9_sg4	CTTACCAATCTTATCCACCA	496	946	686	612	683	1745	669	746	325	329	657	722	469	665	454	442
ACOT9_sg1	GAGAAACATCTCATGTATGG	1214	2219	1670	1821	1674	2051	1688	2076	866	1411	1386	1282	1222	882	1280	907
ACOT9_sg2	TCTTCCCGACCCAGCTAACA	804	840	1035	779	1129	1489	1039	963	524	571	816	1876	720	1155	719	413
ACOX1_sg1	ACCTATCACCGGATTAACGA	347	623	337	51	352	346	398	363	173	206	325	216	327	365	274	28
ACOX1_sg2	CTGTGGTTTCCAAGCCTCGA	985	607	1328	1175	1090	1259	1276	1429	682	878	996	677	924	758	996	1245
ACOX1_sg3	GCGCCGCCGAGAGATCGGTG	632	422	939	996	759	1167	731	1022	464	197	681	336	585	582	653	518
ACOX1_sg4	TGGCATTGAAGCATGTCGGA	576	386	808	159	721	613	763	845	434	778	627	493	643	806	649	426
ACOX2_sg1	GACCATCTTCTAACCAACCC	471	131	660	520	769	624	721	1107	257	223	500	375	414	166	465	106
ACOX2_sg2	GCATAACTGATGGCCAGCTG	1283	1477	1641	3521	1584	1519	1567	1511	783	1247	1310	1648	1159	1027	1260	613
ACOX2_sg3	GTGTATCACAAACTCCTGGG	970	416	1224	2784	1087	1543	1207	913	587	940	947	487	881	677	859	511
ACOX2_sg4	TGCTGTACCGAGTTTGACGT	773	948	1035	815	1036	922	1059	1173	477	863	804	978	818	485	797	2396
ACOX3_sg1	AAGCCACGGCAGTAATACCA	369	1382	571	443	555	577	502	403	226	508	439	614	413	913	404	449
ACOX3_sg2	CCGCACGCCTCACCTTAAAG	602	1499	928	1215	886	1402	859	954	428	504	693	1383	718	3097	732	423
ACOX3_sg3	GATCCCAACTGCACATACGA	241	51	275	206	327	470	312	439	160	834	215	142	212	246	269	20
ACOX3_sg4	GCGTCAGTTTGGACCCACAG	622	582	783	669	778	685	726	702	330	388	549	381	479	1152	565	595
ACOXL_sg3	AAGCCACAGCTAATCTCGAA	244	181	333	1114	323	659	349	362	161	518	300	233	205	686	234	228
ACOXL_sg4	ACAGGAACGATGAAACAGTG	329	141	432	215	443	300	331	216	268	249	379	168	364	346	349	290
ACOXL_sg1	ATGTTTGCAATGACCGAGAG	377	661	430	364	528	811	523	483	238	233	415	361	328	233	384	215
ACOXL_sg2	TGACAAGGTTCGGATACCCA	410	452	539	176	472	817	496	373	285	465	409	225	394	260	392	78
ACP1_sg1	ACATAGTATATAATCAAATG	91	80	163	73	131	422	142	205	58	175	92	52	102	46	95	15
ACP1_sg2	ACCCAGACACACAAACAGCA	171	151	249	140	277	479	241	207	107	84	220	160	180	201	219	39
ACP1_sg3	GGAACCCCCCTGACTACCGA	1281	1143	1694	1818	1781	2444	1895	2325	822	770	1385	968	1221	2619	1339	868
ACP1_sg4	GGGGTTCCCTATCTCATACC	260	394	318	126	399	710	338	596	230	518	262	392	297	144	268	213
ACP2_sg1	ACATGGTGGCCAACGAGACA	266	120	363	58	247	388	260	338	201	219	255	435	212	87	250	289
ACP2_sg2	ACCAGTGAAGACATATCCCA	273	1069	364	250	282	525	314	391	168	324	291	99	228	260	248	18
ACP2_sg3	CACCTCTTATCACCGGCAAG	614	565	729	362	794	1336	820	1341	383	412	578	834	568	401	615	364
ACP2_sg4	TTCTGCAGCTGCTCATAACG	602	482	903	102	808	1087	870	542	388	694	784	828	661	5985	729	200
ACP5_sg1	ACCCACGGCTACAAAGCGCA	742	600	1000	703	977	933	915	1992	359	585	731	427	608	435	652	530
ACP5_sg2	CTGGACACAGTGACACTATG	1152	2741	1641	999	1503	2609	1504	1892	670	1569	1068	1212	959	827	1023	786
ACP5_sg3	GCTCGGCTATGGACCACACG	920	1059	1178	1492	1062	1633	1030	1315	562	459	961	646	850	1146	913	804
ACP5_sg4	GTACCAGGGCACTTTGCGAA	494	296	737	1774	765	1312	777	931	342	1016	557	600	445	460	537	647
ACP6_sg3	AAAAAGGTGAAGGACAGGAT	290	193	375	516	317	333	270	166	177	218	326	289	283	147	275	227
ACP6_sg4	ACAGTCACCAATCTAGCTGG	491	141	631	881	478	128	469	221	391	307	669	740	577	538	543	245
ACP6_sg1	ACCAACCTTCAACCCACAGG	274	298	343	78	328	292	282	44	206	930	316	119	260	162	308	215
ACP6_sg2	GCAGGTCGTGTTTCGACACG	539	1020	706	362	733	1296	741	1244	389	492	641	1224	553	455	591	799
ACPP_sg1	AAAGGCAGGTATAGCAACTG	918	1603	1196	1451	1155	2564	1232	1679	553	1179	941	542	842	213	866	268
ACPP_sg2	ACTCCTTGGCTAGTACACTT	664	443	801	996	1066	1420	867	1136	531	1461	712	1022	595	818	667	829
ACPP_sg3	CTACGACCCTTTATATTGTG	698	911	835	979	894	812	829	651	469	614	771	618	547	1452	658	439
ACPP_sg4	GCCATGAGGATTCCTTTATG	867	620	1270	1454	1319	2174	1285	920	646	1250	1110	1247	890	1212	886	595
ACPT_sg1	AGGCTGGTAGTGGAAGACCG	593	583	878	857	734	1088	802	1051	392	389	711	487	597	566	752	249
ACPT_sg2	TATCCTTGCAAACTTCTCCC	342	361	454	117	442	627	472	578	266	161	319	128	345	75	353	222
ACPT_sg3	TCGCCATGGCGGAATACCTG	889	487	1385	820	1221	2073	1289	923	652	1400	1023	631	1015	1167	1063	546
ACPT_sg4	TTGGATATTGGAGCCCACGT	914	1436	1171	783	1130	2302	1215	1384	586	902	1017	930	960	534	944	273
ACR_sg1	AAGCGCCCACACGAAATGGG	670	281	793	206	763	396	667	608	411	295	780	787	622	233	658	581
ACR_sg2	CCCCGACACTTACTCACACG	375	168	641	212	534	528	456	564	290	513	445	264	482	184	457	240
ACR_sg3	GAAAGCGCCTATGTGGTCGT	499	841	687	359	653	511	656	1100	415	416	711	465	476	424	616	437
ACR_sg4	TAATGTGCATGACTGGAGAC	54	0	69	86	58	18	43	2	28	40	64	9	54	2	21	0
ACRBP_sg3	AAGAAGCGTTCGTATTCGGT	1444	990	2128	2842	1887	2236	1812	2100	1158	1613	1834	1458	1607	1524	1693	1857
ACRBP_sg4	CAAACCAGGAGGCATAAGGG	1268	1828	1633	1589	1608	2729	1539	1895	930	1547	1450	2153	1326	974	1307	1341
ACRBP_sg1	GACTCTACTTCTCGTACCCG	522	580	793	173	827	905	819	491	401	466	687	387	608	603	655	313
ACRBP_sg2	GGTGCTGTGCTATTCGATCG	1252	1576	1670	1912	1551	2337	1570	2371	818	1285	1457	2267	1268	1496	1382	807
ACRC_sg1	AAACTATTGTGGAGCCACCG	768	2218	955	711	973	703	907	1245	428	579	793	771	642	804	750	740
ACRC_sg2	CAAACCACCAAGTGATCCTG	566	1739	883	789	810	1650	855	1132	435	698	631	882	683	185	685	242
ACRC_sg3	GCATCCTTAATGTCCAGTCA	455	2604	651	615	697	2453	704	548	327	437	621	741	429	748	507	1658
ACRC_sg4	TTATTGGAAATAAACAGCGA	232	102	226	225	163	188	247	307	87	405	130	47	153	99	156	41
ACRV1_sg1	CCTGACTCAAGCTCACTCAA	141	85	253	79	205	264	248	388	97	178	192	70	131	170	193	214
ACRV1_sg2	GCTGAAGGTGAGCATACTGT	645	982	953	1059	889	1717	795	1139	487	334	766	981	596	403	607	164
ACRV1_sg3	TGGTTCAAGCAAGCACACTG	410	360	551	378	623	1613	571	895	305	143	467	329	438	1257	396	179
ACRV1_sg4	TTCAGGTGAGCACGCTTCAG	434	1063	652	924	613	804	562	562	309	511	464	509	444	792	406	69
ACSBG1_sg3	GAAGGTGAATAATGCCCAGT	1439	955	2088	974	1866	1237	1673	1585	1053	1136	1767	1283	1500	646	1591	1375
ACSBG1_sg4	GGAGCCCACATCACACATGG	738	746	836	488	847	924	833	924	443	851	702	458	676	608	733	236
ACSBG1_sg1	TCAAAAGAACTTCTATGGAG	399	975	465	33	477	414	460	511	262	203	478	250	430	182	467	554
ACSBG1_sg2	TGTGCATCGGATGTTCTACG	560	632	770	750	694	1290	653	663	390	263	690	466	531	358	552	564
ACSBG2_sg3	AAATTCAGGGATGGTCATCG	636	734	917	716	958	981	819	1228	468	496	842	848	677	716	815	982
ACSBG2_sg4	ACACGAGAGTCTTAGCCATG	1076	724	1277	1729	1190	788	1332	947	716	1971	1310	1096	989	1379	964	1259
ACSBG2_sg1	GGGACCACAGGCATACCCAA	591	203	730	455	774	1015	840	908	392	638	693	493	577	1398	618	566
ACSBG2_sg2	TCCATGAAATCATCCCACTG	672	416	909	159	856	338	821	564	439	375	640	339	730	1363	651	309
ACSF2_sg3	ACGTAGCTGAGGCCTCCGAT	1500	1886	1858	1105	1701	2387	1691	1320	1055	1698	1735	1271	1422	1282	1387	465
ACSF2_sg4	ATGGCTCGGATCAACTCTGG	602	326	761	311	604	743	712	505	381	425	674	348	633	573	678	141
ACSF2_sg1	CGTGGGGGTACCATACAGGA	400	774	477	21	448	484	555	343	301	482	427	312	405	162	417	176
ACSF2_sg2	GTCTTCATGGAGGACGACCA	549	1206	810	773	685	1127	792	655	464	431	665	489	615	585	546	336
ACSF3_sg1	CCATGATCATCTACACCAGT	422	532	518	239	507	806	493	149	300	336	425	382	411	330	453	444
ACSF3_sg2	GCAGCGCGTTGACCACACCA	720	2098	919	1033	915	1422	892	590	491	810	695	539	710	719	758	199
ACSF3_sg3	TAACGATGCCTCCTACGTCG	1209	4183	1710	3392	1696	3480	1689	1645	723	1329	1231	1740	1108	1930	1139	1219
ACSF3_sg4	TCTTAAGTTCTGAAACGCCG	294	335	473	910	451	1253	467	1106	246	600	388	331	372	873	368	774
ACSL1_sg1	ATCACGTACATAGTCAACAA	184	87	286	114	290	316	282	276	187	599	226	341	215	165	178	153
ACSL1_sg2	CAAGAGCCATCGCTTCAGCG	364	927	507	608	476	873	459	358	216	401	448	229	309	799	369	569
ACSL1_sg3	GATGCCAATGAACTGATCTG	619	340	783	835	737	1177	702	785	475	793	638	815	650	621	608	322
ACSL1_sg4	GTTTCCGAGAGCCTAAACAA	415	121	469	585	560	777	516	503	317	661	495	396	395	417	446	476
ACSL3_sg1	ATGATTACTGCAATATCTGA	250	264	387	384	283	219	419	391	153	198	243	132	278	243	265	193
ACSL3_sg2	GAAAGTTCGAAGCTTGCTAG	968	1479	1605	749	1452	2480	1393	1282	692	536	1074	522	1018	877	1005	571
ACSL3_sg3	GTGGTGAAGAGTAACCAATG	602	111	597	1073	660	456	733	563	415	459	615	321	502	861	543	552
ACSL3_sg4	TATCTAAAGTATCACATCCA	599	318	738	550	848	1129	781	1225	382	281	716	328	600	825	709	1726
ACSL4_sg1	AAGCCCACTTCAGACAAACC	654	1512	879	913	843	1021	872	648	479	498	744	522	720	1574	702	456
ACSL4_sg2	ACCTGGTCAGAGAGTGTAAG	1264	2121	1800	2079	1585	605	1749	1532	854	982	1641	1058	1277	1168	1375	833
ACSL4_sg3	GCATCATCACTCCCTTAGGT	663	800	988	1295	880	295	930	793	472	428	806	260	730	609	763	104
ACSL4_sg4	GTGTGTCTGAGGAGATAGCG	1040	1422	1364	737	1244	863	1238	572	715	826	1180	467	1085	1378	1036	530
ACSL5_sg3	CAGAGTTGGATTCTTCCAAG	1026	1156	1589	1850	1439	2638	1513	2133	792	1179	1113	913	1020	681	1119	275
ACSL5_sg4	CTTATCCCTATATGATGCTG	479	470	599	723	623	972	611	1651	264	777	465	393	397	451	454	219
ACSL5_sg1	CTTGTTGACAATATGTACGA	549	491	833	677	756	802	812	906	433	787	682	629	623	1338	670	319
ACSL5_sg2	TCTGATAGAGCAGAGTACCT	873	1019	1233	1542	1266	1716	1178	2468	698	810	1248	554	954	795	962	389
ACSL6_sg3	CTGAGATGCTAAGCCCACGG	977	1244	1405	969	1226	1351	1221	1130	661	1193	1189	1065	1046	399	1111	521
ACSL6_sg4	GATGCTCACCCATGGGAACG	1594	1666	2063	2004	2074	3525	2144	1873	1069	2003	1728	1609	1575	698	1587	720
ACSL6_sg1	GTCTCCACAGTGGATCATTG	1388	1741	1842	1617	1780	2483	1616	1530	851	1668	1566	1667	1399	1014	1431	401
ACSL6_sg2	TCTGTCGTCTATTGCCACGG	940	400	1320	826	1209	1570	1314	978	666	1194	1043	664	965	376	1044	270
ACSM1_sg1	CAAGGTCTTTGACTTAACAC	122	142	145	100	234	335	198	135	101	30	164	35	155	93	169	69
ACSM1_sg2	CCCCCCAAAAGTGGTTAATG	376	826	511	298	417	612	401	694	239	506	419	369	300	287	274	669
ACSM1_sg3	CGCTGTCCATGGTTCTACCA	340	245	570	141	519	1812	480	823	206	386	393	158	341	207	417	55
ACSM1_sg4	GCACTGCTATACTGGCGGGG	520	622	668	390	735	629	678	604	320	408	560	361	573	377	535	276
ACSM2A_sg1	ACAGGCTCCCGAGAGGACGT	479	357	676	127	530	289	575	592	316	142	558	55	531	243	509	439
ACSM2A_sg2	GTGCATGCTCCTAATGCCCA	502	1378	662	893	680	833	751	823	363	799	581	337	470	979	591	197
ACSM2A_sg3	TGACGCAGTTCTGTAGATGG	576	1355	650	580	673	1046	652	675	358	419	614	446	562	758	621	236
ACSM2A_sg4	TGTCTGAGAAAAGCTGTGAT	409	996	571	443	601	469	541	926	286	473	387	224	426	520	353	200
ACSM2B_sg1	ATGTGGACCATATCAGACAC	431	156	638	271	530	875	488	670	146	43	309	208	434	967	468	90
ACSM2B_sg2	GAAGGGACTCCCCTCCAGCG	360	966	612	612	531	797	581	413	258	308	432	492	348	976	400	173
ACSM2B_sg3	TGTCTGAGAAAAGCTGCGAT	207	397	406	569	342	687	244	529	130	249	203	101	189	870	209	1097
ACSM2B_sg4	TTACCTTTAGAATAACCAGT	124	228	154	218	135	110	145	119	72	0	115	99	144	25	128	18
ACSM3_sg1	ATTTCTGTTGATCCACCAGA	335	778	426	846	409	536	479	397	174	510	387	390	281	162	302	152
ACSM3_sg2	GAAGCCTGTTCCCTACAAAG	662	1436	851	246	789	568	854	492	470	105	761	159	755	528	819	171
ACSM3_sg3	TGAAACAGGACTTCAAACTG	623	440	1006	469	816	953	725	1154	355	267	607	248	708	994	643	263
ACSM3_sg4	TGCAACAGCGTCTACTGCTG	827	2069	1128	1282	1079	958	1170	1063	622	667	938	469	797	1005	813	309
ACSM4_sg1	AGAGGGTGAACCCAATGCCG	779	1391	1102	1065	1033	1619	997	1581	518	639	1060	787	794	914	913	1275
ACSM4_sg2	CACGAGCATCCGGTACACAG	130	54	172	428	171	164	146	113	71	103	125	54	121	66	115	58
ACSM4_sg3	CATTCGATGCACAAAAACAC	158	496	230	134	196	363	199	147	92	162	129	191	109	130	150	194
ACSM4_sg4	TACAATGGACTCCACCGCTG	703	566	976	1261	880	1476	892	1163	531	871	852	911	622	540	707	740
ACSM5_sg3	ATAACTTTGGCATCAACTCG	550	1890	796	978	836	1021	875	759	344	474	569	488	498	532	559	152
ACSM5_sg4	CTTTACCAGCGGAACCACCG	292	556	352	635	349	394	365	264	170	106	257	90	258	394	287	44
ACSM5_sg1	GTGGAAACACCAGACTGGTG	558	1307	830	549	872	1171	786	719	379	558	658	500	597	1134	556	298
ACSM5_sg2	TGGTCAGTGTGGCTTGCATG	552	389	838	487	783	1779	722	581	346	782	575	292	575	222	582	219
ACSM6_sg1	CAGGGATAAAGATCCACCAA	374	369	517	649	456	416	427	643	226	604	388	390	319	122	386	76
ACSM6_sg2	CCTGCCTAGGACGGACTCAG	662	935	908	1162	882	986	838	881	477	500	750	590	707	5862	691	436
ACSM6_sg3	TGTCAGATAAGAGCTATGAT	377	385	537	614	565	854	504	672	318	575	451	425	427	3046	501	117
ACSM6_sg4	TTTGCAGATAGAGTGGTGAT	671	1553	892	1738	915	2099	933	1616	385	658	718	583	659	717	658	1196
ACSS1_sg3	ACCAGCATTGGGATAAACTG	257	425	413	305	407	974	429	910	169	176	290	406	289	357	305	295
ACSS1_sg4	CAGACAACAAGGTCCACATG	355	203	458	483	541	568	574	342	298	181	472	315	372	340	377	192
ACSS1_sg1	GATCAAAGCAACGCTCTCGG	714	405	1015	2482	945	1113	951	781	444	399	792	348	771	381	738	326
ACSS1_sg2	GCTGAAATACGGTGATGCCT	329	427	542	523	451	301	456	361	216	560	337	287	331	807	347	116
ACSS2_sg3	CAGGAAGGGGAGTCAACATG	331	251	477	585	343	512	439	893	195	273	346	191	340	158	426	830
ACSS2_sg4	CAGTGGCCCATAGGTGACGT	1328	759	1847	1478	1860	1997	1770	2537	920	915	1447	1348	1504	1937	1591	494
ACSS2_sg1	GCATTGTGGTCAAGCACCTG	472	103	647	91	542	507	564	627	290	273	465	284	410	679	491	1678
ACSS2_sg2	GGAACCAAGGGATTGACTTG	1755	1655	2393	2151	2229	3403	2163	2389	1238	2886	2184	1082	1876	1159	1989	1164
ACSS3_sg3	ACATGGTATACATCGCCTGT	781	873	1102	1700	980	1476	967	656	520	993	873	769	789	1146	779	1549
ACSS3_sg4	CCGGGACCACTAAAGCCCTG	549	367	721	656	748	808	715	864	317	831	532	670	474	297	545	192
ACSS3_sg1	CTTGTACCAGCTGATCTGCT	443	760	582	348	523	671	499	1034	242	653	376	312	405	845	343	298
ACSS3_sg2	GGTGTGATTAGGCCCACTGG	364	522	592	966	576	629	498	800	313	358	488	661	481	598	527	819
ACTA1_sg1	CTTCTACAACGAGCTTCGCG	229	219	337	422	273	224	325	335	180	67	280	317	249	118	232	78
ACTA1_sg2	GGGTCAGAAAGATTCCTACG	370	727	416	276	382	818	409	741	204	113	358	294	304	410	323	317
ACTA1_sg3	GGTGAAAGCCGGCTTCGCCG	300	713	403	252	370	340	387	404	232	797	334	97	345	649	325	381
ACTA1_sg4	TCAGGTAGTCGGTGAGATCG	798	662	1101	881	1126	1327	1135	877	533	568	960	1052	839	1146	918	1557
ACTA2_sg1	CATGTATGTGGCTATCCAGG	444	504	610	415	502	1197	627	900	269	619	488	369	413	454	389	192
ACTA2_sg2	GAAGCTCATTGTAGAAAGAG	492	391	701	340	641	569	540	759	358	1006	552	326	447	1202	446	881
ACTA2_sg3	GACGTCCCAGACATCAGGTG	438	123	675	1024	664	1711	620	476	269	325	547	182	466	1342	484	961
ACTA2_sg4	GGCCTCACCAGTAGTAACGA	432	279	621	323	568	894	560	628	312	585	474	407	452	231	463	264
ACTB_sg1	AAGAGCTACGAGCTGCCTGA	713	88	924	48	777	117	849	168	480	117	722	174	636	144	685	141
ACTB_sg2	CGTACAGGGATAGCACAGCC	454	121	543	80	485	70	511	71	210	157	460	160	420	63	368	40
ACTB_sg3	GGATTCCTATGTGGGCGACG	656	86	938	195	887	309	752	116	433	127	799	100	746	272	803	87
ACTB_sg4	TCACCTGGGTCATCTTCTCG	919	46	1122	477	1143	58	1087	97	657	271	1094	257	965	104	1027	59
ACTBL2_sg1	GAGGACGCCCTATCATGGAG	316	83	403	147	299	208	240	98	192	272	366	297	288	99	352	58
ACTBL2_sg2	GGAGCTATGAACTTCCTGAT	535	148	591	460	622	1083	639	505	345	875	521	603	409	627	548	785
ACTBL2_sg3	GGAGCTCATTGTAGAATGTG	545	481	683	724	640	679	581	566	305	566	514	590	480	346	497	429
ACTBL2_sg4	TGTCCCTCTATGCCTCAGGA	494	304	677	593	565	822	606	755	403	515	637	617	499	339	563	461
ACTC1_sg1	CGATGGACGGGAAGACAGCG	699	2039	892	1178	849	1591	854	669	474	610	810	668	754	663	676	1220
ACTC1_sg2	CTGGGCTTCATCACCTACGT	392	214	533	520	526	952	511	705	240	222	384	354	356	124	428	214
ACTC1_sg3	GGTACGGCCAGAAGCATACA	895	1750	1148	1512	1112	917	1143	1905	700	772	981	759	776	705	846	438
ACTC1_sg4	TCTTCATGAGGTAGTCAGTG	776	1010	969	864	934	924	888	882	506	462	846	848	734	550	701	348
ACTG1_sg1	AGCTGTAGCCTCGCTCAGTG	1219	1989	1323	2410	1641	2269	1635	2034	515	282	1032	309	982	393	970	666
ACTG1_sg2	ATGGAAGGAAACACGGCTCG	432	617	625	394	537	639	561	819	338	81	526	85	450	321	447	53
ACTG1_sg3	CAACAGAGAGAAGATGACTC	379	512	506	519	454	1504	414	270	233	159	402	181	425	26	418	15
ACTG1_sg4	CTTCTACAACGAGCTGCGCG	332	368	369	441	401	644	382	139	147	120	314	63	323	101	311	296
ACTG2_sg1	AGAGCTATGAGCTGCCAGAT	1208	1500	1554	2217	1451	1769	1539	2015	875	1364	1512	1738	1162	1458	1273	580
ACTG2_sg2	CTGGATACCTGTGGTCACAA	1000	452	1308	1069	1350	1027	1533	1185	708	833	1201	1462	986	948	1072	751
ACTG2_sg3	TGAATCCAGGACGATGCCTG	2061	2085	2878	3409	2497	3867	2575	2042	1676	2506	2663	3481	2159	3541	2234	1248
ACTG2_sg4	TGATGATGCCGTGTTCAATG	1255	2855	1461	1571	1523	1325	1417	2241	880	1171	1419	1696	1204	2151	1308	950
ACTL10_sg1	AGAAGATGCCCAAAACGCTG	285	151	442	150	404	513	387	468	140	109	303	205	259	121	277	249
ACTL10_sg2	AGATGTGTGATGGCCTTGCG	1204	1587	1624	966	1549	1766	1681	1859	813	1190	1365	1219	1225	1208	1308	381
ACTL10_sg3	CACGCCACGCCCATCTACGC	419	551	503	487	546	786	613	469	279	371	398	514	327	542	412	460
ACTL10_sg4	GGCCACCTTCCGACTGAACG	999	1403	1315	1476	1261	2406	1184	857	647	1404	954	787	858	1252	840	423
ACTL6A_sg1	ACCACCATACCAATAGCTGT	1044	64	1276	153	1391	900	1358	578	719	294	1214	524	1141	642	1086	1178
ACTL6A_sg2	ACTGCAATTCCAGTCCACGA	531	2	780	137	938	116	942	70	380	88	602	0	795	28	790	117
ACTL6A_sg3	AGAAGTTGCCTCAGGTTACG	2637	613	3413	1011	3376	1065	3166	1169	1754	2056	2929	2578	2438	2727	2472	4695
ACTL6A_sg4	TGTTCCGAGGGAGAATATGG	522	16	621	16	694	48	748	68	400	57	631	33	563	226	598	144
ACTL6B_sg3	AGTGGAACACACGGGCCAAG	271	292	456	338	394	385	355	405	224	160	354	383	317	90	306	117
ACTL6B_sg4	ATGCCAGCTTTGCAAACGGG	1242	2528	1758	1460	1622	2787	1764	1951	1048	1036	1701	1573	1367	1826	1442	1095
ACTL6B_sg1	CACTCACTGTTCATCGTAGG	667	274	863	273	884	1324	799	586	444	407	716	549	620	1720	591	462
ACTL6B_sg2	TTGGCTGCGATCATGTAAGG	538	1138	661	294	623	542	609	780	411	259	629	420	595	271	618	3587
ACTL7A_sg3	ATCGCAAGGAGACATTCGTG	1386	1877	1837	1084	1846	2775	1883	1817	930	1699	1411	1663	1528	772	1468	215
ACTL7A_sg4	GGGCCATGGCGTGTCCTACG	1776	2129	2266	4190	2130	3700	1860	3350	1114	2395	1789	1960	1464	2370	1533	750
ACTL7A_sg1	GTGGCTCTGAACTCGTATGG	1687	1041	2290	2006	2076	3037	2199	1535	1278	1064	2140	1839	1980	2244	1925	926
ACTL7A_sg2	GTTGTTGAGATCTTGTGGGT	360	402	467	756	456	841	501	356	276	615	408	306	381	1719	368	141
ACTL7B_sg3	ACTCCTACGGCAAGACCTCG	493	221	765	559	711	1440	678	745	394	1006	667	400	566	288	547	234
ACTL7B_sg4	AGCCGCGCCGACTACGCTGG	423	837	553	677	470	398	526	427	268	320	484	300	369	377	512	268
ACTL7B_sg1	CAAGAAGAAGTGCTGCTATG	1159	2936	1685	1707	1753	2926	1444	1741	930	1392	1552	1495	1197	1383	1263	1971
ACTL7B_sg2	CGTGGGCAAACGCTGCCCCG	667	1368	840	1231	863	1541	884	1479	453	1010	867	879	648	877	708	1275
ACTL8_sg3	CTGGTGGAAAGGCTGCACGC	1118	5095	1485	1300	1385	1809	1277	1489	677	716	1140	762	1008	1565	1109	1166
ACTL8_sg4	GAGACTCTTGAGGAGATAGG	1486	2223	2205	1110	1897	2460	2087	2493	1066	2050	1976	1295	1615	2056	1674	1303
ACTL8_sg1	TGTCTCCGTGATGATCACAG	902	417	1151	1229	1022	1764	1149	1222	581	534	1006	332	902	607	922	226
ACTL8_sg2	TTTAGCTACCCCATCGAGCG	1187	2354	1594	1163	1488	1406	1556	1333	810	1272	1330	1310	1160	1672	1138	506
ACTL9_sg1	CAGCCCGCTGACACGACCGT	801	231	1085	389	1069	1398	1110	1432	579	723	805	535	776	646	777	280
ACTL9_sg2	CCCAAACCCCAGTCCCAACG	322	619	463	411	510	803	436	524	238	190	340	250	309	270	381	46
ACTL9_sg3	GCTGCCACCAAAGACCGGCG	200	442	230	165	200	185	215	346	123	95	210	24	244	249	273	332
ACTL9_sg4	TAAGCACCACTATTGCTACG	576	1761	796	1315	777	1026	779	864	411	685	687	731	566	599	559	872
ACTN1_sg1	CAGGACATCAACAATGCCTG	356	445	443	270	328	259	386	375	197	306	346	652	313	257	343	102
ACTN1_sg2	GCAGGGCCTTGATCTCCGAG	1417	1697	1958	1621	1814	2270	1787	1612	1088	2013	1677	1578	1509	3247	1498	788
ACTN1_sg3	GGATCCGCCGCACAATCCCG	330	1529	396	539	385	596	395	677	135	151	252	261	284	481	275	334
ACTN1_sg4	GGCCCTAACTCAGAAGCGAA	467	1201	715	741	597	980	606	580	328	689	566	467	503	268	518	162
ACTN2_sg1	AGGACTTCCGGGATTACCGC	316	165	373	289	428	405	413	377	168	444	343	230	350	441	434	80
ACTN2_sg2	CCAGGTTAATATTTCCTATG	401	477	507	192	493	699	509	496	305	591	443	979	395	264	395	537
ACTN2_sg3	CGAGTCGGCGTCGCTGACAG	467	458	578	124	503	737	457	756	238	511	426	396	357	273	366	270
ACTN2_sg4	TGATGGTCCAGATCATACCC	550	1169	716	437	824	1015	840	698	405	1508	573	663	606	668	611	220
ACTN3_sg1	CAGTGAGCTGGACTACCACG	1098	1327	1542	1064	1275	1898	1347	1445	746	939	1306	1287	1087	1448	1230	1130
ACTN3_sg2	CCATGGCTGGAGAACCGTGT	300	212	406	157	368	907	349	291	173	144	259	370	246	58	311	315
ACTN3_sg3	GTCCAGGGCCTTGTTAACGT	464	189	557	65	509	765	464	284	223	749	407	282	404	545	404	106
ACTN3_sg4	TGCAACTGGAGTTTGCCCGG	350	502	481	241	304	162	423	225	256	114	337	251	337	236	331	75
ACTN4_sg1	ACAGATCGAGAACATTGATG	394	74	523	270	634	1005	609	516	285	205	451	488	470	79	489	186
ACTN4_sg2	ACTCCCACAATGTCAACACC	688	229	803	1208	830	1429	862	1023	433	444	649	235	689	412	677	308
ACTN4_sg3	GTTCATCGTCCATACCATCG	440	364	551	276	500	470	540	566	306	267	564	282	455	370	522	166
ACTN4_sg4	TGGGCGGCTTGTGCACACGC	473	134	536	197	636	527	467	309	289	219	447	252	497	504	505	44
ACTR10_sg3	AAAAAGATATGGGTAACACC	401	202	591	131	554	134	494	57	209	55	404	110	398	353	401	400
ACTR10_sg4	AATGAATTTACCCATCACTG	611	56	895	6	781	280	805	124	327	65	529	37	603	197	615	149
ACTR10_sg1	AATGGATAGTCAACATTTGG	527	2	706	27	699	90	634	30	360	31	610	158	553	192	608	483
ACTR10_sg2	ATTCGATAATCACAACTCGG	163	2	274	4	244	2	283	30	137	46	195	22	220	74	227	67
ACTR1A_sg1	AGTCGTAGCCCTCCTTACGC	386	57	530	17	525	386	456	110	303	90	480	35	460	72	471	36
ACTR1A_sg2	CGCTACAGGCAGGACCACAG	330	57	410	36	444	99	469	140	194	38	439	231	328	82	327	39
ACTR1A_sg3	GAAGGTCTCGAAGAAAACTT	541	41	721	76	639	255	647	152	330	119	566	102	564	100	610	7
ACTR1A_sg4	TGACACGAACGTGCTTGGGT	1216	169	1731	270	1451	486	1356	287	826	299	1282	147	1216	1186	1214	136
ACTR1B_sg1	CTTCATCGGACCAAAAGCAG	199	20	288	104	263	266	244	263	107	63	254	363	205	48	214	11
ACTR1B_sg2	GCATCCTGTGCTCCTCACGG	346	484	474	344	425	595	581	432	237	196	421	165	336	314	403	222
ACTR1B_sg3	GGTTGTCCGGACAATCAAAG	483	387	570	219	537	456	598	616	327	223	485	338	412	580	495	171
ACTR1B_sg4	TCCGTCCTAACAGTGTCGGG	585	836	861	560	663	1123	672	431	330	317	588	172	583	422	615	226
ACTR2_sg1	ACTGGTGTAGTGGTAGACTC	1317	188	1629	112	1328	148	1292	32	828	26	1360	115	1431	1565	1487	187
ACTR2_sg2	ATCCTCGCAACAGAAGTAGC	1343	1297	1666	992	1717	1075	1669	1635	701	749	1238	1592	1128	1008	1166	1475
ACTR2_sg3	GGACGTATCATCAAAGTTGG	1246	317	1558	286	1310	43	1219	100	748	52	1207	137	1224	229	1288	198
ACTR2_sg4	GGATGACATGAAACACCTGT	605	67	752	50	683	32	624	8	285	6	600	105	656	124	714	176
ACTR3_sg1	ACCGGTACGGTAATAGACAG	943	741	1259	408	1113	73	1168	13	674	199	1097	59	1116	563	1186	428
ACTR3_sg2	ATTAAGGAGTCAGCAAAAGT	620	169	891	244	833	156	877	368	440	335	772	630	779	796	762	334
ACTR3_sg3	CCCAATCTTCAACTATACCA	222	132	299	99	268	26	279	8	167	13	232	42	202	222	293	59
ACTR3_sg4	TTAACAAGTATGATACAGAT	256	353	357	148	412	212	429	111	239	253	363	225	296	104	324	65
ACTR3B_sg3	AGGTAGTTGACCAAGCTCAA	671	587	850	995	899	1517	877	1062	468	669	828	1150	647	1072	687	736
ACTR3B_sg4	TACTGTTTGATCCACTTCCG	457	257	587	100	677	627	686	539	271	194	405	208	460	440	503	60
ACTR3B_sg1	TGGGTGAACGTACGTTAACG	972	1242	1194	2649	1108	2230	1262	1553	730	672	1172	767	927	1009	970	379
ACTR3B_sg2	TTTGAATCATTTAACGTACC	406	663	477	752	448	1130	432	612	273	253	428	669	373	324	341	1001
ACTR3C_sg2	CATTTGCCCCGATATAGTCA	225	201	294	238	330	946	322	274	117	243	254	88	211	447	273	39
ACTR3C_sg3	GCTTACCACTGGGATAACAT	80	73	126	2	123	89	94	9	47	40	149	115	103	47	87	9
ACTR3C_sg4	TACTGTTTGATCCACTTCTG	312	410	388	427	463	653	380	507	219	304	262	170	279	197	277	255
ACTR3C_sg1	TGGGTGAACGTACATTAACG	1196	1045	1658	1110	1700	2081	1675	1525	915	2048	1409	1248	1209	1012	1354	1766
ACTR5_sg3	CGGGACACGCCCAGCCAGCG	644	350	845	417	907	1416	830	1213	388	372	684	249	538	465	581	507
ACTR5_sg4	TCATTTGCCGTGAATACAGT	327	14	498	13	473	425	442	339	199	132	370	230	325	1174	329	338
ACTR5_sg1	TGAGCACAGCTACATCGCTG	532	87	723	18	850	419	875	666	337	115	670	14	549	126	619	116
ACTR5_sg2	TGGGTAAAACATGCGTACAC	315	74	396	202	444	341	534	449	181	20	311	74	278	80	286	65
ACTR6_sg3	AGATGTATGCTATGTGTCTC	569	1387	728	670	591	1876	630	533	413	880	612	628	504	566	608	205
ACTR6_sg4	ATAATTCGGAAGGATTATCT	306	656	385	1106	379	352	335	258	156	374	292	272	323	406	272	723
ACTR6_sg1	CTCCCCTTGCAGGATAAATG	532	65	561	33	677	170	547	67	350	447	429	434	435	252	409	170
ACTR6_sg2	GGATGTAAAAGAGTCCAGAA	212	4	277	50	280	33	286	40	163	10	227	1	206	13	206	2
ACTR8_sg1	AGCCAACTGTCCTTGTATAG	563	466	634	240	785	293	712	480	323	34	496	42	447	1957	435	121
ACTR8_sg2	CAACGATTCCAAAAGTTGCG	741	758	988	692	1104	2346	1121	1903	564	1485	882	1478	834	4425	747	893
ACTR8_sg3	CACGTGTATTGTAGACGTTG	1318	1336	1709	170	1839	1591	1844	642	935	305	1521	443	1258	4800	1347	339
ACTR8_sg4	CTTCTCCTACTAAATACTCA	276	59	317	53	388	418	401	132	186	114	283	113	299	975	284	119
ACTRT1_sg1	ACGGAGCTGATGACATGGCG	440	175	538	661	518	213	505	712	260	686	433	410	400	967	327	165
ACTRT1_sg2	GGTAACAGGATGGGATGACA	625	322	762	509	803	1024	820	597	384	710	608	931	635	726	544	513
ACTRT1_sg3	TGATTAGACAGGTAGAAACC	243	543	385	299	375	319	382	289	230	243	332	452	266	148	303	298
ACTRT1_sg4	TTAATCAGAAGTACTTCGTG	426	827	706	440	637	695	596	725	214	590	486	450	466	564	482	346
ACTRT2_sg1	CGCAGTCACCAAGCTCCACG	724	527	1120	466	920	1202	1125	860	481	575	866	499	795	2513	844	854
ACTRT2_sg2	CGTGCCCGCTTTCTACCTGT	776	897	992	951	942	1932	880	1005	414	718	807	694	646	669	815	766
ACTRT2_sg3	GAATTTCAGGTGCCCCACGA	426	454	596	333	597	410	634	291	315	158	463	324	451	419	486	284
ACTRT2_sg4	GATCAGGCCACGCTCGAAAG	900	624	1374	1376	1263	1615	1210	990	653	645	1079	461	971	2294	1055	435
ACTRT3_sg3	AATGTTCGGGTAGATAAACT	333	2207	460	380	429	843	438	360	240	348	396	469	279	163	329	340
ACTRT3_sg4	CACTGAGCAACATGATACCA	306	366	391	424	437	876	340	481	230	270	339	291	357	127	332	1111
ACTRT3_sg1	GGCGGGCTAGAACTCTGCGT	303	291	314	414	406	456	355	433	251	234	470	150	355	95	355	21
ACTRT3_sg2	TGTGGCAATGAACTACGAAG	159	43	201	253	214	287	197	103	83	176	190	156	145	42	173	40
ACVR1_sg1	ATTACACTGTTGGAGTGTGT	746	432	921	561	977	797	1169	1260	472	43	807	31	798	442	749	644
ACVR1_sg2	CCATGACTTCTCATCACGGG	513	795	703	361	807	959	808	1059	315	52	524	59	548	329	593	516
ACVR1_sg3	CTGGTGTAACAGGAACATCA	312	267	374	298	408	561	472	936	180	327	303	41	291	221	277	164
ACVR1_sg4	GCCATCGTTGATGCTCAGTG	517	568	686	240	670	913	753	646	363	8	508	25	526	97	486	30
ACVR1B_sg1	AAGAGATTATTGGCAAGGGT	209	113	265	169	273	158	240	194	93	500	240	249	190	181	229	13
ACVR1B_sg2	ACTTGACTCAGGTCACCTCA	552	1144	761	851	681	2283	789	760	332	639	473	799	518	862	577	415
ACVR1B_sg3	CCGGTTCAGATAATCAAACA	214	150	372	720	347	476	314	655	152	1084	271	390	261	153	248	66
ACVR1B_sg4	CTACACGTGTGAGACAGATG	262	33	270	7	227	351	258	332	168	153	260	300	216	193	203	13
ACVR1C_sg1	ATTGTCCTTTGAACCAACAG	426	1433	582	474	666	1159	679	316	307	745	537	491	431	452	450	166
ACVR1C_sg2	CCAAGATCTTTCATCTCTGG	721	236	853	706	950	1790	1004	1672	455	607	835	365	770	213	711	301
ACVR1C_sg3	CTGGCGCTCTCAATTGCTAG	667	792	972	843	904	975	936	2006	385	805	549	697	601	878	612	740
ACVR1C_sg4	TGTAGGAGCACTGTCGACCC	405	384	582	349	511	655	469	1201	252	479	475	157	386	419	386	480
ACVR2A_sg1	AGTGGTTTCAAACCTAGTAA	672	587	956	458	836	1396	973	762	509	834	740	477	753	467	676	401
ACVR2A_sg2	ATTGCAGAAACCATGGCTAG	584	311	673	696	750	1247	762	1418	359	1142	610	827	531	1153	566	251
ACVR2A_sg3	CCAAAGATCCACATCAACAC	97	177	214	39	189	134	200	197	88	142	157	162	156	51	150	26
ACVR2A_sg4	CCAGTTGCTTAACGAATATG	1015	1589	1321	988	1464	2200	1393	1719	651	1145	1244	820	1078	2099	1009	373
ACVR2B_sg1	ACAAGCCGTCTATTGCCCAC	611	964	718	1010	782	989	668	915	342	750	583	342	561	493	598	461
ACVR2B_sg2	ATGACTTCAACTGCTACGAT	292	1952	487	726	438	558	447	361	166	211	384	318	342	404	274	169
ACVR2B_sg3	ATGTCCACATGACCGTAGGG	502	595	720	210	654	529	671	682	311	536	556	193	504	1339	553	364
ACVR2B_sg4	CTGGAGCGCACCAACCAGAG	233	243	298	299	300	713	326	536	184	751	254	299	246	645	236	742
ACVRL1_sg1	AGGCACCCCCAGGAACATCG	152	69	265	857	271	444	212	565	108	65	198	98	160	138	219	291
ACVRL1_sg2	CCAGGACTGTTCATCCCTCG	790	450	1130	998	1061	1089	1068	977	549	734	875	578	864	1370	844	287
ACVRL1_sg3	CTGCGTGCTCGAGTTGCGGG	590	1121	702	444	615	865	657	855	355	404	580	680	549	463	565	295
ACVRL1_sg4	TGGACAGTGACTGCACCACA	401	437	563	1260	547	1249	543	492	290	448	412	556	415	311	441	208
ACY1_sg1	AGGCACAAAGGTCATGTGGA	690	1451	966	1681	974	1380	979	899	441	511	754	484	707	1801	660	238
ACY1_sg2	CCATGCCTCACGCTTCATGG	534	865	756	435	670	1343	693	820	328	940	517	202	465	561	573	169
ACY1_sg3	GCTGGACAGTGCGGATACGC	707	803	786	733	718	920	728	598	396	345	638	338	593	317	630	424
ACY1_sg4	TAGCTTAGTCAGGTTCACGG	535	787	622	1158	607	833	617	775	352	439	554	577	481	132	539	520
ACY3_sg1	CACCTCATATGGGTCGTCCG	1597	1272	2101	1749	1855	2115	1920	1937	915	1455	1458	1437	1430	1318	1428	1157
ACY3_sg2	CTTCCTGTACCAGCGGTCTG	648	167	881	379	905	1533	874	970	472	798	744	670	645	715	673	838
ACY3_sg3	GTGCATGGCAAAGACTTCGT	205	117	267	8	243	95	267	252	104	327	189	134	177	355	198	495
ACY3_sg4	TGAGGTCATGGTCCACGTAG	277	203	299	104	285	220	342	345	159	42	293	152	247	28	273	10
ACYP1_sg1	ACAGTGCAAGGACAATTGCA	961	1865	1145	1400	1152	1294	1087	1361	700	1340	1042	2125	794	2029	886	775
ACYP1_sg2	TAGGCTGAGGGTAAAAAGCT	466	977	516	275	421	374	428	220	279	350	419	843	359	311	357	230
ACYP1_sg3	TGGGTCCAGAACACTGACCG	389	772	607	466	580	929	510	835	279	755	447	546	370	569	422	431
ACYP1_sg4	TTCCTGCATATGACGCACCT	301	174	493	726	483	472	448	326	262	391	448	398	359	308	347	453
ACYP2_sg1	ACCAGCAAAGGCACCGTGAC	546	1948	770	1514	761	2858	765	969	379	343	596	752	559	1245	527	1052
ACYP2_sg2	CGCCCAGTCACTCAAATCCG	501	641	733	422	682	1198	704	663	313	660	467	543	536	514	530	488
ACYP2_sg3	GAGGTGTTCGGAAGAGTGCA	614	737	838	1244	826	1449	826	1022	455	758	780	1004	676	463	771	555
ACYP2_sg4	TGAAGCTAGGAAAATAGGAG	672	1083	868	844	969	1327	984	1235	480	704	743	754	733	1272	722	358
ADA_sg1	CACAGACTGGTCCCCCAAGG	538	389	788	683	788	771	750	460	378	270	513	490	703	828	583	276
ADA_sg2	TCACCGTACTGTCCACGCCG	917	1084	1163	691	1165	1730	1191	1400	452	773	828	493	863	679	864	99
ADA_sg3	TCCCAGCTAACACAGCAGAG	193	578	240	288	312	267	280	336	125	354	206	66	221	342	231	32
ADA_sg4	TGGACATACTCAAGACAGAG	288	189	347	648	373	742	378	970	170	150	220	97	250	171	237	158
ADAD1_sg1	AACTGGTGCAAGGCTGACAC	1531	1932	2194	1641	2023	2730	2075	2494	944	1586	1838	1114	1497	3502	1661	1680
ADAD1_sg2	AGGTGAATACAATTACAGCC	327	289	389	430	416	370	468	571	225	195	357	231	321	9303	365	248
ADAD1_sg3	CGATAACTACACCCACAGGA	244	94	332	118	413	762	373	271	194	143	348	312	303	153	305	88
ADAD1_sg4	TCAAATGCAGATATAGAATG	493	744	736	2856	708	1410	642	1172	361	661	736	548	563	1010	611	484
ADAD2_sg1	ACAGAGATCCCGCGTGCCAG	733	1369	981	393	684	661	768	809	495	694	779	255	685	564	715	1694
ADAD2_sg2	CACTGCGAATAGCAAGACGG	232	425	310	142	266	208	244	155	177	400	320	65	263	279	274	44
ADAD2_sg3	TCACCTACCTACGCTCAGGG	344	65	365	428	379	608	434	700	215	435	329	97	266	70	357	96
ADAD2_sg4	TTCAAATATAGAGCCCCTGG	406	279	521	135	452	478	478	504	250	400	487	588	340	392	471	112
ADAL_sg1	ACTAATGGATCCATTCAAGT	454	987	593	366	621	426	590	771	334	312	526	287	481	196	578	84
ADAL_sg2	CAATCACAGTCATCTGATCG	1142	1915	1518	796	1613	4019	1488	2201	868	792	1341	1231	1091	1996	1254	1492
ADAL_sg3	GGAGACTGTAAAACTTGCCG	821	1192	1213	619	1128	1434	1152	1171	622	922	1015	660	837	1036	905	439
ADAL_sg4	TATGTGGAATCTATACTTGA	501	1146	570	857	692	585	590	484	389	523	489	570	396	459	405	401
ADAM10_sg1	CCCATAAATACGGTCCTCAG	317	82	374	15	366	766	352	517	228	306	314	175	305	78	290	305
ADAM10_sg2	GGAAATGGAATGGTAGAACA	326	267	472	850	495	818	516	571	220	212	361	348	384	397	382	118
ADAM10_sg3	TTCCATCAATAACAGACCCA	270	220	372	43	384	247	342	462	197	600	300	205	315	98	304	32
ADAM10_sg4	TTTCAACCTACGAATGAAGA	181	137	242	155	250	586	216	324	145	365	173	188	196	71	166	109
ADAM11_sg1	GCTCATGGTCTACCGACGGG	1173	1057	1700	1214	1486	2063	1380	1935	849	1482	1594	756	1361	2221	1389	933
ADAM11_sg2	GCTCCACGTATTGCGAGGAG	1099	789	1229	703	1152	1703	1227	1307	682	1031	1115	615	988	2227	1110	262
ADAM11_sg3	GTTCGAGCAGATGCGACAGT	742	313	1036	615	810	793	728	739	531	780	931	514	739	658	805	286
ADAM11_sg4	TGGGAACTTGACTTACATCG	312	171	361	155	357	929	336	664	237	226	322	213	384	325	345	78
ADAM12_sg1	AAGCAATGGTACTTGCCCGG	424	764	775	821	626	1171	661	643	318	628	497	446	494	274	492	76
ADAM12_sg2	ACTGAACATTCGGATCGTGT	508	1451	710	903	671	528	633	746	344	342	538	450	506	260	508	171
ADAM12_sg3	GGTGATCCTTATGGCAACTG	498	1038	784	1076	712	1184	772	751	371	520	582	629	508	490	510	450
ADAM12_sg4	TGCTGAATATTCGACTACAA	167	409	201	81	252	459	249	187	145	131	210	156	198	483	154	169
ADAM15_sg1	AGTGCCACTCGTACATTCAG	450	498	617	584	436	594	573	553	359	243	473	530	426	624	458	125
ADAM15_sg2	CTCCAGACAGCTAATACTCG	850	1009	1238	604	1069	1860	1063	552	499	594	949	346	869	598	859	302
ADAM15_sg3	CTGTTGTCAAAATTGCCAGG	967	1632	1416	1949	1334	2019	1374	1468	734	1372	1192	1390	915	801	1059	749
ADAM15_sg4	TGGATTCGCGAAATAATGGG	746	1096	1017	362	838	1358	912	981	473	632	822	722	679	1162	768	904
ADAM17_sg1	AATCAGAATCAACACAGATG	257	270	323	626	369	221	317	95	152	177	329	191	295	72	268	51
ADAM17_sg2	ACAAAATTTCAAGGTCGTGG	519	422	725	726	703	406	660	556	311	1062	571	325	493	522	594	1705
ADAM17_sg3	CATCGCTTCTACAGATACAT	252	381	340	192	330	325	340	220	172	413	310	245	225	796	255	176
ADAM17_sg4	TGGTGAAAAGCACTACAACA	185	184	224	764	240	495	197	252	123	422	209	522	194	618	185	941
ADAM18_sg1	AAAATCCCATTACCACACAC	183	216	207	178	246	231	224	132	121	210	169	176	140	23	187	152
ADAM18_sg2	AGTAAGTATGCTATGTCATG	311	176	424	341	467	516	373	449	232	416	484	671	344	327	365	207
ADAM18_sg3	AGTGCCTGCTATTGACAACT	430	516	652	918	646	547	710	804	404	913	444	993	475	334	476	258
ADAM18_sg4	TATAACAGTCAATTTGAACT	182	153	147	92	258	175	241	281	160	212	238	336	174	74	158	456
ADAM19_sg1	ATGCCTCTAATTGTACCCTG	772	949	1039	1598	1036	1213	1153	1292	603	740	872	582	779	969	877	730
ADAM19_sg2	CCTCTAAATAATCAGCCACG	156	75	241	61	257	40	192	164	146	235	213	196	188	215	182	146
ADAM19_sg3	GTCACGCTCAGCACTTGCCG	379	344	501	204	445	311	447	590	221	383	463	239	418	518	380	63
ADAM19_sg4	TGCCCAGAGATGCGAAGTGT	650	1368	882	1079	967	3621	873	1054	354	336	745	713	629	568	714	410
ADAM2_sg1	ATGTGTGATGCAAACTATGC	613	840	825	713	941	1886	803	1621	441	1203	793	1090	655	763	609	612
ADAM2_sg2	CTTTAAATTACAAAGCGTAG	217	443	289	370	277	710	261	427	153	206	247	283	211	2302	276	300
ADAM2_sg3	GACCTCCCTGAATATTGCAA	1032	1323	1407	1324	1498	2477	1411	1127	674	671	1106	1015	1006	1530	1116	606
ADAM2_sg4	TTGAAAAAAGGATCTAAGCG	548	735	946	2699	895	1716	887	1586	488	647	766	845	614	660	715	1383
ADAM20_sg1	AATGTGACTGTGGAACCATA	1096	1217	1630	2455	1548	2100	1570	1439	836	1342	1355	1633	1044	1021	1247	1486
ADAM20_sg2	AGAGATACATTGTCCACATG	1668	2535	2127	2191	2037	1869	2049	1682	1061	1585	1969	2918	1559	1148	1816	1678
ADAM20_sg3	GGTGTGTGTGCGAGCTACAG	1119	6878	1340	1173	1371	1757	1291	984	783	785	1254	1018	1001	4651	1165	507
ADAM20_sg4	TAAGGGCAACCAAGGACTCA	1410	2694	1954	2972	1751	1745	1566	1415	920	1871	1544	1988	1264	1796	1322	755
ADAM21_sg1	ATATTCCTGCAACATAGGCT	1097	2797	1489	2836	1499	2288	1526	1941	766	1432	1155	1078	1016	764	1088	333
ADAM21_sg2	GAAACACGTTGTTCATATGA	1070	1752	1382	1652	1260	557	1241	665	617	394	1110	465	979	1200	1051	412
ADAM21_sg3	GCATAATCCTCCAAGATTGG	1061	1128	1407	1799	1321	2014	1401	1444	706	812	1211	1254	913	1822	1037	385
ADAM21_sg4	TGGGTTCAATTTCATAAGTG	813	2200	1231	1443	1103	969	1254	882	671	946	1090	1481	857	729	969	1235
ADAM22_sg3	ATAGGTATTGGTATGTACAA	584	647	706	526	802	1118	673	368	397	503	642	450	510	722	651	646
ADAM22_sg4	CTTAGGTGAATGTAAATGCG	609	1284	751	744	849	1018	840	898	469	1211	755	397	580	403	663	404
ADAM22_sg1	TACTACCAGGGCCATATCCG	580	1043	865	654	830	964	761	604	444	881	638	341	603	722	649	158
ADAM22_sg2	TGTATTTCATAAACTCACGT	277	266	315	288	292	123	379	439	132	149	252	423	217	146	226	41
ADAM23_sg1	ACATATAATCCAGAAAACCT	182	68	261	292	289	87	243	478	142	99	270	469	195	236	202	24
ADAM23_sg2	AGGCGTCAAAGACTCCAAGG	395	324	469	206	459	250	476	352	229	724	387	365	299	354	278	137
ADAM23_sg3	ATATTACATCAACCAAGACT	221	1940	308	285	255	520	282	279	148	141	253	266	183	86	217	14
ADAM23_sg4	GGATACTTACAGAATCCACA	121	343	161	174	183	251	224	245	63	72	205	224	161	135	148	18
ADAM28_sg3	CATACTACTAGTTTGGTGGC	735	1049	896	559	793	1402	784	1826	393	1518	728	1054	612	793	640	596
ADAM28_sg4	TAAAAAGCTCAATACTCATG	564	285	785	709	833	1169	761	736	389	791	682	495	545	1988	705	1785
ADAM28_sg1	TAGGCAATGGAGCATTAAAG	510	505	704	657	719	1705	719	830	345	644	650	391	593	566	540	2303
ADAM28_sg2	TTAAGCCCCATACATCGGGA	621	889	749	762	693	1059	603	957	344	435	569	553	549	952	485	1400
ADAM29_sg3	ACTGCAAGTTCCTACCATCA	548	579	864	800	879	1416	903	937	408	436	744	662	597	425	599	331
ADAM29_sg4	AGTCGGAGAACATTACGCCC	654	1030	773	742	754	875	769	671	351	872	753	1056	549	746	552	253
ADAM29_sg1	GTATACCAGATGTTCAAACG	278	288	465	916	441	341	413	312	198	128	405	136	305	625	296	177
ADAM29_sg2	TTTGGGCATGAACCATGATG	717	738	879	4071	949	1830	1025	1034	570	742	933	938	800	1250	845	510
ADAM30_sg3	AATACTGCCAATGTAGGGGT	455	387	606	1132	651	1524	588	1086	351	407	479	533	487	463	529	81
ADAM30_sg4	ATGTGGAAACAAAATTGTGG	284	348	398	315	355	441	337	589	179	703	252	251	244	286	239	367
ADAM30_sg1	CCAAAGGACTGCAACTACAT	228	49	310	167	346	346	356	251	202	533	283	422	278	244	264	31
ADAM30_sg2	CCCCTTATGAGAATAAGGCG	292	186	360	224	324	885	294	410	189	276	346	455	258	97	259	179
ADAM32_sg1	AAATCTCCGAAACCAGTCTG	441	391	595	1071	608	1461	544	459	345	358	557	348	394	483	419	190
ADAM32_sg2	AACACTGCTCCCAAATAACG	194	693	332	399	369	249	360	596	151	330	241	141	266	252	277	854
ADAM32_sg3	AAGCCTGAAAGAACAACCAA	215	243	312	555	345	809	344	621	210	1193	303	251	234	220	250	88
ADAM32_sg4	TACAATCAGGCGTTGAATGT	427	478	589	419	556	586	556	520	276	162	542	493	442	665	485	122
ADAM33_sg3	CACAGGGTGAGCCGTCCAGT	333	129	396	170	441	330	449	317	220	294	384	157	322	71	370	91
ADAM33_sg4	CCCCCCACCCGCGTACCCGG	688	385	883	760	904	1294	885	1167	399	412	700	811	691	1569	689	464
ADAM33_sg1	CTCCATCCGAAAGATCTCGT	385	55	493	65	431	324	484	346	237	109	354	120	341	176	396	134
ADAM33_sg2	GTGGGTTTCTATGTATCCTG	322	120	407	309	352	255	433	301	110	108	306	167	254	25	266	177
ADAM7_sg1	AAAGATCCTTAAAACACGGA	472	486	591	815	702	2786	610	442	322	457	565	673	387	313	475	1166
ADAM7_sg2	ACAGAATGGCACATCAACTG	774	640	1021	1491	1221	2604	1250	1754	522	908	823	920	836	2188	850	1024
ADAM7_sg3	CATTTGCAAATACCTGAGCA	739	557	1052	1472	1125	1696	1094	1391	443	877	915	933	574	662	753	2531
ADAM7_sg4	CCATAAGATACCATGATCTG	852	915	1063	1281	1216	2969	1133	1831	605	1133	1062	1129	899	956	947	912
ADAM8_sg1	AGTCCGGGTACCCCTCTACG	1783	1987	2318	3194	1991	2962	2105	2238	1151	2056	1794	1335	1618	1885	1550	1188
ADAM8_sg2	CAAACAGGTTCCCACACACG	410	547	547	361	495	980	575	459	247	199	531	290	413	432	458	244
ADAM8_sg3	CCACATACAGCTCCACGTAG	202	208	311	101	281	307	304	281	129	97	195	100	172	66	212	59
ADAM8_sg4	CCAGCTTAGACTCACCAAGT	269	120	319	243	350	235	340	128	231	71	326	144	253	150	269	311
ADAM9_sg1	AAAAGTTTCTTATCACACGT	300	529	501	727	438	551	454	349	203	229	387	534	225	239	359	142
ADAM9_sg2	GAATTGGACCCTTGCTGCGA	280	75	421	676	423	614	371	658	226	413	391	563	310	267	281	53
ADAM9_sg3	GCTGTTCATTGTCGTAGACA	400	876	497	516	487	1057	527	666	239	464	529	528	406	578	414	155
ADAM9_sg4	TGTGGTTTATACTTACAACA	137	426	188	199	155	51	157	187	89	51	119	141	123	247	142	33
ADAMDEC1_sg3	AATGTCTTACCACATTGAGT	366	832	470	275	478	1292	509	621	225	387	390	179	350	1886	358	585
ADAMDEC1_sg4	CGTCTTTACATCTAACCAGG	132	171	166	147	229	225	200	202	110	203	150	93	110	105	144	8
ADAMDEC1_sg1	GATGGCACAGTTCTAACCTG	1255	1594	1660	2264	1624	2393	1584	1963	975	1090	1503	1065	1186	2654	1347	487
ADAMDEC1_sg2	TGATGTGTGAAGTATCCTCT	491	636	763	920	670	1247	743	803	423	457	660	797	508	1559	632	444
ADAMTS1_sg1	CTATGTGGAAACCATGCTTG	450	769	673	743	675	363	652	1139	352	565	617	530	510	681	478	221
ADAMTS1_sg2	GAAAGCGGAGACCGAAGACG	577	1008	878	584	758	665	767	1087	431	1148	664	1348	631	603	588	268
ADAMTS1_sg3	GAGGAGTCCAGTACACGATG	688	309	984	940	1010	1365	1075	638	522	954	849	501	673	620	718	286
ADAMTS1_sg4	GTAATCATGTAGGCACTGCA	861	1704	1049	1330	1163	1314	1244	1469	577	1035	907	1513	785	574	857	1380
ADAMTS10_sg3	ATCGCGTCAGTGTAAATACG	1057	466	1446	913	1283	1240	1173	1581	686	1326	1242	849	1026	2240	1142	1040
ADAMTS10_sg4	GGCATGAACCATGACGGCGT	532	292	627	647	673	568	627	761	320	449	548	590	550	92	545	138
ADAMTS10_sg1	TACAAGTGGAAAACGTACCG	667	371	787	259	751	1006	698	792	370	798	701	829	533	817	691	763
ADAMTS10_sg2	TGCCATTCCAGAGAACGGTG	199	9	248	37	295	227	221	115	143	27	206	215	211	23	175	7
ADAMTS12_sg3	AACATCATAGATCACTCCGG	340	99	456	127	565	560	503	977	298	452	400	118	367	126	431	185
ADAMTS12_sg4	AATGCCACCGAGGATCGCTG	301	280	368	218	412	1052	437	464	194	165	362	599	284	172	255	16
ADAMTS12_sg1	GTACTACAGAATTTCTCACG	480	590	637	1080	585	843	532	759	348	778	533	929	316	740	374	564
ADAMTS12_sg2	TTGGTGCCTCTGAGCGACAG	447	287	649	1004	642	800	621	579	366	686	529	153	492	489	512	44
ADAMTS13_sg3	AGCACCACACTCACTAGGGA	680	371	861	439	986	1071	915	864	441	493	807	463	676	371	764	233
ADAMTS13_sg4	CATGGGCGCTGGTCTAGCTG	310	679	521	1405	433	631	445	786	279	255	440	411	405	302	365	139
ADAMTS13_sg1	GGCAACTCCAGGTCAAACCT	847	1773	1073	948	1086	1572	1097	1435	515	766	735	1046	707	1125	772	362
ADAMTS13_sg2	TGGTCGTGTCGAGTACAGAG	813	1434	1124	1197	944	836	934	700	569	820	884	807	829	1188	916	542
ADAMTS14_sg1	CAGACCTGGTACTCGAACAT	464	576	419	158	536	560	508	231	272	223	458	262	428	188	437	617
ADAMTS14_sg2	CAGGAGTGTGTGTACACTGG	644	2113	860	876	830	1781	859	613	423	666	784	592	676	833	665	158
ADAMTS14_sg3	GGTCTCATGAGCTATCACGA	312	98	346	79	367	439	312	490	178	671	338	123	274	379	291	110
ADAMTS14_sg4	TGACCTTTGAAGCACCACTG	496	427	735	798	645	1202	684	635	308	737	608	358	543	482	639	379
ADAMTS15_sg1	AGCGTTTCGTGTCTATCCCG	1011	1117	1064	565	1110	1480	1256	1373	476	566	837	885	760	1528	792	372
ADAMTS15_sg2	CAACCCCATCAACATCGTTG	1224	1234	1639	1597	1730	1723	1825	2078	899	797	1583	910	1182	909	1283	2145
ADAMTS15_sg3	CATGGGGCATGTTGAACACG	1732	2968	2355	2467	2511	3625	2351	3548	1346	2276	1980	2385	1761	4029	1744	1222
ADAMTS15_sg4	GCGACGCTGCTTCTATTCTG	961	1168	1217	2092	1153	1506	1117	1327	522	489	849	582	810	875	884	568
ADAMTS16_sg1	AAGAAGACCAGTCCGACCAG	843	665	1199	1549	1008	1407	1048	1896	520	1654	879	974	662	1065	757	862
ADAMTS16_sg2	AGATGGGACTCCATGCTCGG	682	1181	975	1939	992	872	858	799	445	530	809	487	660	427	689	376
ADAMTS16_sg3	GGGACACGTAATCGCCCCTG	669	1179	1043	818	879	1180	908	1197	468	671	918	811	670	438	699	1152
ADAMTS16_sg4	GTTGAGTATCGTGAGCACGT	364	361	581	780	552	458	542	868	292	738	434	332	446	737	419	366
ADAMTS17_sg1	AGAAAAGAAGAAGCCGACGT	850	509	1034	527	887	964	964	655	675	851	1044	746	884	917	820	418
ADAMTS17_sg2	AGTAGAAGCACAGCTCGGCG	1199	2101	1424	1745	1346	860	1524	1758	725	1072	1194	824	1032	1411	1124	561
ADAMTS17_sg3	GAGACTGATCTCTGCGTGCA	1910	2618	2660	2363	2499	2698	2614	2697	1390	3194	2462	2875	1872	2055	1986	1233
ADAMTS17_sg4	GCATGTGCAGCCGAACATGT	1151	781	1549	967	1701	2868	1530	1263	853	1113	1372	1356	1130	1082	1206	1077
ADAMTS18_sg1	AGGCCAGTGCGTAAAGTTTG	1040	1382	1495	2006	1328	1723	1240	1191	654	2136	1076	1441	798	1191	1032	1083
ADAMTS18_sg2	CCGAAGTTGTACCATCAATG	883	1100	1180	1491	1180	1121	1238	1020	540	1112	1004	851	869	1050	823	293
ADAMTS18_sg3	GTGACTGCTCAAAATCGCCG	541	920	760	1917	745	668	749	479	420	489	633	209	598	627	579	100
ADAMTS18_sg4	TATTGGAAGTGACATAAACG	767	1217	956	1079	921	1228	901	913	497	878	898	2429	736	2749	873	535
ADAMTS19_sg1	ATGCAGCTATACTTATAACA	189	56	239	96	296	247	238	341	86	360	212	226	169	144	173	95
ADAMTS19_sg2	CCACTGAAGTATATGCTTTG	416	711	570	1479	634	1807	552	608	327	671	481	553	434	373	439	999
ADAMTS19_sg3	GACCATCAGCACACGATGGG	2230	2886	2933	2615	2763	4690	2850	3408	1649	2944	2380	2592	1992	3281	2221	2141
ADAMTS19_sg4	TCTGCCTATATACACGGTGT	956	867	1307	1814	1419	2204	1335	2114	631	900	1062	433	896	1388	947	312
ADAMTS2_sg1	AGCACGCCAACAGCTCGAGG	1270	1518	1550	1761	1743	2987	1636	1592	848	1085	1327	779	1125	1107	1171	750
ADAMTS2_sg2	CCTGACATCCTCAAACGGGA	551	953	724	676	643	617	759	737	346	497	686	435	572	494	570	81
ADAMTS2_sg3	CGTGATCGTGGTATTCATCG	1129	1265	1365	2408	1471	2759	1375	1716	591	926	991	955	936	1637	924	1197
ADAMTS2_sg4	GAGCTTCCCCGGAGGCAACG	1347	3716	1721	1981	1731	2152	1696	2937	959	1081	1428	1598	1341	1544	1483	2287
ADAMTS20_sg3	AGTGAATGTTCATCCCAATG	423	320	536	279	542	970	575	479	319	480	493	320	467	131	403	101
ADAMTS20_sg4	GCCTCCGCATAAGCTGACGA	271	7	353	340	309	395	349	586	198	130	291	170	273	131	291	159
ADAMTS20_sg1	GGCTGCTAGTGAATGGAGCG	476	934	603	778	693	1077	727	1295	381	585	554	790	502	1111	514	448
ADAMTS20_sg2	GTGGCATTCCCTCTAATGTG	277	900	417	189	471	525	413	655	165	355	293	198	308	1289	335	38
ADAMTS3_sg1	CCACATTTATATGCACTCCG	190	26	288	115	316	465	261	243	129	426	283	349	166	691	231	123
ADAMTS3_sg2	TGGCTATAAAATGTGCACCG	161	315	286	510	230	1125	262	310	114	234	244	343	179	217	215	21
ADAMTS3_sg3	TGTGGTGATGAGACTGCTAT	567	1625	874	1139	839	1270	864	841	376	722	847	982	653	573	619	284
ADAMTS3_sg4	TGTGTTAATCCAAGAAGACG	339	284	378	954	363	486	396	368	209	408	323	352	304	407	326	415
ADAMTS4_sg1	AGCGCTTTAGCCCCGCACCG	1531	1916	2035	1741	1669	1885	1660	1518	1044	1758	1718	1913	1591	1207	1717	779
ADAMTS4_sg2	AGGGGCCATGACATGGCGAG	603	849	873	950	749	584	705	571	410	464	707	617	682	551	657	346
ADAMTS4_sg3	CATACCCAGCGTGTCGCAAG	600	215	885	597	696	506	800	650	458	689	822	573	669	949	663	292
ADAMTS4_sg4	CCAGACCAAACACTCGCCCT	511	540	675	598	697	611	598	643	381	795	592	525	491	1030	558	781
ADAMTS5_sg3	AACATCGACCAACTCTACTC	370	174	498	84	527	1202	534	433	288	688	457	270	407	374	430	270
ADAMTS5_sg4	CTGCACGTCTACACCCGCGA	882	2033	1012	2030	932	1039	960	851	443	272	729	616	667	1093	731	236
ADAMTS5_sg1	CTGCTTCTATCGGGGCACAG	410	1250	413	287	532	542	491	451	291	407	457	360	374	257	351	134
ADAMTS5_sg2	TGTGCTGTGATTGAAGACGA	998	1716	1448	1770	1224	1591	1190	1696	751	1796	1143	945	995	1608	982	431
ADAMTS6_sg3	AGCATCATACACCTGACCTG	550	2297	685	1035	746	824	762	919	360	373	576	807	544	876	553	134
ADAMTS6_sg4	TAATAAGAACTGCATTATCG	287	81	393	422	354	955	388	132	211	288	394	212	394	293	335	297
ADAMTS6_sg1	TGGCCCCAGAGCATAGATGG	1088	1008	1420	1065	1259	2078	1246	1074	658	1158	1120	977	1018	289	1117	392
ADAMTS6_sg2	TTAGACAACTGTCATTACAC	391	466	595	631	515	915	514	630	200	383	484	497	365	323	349	136
ADAMTS7_sg3	GAAAAGCATCAACATGAAGG	637	442	880	273	795	1523	705	567	349	494	736	541	576	793	516	453
ADAMTS7_sg4	GCCCGTAGGACAGATCCTCG	259	470	433	22	422	553	345	373	188	24	305	73	255	190	293	71
ADAMTS7_sg1	GGACGCCAGGTGGCACCGAG	144	355	194	189	222	560	210	148	114	374	164	299	136	175	147	34
ADAMTS7_sg2	TTCTACGAGCTACAATACCG	240	151	356	267	289	764	304	386	169	359	260	440	247	260	247	96
ADAMTS8_sg3	AAACCGCTTGGTCCTACTCG	629	478	718	895	757	684	770	493	413	691	671	659	616	262	628	231
ADAMTS8_sg4	AAGGACCCCGAGCCTCAGAA	765	1291	988	484	1066	1572	1027	1468	565	822	1020	629	809	1282	792	2905
ADAMTS8_sg1	CCACCCAGAGCACTACGACA	575	1092	773	957	836	2362	893	1493	374	534	545	895	537	901	573	623
ADAMTS8_sg2	TTCAAGATCGAGCGCCTCGG	974	1094	1441	1329	1212	1305	1270	1281	673	943	1230	643	1040	541	1099	2858
ADAMTS9_sg3	ACTGAAAGGTAACTCACACA	502	625	596	304	748	1213	701	995	395	583	577	369	439	24	442	212
ADAMTS9_sg4	AGCCCGGAGAGATAAATGTG	526	736	771	348	719	1225	721	580	341	448	539	525	515	505	482	42
ADAMTS9_sg1	CTGCGCCTATAAATGATGTG	685	857	850	1017	814	789	974	787	443	674	736	510	551	458	609	542
ADAMTS9_sg2	TGAAAGAATAGCGTACATCG	546	296	809	754	755	830	758	548	338	370	527	326	461	135	540	19
ADAMTSL1_sg1	AGGTGCTAGTTCAACAACCA	274	529	359	250	478	973	413	407	196	103	436	466	283	118	293	59
ADAMTSL1_sg2	CAGCTCGACGCACGTCACGG	294	104	367	1177	372	546	388	399	220	183	310	161	279	277	271	72
ADAMTSL1_sg3	TGGAATTGACAACCGTTGAG	475	162	595	380	613	702	699	392	299	556	512	412	461	638	471	392
ADAMTSL1_sg4	TGTATGACTGGGAGTATGAG	442	940	630	1053	592	1130	635	1069	320	1122	531	504	397	454	474	368
ADAMTSL2_sg1	CGTACGCAGACATGACCCCT	512	495	730	334	653	507	781	725	412	1116	644	755	521	1938	610	175
ADAMTSL2_sg2	CGTCCGCCCGTTGTACACGT	235	374	342	260	300	443	330	420	176	285	316	251	215	197	242	248
ADAMTSL2_sg3	GACCGGAATCGAGTACATCG	392	719	508	984	403	599	394	355	229	455	321	224	314	575	344	232
ADAMTSL2_sg4	TGACGGGCAACTATCGCAAG	421	996	491	137	472	295	469	252	251	258	441	147	425	426	378	549
ADAMTSL3_sg3	ATTTCTGGAATCGTCGCACG	475	318	507	531	484	650	453	314	269	513	447	380	359	603	450	244
ADAMTSL3_sg4	CCAAACTATTGGCTTCGCTG	305	176	406	626	306	289	401	546	217	292	374	205	299	331	294	48
ADAMTSL3_sg1	CCTTGCACAGCAACATGCGT	227	957	313	544	304	295	319	454	154	294	210	228	180	1370	221	547
ADAMTSL3_sg2	GCAGCAGGATCATTATATCG	259	77	342	534	256	383	310	364	143	150	239	310	247	247	221	29
ADAMTSL4_sg3	AGGACGGTTATATCGAAAGA	904	313	1333	1597	796	898	845	562	652	1083	1114	1138	996	734	1136	1213
ADAMTSL4_sg4	CCTTCTCCTAAGGAGTGCGT	1122	979	1429	1024	753	553	770	478	788	1155	1176	1025	1143	868	1120	857
ADAMTSL4_sg1	GCTGCGTACTGGAAACGAGT	501	652	587	366	295	330	287	162	318	682	512	391	520	739	538	98
ADAMTSL4_sg2	GGGGGCCCCCTCGGTCAGTG	1677	2409	2333	1856	1806	3816	1813	1505	1190	1943	1961	2195	1667	4880	1820	1805
ADAMTSL5_sg1	AGAACTCAAACTCGATGCCA	452	54	575	61	490	238	537	577	346	327	536	304	463	671	507	30
ADAMTSL5_sg2	GCACACTGTAGGTCTCGGAA	972	293	1220	357	1103	717	1203	1325	459	670	994	804	920	539	909	339
ADAMTSL5_sg3	GGATGTGTCTGGCGCCCTCG	686	191	909	1028	878	928	851	1080	443	1116	736	572	641	634	662	524
ADAMTSL5_sg4	TGGTCTACACCCGAGACACA	602	1425	720	562	839	1445	678	741	462	451	637	444	604	939	644	101
ADAP1_sg3	CAGGTGCTCGATCTTCATCA	314	1235	381	258	311	198	377	78	230	226	302	82	274	272	308	141
ADAP1_sg4	GCTTCCAGAGAAAACCCTCA	146	40	186	55	183	39	118	63	113	64	193	27	131	28	144	19
ADAP1_sg1	GTGGGCCGGTAGTAGAAGGA	1264	1891	1754	3002	1328	1491	1418	2236	979	815	1519	427	1231	926	1437	521
ADAP1_sg2	GTTTGTGCTGACAGAACGAG	270	617	371	860	411	205	387	409	211	54	290	129	325	571	324	108
ADAP2_sg3	CCTCCTGAAGTACTTCACAA	345	314	463	259	401	282	385	1020	191	148	321	802	291	261	321	374
ADAP2_sg4	CTGGGACGACAGTATTGTGG	731	760	995	1664	951	625	898	885	554	791	811	659	755	567	705	448
ADAP2_sg1	TGATGTCAGGGAAGTTACGG	554	136	721	375	639	1220	604	529	296	359	548	506	482	2091	532	158
ADAP2_sg2	TGTTTGTGTATCATGAAAGT	262	71	372	1	288	350	268	120	195	71	344	465	250	592	289	205
ADAR_sg1	AGGCAATCAACACCTCTCTG	451	413	550	170	516	373	493	599	287	332	420	609	393	657	461	202
ADAR_sg2	CGTTCTCCCCAATCAAGACA	254	130	262	172	250	21	249	65	127	144	204	121	265	152	201	107
ADAR_sg3	GTGCATACACTCAAGCAGTG	579	668	723	259	733	585	691	425	445	465	702	454	711	701	642	180
ADAR_sg4	TTCTTGTAGGGTGAACACCG	407	333	598	702	499	183	452	93	237	393	401	283	423	219	480	191
ADARB1_sg1	GGTGAATACATGAGTGATCG	526	868	665	1495	714	1375	717	613	390	313	612	621	585	761	540	972
ADARB1_sg2	TCAGGTCACCAAACTTACCC	496	781	651	502	607	586	660	624	309	553	604	625	488	527	537	1352
ADARB1_sg3	TTCAGAAATCAGAGCGAGGG	1373	1472	1699	2446	1803	3412	1725	2354	852	1708	1400	1893	1221	1473	1253	1534
ADARB1_sg4	TTGGAGCCCACGTAAAAGGG	1018	1228	1281	1458	1204	1434	1325	1020	629	1625	1102	897	1064	902	1128	618
ADARB2_sg1	CAGAGCGATCGATATTCGTG	581	1637	656	873	615	497	629	1567	399	176	669	758	550	365	569	282
ADARB2_sg2	GGCGTTGGGGAACTGCACGA	774	914	925	1686	1010	1696	898	855	445	392	908	744	669	1018	794	747
ADARB2_sg3	GTGGACGGCAGGACGTTCGA	1067	1277	1493	2035	1307	1650	1296	1268	709	1191	1263	891	1029	1828	1042	2701
ADARB2_sg4	TCCTGGCATCACAAACACGG	254	178	345	61	376	285	405	263	210	305	362	176	294	128	286	285
ADAT1_sg3	ATGCTGAGGTCATAGCCAGA	875	1055	1239	985	1174	1541	1224	882	669	1678	1120	907	912	889	902	1009
ADAT1_sg4	CTATCACTTTGGCACTACCA	313	554	554	403	491	559	462	301	298	199	410	387	304	447	392	249
ADAT1_sg1	GCATCCGAGGACGTTCCATC	245	160	359	284	383	202	331	411	169	297	288	275	243	580	263	241
ADAT1_sg2	GTGGACATTATTGGCAGCGG	369	594	632	561	415	503	531	768	314	849	570	606	430	162	486	96
ADAT2_sg1	CACTTTGACGACACCAATCG	916	1360	1150	680	1147	1742	1082	1096	694	2138	1092	924	818	1964	988	592
ADAT2_sg2	GCAGCTGCACACATAATGCA	978	13	1322	7	1302	48	1318	21	673	0	1067	29	941	35	982	65
ADAT2_sg3	GGAGACCGAAAAGTGGATGG	984	1469	1489	965	1354	709	1392	424	677	378	1102	391	1018	238	1018	114
ADAT2_sg4	TGACAGCCATATACAACCAG	579	628	794	87	865	163	874	57	448	4	735	55	612	48	629	59
ADAT3_sg1	CCCACACCGCCCGCTCCATG	1045	144	1449	160	1353	362	1526	120	700	417	1130	378	987	440	978	807
ADAT3_sg2	CGAGGCCGGGTCCACTACCA	756	82	1015	13	972	155	988	141	508	91	885	204	719	428	774	552
ADAT3_sg3	GCTTCTCGGACAGGACAGGG	415	146	529	123	555	42	525	17	258	34	428	53	401	104	377	40
ADAT3_sg4	TTGTCCTCGTGGAAGGACGT	1516	2309	1965	823	1820	701	1775	680	999	807	1676	1392	1371	1226	1506	969
ADCK1_sg3	GAGTGTCCCTTATGGCTCAG	532	1060	738	474	677	8942	739	770	337	833	675	765	521	524	495	158
ADCK1_sg4	GCTTCGATGACACCCCTCTG	380	1069	626	739	476	691	516	393	298	803	466	787	433	349	444	347
ADCK1_sg1	GGTGCGGAAGCACCCCGGCA	393	566	457	557	447	2100	448	438	215	501	393	550	394	228	328	231
ADCK1_sg2	TTTCAGATCTCACGCCACCT	553	1750	823	695	716	1231	679	570	381	815	697	832	473	504	529	719
ADCK2_sg3	CCTCCGAAAACAGATCGCGC	478	279	612	291	609	759	641	515	318	396	588	521	516	464	519	765
ADCK2_sg4	CCTGGTTGGATCAAATGCAG	619	1040	922	506	883	1932	899	878	466	694	826	608	694	370	784	191
ADCK2_sg1	GGCGTATGCTTTGTACACCT	951	1121	1415	918	1330	1898	1333	1416	707	1012	1163	1223	991	377	1085	1371
ADCK2_sg2	TTCGCCGACTCAGAACGTCA	516	504	653	593	605	539	659	912	363	568	620	462	567	2332	559	269
ADCK3_sg3	CCGAATGAAGGGCGGCCGCG	433	1007	595	1191	560	2020	595	393	262	516	478	615	428	1263	434	176
ADCK3_sg4	CCTGGCTAAGATCTTCGAGC	579	850	860	513	695	616	788	452	323	607	671	534	572	234	625	869
ADCK3_sg1	CCTGGGTCATGCCCACAGCG	480	1535	743	606	651	533	664	859	425	281	656	688	513	1010	481	381
ADCK3_sg2	TGTCCGAGGCCAATGCAGAG	475	1250	624	316	701	1895	651	640	257	543	632	545	528	740	506	324
ADCK4_sg3	GCACCTTGCGTTCTCGAGAG	238	294	338	134	330	259	335	377	162	384	257	375	185	86	219	105
ADCK4_sg4	GGAGTGTGACTACCGTCGTG	1153	936	1635	1600	1586	1741	1568	3543	851	1193	1418	1684	1198	790	1296	436
ADCK4_sg1	TAAGGTCTGCACAATCCGCT	498	2320	685	292	634	409	709	609	311	440	470	487	467	239	465	494
ADCK4_sg2	TTAAGGAGCTGTGCACGACA	848	972	1049	225	1025	1368	999	1159	379	742	808	1014	707	951	790	140
ADCK5_sg1	CACCCCTCGAAGGACAACAT	911	1551	1289	1093	1195	1216	1223	776	698	960	949	913	919	553	930	315
ADCK5_sg2	CGCGGGGCACCACGACGTAG	1300	2510	1747	1597	1796	1970	1791	2168	867	1350	1442	1686	1176	4040	1232	1528
ADCK5_sg3	GTGCCTCTGCCATGACATAG	1861	2395	2396	2715	2130	2162	2168	1923	1141	2864	1949	2232	1665	2120	1730	1628
ADCK5_sg4	TGCCAGGATGTGGGTCCGAG	631	874	920	543	860	1060	877	1147	440	637	676	398	583	1144	665	501
ADCY1_sg1	AACCGGGTTACGGACATGAG	711	661	740	564	752	597	731	821	412	1222	819	566	630	465	695	429
ADCY1_sg2	CATGTTCAGATCCACCTCGG	733	1979	861	1115	799	778	911	904	507	440	775	450	634	379	742	337
ADCY1_sg3	CCCAGACGAAAGGACCACCA	939	2491	1406	989	1225	1801	1335	1058	686	812	978	1056	946	2240	995	672
ADCY1_sg4	CGGGGTGGTGTAGACAACGT	535	1814	671	456	763	1577	701	790	348	1095	700	656	624	422	641	242
ADCY10_sg3	AATGCTTACCTATCTTGACT	624	65	893	680	959	2013	1026	1035	424	743	812	1165	665	659	671	314
ADCY10_sg4	AGAAAACAGCCTACGAGCTG	1659	893	2202	1932	2173	2926	2209	2280	1421	2331	2288	2310	1885	3836	1926	3021
ADCY10_sg1	GCACAGGGAATGTTAACGAA	864	912	1193	555	1287	2361	1324	2123	647	905	1031	772	891	2172	953	503
ADCY10_sg2	TCACAAACACAATCGTCACT	570	394	841	270	1027	1735	840	1534	507	1406	688	976	585	474	646	199
ADCY2_sg1	ACTCCAAGTACCGGGTCATG	752	2144	947	749	955	907	929	1245	555	1071	909	1243	759	479	852	280
ADCY2_sg2	CAGGCAGACGCTAAGCACGA	637	959	820	773	948	909	812	919	442	879	703	887	606	664	673	1219
ADCY2_sg3	CCTGTAATTGCATCAAGTCG	699	987	937	985	933	714	910	1172	505	912	788	716	681	1998	721	527
ADCY2_sg4	TGAAGCGGCATACAAACGTG	458	755	539	384	609	841	534	1068	285	573	495	403	430	456	516	239
ADCY3_sg1	AGCTGTCTCCAGTACTACAC	608	3199	875	790	936	1731	972	1019	471	698	736	565	711	869	670	1205
ADCY3_sg2	CCACGGAGATGATCACGATG	494	639	831	1040	699	808	796	688	415	568	613	386	589	526	627	191
ADCY3_sg3	GTCGATGAGTATCTCGACCA	550	1029	869	915	832	934	863	742	395	603	698	677	563	796	626	230
ADCY4_sg1	GGAGAGGTTGGAAATCATGG	118	363	222	14	215	75	163	50	69	2	121	1	130	112	172	144
ADCY4_sg2	GTGGCCCAAGATACAGCCCG	170	151	213	121	201	154	241	378	115	82	208	61	195	15	192	13
ADCY4_sg3	TGGAGGCAGGCGGTGTACCA	336	951	436	149	402	727	415	802	201	215	277	92	307	506	334	74
ADCY4_sg4	TTCATCATCTAGTCCCCGGG	665	411	881	1027	793	509	755	687	398	125	668	211	641	428	644	1345
ADCY5_sg1	AGCCGCTCCAGTTTGTCCGA	451	278	640	1046	600	633	566	733	266	680	498	681	391	160	413	102
ADCY5_sg2	AGCTACACTCACCTTTACGC	380	115	479	703	554	627	513	474	200	288	420	237	355	167	404	32
ADCY5_sg3	CACAGCGGGCGAGTACACTG	388	350	665	500	589	812	610	792	280	332	493	491	413	200	440	134
ADCY5_sg4	GACGACGATCCTCCGCTGAG	718	821	906	636	832	959	830	858	462	501	829	527	638	727	703	860
ADCY6_sg1	AACACTGCAGTACCTGAACG	1229	803	1657	1575	1413	1636	1465	1262	769	1426	1296	1321	1225	994	1271	636
ADCY6_sg2	ATAGATCCCAAGCATCAGGG	513	541	677	402	643	743	614	1089	384	624	598	555	549	700	556	398
ADCY6_sg3	GATGACGCCTTCATCCGGAG	300	23	343	176	358	365	392	569	159	231	286	252	283	457	271	232
ADCY6_sg4	TTGGCCTGGCAACTTAACCG	381	183	543	63	444	351	433	546	211	220	349	264	416	65	438	662
ADCY7_sg1	AGAGGCACCAGAATGTCAGG	644	354	857	889	887	1144	821	1044	411	560	771	506	623	1258	669	215
ADCY7_sg2	CCGTAGCCGGGTGCACATCA	328	614	510	792	491	852	538	608	229	431	436	258	316	471	372	305
ADCY7_sg3	GCGTGGGTAGGCAGCGACAC	136	128	167	67	185	185	200	311	68	178	142	231	150	116	153	7
ADCY7_sg4	TGTACGTCGAGTGTCTCCTG	667	1247	1001	1484	816	708	771	503	456	296	711	297	673	784	708	239
ADCY8_sg1	ATTTCCAGGACAACAAACCG	341	447	445	445	452	487	448	537	257	333	451	356	432	1029	416	363
ADCY8_sg2	CAAAACACGATGTTGACATG	729	549	1082	645	1027	1407	1023	1519	559	1352	836	625	802	2437	817	660
ADCY8_sg3	CGATATTTAAGATGGCACCC	398	84	583	1378	613	639	678	1653	317	433	512	414	403	356	443	277
ADCY8_sg4	GCTGCAGGTCATCCTCCAAG	521	700	707	690	770	802	756	637	322	374	598	836	479	976	542	228
ADCY9_sg1	GATATCGGGTCAGAGAGCCA	970	1091	1039	830	1123	1608	1253	1588	645	976	1164	1078	861	759	882	967
ADCY9_sg2	GCTACCACGTCACTGCATCG	722	798	1066	991	915	1272	953	738	493	541	868	778	785	657	846	216
ADCY9_sg3	GGGAGACTGTTACTACTGCG	1259	1375	1493	1596	1478	2146	1510	1134	861	1212	1371	1281	1066	1222	1292	1104
ADCY9_sg4	TGTACGCCCGGCATTACGCG	710	692	909	1174	833	1377	895	794	538	490	776	1098	705	3556	705	410
ADCYAP1_sg1	AGAGGAAGAGGCGTACGGCG	288	342	464	112	455	593	419	728	208	778	365	77	332	242	263	279
ADCYAP1_sg2	GAAGCACCTGCAGTCGCTCG	687	3059	854	1678	837	1473	854	1016	426	815	715	766	673	2066	673	745
ADCYAP1_sg3	GCTGCCAGACTTCGATGGCT	337	485	385	171	445	647	457	873	207	657	357	255	320	140	296	124
ADCYAP1_sg4	GGCCTCGTTAAGGATCCCGT	404	367	442	526	569	935	473	348	260	210	438	280	398	650	417	115
ADCYAP1R1_sg1	CGAATCTTCAACCCAGACCA	423	137	563	599	635	898	532	576	261	417	427	195	404	373	406	986
ADCYAP1R1_sg2	GGTGAGCCGGAACTGCACGG	721	944	995	1226	770	710	850	940	468	966	740	784	609	139	661	277
ADCYAP1R1_sg3	TGAATATGAATCTGAGACTG	482	1040	655	751	636	1422	681	1155	330	677	627	460	471	162	533	334
ADCYAP1R1_sg4	TGTGGGACAACATCACGTGT	826	262	1173	406	1102	652	1095	1167	726	556	1035	716	956	1131	942	1267
ADD1_sg1	ATTATCGAGCATCCGCATGA	862	348	1060	1347	1138	1548	1084	712	533	1025	908	675	859	1785	955	524
ADD1_sg2	CCTCTTGCCAATCTCCCCGG	1091	764	1455	1107	1267	1268	1226	1090	733	1423	1097	588	1011	1680	1044	1498
ADD1_sg3	GACTAGCAGATCTCTTTGGG	923	1225	1150	1542	1197	2008	1139	1178	658	1136	1117	410	875	2308	935	1753
ADD1_sg4	GTAATGCCAATAGGCCTGTG	1738	2290	2250	1745	2218	3417	2224	2176	1158	2099	1989	2402	1644	1450	1614	1432
ADD2_sg1	ACTCGGCCATCTATGCAGCG	1023	876	1390	1054	1236	2083	1300	2373	677	840	1160	1017	959	2947	917	1003
ADD2_sg2	GCTGAGTGACACCTATGTCA	945	1187	1103	1281	1056	2846	1039	974	553	595	911	465	826	1021	812	300
ADD2_sg3	GGAGAAGCACCGGCCCCATG	1240	1811	1546	1810	1328	2133	1298	1871	625	549	1179	458	1085	744	1110	427
ADD2_sg4	GGTGCTAAGAAACCATGGAG	569	787	799	636	688	757	847	769	402	617	667	575	602	484	712	326
ADD3_sg1	AAGGATCCCACATTTCATGG	552	157	656	140	809	724	764	867	383	456	660	171	556	480	615	64
ADD3_sg2	ACCCAGAATACATTAGGGAG	504	984	711	911	720	1248	683	1199	291	743	574	416	488	110	519	420
ADD3_sg3	CTAGGCTTCTCTCGAATGAG	717	849	869	720	852	863	920	1116	490	796	796	773	739	556	758	301
ADD3_sg4	GTCTACAAGTCTGTACAGGC	365	260	482	449	489	1034	449	764	211	207	383	483	299	281	332	155
ADGB_sg3	AAAAGCGACAAAGTTCCAAA	122	151	245	116	256	268	194	205	116	141	172	111	148	355	159	177
ADGB_sg4	CAACTTATGAATTTGAACTG	305	342	413	374	496	597	537	865	235	251	399	369	405	1357	377	70
ADGB_sg1	GAAGGTAAATCAGATCCTGG	269	462	446	120	480	148	423	220	235	204	354	175	328	138	294	153
ADGB_sg2	TCAGTGAAATCTATGCAGTG	474	404	604	1504	622	1663	578	552	279	364	486	729	386	548	402	251
ADGRA1_sg3	ACCTTCACTGTGTTCGCCGG	500	338	619	857	623	599	556	868	381	267	556	393	501	892	430	181
ADGRA1_sg4	CCCCGCACTTGACGCCAACG	452	440	546	981	626	717	642	583	274	431	469	247	422	642	471	492
ADGRA1_sg1	GGTGCCCAGGAAGTACACAC	256	205	308	368	359	304	349	676	211	329	320	253	260	628	290	286
ADGRA1_sg2	TGCACTCAGTACCTGAGCAG	874	650	1246	984	1042	777	990	1461	627	601	958	841	830	567	900	286
ADGRA2_sg3	AGGGATGAGAATAGACTCGG	259	464	282	343	276	490	282	221	158	673	297	318	256	329	314	192
ADGRA2_sg4	GAGCTGACGCTGTCTCACAT	346	1139	575	954	543	854	596	822	300	543	473	106	384	80	423	1077
ADGRA2_sg1	GCCACGTTCCTCGCATTCTG	545	476	754	539	738	816	747	862	361	434	654	359	596	269	608	219
ADGRA2_sg2	TGAGCAATAACAAGATCACG	298	425	344	111	331	503	355	169	231	136	317	170	309	283	282	12
ADGRA3_sg1	ATCTGAACTATACACCCAGG	399	784	530	590	561	1321	589	568	242	353	496	462	376	480	392	120
ADGRA3_sg2	CACTCCTACCCATAGTACTG	694	1054	926	785	985	1518	1002	1269	454	587	884	812	665	568	748	284
ADGRA3_sg3	TGATGGAAAACGACGTACTG	567	830	766	980	707	698	693	865	451	318	658	535	559	577	589	284
ADGRA3_sg4	TTCAGCGCATTGCTACCTAC	396	673	482	279	453	401	451	601	232	194	348	129	302	233	337	116
ADGRB1_sg1	CAGGATGAGTACCGGCAGTG	1441	2733	1858	1626	1606	1674	1654	1447	921	1593	1628	1154	1279	1087	1299	2540
ADGRB1_sg2	CCCACGATGAGCGTCACCGA	1041	1583	1491	1830	1280	1677	1156	1383	596	801	1086	722	998	517	1003	205
ADGRB1_sg3	CCTGTGGGGCGAATGCACGC	1248	2024	1486	1215	1525	2006	1453	1597	712	1335	1162	1495	971	1739	1144	682
ADGRB1_sg4	GAAGCATCCGTGTTTGTGGT	1674	2651	2242	2845	2071	2296	2017	1760	1068	1531	1843	1982	1440	1234	1606	780
ADGRB2_sg1	ATCATCAGCCGAGGGCACGT	575	638	803	351	746	623	715	446	353	390	617	1115	554	577	668	1018
ADGRB2_sg2	CAGCCACTGATAGCAAGTGG	1220	1250	1504	1180	1627	1502	1579	1325	888	894	1291	1289	1174	1508	1303	913
ADGRB2_sg3	CTCTCTCGTAGGCGACCCGG	994	1682	1229	928	1201	1348	1244	1006	776	1694	1085	897	1101	3461	1092	1302
ADGRB2_sg4	TGAGCAAGACCTCGACAAAG	365	83	404	584	382	332	448	687	243	746	363	478	294	139	368	121
ADGRB3_sg1	AGGCGAATAAGGACCTGTCA	758	1458	982	856	1030	1345	994	1075	630	1224	927	805	739	304	807	271
ADGRB3_sg2	AGGGTCAATAGAGTTAATGC	147	68	211	87	185	722	224	189	93	160	161	119	141	13	157	76
ADGRB3_sg3	CCAAGTCTGCAATCTTACCA	633	2987	777	861	718	717	798	401	410	609	691	732	583	395	633	290
ADGRB3_sg4	TACAGTACACGGAGTATGGG	831	969	1175	672	1098	2115	1146	1315	593	1212	1103	958	886	1022	915	582
ADGRD1_sg1	AAAAGAAAACGTGACCCCTG	333	160	506	403	426	646	425	473	256	392	410	405	378	207	412	511
ADGRD1_sg2	CCTGCTCAGACCCTATCACG	240	103	368	102	461	445	401	495	247	670	349	270	311	299	303	343
ADGRD1_sg3	GAAGGGGTCTGGTCGAACCA	440	392	611	1069	588	2213	568	749	440	674	625	457	465	393	614	556
ADGRE1_sg1	CACGTGGACTAAATTCACCA	200	47	221	66	255	124	290	169	119	213	234	59	247	479	181	66
ADGRE1_sg2	CCAGGATTTGAATCCAGCAG	496	417	673	184	722	958	640	908	366	441	589	459	523	1946	543	1146
ADGRE1_sg3	CCTGCAAAAACCTGTCAGGG	344	544	562	782	530	744	526	784	316	792	435	171	395	148	427	483
ADGRE1_sg4	TGCCACCTGCACCAATACAG	248	200	281	79	280	691	254	256	131	192	195	39	212	157	198	10
ADGRE2_sg3	ACCGTCACAAGTCTCCATGG	415	312	514	259	513	816	516	561	246	703	432	335	385	414	383	31
ADGRE2_sg4	AGACAAGGCCCACCACAGAA	493	172	622	250	702	854	688	949	300	309	498	388	484	178	449	1100
ADGRE2_sg1	GCACATCGTAGTGGGCCATG	935	239	1281	744	1114	2281	1262	1804	550	684	997	883	906	581	1000	971
ADGRE2_sg2	TCCACCAGCACTCACACGGT	1201	607	1564	344	1345	1585	1463	1420	902	386	1414	325	1249	1920	1312	137
ADGRE3_sg3	ATCATCCAGGGAGACACACA	433	601	542	177	547	776	508	612	253	216	447	314	376	350	384	63
ADGRE3_sg4	CACCTCCTCAAAGACAACCG	180	8	218	120	213	131	235	146	129	28	176	217	177	140	193	219
ADGRE3_sg1	CAGGTGACTGCAATTACACA	335	681	383	139	430	881	370	554	210	242	400	902	296	585	308	139
ADGRE3_sg2	GATTGATCGAACTGAACCCA	456	132	781	420	527	1067	561	695	297	477	595	930	542	417	513	529
ADGRE5_sg1	ACCGTCACAAGTCTCCGTCG	463	342	671	569	613	1620	641	717	266	1074	457	438	489	620	510	80
ADGRE5_sg2	CCCATCGGAGGACTCAAGGT	380	305	429	175	454	385	391	287	305	204	334	113	350	128	444	242
ADGRE5_sg3	CCTTATGGCTCATTATGACG	197	280	271	287	246	265	259	709	165	218	240	239	229	312	253	29
ADGRE5_sg4	GGCCTCACCTGTGTTCGAAG	429	223	644	1523	540	508	644	348	312	201	559	479	518	182	479	1006
ADGRF1_sg1	AAAGACAATGTCATTACACT	180	79	235	653	250	498	213	65	176	181	251	298	189	20	225	264
ADGRF1_sg2	AATACATCTATTCCCATCAG	395	328	559	228	556	491	699	647	291	366	578	403	450	717	445	143
ADGRF1_sg3	CAACGGGGAAGATTGTAGAG	704	1262	907	534	968	2189	869	776	455	896	835	1278	701	530	644	824
ADGRF1_sg4	TTCTGGGGATCAAGGCATGA	713	486	983	736	1091	1462	947	1248	505	869	940	909	598	551	756	1156
ADGRF2_sg1	AATTACACAAGACAGATCTG	746	1889	974	875	1067	1168	1046	914	608	1480	888	784	827	745	795	1428
ADGRF2_sg2	AGCAAGCTGTTTGCAAATGT	1028	742	1231	1446	1179	1455	1178	1155	717	1402	1327	1578	972	855	1067	2300
ADGRF2_sg3	CAGACACTCAGGGAAATATG	539	213	716	827	808	1984	690	1115	326	553	637	384	581	1600	612	256
ADGRF2_sg4	GGACCTCAATGGACAAGCAA	473	522	781	1524	735	2655	741	995	401	934	655	565	498	475	555	348
ADGRF3_sg1	AGAGTGTAATGTCAACCACA	575	1326	766	815	757	926	696	1027	433	967	557	997	555	1135	534	506
ADGRF3_sg2	AGTTCCATTACGGACCAATG	462	575	532	524	602	2305	580	805	365	603	598	342	448	298	530	128
ADGRF3_sg3	CACAAACCTGGCCTACACCG	674	360	1004	1094	910	1184	907	839	463	315	832	427	704	822	722	543
ADGRF3_sg4	GCTGAGCACCATGAAATACG	379	350	488	137	525	866	441	316	326	956	511	354	400	253	394	239
ADGRF4_sg1	AAATGGTCTGGTGCTATCAG	631	1222	829	1649	787	1034	806	791	470	925	799	411	677	479	725	622
ADGRF4_sg2	GGAAAAAGACATCACCACAC	94	44	207	168	216	157	191	290	86	207	203	214	132	123	140	47
ADGRF4_sg3	TGACTGCAACAAATCCGAGC	190	105	305	168	338	208	295	277	121	100	242	194	235	291	238	499
ADGRF4_sg4	TGATGCAGGCATAATCAAAG	167	64	185	3	179	174	183	425	71	73	170	575	121	172	147	50
ADGRF5_sg1	AGTCATGTTGTTGAAAAGTG	966	915	1190	1451	1219	1271	1172	1492	700	731	1223	1521	906	3510	1043	1042
ADGRF5_sg2	CATCAAGTGCTGCATAGAGG	866	261	1189	433	1135	1920	1054	1584	671	917	1042	781	941	1145	1036	531
ADGRF5_sg3	CTTGTAGGACCTATAGAGGG	996	2730	1195	384	1185	1236	1275	1473	670	776	1104	1574	1023	1796	1111	295
ADGRF5_sg4	TCCATCAAGATACCTCCTCG	883	988	1184	711	1272	1492	1258	1585	601	880	990	1015	839	748	987	365
ADGRG1_sg1	AGGACCCCATACCTGGAACA	334	390	511	269	495	384	400	753	218	65	345	200	303	339	338	197
ADGRG1_sg2	CCCCTGCATACTCACATGTG	971	1218	1443	1038	1263	2060	1515	1616	634	720	1130	612	1067	2526	1045	514
ADGRG1_sg3	GAGCTCGCACATGTCCACCG	506	1575	566	982	574	1178	542	491	284	419	539	284	408	429	460	154
ADGRG1_sg4	GGAGGACCGGATCAACGCCA	447	317	448	402	449	255	457	252	232	163	428	295	368	660	375	138
ADGRG2_sg1	AACCCTGCAAACCCTAAGTG	828	940	998	898	1220	2383	1125	1396	501	1062	880	1155	818	709	861	859
ADGRG2_sg2	AGAGGAGGCTGGTCAGACAA	772	944	1054	673	1127	1155	1089	1294	557	1650	935	551	804	920	782	725
ADGRG2_sg3	GGTAGTGTTGACATTCGCAG	425	496	750	755	616	1032	769	463	353	528	589	645	548	326	554	191
ADGRG2_sg4	TGGGAAAGCACAGTGGCCCG	845	757	1308	771	1178	1495	1203	1123	621	1584	1021	571	997	815	969	1813
ADGRG3_sg1	CAGATACTGGCTAAACTACG	597	466	837	1207	841	1383	759	565	368	828	624	462	587	1246	557	674
ADGRG3_sg2	GCGTGTGAGGATATGCACCG	1139	1915	1510	2041	1376	3678	1414	1234	741	759	1322	808	1210	2896	1218	658
ADGRG3_sg3	GTCTGTGGTTGTAGGTTCCG	1422	1171	1840	1222	2014	2808	1957	2611	1066	2366	1763	1347	1432	1951	1463	1061
ADGRG3_sg4	TGAGAGAAGACGATCTCCAG	1220	935	1703	1709	1516	1927	1568	1812	695	462	1271	465	1261	882	1221	1040
ADGRG4_sg1	AGATACTAGACCAGTCTGAG	346	1376	476	1216	425	506	554	257	244	198	378	206	273	657	350	1115
ADGRG4_sg2	TGACAGACGAATCAGCACAA	277	1297	362	145	357	581	331	646	179	265	283	279	232	296	244	53
ADGRG4_sg3	TGGGGTTACTGTATCAACTG	392	237	482	506	496	544	478	680	226	425	399	571	369	822	435	314
ADGRG4_sg4	TTTCCAAAGATGGAGTACCC	386	416	639	777	634	1070	570	889	353	368	552	512	469	760	499	765
ADGRG5_sg1	CTGGGGCACCCGCTTCAGAG	679	904	920	569	789	729	851	679	449	1018	597	573	739	684	670	1514
ADGRG5_sg2	GAGAATATGCAGGTGTCCAG	1105	1244	1550	1089	1347	1907	1316	1583	746	1026	1222	655	1054	593	1135	845
ADGRG5_sg3	TCTTACGTACATCTCCCTCG	1001	3284	1298	1553	1242	1737	1274	1100	613	879	1198	726	958	1232	1045	1483
ADGRG5_sg4	TGGGCACGTGAACAACCTCA	271	377	400	349	408	838	388	452	167	186	315	86	349	206	306	512
ADGRG6_sg3	AACCCATTGGTAACCTACTG	544	660	747	733	723	1235	763	676	342	306	558	581	611	488	569	388
ADGRG6_sg4	CTAACAGAATCGATAAACAA	89	255	198	130	178	185	196	380	98	424	153	139	115	264	90	21
ADGRG6_sg1	TATCTGAATGATATAACCGG	304	71	372	66	396	848	357	260	216	451	323	199	267	49	310	120
ADGRG6_sg2	TCCTTAAGGACACGGCAACT	519	459	734	613	662	1308	689	1082	340	1118	632	583	484	2052	547	707
ADGRG7_sg3	AGACAGTGCACATCCAACGT	951	748	1268	1265	1143	1061	1150	1727	648	572	1162	717	992	1357	993	414
ADGRG7_sg4	ATTCCAATAGACACAGGCAT	1183	2169	1448	1920	1495	1928	1525	2058	728	1111	1208	996	1040	1473	1097	876
ADGRG7_sg1	CATCACTAGTGCTACGCGAG	806	1406	1141	1448	1021	1589	1071	1152	523	1307	894	806	727	1641	780	399
ADGRG7_sg2	TTTGGGTAATCAATCAGTGG	692	539	862	746	905	824	863	1129	449	779	836	700	679	4259	735	376
ADGRL1_sg3	ACGGACGCGCATCAAGAGCG	990	740	1293	307	1123	1307	1152	780	735	769	1171	885	1053	1964	1063	1273
ADGRL1_sg4	AGCCGGCAAGAACTACAACA	190	256	303	12	273	428	255	271	115	412	264	408	234	363	246	372
ADGRL1_sg1	CCTTCAAGATCATGTCACAG	434	1126	701	344	637	713	612	434	273	692	545	825	422	246	461	94
ADGRL1_sg2	TGTTGAAGGCATAGTCCACG	420	498	554	1080	512	658	466	425	298	764	407	221	378	426	399	339
ADGRL2_sg3	AGCTGGACGGAGTTATAACA	384	473	505	915	594	545	551	570	250	370	422	188	403	244	455	62
ADGRL2_sg4	CTCTTCGATTTGAAGCAACG	249	533	313	291	333	274	343	467	181	246	304	776	292	391	297	670
ADGRL2_sg1	GAGCGCTAACTATGGTCGGA	368	564	373	199	376	348	429	242	241	751	332	217	341	161	298	370
ADGRL2_sg2	TCTTTAACAAAGAAAGAACG	148	270	222	70	152	135	166	212	76	29	159	299	132	245	127	25
ADGRL3_sg3	ACAGGTTATTGGTCAACACA	617	731	844	1373	750	970	826	542	428	509	678	656	498	417	599	411
ADGRL3_sg4	AGGCAAATCTGACATAGACC	271	547	440	197	427	895	424	696	221	221	334	236	359	1494	319	2510
ADGRL3_sg1	AGGCATCTGGCAGATAACAT	356	225	441	182	500	779	508	634	245	464	411	677	321	327	392	657
ADGRL3_sg2	CAAAGTTGTGGTCCGAAGGG	695	1790	1032	2198	834	740	953	1316	487	1110	767	620	661	1660	712	740
ADGRL4_sg3	AATGTGTCAGGTGATTACAG	603	651	832	1062	753	1173	822	1474	408	1242	591	362	570	587	550	194
ADGRL4_sg4	ATTTACATTAAGTCATCGAA	157	50	209	1224	249	645	255	578	112	203	175	102	160	115	153	202
ADGRL4_sg1	TGAAGCCTGCTATTGCAACA	957	1753	1354	2669	1259	2723	1453	1466	748	2117	1156	1305	851	2486	934	731
ADGRL4_sg2	TGAATTTGTATCAAACTCTG	261	1034	273	241	344	567	364	337	226	462	318	604	228	84	239	1297
ADGRV1_sg3	GTTTAACATTGGTAGCCCAG	588	220	838	464	723	1338	783	1242	316	707	624	420	535	158	583	387
ADGRV1_sg4	TCATACCAAATAATCCATAG	254	359	324	668	380	817	324	248	190	205	283	272	214	145	225	39
ADGRV1_sg1	TCCACATCATCCGATCAAGG	176	163	243	327	215	370	192	143	116	99	164	140	148	25	184	5
ADGRV1_sg2	TCTTTACTTAAAGGGCGCTG	600	1013	869	178	779	2155	776	1989	415	621	715	363	550	955	722	955
ADH1A_sg1	ACAGACTTTCTCTAGAGGCG	406	540	616	804	584	734	531	800	298	451	492	606	395	137	415	263
ADH1A_sg2	CACACTGAGGAATAGCGAGT	951	1118	1430	2228	1335	1320	1341	1100	803	812	1227	1396	1079	557	1060	448
ADH1A_sg3	CCAGTGTAAGCAATCCTCAG	284	335	415	599	451	550	464	687	279	710	413	325	334	306	310	751
ADH1A_sg4	CCATGGTACCACTAACCACG	227	194	281	433	374	547	291	533	138	228	240	101	200	195	194	129
ADH1B_sg1	CACCTTCTCCCAGTACACGG	192	660	291	91	330	237	315	1134	179	88	203	181	200	174	225	84
ADH1B_sg2	CTGTCACACAGATGACCACG	645	2053	780	1271	791	1256	827	1197	458	1507	747	517	628	898	650	350
ADH1B_sg3	GTCTGCAGTTAACGTTGCCA	683	685	818	800	753	1446	793	782	443	589	777	443	531	588	623	524
ADH1B_sg4	TGGAGCAGCCAGAATCATTG	346	416	443	410	363	887	371	405	180	549	296	554	291	109	263	1028
ADH1C_sg1	AGCAGCCAGAATCATTGCTG	679	1008	841	951	794	1028	684	787	440	833	635	609	569	545	576	214
ADH1C_sg2	CACCTTCTCCCAGTACACAG	157	194	206	128	313	500	236	302	94	257	207	311	158	126	226	101
ADH1C_sg3	GGTAGAGGTTGCACCTCCTA	686	419	905	465	916	998	862	713	434	643	870	982	696	1536	734	291
ADH1C_sg4	TGAAAACATAGGTCACCCCA	734	1357	1149	2026	1142	2578	1058	2414	523	967	844	636	772	641	786	576
ADH4_sg1	AAATTTAGAATCGATAACAG	209	104	245	190	360	185	340	475	138	193	263	331	238	57	300	491
ADH4_sg2	TACATTCTCTCAGTACACTG	165	36	241	132	199	494	198	276	121	252	198	396	165	118	211	62
ADH4_sg3	TCAACCTCTTCAATGCAAAG	153	231	199	127	219	697	278	312	82	846	199	51	148	85	143	14
ADH4_sg4	TTCCCACACAAATTTGTGAG	520	1334	617	657	613	1033	632	687	276	708	521	770	395	1207	422	385
ADH5_sg1	GCTGGAATTGTGGAAAGTGT	486	1103	654	611	675	1121	585	328	312	650	526	255	431	430	470	424
ADH5_sg2	TCAGGGTATAGGCATCGGTG	324	183	451	361	318	215	394	422	141	160	335	314	245	79	263	31
ADH5_sg3	TGCTTCCCGGATCATTGGTG	369	173	487	362	371	380	343	320	234	319	308	187	338	345	311	104
ADH5_sg4	TGGGTTTACTAAAATCCTGA	134	199	164	195	201	174	156	110	97	172	139	216	145	56	122	48
ADH6_sg1	AAAACCCAACTGATGTCTGA	728	1438	893	718	1057	1292	1055	2389	438	811	730	872	680	1307	697	546
ADH6_sg2	CCTTCATGGCCCAAGATGGT	1615	1552	2066	2088	2174	4132	1989	2793	1109	2035	1863	1403	1649	3928	1626	789
ADH6_sg3	TAAGCACAGTGAAACCAGGT	1367	1594	1624	1326	1755	2821	1776	2784	1005	1229	1594	1408	1342	1413	1310	2026
ADH6_sg4	TGCTGCAATCAATACTGCCA	936	2204	1175	1279	1081	1127	1173	2001	539	1300	958	750	897	823	946	249
ADH7_sg1	AAGACGACGCAAGTGGAACC	610	384	1018	521	867	1287	889	769	462	321	796	766	711	505	648	378
ADH7_sg2	CCTACTCGCTCCTAATGCAA	150	355	160	43	165	383	205	422	120	92	143	160	150	26	128	50
ADH7_sg3	CTTGGGACTGATACACTCAG	460	980	636	659	724	1431	625	974	283	276	530	464	453	1304	494	299
ADH7_sg4	TACATTTACCGAGTACACAG	130	4	198	182	145	596	189	419	54	0	147	25	121	67	117	2
ADHFE1_sg1	AACCGGGAGTGAAACTACTG	673	658	954	1200	940	891	868	1126	401	304	632	613	634	432	770	219
ADHFE1_sg2	AGGATCAATCAGTCCCAGTG	1179	2087	1539	1358	1897	2901	1783	1953	905	1411	1337	1698	1247	1913	1252	675
ADHFE1_sg3	TGTCGGTGGTGGCTCTACCA	93	63	126	28	119	200	99	161	41	36	64	42	102	0	89	9
ADHFE1_sg4	TTTGGGCTATCCACGCGCTG	599	693	887	646	913	944	882	1063	409	621	769	632	646	532	618	886
ADI1_sg3	CAGTGGGTACTTCGATGTGA	593	1273	791	1529	895	1136	716	1582	451	1019	655	1108	560	3440	565	181
ADI1_sg4	CTAGATTAAGATGTTCTACG	246	174	271	118	321	593	253	192	189	284	277	253	207	308	187	127
ADI1_sg1	CTGGTATATGGACGACGCCC	729	1250	1058	1586	1051	1289	1016	1413	575	763	899	952	840	1161	856	1199
ADI1_sg2	TATGGTTATGATGTCCATCC	342	146	465	634	460	765	589	788	271	373	444	800	409	475	346	395
ADIG_sg1	AATGTGAGGTCGTTCACCAG	928	378	1146	580	1046	1494	1090	1163	557	935	969	571	957	478	1076	722
ADIG_sg2	ATAACAACAGCAAACCCACA	287	197	392	303	465	637	443	646	214	163	302	202	331	777	380	104
ADIG_sg3	GGAGGCAGAACCAGAAAACC	122	374	160	414	140	20	165	161	67	101	115	153	102	242	118	3
ADIG_sg4	TCGTATCTCCACAGATTCAG	479	503	602	951	603	486	542	436	259	526	510	594	420	288	407	502
ADIPOQ_sg1	GAAACCACGACTCAAGGGCC	440	480	646	823	603	606	635	719	286	353	536	810	459	682	418	412
ADIPOQ_sg2	GTTGCAGTGGAATTTACCAG	234	818	336	188	320	492	311	196	195	178	325	246	269	185	316	295
ADIPOQ_sg3	TACCGCTCAGCATTCAGTGT	506	488	556	306	643	718	602	885	399	583	575	315	558	233	479	146
ADIPOQ_sg4	TGGATTCCCGGAAAGCCTCG	404	434	501	162	604	551	537	777	293	223	460	586	450	284	503	1208
ADIPOR1_sg3	CCAGGACACAGACGATGGAG	442	284	392	476	500	289	506	43	223	45	410	30	308	189	397	99
ADIPOR1_sg4	GACAACGACTATCTGCTACA	446	338	539	589	646	193	669	229	346	419	573	266	493	344	429	249
ADIPOR1_sg1	GTATATGTTCTAGGTCTGGG	322	400	354	419	422	44	420	171	200	64	291	272	271	748	327	461
ADIPOR1_sg2	TTTCTCTGAATGACAATAGA	78	199	137	1208	109	41	121	137	78	26	117	331	96	106	94	22
ADIPOR2_sg3	ACAGGAAGAATACACAACCT	925	690	1071	545	1106	802	1155	356	547	676	978	972	894	775	877	768
ADIPOR2_sg4	AGTCTACTGCCACTCAGAGG	951	623	1346	702	1148	739	1175	758	641	664	1111	934	964	675	1022	664
ADIPOR2_sg1	ATGATGGGCTTGTAAGAGAG	1033	877	1401	2085	1316	2409	1353	1657	694	683	1214	1403	1030	1354	1007	569
ADIPOR2_sg2	CTCATGATGTACTACCAGAC	780	1317	1165	1385	1079	1106	1120	925	466	311	898	662	828	493	858	453
ADIRF_sg3	AGCGGCAGCTCAGCAAGTGG	316	139	401	485	344	230	320	239	177	495	350	258	317	75	312	10
ADIRF_sg4	AGTGGTGGACCAGGCCACAG	560	2142	745	467	717	592	688	444	453	494	691	423	704	337	709	275
ADIRF_sg1	CCAGCTGGCCAAGACCACCC	504	603	711	290	686	908	666	356	388	534	573	551	480	197	527	507
ADIRF_sg2	GCCACAGAGGCGGGGCAGAA	417	1373	636	474	551	1024	484	728	285	888	487	284	435	1349	434	408
ADK_sg1	AAAGTCGAATATCATGCTGG	1223	670	1447	707	1457	1308	1495	1792	880	1343	1269	1106	1107	1272	1223	1199
ADK_sg2	ACAGCAGAGATGTCAAGCAG	1185	1016	1464	989	1611	1110	1449	2030	811	877	1371	994	1230	834	1231	269
ADK_sg3	GTAGTAATGAGCATCCACAT	631	548	975	163	1007	2810	988	1703	528	1381	791	512	715	433	727	147
ADK_sg4	TCTGGAGAAAAACTGGATGT	947	1269	1201	685	1194	2515	1135	1535	640	980	1114	1038	893	302	990	557
ADM_sg1	CGACGCGACATCCAACCGAG	305	321	412	319	469	2369	425	319	203	217	287	162	257	163	313	143
ADM_sg2	CTAGGAAGGCGAGCGAACCC	552	525	862	571	737	1080	690	1136	396	418	652	602	607	328	642	125
ADM_sg3	GCACCGTGCACGTCCCGAAG	677	1236	887	496	881	872	917	674	405	591	669	587	584	482	579	161
ADM_sg4	TCTGGCGGTAGCGCTTGACT	573	1396	856	1026	726	702	753	858	322	571	623	594	585	1029	500	272
ADM2_sg3	ACCCGCGACCCGTCAAACCC	1434	777	1841	2214	1898	2886	2049	1852	869	1945	1533	1430	1321	1561	1313	589
ADM2_sg4	AGCTTCCAGACCACAGGTCG	293	176	492	724	486	527	344	251	236	284	457	337	329	189	326	276
ADM2_sg1	GAGAGGCTGACCCATAACAG	1277	1599	1724	2674	1672	2585	1640	1099	911	1037	1425	1145	1339	1220	1317	785
ADM2_sg2	GAGGAGGCTGATGCAACCCA	501	343	696	317	609	849	580	964	342	368	564	387	506	623	603	469
ADM5_sg1	GGCGGCGCCCATAGCTGTAG	1476	1005	2204	2331	1686	2965	1759	1576	837	1056	1401	1070	1410	1067	1450	1860
ADM5_sg2	GGTGGGTCCGGCATACGCCC	294	447	455	373	362	716	431	583	161	185	276	77	352	373	310	169
ADM5_sg3	TCCAGTATATGATCTCCGCC	905	705	1261	784	1094	814	1037	1068	650	437	919	469	871	882	952	2210
ADNP_sg3	GTTGGTCAGTCAATGAGACT	895	973	1359	568	1210	1226	1256	1172	664	867	995	1038	915	504	940	688
ADNP_sg4	TCAGATTGTATGTAGTTACC	895	829	1050	440	1109	3238	1299	946	579	660	1018	638	782	372	944	156
ADNP_sg1	TGGAGACTGATTAAGCCGAG	409	241	562	720	489	851	440	1002	206	144	310	560	325	30	347	36
ADNP_sg2	TTGCACATCACTTACGAGAG	804	314	1122	625	1081	3250	1088	1310	474	745	791	567	771	586	707	124
ADNP2_sg3	GCTTATGCGCTACCTCCATG	1062	2465	1473	3821	1578	3413	1622	1893	803	544	1413	889	1035	1568	1200	709
ADNP2_sg4	GGCGAACAGTCTGATTTATG	258	133	435	182	428	230	422	376	257	233	366	405	297	1477	371	154
ADNP2_sg1	TGCAGAGATAACCCTCAATG	502	778	766	462	793	930	827	814	354	453	688	402	584	1339	636	387
ADNP2_sg2	TGGGATTCCAACCTACACGC	231	776	347	529	292	528	348	212	142	42	253	138	246	348	273	199
ADO_sg3	ATGGACAAGCTAGACGCGGG	284	179	383	412	349	229	350	222	168	185	316	564	234	252	299	175
ADO_sg4	CCCGGGAGCGAGAAGCCGTG	306	81	363	209	409	213	443	438	229	101	385	472	270	719	295	106
ADO_sg1	CGATGTTCAAGTCCTCGGCG	493	335	469	509	463	731	454	263	277	664	402	618	313	290	389	205
ADO_sg2	CGTCGCGATCGGAAGCGCCG	552	426	677	1174	641	443	709	602	312	618	586	706	454	209	463	417
ADORA1_sg1	AGGGGTCAGTCCCACCACGA	350	115	515	130	426	190	444	543	191	192	385	361	367	547	369	280
ADORA1_sg2	GAGGACCATGAGGAGAAGCG	628	238	726	174	656	894	661	843	436	265	722	312	590	869	638	383
ADORA1_sg3	GGAGAGGGATCTTGACCCGG	710	1011	891	1224	891	887	927	993	556	802	851	566	753	727	795	1195
ADORA1_sg4	GGCAGCCAACGGCAGCATGG	715	524	965	559	917	769	904	1376	451	465	871	418	764	546	730	576
ADORA2A_sg1	AAGCAGTTGATGATGTGTAG	781	1419	990	749	1064	1416	1025	700	636	781	842	753	727	442	815	161
ADORA2A_sg2	ATGCTAGGTTGGAACAACTG	520	203	641	371	683	652	656	582	322	565	539	597	527	557	536	679
ADORA2A_sg3	GCGGCGGCCGACATCGCAGT	646	530	810	444	754	867	705	632	413	796	635	789	637	1044	604	488
ADORA2A_sg4	TGGCTTGGTGACCGGCACGA	359	370	432	717	438	481	479	538	235	440	333	456	331	234	362	313
ADORA2B_sg1	CACCAGCATTATAAGCAGTG	753	876	891	1782	1037	1471	1028	1112	502	820	802	615	770	489	806	286
ADORA2B_sg2	GGTATAAAAGTTTGGTCACG	570	534	654	409	571	1172	631	835	365	640	526	513	398	1102	538	374
ADORA2B_sg4	TGGAGTCAATCCGATGCCAA	800	1734	1060	887	987	1647	1029	1423	547	520	848	1051	819	308	778	635
ADORA3_sg1	ATGGCGCACATGACAACCAG	1134	614	1626	1571	1556	1709	1420	1521	798	685	1287	594	1139	417	1260	283
ADORA3_sg2	ATTGGACTCTGCGCCATAGT	597	1177	811	511	790	706	813	782	425	1643	767	978	561	1049	620	607
ADORA3_sg3	GACATTTCTGTGGTACTCTG	365	305	503	704	495	1300	497	714	254	863	426	335	353	1801	448	477
ADORA3_sg4	GATGCCCAGGCTGACAACAA	1302	1768	1587	1426	1598	1359	1388	1998	881	1020	1294	1026	1170	1495	1037	1130
ADPGK_sg3	AAGATGAATCGGTTGGCATG	934	1354	1188	1712	1108	2400	1082	1361	695	1367	1036	789	862	1411	881	402
ADPGK_sg4	ACTCTCTTACAGCACTATGT	657	231	1007	776	1010	1313	886	878	518	507	888	918	744	1910	647	2188
ADPGK_sg1	CCATCATGTGCAATCCAGAG	644	703	817	1675	835	940	825	1026	351	1876	652	588	600	872	562	110
ADPGK_sg2	GCTGGCCAGTATGACTAACA	369	195	489	398	430	505	387	419	225	328	485	352	357	256	401	322
ADPRH_sg1	AAGTGAGCATCGAGAGTGGT	1202	1438	1713	1779	1679	1834	1565	1505	916	1052	1453	1024	1110	3116	1227	1213
ADPRH_sg2	AGTCTTGGTAATGCTTAGCA	434	1072	689	1040	578	1157	643	1154	341	1134	546	420	457	242	502	257
ADPRH_sg3	ATAGCAGACCACCCTTGCAG	400	345	439	509	484	231	522	479	247	163	413	176	380	222	434	63
ADPRH_sg4	GGAGAAGATACACCGGCAGT	808	865	1143	474	1048	1428	977	1003	539	654	961	901	775	1110	842	179
ADPRHL1_sg1	CATGCACATCGCAACCGCCG	238	327	329	722	341	722	301	452	175	527	293	392	238	242	288	965
ADPRHL1_sg2	CTCCTGGCGAGAGTACGAGG	466	128	745	674	710	298	747	586	386	591	607	899	555	2545	579	680
ADPRHL1_sg3	GGAGATGGTGAGATGCTATG	918	2362	1309	2504	1170	2366	1211	1995	645	1314	1029	1069	896	1253	988	1828
ADPRHL1_sg4	TGCGGCGAACGACACAAACA	417	505	613	661	611	740	575	874	349	558	580	490	455	380	508	1055
ADPRHL2_sg3	ATGGCAATGGAGGTGCCATG	616	797	749	939	761	1345	734	1457	398	379	719	1015	643	752	644	492
ADPRHL2_sg4	CAGGACTGACGTCAGGTCGA	658	1016	736	708	742	2120	651	1138	425	823	692	995	523	508	578	378
ADPRHL2_sg1	GATGGCGCCATTGTAACCCA	779	962	956	936	713	984	660	765	473	572	755	633	615	497	664	226
ADPRHL2_sg2	TACAAGAAAGACCCTGACAG	563	754	689	95	639	739	623	1656	336	603	632	360	545	203	538	143
ADPRM_sg3	AACATCTGCGATGACGCCAA	718	268	808	653	814	1100	785	887	461	453	812	1289	707	545	656	603
ADPRM_sg4	CCATTAAACTGGACAAACTG	341	798	483	582	449	329	477	384	238	780	443	257	345	644	336	104
ADPRM_sg1	TAAGCATAATAATCTTCTGA	173	71	240	223	219	88	249	231	181	101	177	174	157	81	248	254
ADPRM_sg2	TTGTTATGGACATGTTCAAG	453	248	611	615	593	1021	599	923	351	432	556	369	512	138	492	85
ADRA1A_sg1	ATCTCCATCGACCGCTACAT	296	618	478	189	398	968	330	489	189	384	252	215	262	2176	246	198
ADRA1A_sg2	CCAAGACGCACTTCTCAGTG	1606	2359	2318	2043	2512	3853	2463	3129	1187	1635	2151	1933	1603	1879	1864	1921
ADRA1A_sg3	GGGTCCAATGGATATGACCA	376	583	468	268	541	1206	501	477	275	437	399	259	337	218	400	122
ADRA1A_sg4	TGGCCTCAAGACCGACAAGT	1182	1268	1514	1857	1598	2369	1640	2077	772	1302	1379	1280	1255	1321	1254	1227
ADRA1B_sg1	CATCCTAGTCATCTTGTCTG	461	567	638	807	627	609	625	961	324	345	501	213	427	251	478	239
ADRA1B_sg2	CCATTCCAAGAACTTTCACG	258	500	244	79	279	231	255	296	122	69	208	113	186	92	176	59
ADRA1B_sg3	CTCCATCGATCGCTACATCG	346	185	411	351	527	544	452	388	213	579	427	564	331	460	407	125
ADRA1B_sg4	TCTTGGCCACTATATAGACA	265	239	326	192	352	210	347	788	194	344	279	188	261	613	329	187
ADRA1D_sg1	ATCTCCGTGGACCGGTACGT	328	1058	401	236	323	138	368	337	226	304	364	104	299	700	331	100
ADRA1D_sg2	CGGCGACGTGAATGGCACGG	419	157	483	889	484	444	511	297	297	581	450	310	485	488	396	135
ADRA1D_sg3	TACCGCAGAAGCGCTCGTCA	272	722	391	53	400	180	384	448	193	117	359	182	288	224	288	137
ADRA1D_sg4	TGCGCGCGACCACGTACACG	337	243	458	330	394	209	382	166	235	251	375	256	325	251	395	182
ADRA2A_sg1	ATGATGGCCTTGATGCGGCG	853	1245	1181	1612	1225	1566	1257	1570	657	1059	1091	952	988	554	869	4930
ADRA2A_sg2	GACGAGCACGTTGCCGAACA	1363	2483	1910	2731	1672	2736	1918	1610	909	1682	1663	1786	1365	2531	1377	929
ADRA2A_sg3	TCCAGCGCGTCGGTGTCGCG	379	558	435	605	489	388	439	425	232	633	380	400	297	323	347	343
ADRA2A_sg4	TGGTCGTTGATCTCGCAGCG	650	2068	894	1160	871	907	882	1105	445	616	763	603	584	840	632	533
ADRA2B_sg1	CAGCCCCGACCCGACCATGG	1318	879	1809	1637	1510	1176	1577	1004	782	815	1287	522	1249	1864	1314	722
ADRA2B_sg2	CGGACACTCGAAGTCCACTG	1299	837	1774	1359	1474	2326	1631	1929	727	753	1326	520	1448	1197	1430	1283
ADRA2B_sg3	TGGAGTTGTACTCCAGCGCG	1640	3459	2130	2135	2140	3454	2117	1915	1220	1700	1955	2261	1599	2444	1731	1603
ADRA2B_sg4	TGGTCGCCCTTGTAGATGAG	1505	1401	2144	1741	1665	2456	1652	1503	1052	1571	1685	1477	1445	1880	1626	1230
ADRA2C_sg1	ACACAGATGCACGATCGACG	348	290	460	390	505	467	526	681	247	333	345	253	282	304	361	170
ADRA2C_sg2	ATGGTGGCCTTGACGCGGCG	156	599	285	362	274	185	234	482	136	791	266	278	210	1240	174	93
ADRA2C_sg3	CTACGCGCGCATCTACCGAG	185	529	264	257	319	838	327	466	161	442	239	461	181	528	220	566
ADRA2C_sg4	TGTACCAGGTCTCGTCGTTG	1361	1728	1756	1982	1731	2111	1537	1611	882	1953	1462	1139	1187	1484	1308	796
ADRB1_sg1	CGCACGCCCGTTGGCCAGCG	323	272	398	453	382	339	333	331	243	348	346	295	205	644	258	101
ADRB1_sg2	GTAGAAGGAGACTACGGACG	244	144	294	188	304	408	292	120	143	382	286	231	234	212	238	102
ADRB1_sg3	TGGCCATCGCCAAGACGCCG	588	819	757	300	731	780	758	737	396	250	639	541	628	646	582	117
ADRB1_sg4	TGGCCCACACGGTGCACACG	331	259	492	255	412	279	448	420	204	609	424	275	312	375	356	278
ADRB2_sg1	ATCCACTGCGATCACGCACA	987	1340	1364	814	1151	2608	1417	1722	739	1419	989	1670	948	924	1027	788
ADRB2_sg2	CAGACGCTCGAACTTGGCAA	404	274	558	265	473	600	456	491	279	662	421	313	346	602	380	172
ADRB2_sg3	CCCTTTCCTGCGTGACGTCG	1256	1640	1599	1751	1502	2530	1569	2389	822	1439	1411	1992	1104	3218	1175	2218
ADRB2_sg4	GGGAACGTAGAAGGACACGA	602	2100	764	996	756	1042	777	1310	336	628	637	1216	605	499	623	266
ADRB3_sg1	ACCAGTGCGCCGTAACGCAG	555	453	790	455	764	763	768	680	389	402	750	373	617	702	651	1026
ADRB3_sg2	CAGCGAAGTCACGAACACGT	145	34	270	417	235	235	261	108	97	118	193	138	156	935	183	205
ADRB3_sg3	CCAATACCGCCAACACCAGT	266	218	338	930	293	336	303	186	135	73	258	251	203	219	258	93
ADRB3_sg4	GATGGGCGCAAACGACACCG	664	787	920	1037	880	937	804	1031	470	1023	620	507	673	825	711	897
ADRBK1_sg1	CATCGCATCATTGGGCGCGG	780	873	1055	677	973	703	1041	1158	576	736	916	816	814	1178	844	593
ADRBK1_sg2	CCAGGTCCGAGATCCGCACG	359	245	422	526	356	332	455	509	197	289	371	226	330	32	345	65
ADRBK1_sg3	CTCCTCATAGAATTCCACCA	607	1158	743	750	791	465	833	1425	353	311	573	333	518	170	514	614
ADRBK1_sg4	TCTGGAACACGTCCCCTCGG	1220	644	1519	1143	1386	869	1503	2151	733	589	1172	411	1213	355	1355	373
ADRBK2_sg1	ACTACTTACACACTCGCATG	458	305	592	721	611	866	700	864	338	355	500	395	458	129	414	390
ADRBK2_sg2	GATGAAGCAGAGTTTATCTG	937	777	1351	2126	1335	1275	1190	1227	625	1079	1104	1707	870	969	1039	1323
ADRBK2_sg3	TATTGGACGAGGAGGATTCG	1139	2167	1584	2412	1698	2394	1575	1713	821	1865	1292	1483	1090	1003	1142	951
ADRBK2_sg4	TCTTCATAAAACTTCACCTG	512	209	645	1333	686	931	574	830	328	525	520	576	469	648	508	275
ADRM1_sg3	ACGTGCTGAAGTTCAAGGCA	1247	1327	1811	1338	1685	3147	1659	2535	757	201	1499	159	1278	245	1305	274
ADRM1_sg4	CACGAACTCTCTGCGCTAGG	252	1604	294	114	340	259	359	429	129	56	248	151	230	144	264	98
ADRM1_sg1	GCTTGAACTCACAGTCGTCA	834	1587	1089	493	1167	2014	1133	621	459	181	776	156	775	732	858	109
ADRM1_sg2	GTGACTCCGGATAAGCGGAA	929	301	1177	810	1065	1606	1218	1700	494	77	993	159	871	500	1035	231
ADSL_sg1	AAATGTGTGAAACCTAATGT	355	1063	454	22	382	3	455	6	201	1	334	27	343	14	408	40
ADSL_sg2	CAGCAACGTTCTGAACGCAT	165	0	201	20	176	113	213	4	97	31	205	2	138	39	181	5
ADSL_sg3	GGTATAAATTCCGGACATGG	270	1	339	1	313	8	319	3	188	0	273	0	268	2	273	0
ADSL_sg4	TATTGAAGTACTGTCTGTGC	605	58	657	20	599	93	619	13	324	8	566	24	423	580	524	78
ADSS_sg1	AATTTGAAGAGGTTACAAAA	226	24	299	82	259	47	285	4	129	23	215	177	234	234	211	590
ADSS_sg2	CAGCTTTGGACGAATAAACT	173	32	242	135	258	195	257	72	127	78	192	210	187	108	190	216
ADSS_sg3	TGACAGAGCTCATATTGGTA	539	131	661	44	584	78	645	52	309	225	634	95	520	155	544	58
ADSS_sg4	TTTGGATTAATTATTCCACT	289	132	361	130	328	95	342	79	224	270	306	382	260	99	251	156
ADSSL1_sg1	ACGTCACCTATGTTCTGCGG	1042	411	1269	1042	1022	599	1025	739	646	854	1129	1104	934	1260	998	1150
ADSSL1_sg2	ACTCATCAAAATCTGACAGG	478	484	667	729	584	408	599	260	303	307	614	364	512	614	473	467
ADSSL1_sg3	CCTCAAACAAGCCTGGCAAG	584	201	782	409	758	328	640	487	401	618	652	590	495	507	647	407
ADSSL1_sg4	TACCGAAGTCAATGTCGAGG	1255	1653	1648	855	1370	1316	1413	680	797	1333	1447	882	1162	1512	1313	347
ADTRP_sg3	AATTATTACATCTCACAGGA	183	104	254	245	262	546	315	589	129	95	207	165	206	1209	163	42
ADTRP_sg4	GTGCTGAAAAGAACCAAAGG	341	288	388	505	460	561	505	187	253	379	393	399	342	339	351	65
ADTRP_sg1	TCTTGGCAAATGGTGCAAGG	688	1213	954	1207	1068	1573	1115	1273	418	796	819	1031	682	633	697	1403
ADTRP_sg2	TTGCATGATTCAGCCACACG	572	354	756	571	805	1238	876	1106	440	398	715	460	635	430	643	397
AEBP1_sg1	CCAGACCTTTCATGGGAACG	432	249	666	1168	695	1886	751	491	316	385	519	213	479	420	473	129
AEBP1_sg2	GCACCAGGCTGCGCACACGT	537	506	682	1329	663	750	639	537	306	749	589	730	535	1052	605	258
AEBP1_sg3	GCGCCGAATGTACTCAACTG	345	206	505	388	392	294	350	218	262	332	363	318	386	78	420	160
AEBP1_sg4	GTGTGACTCCATCCCAATGG	1395	1058	1751	1331	1593	1165	1632	1398	987	732	1457	760	1400	596	1531	1261
AEBP2_sg1	CTCCATCTACCAGTCAAAGT	146	47	146	175	199	22	145	20	77	297	128	159	117	73	86	97
AEBP2_sg2	GAGGAGCCCAAGGGACCGCG	389	372	480	397	434	198	394	110	270	511	434	370	365	382	369	74
AEBP2_sg3	GCGGCGCTGCTGCTGAACGG	313	250	492	728	420	410	406	63	233	389	405	643	327	8	321	1
AEBP2_sg4	GTAGACAGCACAATTTCCAG	323	729	385	266	426	109	384	56	220	68	338	244	284	444	319	134
AEN_sg3	ATTGCCATGGTAGCTCACAA	381	1922	511	597	620	588	624	783	269	454	501	559	437	484	437	408
AEN_sg4	CGGGTACGGTAGTCAGCGAT	1078	1596	1650	1262	1377	1965	1498	1319	743	846	1226	657	1018	1014	1039	416
AEN_sg1	TGAGCATGCCTCCAGAACCA	1149	954	1581	1950	1509	2709	1416	1588	778	1361	1266	2197	1158	837	1070	663
AEN_sg2	TGTGGCTATCGACTGTGAGA	605	351	866	1133	832	185	880	526	450	285	768	503	654	423	696	406
AES_sg1	CAAGCTCGAATGTGACAAGT	220	148	238	241	227	194	310	186	138	151	227	78	187	73	210	316
AES_sg2	CCTGCCCTACCTCTCCCAAG	247	182	314	40	336	80	369	132	173	95	225	54	208	506	343	1114
AES_sg3	CGGATGATAGAGTTCAGCTC	306	117	329	82	369	575	421	260	248	622	420	505	337	458	406	354
AES_sg4	GTGGTGAATTTGAGTTGCTG	1527	1868	1983	1187	1968	3352	1955	2793	1102	2272	1761	1445	1443	881	1611	856
AFAP1_sg3	AATTACCACATGTAATGGAA	97	218	248	82	180	494	210	287	114	159	204	229	220	256	194	218
AFAP1_sg4	GAGGACACTCTGAATCCACG	265	453	394	169	401	371	377	700	153	132	323	148	297	321	263	475
AFAP1_sg1	GATGTTTAGAATCCAAACCC	159	44	239	68	207	275	240	145	146	276	213	109	234	179	240	21
AFAP1_sg2	GTAATGTTACAGCCTTGGAG	965	1899	1245	1135	1235	812	1193	754	627	841	1113	855	944	428	994	1073
AFAP1L1_sg1	CATCCACAATCGAGTGTGAG	516	476	701	493	678	2259	785	1023	341	321	591	654	518	739	509	214
AFAP1L1_sg2	CGAGCTGCGTTTCACCCAGG	450	669	500	1528	549	787	557	825	269	366	528	715	438	446	394	216
AFAP1L1_sg3	GCAAGCTGTTCAGAGGACAT	513	320	749	1154	721	659	695	442	388	596	591	477	526	496	565	395
AFAP1L1_sg4	GTATTTCCACAAGGATCACA	941	931	1230	1318	1195	1415	1238	1186	702	1418	1057	1124	863	1072	887	262
AFAP1L2_sg3	AATTCTTACTGGATGTCTCG	613	1111	773	1190	803	550	767	846	388	350	615	482	619	355	669	554
AFAP1L2_sg4	GCAGGGCCTGCTACCCAATG	642	855	988	433	764	987	858	1328	476	1243	828	558	701	313	753	399
AFAP1L2_sg1	GGAGGAGCTGTATGACGACG	753	984	1064	1540	1023	1993	1006	1088	471	1127	839	1140	771	860	861	591
AFAP1L2_sg2	TGAAGGAAACCAGTACACCC	422	410	598	694	622	790	617	534	319	466	497	794	410	287	492	1903
AFF1_sg1	AATCTGTCACCGAAGCACAG	366	334	452	346	471	568	442	296	188	438	405	1065	359	294	312	250
AFF1_sg2	ATGGGCCGGACATAAGCCGT	589	309	738	611	909	1311	858	1106	405	841	692	903	551	534	604	233
AFF1_sg3	GCCTGAGAGAGCCTTAGAGG	664	125	1032	487	1009	1731	1050	1691	582	1067	936	999	781	809	857	177
AFF1_sg4	GGAGCACAGAGCCCCCACGG	784	648	1006	582	806	578	864	400	577	546	779	757	763	1082	787	551
AFF2_sg1	CCTCCAGAAATAATGCACGG	649	274	752	583	790	1555	767	882	324	355	576	1047	596	642	560	417
AFF2_sg2	GAGCTTCATGACCCACCAAG	738	1072	903	874	1012	1183	991	1160	516	1330	844	863	664	1701	822	435
AFF2_sg3	GTACTCTAGAGAGTAAGTCA	282	735	373	207	424	677	409	226	176	881	348	399	297	919	342	313
AFF2_sg4	TTTACTGCAAAACAAGCATG	656	811	836	967	890	1245	881	676	457	690	809	652	670	1572	679	893
AFF3_sg1	CAGCCTCTGATCATTCCCGG	302	178	434	998	352	339	395	120	172	199	307	102	265	429	294	66
AFF3_sg2	CAGCTTAGGAGACTCATCAG	413	73	550	423	547	945	470	730	216	325	418	393	356	190	427	146
AFF3_sg3	GAGCAATCAGTACTACAACC	165	9	211	67	230	792	252	116	133	273	205	54	187	44	211	55
AFF3_sg4	TCTTTCTCCAGACTAACAAG	177	59	260	158	251	221	240	126	107	137	230	37	204	16	258	45
AFF4_sg3	ACAATGCCGAGGAGTACACC	783	428	975	1035	1038	1927	1013	781	468	1773	894	875	753	1097	818	184
AFF4_sg4	AGGCGGGTGACACTTTATGT	333	341	556	1558	433	529	463	391	268	326	486	550	282	306	362	2156
AFF4_sg1	TGGGAATGATCACCATAGCA	559	164	703	839	873	1473	774	1215	404	1672	729	593	539	296	633	411
AFF4_sg2	TGTATGAATAGCCGTTAGAG	342	202	390	144	357	679	413	460	229	379	413	159	326	63	340	74
AFG3L2_sg3	AGGAAAAACTCCTGTTGATG	1001	217	1378	684	1268	386	1224	359	670	566	1091	418	1005	1363	958	325
AFG3L2_sg4	GAATGAGACTCACTCTAGCA	353	15	489	27	354	23	313	32	264	24	516	107	346	54	387	76
AFG3L2_sg1	TGTCGGAGAAACCACTGCCA	954	626	1280	415	839	1070	922	324	618	101	982	244	897	709	1052	189
AFG3L2_sg2	TTCCACTCACCTGAAAACCC	393	6	514	124	384	103	334	18	238	19	351	1	362	13	355	1
AFM_sg1	AAAAAATATGTGCTATGGAG	447	259	543	528	565	1127	579	538	271	1163	428	239	379	330	436	355
AFM_sg2	AGAGAATATTCACCGTGTCA	973	1469	1252	1123	1321	1781	1238	1816	691	1891	1168	1434	1100	1585	1112	897
AFM_sg3	AGTCAACTGCCTTCAAACAA	199	122	272	262	259	425	321	194	172	358	276	224	209	526	257	27
AFM_sg4	TATAACAAGAAATCTGATGT	648	3521	775	470	851	1453	946	752	418	935	727	575	604	1781	597	241
AFMID_sg1	ACAACCTTCAGACGACTCGT	252	73	256	215	335	58	264	227	171	137	267	83	233	183	256	30
AFMID_sg2	CTCCCAGTCGGACAACCCAT	694	371	706	1406	868	1381	914	788	397	572	690	675	500	492	610	324
AFMID_sg3	GCCGTGGTAATAGTGGCTTA	583	464	832	596	822	1834	822	822	460	962	675	672	639	707	653	218
AFMID_sg4	TCTGGACAAACGCAACGCTG	248	183	323	126	307	272	270	223	179	89	263	122	246	115	250	112
AFP_sg1	ACATTGACCACGTTCCAGCG	435	264	602	643	605	1134	704	1119	287	373	487	682	401	579	499	388
AFP_sg2	AGTGGCTTCTTGAACAAACT	273	68	447	365	444	838	432	775	203	677	390	359	288	367	386	263
AFP_sg3	AGTTGAATGCTTCCAAACAA	136	2	170	633	176	103	136	90	118	616	125	136	135	938	129	26
AFP_sg4	ATTGTAGGTGCATACAGGAA	486	530	573	388	536	560	520	595	285	434	402	418	377	643	441	195
AFTPH_sg3	ACCAGATTATACTCGTCCCA	299	140	454	195	431	305	464	481	229	302	379	249	321	96	389	128
AFTPH_sg4	ATAAGCATAGTGACTAACAG	400	106	412	122	487	303	477	242	267	162	418	453	366	186	407	267
AFTPH_sg1	TGAGTACCAGTAACAAAAGG	236	127	250	27	224	168	280	194	145	237	244	160	208	36	213	34
AFTPH_sg2	TTTGTTAGAATCTCCAGACA	578	707	662	584	751	181	693	385	409	294	673	514	680	554	586	150
AGA_sg1	ATGGTTGTAATCCATAAGAC	205	724	320	752	309	183	303	273	180	408	248	103	196	183	220	63
AGA_sg2	CCAGATCCCTCAAAATACTG	375	393	516	508	471	305	546	562	283	680	389	267	314	262	368	104
AGA_sg3	GGGCCAAGTGTTGACGACCA	1434	2782	2004	1818	1854	3529	1987	2466	979	1415	1607	1706	1375	1306	1503	2037
AGA_sg4	TGGAGGGCATTAGCATCTGG	401	297	477	930	466	620	543	727	245	343	406	485	366	560	403	173
AGAP1_sg1	ATTGTGGGTAACTTGGCCAG	499	1537	681	660	648	1364	664	958	379	430	676	778	479	438	557	192
AGAP1_sg2	CACCTGCGCGGAACAGACGG	1680	3033	2308	3418	2142	3615	2251	3376	1226	1878	1804	1963	1538	3657	1781	1197
AGAP1_sg3	TTACCACTACTACAGTCGAA	660	852	892	1689	877	1247	857	784	428	583	656	511	601	1201	631	584
AGAP1_sg4	TTCGCAAGCAGTCTAAGCGC	311	275	381	718	370	1150	339	454	215	453	287	430	264	93	268	162
AGAP11_sg1	GCGTGGGAACTCCCACTGCG	650	1855	751	1763	853	1425	774	1047	456	641	668	1517	490	1806	615	853
AGAP11_sg2	GCTGGGAGTCAATGGAATGG	711	145	969	732	939	686	935	443	510	430	827	353	756	1716	870	208
AGAP11_sg3	GGAGTGACCCAGACAAAGGG	596	269	821	277	678	332	797	195	438	61	717	101	805	236	883	140
AGAP11_sg4	GTGGCACGTTTGGCCAGTGA	209	21	227	63	239	897	212	247	198	451	221	125	207	124	223	58
AGAP2_sg1	CCGGTGACCAACATTCGGTG	588	657	830	550	595	629	723	796	341	535	536	664	501	200	574	318
AGAP2_sg2	GATTACATCCACAGTACCCA	307	221	428	924	453	765	423	816	244	381	362	494	342	130	354	63
AGAP2_sg3	GCAGCTGAGTTCCCTTCGCG	959	487	1294	221	1097	2270	1229	2145	574	732	932	546	1051	928	1109	397
AGAP2_sg4	TCAACTCACTAGGGGAAGCG	464	711	776	300	544	633	604	300	293	397	521	435	457	316	478	283
AGAP3_sg1	CTGCTGTCGTCGATAACCCG	448	457	549	520	586	501	561	302	301	329	445	282	416	674	480	207
AGAP3_sg2	CTTTAAGCTCCGGTACGGAG	366	583	498	491	435	320	439	279	266	572	405	206	372	499	371	78
AGAP3_sg3	GAGCGGAGTAACACACAGCT	597	2270	882	597	710	634	738	1118	426	537	706	727	600	1021	649	658
AGAP3_sg4	GGGATCCTGCTAAAGCGGAG	394	961	609	587	633	1360	659	621	280	1198	622	249	443	1006	566	564
AGAP4_sg1	GATGGGTGTGCAGGCCGATG	332	2	417	61	323	86	302	43	240	79	412	14	427	489	528	26
AGAP4_sg2	GCATCTCCCGGTCACGAACG	358	298	411	55	357	190	354	217	287	73	365	233	413	67	425	232
AGAP4_sg3	GGTGTCAGCATGATTCTCCG	201	11	280	8	189	153	207	20	168	159	282	170	314	14	330	3
AGAP4_sg4	GTGGGAGGAACACTGAACTG	369	46	456	268	313	72	249	347	255	272	485	125	457	163	530	92
AGAP5_sg4	ATTACGAAGAACAGAAATGG	298	13	586	118	542	464	559	297	255	144	555	179	510	476	488	47
AGAP5_sg1	GATGGGTGCACAGGCCGATG	1628	267	2139	120	1880	699	1938	647	1142	163	1941	373	1933	392	2053	299
AGAP5_sg2	GGTGACCGTTGAAGTTGGTG	651	490	916	258	889	812	819	434	430	590	739	158	640	985	783	490
AGAP5_sg3	TGTCTGCCACTGGCCAAACA	1300	1856	1722	1767	1789	2405	1761	2788	998	2195	1503	1833	1244	2262	1341	716
AGAP6_sg1	CACCCACGCCCGTTTGCAAG	1290	2026	1732	1579	1702	3093	1554	2791	862	1773	1544	1381	1236	3151	1166	926
AGAP6_sg2	CGTGACCGGGAGATGCCTGA	408	3	611	3	421	492	475	62	342	182	587	172	691	164	689	53
AGAP6_sg3	GAGCATGCCATTGGAACACA	596	80	876	3	808	204	727	82	539	29	811	325	823	205	957	200
AGAP6_sg4	TTATTAGCATGAGGAGAGGG	1182	1056	1546	481	1552	3322	1576	2002	815	862	1384	1098	1172	1048	1319	968
AGAP9_sg2	CATGGACCGCTTGCAAACGG	196	4	315	2	284	221	245	184	212	136	304	24	269	15	371	39
AGAP9_sg3	GATGGGTGCACAGGCTGATG	336	26	472	1000	411	179	363	336	306	209	452	159	380	259	389	87
AGAP9_sg4	GGTGACTGTTGAAGTTGGTG	505	53	538	12	425	156	468	38	334	175	623	68	705	42	685	254
AGAP9_sg1	TTTCTTCATAATGTGCACGG	249	8	311	52	266	425	274	78	153	192	301	102	257	1498	299	30
AGBL1_sg1	AGAGGAACTGATGCAATATG	534	572	705	1021	750	1619	641	684	443	807	636	636	606	602	585	325
AGBL1_sg2	GCCTACGTGCAGATCCGACG	269	175	415	180	336	358	315	235	190	192	303	183	251	105	371	107
AGBL1_sg3	GGATATTTGAGGATATTCGG	176	488	235	102	305	404	253	342	130	143	242	165	150	213	227	49
AGBL1_sg4	GTAGGTATAGGGATAGTGGT	714	795	892	1064	805	1191	911	1498	490	948	780	740	701	907	734	256
AGBL2_sg3	AGATATTATTCTTACGACTG	468	304	650	228	538	551	573	379	356	525	550	305	438	730	435	208
AGBL2_sg4	AGCCCTTCTACTGTCTCACG	666	529	812	603	785	570	733	510	429	593	695	453	579	631	695	414
AGBL2_sg1	AGGCAAACGAGGAATTGTCA	543	1112	870	1389	865	1308	750	1376	346	638	758	849	604	772	562	497
AGBL2_sg2	CAAAAAGCCTTTCATAACCC	503	1325	669	606	660	639	740	962	321	971	535	544	468	2207	543	334
AGBL3_sg1	CCATGTTCCTAGCAAGCGTG	1534	1079	2033	2286	2145	2703	2113	2269	1218	1881	1909	1354	1488	2005	1687	1924
AGBL3_sg2	CCTGCTAGTCTTTACAGTCG	497	914	652	819	610	1013	631	442	402	740	576	349	522	286	537	94
AGBL3_sg3	TGAGAGTGGTAATCTACAGA	1013	1926	1274	1531	1516	2617	1339	1463	798	1494	1347	960	1106	1391	1087	548
AGBL3_sg4	TTCCGGGTATACCATACAGA	318	160	437	50	454	203	390	429	223	115	418	129	344	579	356	148
AGBL4_sg3	AATCCTGATGGAGTCTACCT	1218	1835	1589	1919	1652	3147	1661	1413	808	2413	1247	1895	1180	1763	1095	712
AGBL4_sg4	ATGATGAGGGTGTTTCCCCT	1475	1360	1969	2236	1883	2797	1913	2233	827	1606	1404	2285	1164	1497	1375	1437
AGBL4_sg1	CAGGGCTGGTTATCGTCAGG	1665	2290	2347	1601	2160	3296	2143	3021	1157	1660	1935	1510	1644	1537	1701	1100
AGBL4_sg2	TTGAACCAGACTCGGAAGCG	378	934	550	524	467	434	512	1303	262	459	434	695	376	435	409	294
AGBL5_sg3	ACACCATCGGGGTTCAACAT	338	1315	464	726	424	475	455	578	274	210	362	152	360	447	388	915
AGBL5_sg4	ACATGGCGGAATGTAATCCG	473	266	539	631	580	524	477	363	296	397	487	728	385	538	406	281
AGBL5_sg1	GGAAATAGCTGCTCTAGACG	398	564	537	838	518	952	498	790	276	676	475	467	399	502	428	288
AGBL5_sg2	TTCTACTTCAGCGTCCGGGG	379	327	509	773	491	472	508	478	215	81	545	137	388	112	427	174
AGER_sg1	CATCATAGGAGTATCTGTGA	852	2064	1070	1717	1021	1429	982	715	569	821	864	1090	774	1943	826	333
AGER_sg2	GTCAGGGTTACGGTTCCACC	1139	1038	1578	2872	1345	2485	1401	1688	797	859	1183	1017	1088	1255	1079	265
AGER_sg3	GTGCTCAAAACATCACAGCC	945	1561	1225	1605	1197	2166	1124	1313	658	495	1066	1873	880	1396	930	244
AGER_sg4	TGGAATTCTTACGGTAGACA	617	2143	725	386	837	952	748	705	452	1066	700	1497	582	1741	624	430
AGFG1_sg1	ACCACAGGTAAAGCTCCTGT	404	559	578	1095	463	222	531	392	265	737	456	553	359	1300	450	170
AGFG1_sg2	CAGTTGTAGGTCGTTCTCAA	623	668	937	682	776	72	713	428	333	298	608	502	591	1322	633	253
AGFG1_sg3	GCCGACCGTCATGTTAACGT	555	286	679	291	553	84	687	190	369	653	608	325	543	351	570	127
AGFG1_sg4	GGTTCCAAAATCAGCACTGG	221	334	319	148	330	367	344	89	139	66	229	336	244	149	250	390
AGFG2_sg1	ACTGACCTGCTGGCTGACAT	502	504	666	150	658	450	628	695	384	441	672	558	597	544	605	179
AGFG2_sg2	CCGACGGCACCACACCTCCG	1305	2331	1834	2215	1838	2609	1806	3025	850	1099	1242	1359	1146	1063	1193	1752
AGFG2_sg3	CCGAGCGTGAGACTGACTGA	1338	1460	1709	2247	1677	2667	1585	1473	896	1300	1469	1157	1426	1756	1454	627
AGFG2_sg4	GATTGACTTGACACGATGAG	1596	1568	2060	1939	2121	2368	2123	1710	1136	1635	2040	1508	1687	2486	1824	1524
AGGF1_sg3	ACAATAGTAATAAATTCCAG	145	37	203	43	172	138	162	5	100	140	126	204	121	39	143	25
AGGF1_sg4	GGAGACTGATAGTGAACCAG	188	126	322	393	303	306	289	125	108	576	258	179	221	34	242	92
AGGF1_sg1	TAAATACCTGAGATTGACCA	222	753	295	324	304	382	346	328	172	206	260	297	263	401	196	234
AGGF1_sg2	TTTCTGTTCTATCGGTACCA	580	82	796	625	763	957	684	748	355	413	619	528	589	741	555	187
AGK_sg3	CAAAGAAGGCCTTTGTACAG	300	562	371	124	437	155	373	500	246	96	481	22	329	946	364	47
AGK_sg4	GCAATGACCGGCCTTCGATG	445	482	481	652	562	404	578	528	283	87	547	31	448	376	423	69
AGK_sg1	GCCAGATAAATGTAAAATCG	241	196	316	115	283	443	276	230	144	18	245	11	183	62	201	201
AGK_sg2	TGTTCTTCGACGAACAGATG	350	395	542	823	471	658	523	720	288	7	480	134	401	1210	394	59
AGL_sg1	AAACACGAAACCTTATAGGA	442	355	514	115	659	743	595	429	288	115	599	323	480	640	451	341
AGL_sg2	ACGCTATGGGAATAAACCAG	626	873	839	947	687	1217	825	615	384	457	636	581	499	375	619	382
AGL_sg3	ATGCGTAATATCCATAAACA	177	83	234	138	229	363	278	374	128	277	209	80	198	199	212	499
AGL_sg4	TGAAGAGTAACACAGTCCAA	748	1301	948	971	1034	1784	995	1111	542	1975	906	749	712	1800	717	223
AGMAT_sg3	GACAGTCAATCCTAGCACGG	411	558	628	629	557	649	656	546	296	163	550	297	479	371	523	236
AGMAT_sg4	GCACACGGACACGACCGACA	528	284	706	351	839	730	796	740	359	446	634	811	562	3755	559	89
AGMAT_sg1	TCTCCTGGACTGTAAGCGTG	40	19	44	19	48	0	86	152	28	20	52	75	42	7	31	18
AGMAT_sg2	TTGCAGACTGACATTACCCA	491	388	611	662	584	860	689	519	303	485	559	711	453	861	506	121
AGMO_sg1	AGATGAACAGCATATACTGA	573	644	735	1622	798	671	765	592	458	364	693	1064	512	652	502	265
AGMO_sg2	CTTATTGAAGAATCCAGGTG	530	401	737	579	736	1254	814	894	348	474	648	334	534	912	565	198
AGMO_sg3	GCTTACCATGAGCCATACGA	196	79	248	143	257	648	272	660	135	107	250	80	181	160	212	72
AGMO_sg4	GTTTGGAATGAAGTTTCACT	428	254	565	1105	495	971	502	735	262	921	521	517	412	553	434	433
AGO1_sg3	AAGAGAACTGTACCATACAC	485	593	704	54	616	555	643	631	331	253	490	255	502	208	515	101
AGO1_sg4	CAGCATTCGCCAGCTCACAA	296	317	464	369	344	441	377	522	172	139	340	127	222	2987	311	725
AGO1_sg1	GAACGCGCTGAGAGTCCGTG	655	600	819	393	706	1581	778	934	464	528	611	517	571	1110	609	1518
AGO1_sg2	GATGCGGGGATGCCTATCCA	417	95	529	511	573	455	525	216	319	500	530	910	437	568	458	98
AGO2_sg3	AAGGTGGAGATAACGCACTG	752	705	1099	972	997	456	1008	572	682	963	1046	724	791	676	904	489
AGO2_sg4	CCTGTCCGACTTGTAAACAT	606	560	701	512	731	345	716	391	389	278	646	653	616	266	604	361
AGO2_sg1	CGGAACAAGCAGTTCCACAC	849	2064	1234	1142	1285	1441	1368	1456	582	1452	1056	1140	836	1224	926	1242
AGO2_sg2	TAACGCCTGCAAGCTCACGC	361	360	478	401	436	121	407	374	236	409	375	161	358	375	354	71
AGO3_sg1	ATGTCGTAGCACCACATCAA	422	278	610	369	559	823	525	715	376	925	521	428	450	438	449	246
AGO3_sg2	GGATGACGATAATAAGCTGT	487	215	675	550	613	652	632	800	307	624	571	606	488	469	469	228
AGO3_sg3	GTGTTTGTAATGTAACAAGG	442	204	586	261	579	624	571	831	315	412	579	388	468	397	490	328
AGO3_sg4	TGTGAAGGCATTACTTCTAG	280	83	424	291	297	713	331	226	178	216	305	176	257	119	259	97
AGO4_sg1	AAAGTTGAGGTGACCCACTG	945	839	1098	705	1083	1481	1018	1194	534	771	912	906	878	1023	964	827
AGO4_sg2	CCTTACCTGTTGACTCTACG	657	716	778	777	940	952	943	822	437	1047	741	705	597	831	669	494
AGO4_sg3	GAAAAAGGAACGGCCCACTG	792	420	857	692	887	1316	823	998	472	565	835	533	679	843	728	258
AGO4_sg4	GGATAACCACTATTAGCTGT	545	401	642	497	618	619	647	709	404	328	552	441	491	432	540	258
AGPAT1_sg1	CCTGTACGGGATCCGAGTGG	758	153	783	289	686	484	644	78	371	113	768	48	637	424	683	226
AGPAT1_sg2	GAGGGAACGAGAAACCACAA	575	712	631	145	578	369	530	49	332	286	474	57	434	450	482	330
AGPAT1_sg3	GTCCTCGCACGGCACACACA	351	52	442	107	346	304	359	138	178	85	332	83	376	196	320	156
AGPAT1_sg4	TGGTTGGAGACAACAACATA	475	441	781	774	694	344	698	237	357	146	562	116	575	1667	607	551
AGPAT2_sg1	ATGACAGTGATGGCCGACCT	550	459	674	495	606	885	616	715	330	1307	625	530	527	566	538	146
AGPAT2_sg2	CAAAGTGTGGATCTATCCCG	241	48	370	89	259	173	314	74	163	48	288	105	223	55	282	43
AGPAT2_sg3	GCTGCGTGCAGATCGCCAAG	362	342	493	220	439	536	417	193	203	389	420	348	329	204	343	274
AGPAT2_sg4	TGGCGTAGAACTCGGCCGCG	229	421	326	572	291	192	283	451	140	30	280	425	217	224	224	719
AGPAT3_sg3	CAAGCACCGCGTTAGCATGG	840	722	1039	592	927	634	954	1138	501	618	890	805	824	1696	841	1345
AGPAT3_sg4	CACTCACCCACATGTACTCG	710	586	900	380	941	698	868	720	459	554	866	570	745	565	722	686
AGPAT3_sg1	CTTCCCAAAGCGCTCTACCG	451	601	617	418	518	317	702	494	269	429	488	534	428	290	443	252
AGPAT3_sg2	TACCACGTCCAGCCGATGAG	1163	1298	1504	1054	1523	967	1453	1838	883	1133	1435	1008	1103	1130	1168	1651
AGPAT4_sg3	ACAGCCCAAAGCGTTCGGAC	599	711	889	1084	786	1029	961	1585	473	684	771	518	712	611	706	374
AGPAT4_sg4	CCATACTTGAGGTAGGCGCG	948	1338	1291	1136	1195	2647	1154	2184	657	1004	1178	1070	847	3343	896	746
AGPAT4_sg1	GATGTGGTACTTCACCGAGA	828	1493	1076	615	1179	1014	1134	1175	566	1384	1002	831	886	1145	897	241
AGPAT4_sg2	TACATACAAAATACTTCTCG	295	56	460	594	378	767	463	503	187	304	355	294	310	250	332	139
AGPAT5_sg3	AAAATCACAAGATACATCTG	899	1301	1209	63	1259	2841	1428	1576	717	1258	1090	1162	963	2882	943	1028
AGPAT5_sg4	CTTCTTCGAGAATTACACCG	306	1	469	18	488	981	414	867	190	404	386	173	342	315	336	187
AGPAT5_sg1	GACCCCCCAGGCCAACACGT	895	3	1207	12	1260	1964	1250	1079	653	1496	1033	881	1047	1015	995	304
AGPAT5_sg2	GCAAAGTAACACCCATACAA	191	8	309	74	314	873	382	443	151	300	262	104	271	165	305	895
AGPAT6_sg1	AGCGCTCAAACCAGACGTGT	333	215	442	74	496	1260	445	528	185	270	354	251	326	54	344	114
AGPAT6_sg2	CTTTACAAGCCCTACACCAA	216	127	300	403	258	322	304	796	171	101	271	204	187	205	236	135
AGPAT6_sg3	GATGATCACATCGATCGGTG	637	1182	786	346	809	793	733	569	442	560	726	237	582	187	696	522
AGPAT6_sg4	GTAGAGTTTGCGGATACCAA	522	422	793	903	777	687	755	760	357	485	621	448	582	220	612	76
AGPAT9_sg3	GATAATGAATGGTACCAGAG	303	456	407	286	379	206	393	258	233	202	347	240	280	317	269	1868
AGPAT9_sg4	GCTGGTTATAGGAACTACAC	594	842	813	252	798	1666	760	817	429	651	777	809	584	469	687	575
AGPAT9_sg1	GTCTGCGGCTCACTATGGTG	1550	2038	2264	1581	2175	3008	2043	2773	1201	1980	1951	1271	1759	3211	1804	623
AGPAT9_sg2	TCAAGATTAAAACATCAATG	482	368	608	492	625	875	676	1335	277	654	583	691	472	544	490	215
AGPS_sg1	CAATTTGACAGCTCATGTAG	316	490	485	327	410	397	401	360	224	316	369	121	322	238	411	167
AGPS_sg2	GAATATCTATGGCAATATCG	175	134	221	253	244	102	247	527	112	70	154	13	195	121	199	175
AGPS_sg3	GTACCAATGAGTGCAAAGCG	459	508	577	352	653	1063	694	612	304	682	527	624	522	1700	459	565
AGPS_sg4	TGCCACTAAGAGGGTACCTA	334	217	466	162	476	210	441	601	206	608	418	319	300	941	343	207
AGR2_sg1	AAGTGATGAATAATCATCAA	502	899	619	868	727	1021	628	1094	372	299	578	724	461	384	422	476
AGR2_sg2	AGAGATACCACAGTCAAACC	206	245	258	192	256	503	299	493	134	179	206	108	211	379	203	1996
AGR2_sg3	ATAAATTACCTTGACTGTGT	681	519	889	881	987	1323	967	1402	450	1252	934	1464	712	967	770	1213
AGR2_sg4	GGAAACTTACAACCAGATTG	1069	739	1355	2778	1338	871	1408	1462	766	764	1318	1268	1044	1081	1136	413
AGR3_sg1	AAGAAACTGTGACGAGTAAG	835	598	1066	2800	1168	1723	1036	1596	604	854	870	733	819	1714	774	1774
AGR3_sg2	AGGTGATAAATTCTTATCAG	354	254	555	530	498	453	491	496	263	286	436	558	340	478	387	198
AGR3_sg3	GAGGATTGTCAATACTCTCA	538	764	804	2119	767	1049	775	848	337	636	647	1085	467	687	541	473
AGR3_sg4	GCACCTCTTGAGAGTGTCTG	563	526	753	468	646	1625	774	801	371	523	659	481	514	160	564	238
AGRN_sg1	ACAGCGAGGGCTCTACGTAG	1103	732	1549	1370	1421	1101	1398	1099	860	1069	1298	735	1193	927	1148	1510
AGRN_sg2	AGCAGCGATGAGGAACTGAG	923	1254	1122	1061	1148	1357	1204	1053	647	1123	1118	977	906	870	952	416
AGRN_sg3	GTGGCCCCCGTGATAAACGC	651	621	711	556	702	401	726	1126	451	402	713	311	584	956	696	545
AGRN_sg4	GTGGCGCGCAAAGGACCCTG	448	1167	645	517	614	1027	639	643	325	1070	522	550	487	301	443	148
AGRP_sg1	ACGCAGCGACGTGAGGAGCG	345	549	503	240	454	280	451	576	221	327	354	307	358	895	397	197
AGRP_sg2	AGAAGAGGATCTGTTGCAGG	831	714	1130	983	1051	892	1047	599	728	2046	1136	1034	919	1435	993	443
AGRP_sg3	CCTGCAGGTACTAGACCTGC	912	1278	1133	1920	1207	1622	1094	2216	631	1940	1117	1103	923	826	882	974
AGRP_sg4	GCCACGCGAGGAGCCCAGAT	813	1729	979	992	794	3194	885	1102	484	801	804	444	675	938	716	415
AGT_sg1	AGAGCGTGGGAGGACCACAG	368	173	534	368	471	97	343	166	329	195	494	258	475	170	457	255
AGT_sg2	CTTACCTTGGAAGTGGACGT	735	258	1000	651	980	1118	890	713	584	605	842	654	783	502	772	302
AGT_sg3	TGTCCTTCCAAGGAACACCC	203	185	320	223	261	219	293	481	157	213	275	448	244	279	255	114
AGT_sg4	TTGACACCGAAGACAAGTTG	1125	669	1493	1712	1681	4037	1706	2490	791	1167	1409	1412	1189	1703	1133	925
AGTPBP1_sg3	AGTAAAGGCTAGAATTAATG	372	1260	548	486	615	1032	583	841	273	878	516	408	383	513	422	82
AGTPBP1_sg4	GACCATGGTGGATTCGTATG	585	1393	786	722	774	1392	823	1635	389	1446	661	481	535	394	539	249
AGTPBP1_sg1	GAGTGATATCATAGATCGTG	868	386	1156	722	1124	2259	1328	1315	548	752	955	833	924	417	873	302
AGTPBP1_sg2	TTCATCGGTAGAACAAGCAT	985	1614	1377	2135	1336	2747	1279	1290	654	867	1282	1364	982	974	982	544
AGTR1_sg1	CAAGCATTGTGCGTCGAAGG	327	354	447	1975	399	585	452	506	252	210	394	1575	352	254	324	481
AGTR1_sg2	GCTGTGTAGACAGCCCATAG	344	160	485	1668	506	1051	457	506	221	668	303	555	311	310	321	118
AGTR1_sg3	GTAGAAACACACTAGCGTAC	273	235	365	144	336	187	346	345	165	302	286	465	285	176	247	51
AGTR1_sg4	TCAGGCCCAGCCCTATCGGG	631	1224	803	653	705	1163	852	1605	408	426	673	582	594	531	587	603
AGTR2_sg1	ACAGGCCATACACCAAACAA	594	1473	810	928	808	1047	742	543	411	1027	680	636	648	392	580	497
AGTR2_sg2	ATTGGGCATATTTCTCAGGT	1234	2922	1616	1317	1522	2405	1538	1805	893	1215	1368	819	1265	1636	1307	549
AGTR2_sg3	GGAGTAAATCAGCCACAGCG	961	2139	1248	1849	1489	1829	1335	1484	713	1116	1103	1693	961	2952	1012	1248
AGTR2_sg4	GTACCTATCAACACTCATGC	537	898	769	342	708	1141	749	1040	339	686	556	486	607	741	682	451
AGTRAP_sg3	CTCCATCGACGCCATAAGCA	295	258	395	288	375	535	390	247	195	205	318	437	228	229	311	132
AGTRAP_sg4	GCCTGCTGTGAACCTGAAGG	426	290	636	417	545	855	538	395	351	738	467	246	440	248	456	88
AGTRAP_sg1	GTGTCCGTGAGGCTGACCCG	572	236	712	432	665	1006	655	1337	413	501	739	869	549	768	645	267
AGTRAP_sg2	TGGCCATGCCCACGCCAAAG	354	1191	479	712	490	788	469	452	342	852	386	264	365	1553	349	221
AGXT_sg1	CCCCTTTACATGGACCGGCA	368	840	552	547	554	577	518	563	285	375	480	397	421	712	427	501
AGXT_sg2	CCGATGACCAAGGACCCTGG	525	452	711	1014	708	1205	766	623	329	650	558	413	512	704	506	164
AGXT_sg3	GCTGCTGTTCTTAACCCACG	305	488	315	76	399	568	389	665	163	312	266	212	238	218	245	75
AGXT_sg4	GTCACTGAAGGAGATGAGCG	647	906	701	1078	722	1491	750	1356	469	733	626	895	559	375	642	264
AGXT2_sg3	AACACTGACAGTAACAATCC	323	594	332	73	395	712	399	260	198	90	327	249	335	413	360	124
AGXT2_sg4	ACACTTGGCTTGACAAACGT	182	31	199	77	278	867	274	175	131	295	230	124	216	24	197	50
AGXT2_sg1	CAGGAGAAAGATGTTCCTTG	513	263	681	1233	611	2101	625	1197	308	925	587	655	489	318	449	420
AGXT2_sg2	GCACTGGAGAATCTCGACAG	659	776	864	105	909	1245	851	1222	363	438	614	711	552	488	609	87
AHCTF1_sg3	CCACCCAAAATGGATTCCTG	590	389	841	273	620	481	574	248	408	273	627	310	649	585	661	199
AHCTF1_sg4	CCTACATGCAGACTAGCAGG	883	227	1351	137	661	27	635	29	855	345	1505	109	1352	807	1242	80
AHCTF1_sg1	GAATTCATGATTCTGAACGC	461	71	569	38	351	53	371	260	302	65	586	63	455	143	487	217
AHCTF1_sg2	GTTAATCCTTCGTCCAACAC	256	71	296	222	232	239	225	75	199	79	315	65	257	652	310	57
AHCY_sg1	AACATGATTCTGGACGACGG	601	8	789	2	698	6	784	5	341	15	638	25	615	13	662	33
AHCY_sg2	CTCTGAGGAGACCACGACTG	565	36	836	13	838	75	836	79	432	126	600	113	567	429	624	438
AHCY_sg3	GATGATGTCAATACAGCCTG	812	58	824	5	820	36	725	74	481	92	723	144	769	306	811	181
AHCY_sg4	GCGGGCTCCGAAACCCCGCA	478	1675	660	702	825	835	741	990	344	826	620	958	407	565	445	678
AHCYL1_sg3	ACTCAGGAAACGTGCTCAGG	640	19	1088	71	810	511	831	248	459	455	783	418	704	264	753	95
AHCYL1_sg4	AGATGTTACAAGCAGACCAG	690	93	999	34	900	253	907	204	468	642	737	630	667	182	651	91
AHCYL1_sg1	GATGTTTGGTGGGAAACAAG	376	66	508	35	505	421	471	204	256	298	406	446	330	189	451	141
AHCYL1_sg2	TGGGGGAGACTTAACCCACT	357	252	611	138	476	361	447	245	298	685	419	655	342	304	377	190
AHCYL2_sg3	AGTACCTTCTTGACTGTGCG	539	734	635	534	785	1072	791	798	407	789	674	1015	486	207	580	597
AHCYL2_sg4	CGATAGATGTGTGAATGTGG	625	496	975	400	955	1218	896	775	461	1041	829	810	703	673	793	277
AHCYL2_sg1	GGAAAGCAAGTGGTAGTCTG	765	2562	1087	412	1002	1334	952	578	524	558	889	605	790	563	754	238
AHCYL2_sg2	TGATGATGAGACATCGCCCA	1004	660	1332	1261	1314	1735	1260	1270	778	1362	1281	989	970	575	990	714
AHDC1_sg3	CAGAGGTAAAAAAACGACGG	252	672	367	173	291	452	364	190	205	233	365	513	265	223	291	71
AHDC1_sg4	GTCACCCCAAGTACGCCTTG	949	1516	1395	2163	1228	451	1258	770	778	1357	1485	1159	1122	783	1146	934
AHDC1_sg1	TCCGCCGCCCCAGCGATACG	523	493	588	372	593	429	607	380	358	422	575	274	454	762	514	185
AHDC1_sg2	TTGGGGCACCCACGCAAACG	403	104	485	549	504	295	429	352	295	251	512	429	418	655	364	358
AHI1_sg3	AATTGGATATCCATCCCGGC	318	104	438	25	439	540	473	468	182	253	307	639	361	220	320	146
AHI1_sg4	AGGTCTTGTGTAGTCAACTG	606	683	877	528	707	1229	715	741	403	499	727	779	606	638	606	118
AHI1_sg1	CATGTGGTTGATGAGCATAC	804	478	1077	1048	1010	2594	1176	953	632	1320	1022	770	843	2130	840	2432
AHI1_sg2	CCTGAAGAGCCATCATAGAG	453	334	590	460	523	900	515	255	356	335	585	597	474	224	496	469
AHNAK_sg3	GGACCTTTGACATCAACTTG	605	508	876	937	899	2712	803	614	406	221	667	1099	640	647	643	414
AHNAK_sg4	GGTCCTAAGCTTAATATCGA	219	278	311	211	352	372	294	396	125	119	303	169	220	177	253	75
AHNAK_sg1	GTGATGCTACCCCCAATTTG	845	1061	1140	1390	1132	1392	1032	1324	577	1008	971	2063	728	879	786	504
AHNAK_sg2	TGTTAACATTGAAGGACCAG	538	1131	734	453	623	1048	594	903	358	662	630	656	452	472	566	264
AHNAK2_sg1	CAGAGACACCTCGACATCGG	277	75	434	1354	307	449	321	193	237	422	430	317	265	330	286	201
AHNAK2_sg2	GGCCCCAGGCGAGTCCATCG	660	165	857	1080	655	358	653	218	385	399	725	582	566	328	570	419
AHNAK2_sg3	GGCCCCGAAATAGACATCAA	331	443	447	309	369	558	409	584	271	231	331	291	307	354	318	106
AHNAK2_sg4	GGGGCCGATACCCCGAACGA	339	802	426	111	384	247	264	361	250	314	344	449	302	102	268	182
AHR_sg1	ATCGCAAACAAAGCCAACTG	1293	800	1588	1558	1569	2317	1632	2374	782	538	1334	350	1226	1004	1289	488
AHR_sg2	CTTACTTCGGATATGGGACT	1356	1872	1854	2271	1922	3297	1838	2214	931	661	1518	831	1385	1897	1388	1025
AHR_sg3	TACCACATCCACTCTAAGCA	789	603	1074	667	1063	1241	1011	1136	555	701	980	578	823	682	895	466
AHR_sg4	TTATAACAGACTACTGTCTG	1352	1071	1743	1808	1755	2962	1793	2624	957	1146	1619	992	1250	3349	1274	833
AHRR_sg3	AGGAAGGCCGAGTACTCGGT	737	718	844	537	805	440	889	851	532	682	809	502	701	843	674	405
AHRR_sg4	CATTTATGACTACATCCACG	247	361	291	529	407	213	305	296	160	221	304	305	225	667	264	22
AHRR_sg1	CTGTGCGAATCGGAACTGCA	820	1059	1138	808	1064	1187	1004	1368	522	1667	884	977	773	3863	739	1016
AHRR_sg2	GCTGTCGCTGTTCTGCATTG	792	537	935	1207	995	1510	855	885	506	781	786	1139	724	1020	775	331
AHSA1_sg1	CCAGTGCCAGTTGTTGACGT	1316	1273	1558	1050	1493	1272	1552	1092	901	1496	1371	1086	1322	953	1267	1569
AHSA1_sg2	TAAGAGTGATCTTACAAGTG	508	495	757	657	610	664	585	572	331	404	678	758	479	293	539	491
AHSA1_sg3	TGAGCCTGACACAAATCTCG	416	486	699	74	521	423	500	76	273	572	607	213	460	164	455	140
AHSA1_sg4	TTTGTCTGATGAAAACAGCG	752	1191	1047	614	939	661	882	642	533	861	874	770	706	702	816	597
AHSA2_sg1	AACGAAAGCTATGGCAACCC	944	1344	1230	665	1133	1319	1092	834	635	1471	1068	857	964	780	1066	752
AHSA2_sg2	CACAAAATTCAGTGCAACCA	899	307	1156	531	1014	1119	1168	1294	588	930	934	1270	913	519	1042	362
AHSA2_sg3	GGGTGTAAGGATTCCCACTG	400	681	603	267	515	1288	468	320	283	280	479	283	404	176	404	81
AHSA2_sg4	TAGCATCTTCACTGTAAAGG	571	629	677	590	650	721	654	891	310	375	599	348	465	294	565	129
AHSG_sg1	AGACACTGTAAACTCCACAT	254	426	339	488	375	476	376	233	189	367	261	182	236	237	256	112
AHSG_sg2	AGATTGATGAAGTAAAGGTG	381	156	471	707	473	698	477	448	311	391	472	355	387	564	393	233
AHSG_sg3	GCAACACTCAGTGAGAAGCT	454	667	560	302	578	657	606	719	334	723	505	439	466	783	504	606
AHSG_sg4	GTTGTCTATAAATCAGCCCT	439	750	504	431	465	392	496	267	369	576	480	513	396	950	473	82
AHSP_sg3	AGAGCCTTGTCTCGCTCTTG	2265	4380	3303	2597	3289	5613	3136	5065	1675	3914	2869	3478	2464	5432	2350	2326
AHSP_sg4	CATCAACTATTACAGGCAGC	356	234	459	627	402	345	500	539	211	199	388	188	291	204	374	404
AHSP_sg1	GCTGAACTCCTTCAATCCTG	176	911	200	138	220	470	226	750	91	37	156	202	193	15	144	23
AHSP_sg2	TGAAGAAGACATGGTGACTG	461	366	547	374	487	1315	580	570	297	296	511	492	418	330	412	172
AICDA_sg3	ACCGCAAGGCTGAGCCCGAG	980	1486	1265	1573	1189	1528	1392	1685	667	1124	1073	880	864	1154	972	780
AICDA_sg4	CTCACAGAAGTAGAGGCGCG	585	1201	842	1427	796	1647	849	1749	484	659	841	580	707	478	742	92
AICDA_sg2	TGTCGGGCACAGTCGTAGCA	733	1667	1066	1132	982	963	1075	1250	571	903	926	776	777	1738	802	3999
AIDA_sg3	AGCAAGACATCTACAAAAGG	558	216	804	224	711	808	730	955	348	186	572	284	577	754	521	191
AIDA_sg4	GAAGTGCAGCTTTACAGGTA	1619	1282	2207	1900	2419	3172	2314	3542	1119	1712	1861	2230	1600	3813	1667	2939
AIDA_sg1	GGCGCCGACTTCGACTCTTG	1098	481	1485	1478	1403	1192	1404	1658	846	930	1289	1076	1053	822	1187	705
AIDA_sg2	TTCCTGCTAGAGTTCCCGGT	961	1326	1350	1253	1192	1769	1283	1697	642	1165	1051	1069	970	2194	985	760
AIF1_sg1	AAAAGCTTTCGGACTGCTGA	523	2196	673	421	618	812	643	740	303	476	602	628	503	1034	496	228
AIF1_sg2	CAAACTCCATGTATTTCTCT	369	208	565	1001	484	465	482	481	233	362	380	541	342	480	381	211
AIF1_sg3	TGCTATATTTGGGATCGTCT	622	614	800	516	825	953	952	1045	426	383	773	653	571	527	619	570
AIF1_sg4	TTTCAGGGACATGATATCTG	883	1535	1106	871	1185	1469	1094	883	599	602	1031	452	911	1422	926	700
AIF1L_sg3	ATGATCTCAGAGGTGACAGG	342	48	434	89	573	495	590	855	365	567	506	674	473	718	491	231
AIF1L_sg4	CAGACCTGATGTCTTTAAAG	208	1	231	11	284	399	291	165	164	427	256	172	200	131	243	37
AIF1L_sg1	GAGCTCAGCAACAGGTTCCA	422	45	512	3	685	986	648	518	374	797	602	394	466	769	515	73
AIF1L_sg2	GAGGCTGGCCGAGATCAACC	250	88	310	87	374	771	376	456	207	275	287	673	281	628	308	264
AIFM1_sg1	AGACACTGCGATTCAAACAG	201	163	278	41	287	141	355	45	104	82	191	8	209	66	301	1
AIFM1_sg2	ATTGTGGGCTTATCAACAGT	487	138	664	292	596	294	689	556	384	70	608	320	583	181	588	227
AIFM1_sg3	GGAATACTCACCAGATAACG	525	802	730	755	717	734	740	452	343	36	550	118	535	169	537	28
AIFM1_sg4	TCAATTACGATTATCGGTGG	503	148	803	42	728	166	641	131	363	11	701	78	624	231	668	599
AIFM2_sg3	CACTCTCATTCACTCCCAAG	177	93	247	193	217	369	270	257	104	64	193	102	122	59	149	55
AIFM2_sg4	CCAGCGCTCACGGTTCATCG	490	579	695	520	618	742	642	457	338	927	509	707	515	256	487	822
AIFM2_sg1	TCCGGCAGGGGCTAGTAGTG	229	40	235	8	252	317	196	201	143	99	220	450	185	43	212	159
AIFM2_sg2	TGAGCGGGTGAGCAATCTGG	425	67	482	117	481	267	444	467	285	286	430	158	414	271	454	43
AIFM3_sg1	AGCACTTGGAGAGATACACT	640	56	736	253	1023	682	957	1058	477	1375	714	762	715	2550	809	880
AIFM3_sg2	CAGCCCTCAGGATTGCGTGG	682	337	842	149	1052	1186	1016	1001	551	897	912	1053	742	608	814	206
AIFM3_sg3	GCTGGCCCGAGGCCGCAACG	937	247	1148	657	1216	2249	1060	1999	634	1194	1012	1219	940	634	874	822
AIFM3_sg4	TTTCCGAGCCTATGGCATCG	1239	544	1609	1131	1640	2277	1625	1719	847	1932	1509	1973	1148	1364	1300	912
AIG1_sg3	CCTCACACCAGACCTACGGA	311	436	398	179	373	594	429	377	199	278	243	101	270	289	275	235
AIG1_sg4	CCTTTATATTAATCGAGATG	342	307	441	412	441	654	405	685	245	625	429	556	395	484	290	333
AIG1_sg1	CGATGGCCTTGTAGTTACAC	762	768	1107	999	1072	1563	1095	1391	536	406	989	662	791	234	863	351
AIG1_sg2	TTCCGTGATTCAGCCACCCT	573	686	839	1212	795	916	837	1703	397	644	629	478	543	480	605	340
AIM1_sg1	AAATGGTCTTCGTGAATAGG	465	183	564	217	611	533	665	448	330	290	554	699	448	477	503	387
AIM1_sg2	AGAAACCAAAGTTACCGTCT	387	243	578	551	575	664	547	901	352	483	602	382	405	119	426	72
AIM1_sg3	GCCCAGGAACCATTTCGGCG	505	741	580	750	613	635	601	667	261	493	485	953	446	555	443	879
AIM1_sg4	GTGTCACAGCCCACGACTGA	380	628	655	842	619	876	542	814	323	487	624	646	431	325	557	929
AIM1L_sg3	CTGGGATTGGAACTGCAGGG	334	184	620	235	546	636	497	442	262	268	477	584	443	351	404	247
AIM1L_sg4	GCCTCGAACTACCCTTATGG	920	1287	1173	739	1082	1848	1140	1789	585	831	851	582	830	608	827	337
AIM1L_sg1	GCTTGTCTCTGATCCCACCG	969	914	1361	852	1426	833	1320	1414	747	1088	1096	621	914	465	1071	632
AIM1L_sg2	GTGTCACTCGGTATTCCTCG	790	1091	1080	595	1042	1326	1064	934	580	1282	937	614	956	980	939	1236
AIM2_sg1	CCTGGATAACATCACTGATG	1184	1062	1475	978	1555	2259	1458	1941	895	1014	1401	1155	1218	491	1286	282
AIM2_sg2	CCTTATCCTACCTTAACATG	532	115	628	352	659	524	729	656	338	173	559	214	474	994	504	206
AIM2_sg3	CTTGATGATTCAAAATGCTG	456	527	513	471	512	353	527	437	245	437	450	379	416	256	404	132
AIM2_sg4	GCAAGATATTATCGGCACAG	372	381	572	904	615	1268	547	359	252	613	402	422	373	1484	373	131
AIMP1_sg1	AACCAATTCGAAGATCCAGA	216	476	237	199	305	393	243	271	114	62	246	330	188	225	196	672
AIMP1_sg2	ACCATAGAATTAGCGTGCAG	1233	2539	1771	2556	1751	2045	1824	1925	801	1743	1353	1205	1241	738	1361	561
AIMP1_sg3	GCAGTAACAACCGTATCTTC	273	217	431	513	384	659	405	530	197	609	336	535	324	485	290	126
AIMP1_sg4	GCCCCAAGGACAGTTGTCAG	407	509	508	1138	537	671	600	657	324	206	511	382	440	513	453	290
AIMP2_sg1	CCCCGCCAAGACTATCAGCT	330	267	411	608	433	746	416	393	208	149	402	202	307	191	350	64
AIMP2_sg2	GTTGGGGAGCCGGTACATGC	331	33	491	19	321	245	307	95	198	40	355	112	397	111	414	24
AIMP2_sg3	TGTAACCAACATAATCCAAG	70	333	101	16	85	48	76	78	50	3	74	109	72	110	88	16
AIMP2_sg4	TTCAGCGCCCCGTAATCCTG	325	100	350	223	441	239	393	673	172	114	315	233	353	76	367	69
AIP_sg1	ACGCTGCACAGTGACGACGA	1096	666	1442	954	1419	1926	1405	1950	735	1130	1287	1311	1111	565	1065	414
AIP_sg2	CAAAAACGTGTGATACAGGA	388	298	489	406	607	1672	498	684	199	323	401	251	326	498	329	308
AIP_sg3	CAAGAGTCTCCGCAACATCG	859	918	1148	1362	1145	884	1120	862	544	569	925	569	918	1326	946	574
AIP_sg4	CGTGTGCACCATGCGAGAAG	1063	415	1426	219	1314	1146	1292	1171	752	505	1197	607	1082	923	1110	662
AIPL1_sg3	CGTGTGGTAGGCGAACATGT	307	280	358	159	311	182	342	503	186	209	296	325	297	128	305	142
AIPL1_sg4	GGACAGTCATTGACGACAGT	1078	715	1276	916	1247	1857	1317	1631	762	1742	1183	647	1089	2874	1069	457
AIPL1_sg1	TGCCCCGAGTGATTACCAGA	890	875	1075	741	1128	1247	1080	1126	581	766	891	856	829	526	852	271
AIPL1_sg2	TTTATCCCCACAGCACACGG	204	985	330	183	295	225	311	465	171	363	290	186	199	673	199	450
AIRE_sg1	AGTTCGAAGACTCCGGCAGT	491	715	638	915	604	562	652	532	339	1026	582	540	488	342	527	190
AIRE_sg2	CCCCGCTCACCGTTCCCGAG	743	1069	885	1016	953	1223	960	730	486	867	865	573	728	430	746	266
AIRE_sg3	CGCGCTGGCTGACCACGACG	453	1737	600	1080	681	1056	677	1042	291	513	462	351	427	616	478	961
AJAP1_sg3	AGCCATGTTTCAGCTCGCCG	620	1848	771	2096	713	1451	821	684	408	706	650	650	586	389	525	383
AJAP1_sg4	CCATGACGCTGCAGACTAAG	319	344	445	440	380	753	423	952	215	781	323	284	267	159	305	436
AJAP1_sg1	CGGTCTCCATCCTACAAACA	568	703	682	628	680	616	697	888	377	503	634	766	577	1021	607	382
AJAP1_sg2	CTCCTAAAACTCCACAGCCG	612	1003	807	766	764	908	781	1168	438	906	715	724	570	833	591	1075
AJUBA_sg3	AAATCGGGGGGCAACGACTG	738	459	1012	749	844	1656	1068	854	582	478	873	267	743	503	715	785
AJUBA_sg4	ACCCGACGGCTCAATCCCCG	356	415	449	124	498	655	426	714	181	260	339	79	301	792	326	194
AJUBA_sg1	TAGGTCCCCCCAACCCACTT	1160	2121	1449	1712	1434	1666	1343	947	734	1050	1224	919	1157	1834	1113	2967
AJUBA_sg2	TGGACCGATTGTACGCTCAG	439	285	729	378	689	745	777	599	352	493	513	452	478	286	507	521
AK1_sg1	AAGAGTTTGAGCGACGGGTA	1561	2440	2041	1417	1836	2361	1790	2418	1096	2548	1718	1304	1419	1649	1539	5049
AK1_sg2	AGTATTGACTTTGGCCACCA	1304	2215	1697	1484	1603	1849	1593	1049	748	1083	1401	1187	1244	1705	1347	483
AK1_sg3	GATTGATGGCTACCCGCGGG	355	495	465	96	491	353	464	318	258	232	477	148	386	228	427	392
AK1_sg4	GCCCTGAGACCATGACCCAG	859	256	1239	1168	930	1256	950	1126	555	660	895	463	750	466	765	429
AK2_sg1	AGGCTGATTCACCCCAAGAG	522	69	730	119	570	18	558	21	361	546	553	181	575	671	634	596
AK2_sg2	ATGGATGCTGGGAAACTGGT	1138	1962	1675	1860	1464	37	1489	79	812	1391	1209	1401	1141	1329	1218	876
AK2_sg3	GTCCCTTTACCGGCCCCGGG	982	2107	1355	1653	1325	167	1436	110	678	1610	1129	1771	1022	1058	1036	1212
AK2_sg4	GTGAGGCAGGCAGAAATGGT	1374	1213	1851	2344	1489	30	1565	38	878	1328	1387	1760	1289	1083	1385	1163
AK3_sg3	AGAAATTGGCGTGTTAGCCA	1058	2072	1488	2722	1293	1907	1230	1173	792	1319	1217	1328	956	659	1002	809
AK3_sg4	ATCCAACAGCCAGCTATACT	341	212	347	344	417	440	369	434	233	432	382	761	362	239	326	429
AK3_sg1	GATCTGATAAGCTCTATCTA	1193	805	1537	2506	1316	1630	1398	1193	804	1788	1315	947	1138	1304	1221	1060
AK3_sg2	TGTAGTGATGCGCGACGACA	1266	2701	1550	2147	1552	1458	1501	1875	746	1682	1236	1094	1159	2137	1193	752
AK4_sg1	ATTCTTACATGTACATGAGG	542	383	693	356	635	1001	657	633	351	315	642	359	586	557	565	409
AK4_sg2	GAGAACATCAAGGCCAGCAC	906	435	1212	485	1193	1561	1071	825	497	228	897	699	830	1213	931	507
AK4_sg3	GTGCCCTTGCCCGAGCCGGG	1304	1465	1568	742	1326	908	1221	741	738	1184	1255	719	1159	1034	1157	694
AK4_sg4	TCCGAGTTGGAGAACAGGCG	841	958	1099	564	1082	1226	1130	1364	634	1166	1077	1206	932	737	911	414
AK5_sg3	ACAATGTAAAAGCTACCCAA	368	1147	539	479	552	696	514	873	247	330	384	137	353	157	364	49
AK5_sg4	ACTCAAACTTTCCATATCGG	363	125	519	205	420	805	471	582	262	598	376	147	321	710	342	342
AK5_sg1	CAGGAATACCACCAAATCGG	200	17	253	94	275	254	312	180	146	114	213	138	153	468	182	54
AK5_sg2	CCTTCGATGATATTGGACAC	704	818	898	1267	911	1832	924	1742	553	872	800	1104	626	683	746	390
AK6_sg2	CAGGGAAGAAATCACAACCA	299	3	420	0	338	3	362	23	211	38	398	11	341	18	317	7
AK6_sg3	GTGGGTGATTTAGCTCGAGA	575	41	876	37	824	276	842	222	587	214	888	106	657	282	783	416
AK6_sg4	TGTACGAAAGACTTGAAACA	383	28	589	31	449	49	509	77	275	58	473	113	513	406	412	90
AK6_sg1	TTAGATAACCAAATGAGAGA	184	43	288	3	263	39	259	17	143	96	214	26	217	147	258	30
AK7_sg1	AATGGAAGCGCTCTTTGTGA	401	217	513	363	507	610	499	127	247	398	423	441	397	589	397	768
AK7_sg2	ACTGCATCACATCCAACTGA	257	266	309	69	279	194	306	284	217	41	302	457	281	71	253	149
AK7_sg3	AGCTTCCTCAACCAAAGTGA	221	70	321	471	364	294	358	330	124	156	232	137	208	324	229	138
AK7_sg4	CGCTCTACTTACGGGGTCCA	409	353	625	212	562	475	585	513	332	939	443	885	363	2227	456	64
AK8_sg1	CTGGATGAGCTCGCCAAACG	354	124	492	577	546	1375	525	470	305	174	418	255	376	457	425	129
AK8_sg2	GTATCATAGGAACATCGTCA	209	154	294	209	280	128	278	286	117	294	201	298	183	20	207	643
AK8_sg3	TGAACGGGGCATTAGTACGA	340	62	428	328	398	404	441	439	200	124	323	153	299	486	344	186
AK8_sg4	TTCGGGTGGCCAGTCAAAGG	401	517	524	285	386	161	458	510	283	288	457	282	338	835	416	200
AK9_sg1	ACATATACAGTAGAGACCAG	820	953	1125	1272	1301	1219	1420	1245	600	1404	1106	1249	922	1447	952	755
AK9_sg2	AGGCATCTCACGATACCCGA	238	48	269	84	269	412	320	844	134	67	216	339	216	197	193	22
AK9_sg3	TACTGCATGGGAGTTAACTG	1199	1038	1479	3245	1652	2741	1549	1888	755	1014	1253	1982	1166	1576	1311	1023
AK9_sg4	TCACGGGCTTTATCAAAACG	729	1552	1061	570	1009	2572	1048	1281	491	928	829	1045	817	823	798	297
AKAP1_sg1	ACAGACATGAGATTGCGACC	652	1014	757	341	738	641	814	747	477	607	737	175	628	192	657	93
AKAP1_sg2	GCTTCTCTGCGGGGACTACG	473	154	585	807	485	298	555	796	297	568	487	413	402	344	485	218
AKAP1_sg3	GTCCGGCAACTCTTCACTGG	354	898	537	870	445	284	494	288	241	207	428	220	402	246	355	47
AKAP1_sg4	TGCAACCTTGCCAACCGTGG	481	476	776	1039	651	1067	640	438	363	746	520	240	487	214	558	184
AKAP10_sg3	ACTGGCTACTGTAAGTGTAG	760	1425	1073	1452	1042	1856	1014	1062	522	404	921	1251	865	700	804	383
AKAP10_sg4	CAGATTGAAGTGCTGACCAG	1467	1757	2045	2765	1932	2588	2017	1760	949	1663	1581	1865	1473	3726	1453	613
AKAP10_sg1	GGGCCAATATGATGGACAGG	1426	3459	1903	2213	1860	2778	1688	2702	849	2185	1615	1723	1326	625	1464	1634
AKAP10_sg2	TTGTTTATGACTCATTCAGA	758	518	1007	915	1063	3107	1057	1225	423	550	795	637	678	333	778	4366
AKAP11_sg3	AAGTGTAGTGCCATCGACAC	353	432	515	724	428	547	442	242	249	270	411	370	372	768	385	106
AKAP11_sg4	AATATTAACAGTATTAAACA	136	1123	192	204	197	26	186	106	97	191	118	131	132	35	123	35
AKAP11_sg1	AGATGGCAGTGTCTCTAGGG	279	123	363	219	318	302	345	176	172	95	307	72	256	178	265	78
AKAP11_sg2	TACTGGTATAAGGTACACCT	330	565	332	196	375	396	392	404	217	174	326	607	285	219	311	158
AKAP12_sg1	CTGGGGGAGAAATTTCTGCG	377	517	579	1095	502	1109	509	652	300	389	441	221	379	360	380	293
AKAP12_sg2	GTGCTGTCCAAACCCCCCGA	731	1493	873	818	832	796	808	1150	376	302	764	594	646	993	712	833
AKAP12_sg3	TCATATTCAGCTGATAACCG	317	239	420	276	372	493	356	345	185	359	360	195	315	386	386	28
AKAP12_sg4	TGAAGCCGCACTGTTAACTG	537	404	697	766	656	852	649	542	346	539	607	432	473	472	531	210
AKAP13_sg3	AGAGAGTGTACCTCAAAACA	1135	2125	1314	956	1414	1945	1284	1518	791	1656	1279	1765	989	1411	1112	697
AKAP13_sg4	ATTCGAATGAGCCTGATACG	654	441	885	1575	861	1866	803	899	484	755	822	1051	648	597	620	283
AKAP13_sg1	CAGACACCCATTCAGTGGTG	1296	2996	1816	2619	1828	4002	1854	1758	1135	2908	1704	2176	1390	921	1541	519
AKAP13_sg2	TGTGACGGTGGATGTTACAG	442	310	533	473	510	574	535	611	301	517	412	452	383	506	386	130
AKAP14_sg1	ATGGCGTAGAGTTTGTAGAG	933	1598	1267	1133	1317	3079	1178	1428	590	1034	1161	903	960	4062	1012	892
AKAP14_sg2	CAGAGATTCGTGCTACGGGT	1264	1924	1654	1469	1819	1980	1725	1515	1039	1024	1467	1401	1333	1853	1477	837
AKAP14_sg3	GACTCACGGTGAATTCACTG	1459	2238	1792	1169	1677	2964	1556	2045	804	954	1265	1327	1277	1211	1356	964
AKAP14_sg4	TATGCTGTTAAGATTGTGGA	1289	1980	1619	1446	1613	1426	1611	2243	908	2443	1450	2148	1322	1423	1337	2008
AKAP17A_sg1	ACATGAACGAGACCCTGCCG	1742	2415	2376	2165	2216	1182	2226	1212	1240	1006	2131	1334	1738	4159	1839	1147
AKAP17A_sg2	GCTCTTGGAAATACGCAGCG	1128	979	1445	922	1431	444	1358	854	645	830	1213	335	1047	2812	1034	371
AKAP17A_sg3	GTACTCGCGGTACTGCACAT	1038	1479	1387	1681	1079	566	1161	796	598	261	1145	694	1057	915	1035	326
AKAP17A_sg4	GTGATGCCTCAATTAAGAAG	589	315	872	440	816	269	740	355	453	141	724	217	617	113	666	639
AKAP2_sg3	ACAGCGAGCCTTCTAAACGT	518	1107	769	488	822	1455	723	1155	455	309	630	515	590	677	598	1587
AKAP2_sg4	AGAGATCCGCTATCTAGATG	732	463	865	910	847	1395	974	1082	520	631	770	572	651	1045	756	946
AKAP2_sg1	CCTATCCAATGATTTCAGCA	251	1707	375	381	341	220	422	566	153	311	324	442	275	236	232	31
AKAP2_sg2	TGATATCTGGCTAAAAAGCG	479	409	550	771	630	1587	618	778	303	438	670	1313	465	1069	473	541
AKAP3_sg1	CATGACCTATGCTAACAGTG	667	510	886	959	859	967	925	1035	436	452	850	897	636	1889	756	585
AKAP3_sg2	GGAATCTCCACAGCGTCACA	333	1019	427	947	496	309	430	358	251	624	367	737	372	625	299	268
AKAP3_sg3	GTGAGCACATTATCAAAGAG	609	660	705	1886	690	633	746	889	445	855	594	708	541	1299	475	399
AKAP3_sg4	TGGCTATGACTAGATTCGTG	354	525	504	595	502	454	468	614	274	293	437	388	363	94	377	205
AKAP4_sg1	AAAGCAAGGAAACTCATGCA	405	933	660	495	580	1411	636	739	362	549	559	1373	457	232	458	554
[truncated: 74,162 more rows]

## Sheet: Control sgRNA read count
Supplementary Table S6. Raw read counts for control sgRNAs in Brunello library in two screen replicates.
		K562				ST486				HepG2				MCF7
sgRNA name	sgRNA sequence	#1 T0	#1 T1	#2 T0	#2 T1	#1 T0	#1 T1	#2 T0	#2 T1	#1 T0	#1 T1	#2 T0	#2 T1	#1 T0	#1 T1	#2 T0	#2 T1
Control_sg1	AAAAAGCTTCCGCCTGATGG	1769	3683	2525	3926	2626	4119	2516	3502	1483	2836	2125	3058	1719	3505	1824	2256
Control_sg2	AAAACAGGACGATGTGCGGC	1671	4006	2291	2265	2245	3812	2244	2981	1198	2242	1849	2115	1447	2313	1631	2644
Control_sg3	AAAACATCGACCGAAAGCGT	892	1003	1058	1924	1099	2473	1150	1687	650	1484	949	1266	809	8549	812	749
Control_sg4	AAAATAGCAGTAAACTCAAC	348	130	459	257	562	2711	552	382	346	387	435	672	345	291	443	357
Control_sg5	AAAATCGATGGGCTGAATCT	1764	2654	2393	3149	2347	4108	2467	3000	1371	2736	2082	2122	1744	3097	1664	972
Control_sg6	AAAATTATCGGAAACGGTAG	1551	4321	2008	3191	2114	2458	2117	3369	1145	2104	1757	1974	1358	1208	1392	1566
Control_sg7	AAACCCTATGCCCAAATGAG	1473	2727	1974	1859	2145	3139	2078	2402	1266	2082	1677	2258	1394	4047	1380	1019
Control_sg8	AAACCTAGCCCCAATACTTA	962	2440	1245	2196	1499	2889	1458	1605	874	1675	1297	2640	1045	1523	992	1025
Control_sg9	AAACGAGATCGAGAAAGGTA	1337	2116	1881	2689	2009	4094	1854	2369	1072	2277	1666	2276	1314	3137	1512	1989
Control_sg10	AAACGGTACGACAGCGTGTG	2866	5532	3776	6538	3570	6396	3810	5590	2162	4798	3191	3814	2684	5430	2667	2367
Control_sg11	AAACTGTAGTGCAGGGTCAG	1960	3578	2810	5611	2751	3585	2557	5949	1526	2557	2342	2943	1853	4486	1907	3146
Control_sg12	AAAGAAAGAGGAATAGTAGC	785	2626	1047	2045	973	1147	949	2014	505	874	755	869	688	1252	645	491
Control_sg13	AAAGACTTGCTCCAAAACAC	456	2572	650	689	690	1144	673	574	372	749	488	686	409	486	497	265
Control_sg14	AAAGATATAGCAAATTATGG	444	709	548	504	631	2260	541	1177	344	456	555	1128	423	916	457	1199
Control_sg15	AAAGCGACGTAGGCATACTT	982	2027	1392	1043	1401	2631	1303	2150	770	1824	1252	1376	956	3523	1052	769
Control_sg16	AAATAATATGCATCTCTCGA	381	933	570	973	620	754	621	705	275	1026	396	855	398	533	352	388
Control_sg17	AAATACAAGCTATAGCGATA	673	1165	901	1406	854	1026	986	1059	555	948	817	1706	704	1375	667	901
Control_sg18	AAATGCACAGATCGCTGATC	1246	2226	1697	2356	1880	3400	1723	2090	1181	1900	1615	2035	1258	1583	1527	1422
Control_sg19	AAATTGGCTTTCGTTCGTGC	1280	2000	1794	2859	1564	2031	1587	2960	908	1721	1406	1845	1120	2473	1141	684
Control_sg20	AACAGGAAACGTGACTAAAG	940	2574	1268	1718	1219	1972	1362	1342	749	2406	1130	1633	954	810	928	602
Control_sg21	AACATCTCGTTAGGGGTATC	2023	1776	2535	4199	2370	3590	2342	3699	1529	3135	2157	2643	1722	2480	1851	2694
Control_sg22	AACCACGGCATTGAGAGGTG	2509	5429	3265	4502	3543	7349	3444	3878	1889	2959	2859	3690	2451	3945	2538	2553
Control_sg23	AACGCGAGTCCGGTGGCTAG	2105	3909	2742	3309	2725	5118	2649	3265	1755	3561	2419	2967	2059	6241	2103	995
Control_sg24	AACGCTGTCGTACGTGTATA	1971	3446	2736	2662	2618	3715	2516	4970	1650	3340	2259	2566	1757	1771	1978	1576
Control_sg25	AACGTGCTGACGATGCGGGC	2006	4946	2576	2822	2581	3605	2827	5392	1317	2939	1913	2679	1694	2298	1736	1695
Control_sg26	AACTACAAGTAAAAGTATCG	673	904	909	1111	904	1065	934	1158	579	1119	736	1186	684	747	670	518
Control_sg27	AACTAGAATAGGCGGGCTTG	1802	2228	2340	3931	2506	3596	2314	3163	1386	3770	2077	2761	1688	5939	1733	2459
Control_sg28	AACTAGCCCGAGCAGCTTCG	1758	2414	2505	3810	2341	4367	2523	3374	1479	2584	2231	3327	1799	2744	1845	2379
Control_sg29	AAGAAGAATTGGGGATGATG	1502	2401	2025	2666	2181	2678	1998	2792	1074	2401	1789	1766	1309	1731	1383	927
Control_sg30	AAGAAGGGCCGTACCCGAAA	1131	1771	1577	2313	1518	2934	1657	2137	772	1349	1159	1813	1044	4828	1136	1116
Control_sg31	AAGAATTAGGCACGGTTACT	1266	3367	1787	1908	1760	3417	1872	2433	1064	2276	1482	2662	1131	1875	1307	1004
Control_sg32	AAGAGATCACATCTAGGCCA	1564	5201	2119	2285	2254	3575	2262	4470	1302	2634	1980	2812	1448	4401	1512	1048
Control_sg33	AAGAGCGAATCGATTTCGTG	1526	2129	1907	3401	2047	3522	1992	3308	1196	2455	1697	1477	1498	1967	1417	1234
Control_sg34	AAGAGTAGTAGACGCCCGGG	1720	1962	2362	4024	2446	4002	2246	3660	1431	2903	2075	2818	1655	2040	1814	1559
Control_sg35	AAGCACTAGTCCGTATGATG	1742	4785	2258	4209	2437	3255	2421	3626	1292	2473	2042	2859	1501	4006	1627	873
Control_sg36	AAGCCATTGTATAACTCCAG	1056	1680	1430	1626	1638	3331	1669	2842	895	2343	1250	1717	1014	1075	1017	614
Control_sg37	AAGCGGGCACACATGACAAG	1991	2344	2749	3186	2652	4566	2424	3109	1357	3689	2129	2918	1734	1722	2013	2465
Control_sg38	AAGGACTGGAATATGGAGAG	1760	3364	2369	4624	2288	3408	2290	3144	1272	2624	1993	2644	1616	2577	1766	1060
Control_sg39	AAGGCAATTTACTGGATCCT	2097	2206	2560	4031	2727	4912	2732	3338	1565	3754	2378	4024	1988	3067	1967	1870
Control_sg40	AAGGCGCGCGAATGTGGCAG	2665	6188	3600	4921	3537	6352	3449	4708	1983	4426	2930	4163	2511	4348	2524	3189
Control_sg41	AAGGGCGTGCCCTGCGTTGT	2018	3448	2801	3704	2669	3769	2800	4161	1662	3316	2183	2673	1853	3146	1999	1024
Control_sg42	AAGTGACAGATGGGCAGGCG	2253	3805	2871	3946	2981	4746	3049	3760	1725	3915	2671	3692	2152	4698	2198	2138
Control_sg43	AAGTGACGGTGTCATGCGGG	1784	4042	2470	2482	2403	5146	2497	3819	1465	3195	2223	2501	1672	2218	1800	1792
Control_sg44	AAGTGTGTGCATAGCAGGGT	1313	2248	1801	3418	1840	3813	1923	3465	1151	2081	1660	1524	1262	1726	1416	1213
Control_sg45	AATATTTGGCTCGGCTGCGC	1421	2849	1829	1737	1836	3019	1933	3085	1255	2900	1545	2430	1400	1183	1364	1519
Control_sg46	AATCGACTCGAACTTCGTGT	1033	1480	1586	2055	1552	3052	1605	2843	996	2099	1227	1640	965	1618	1206	899
Control_sg47	AATCGCAGGTATCCCAGAGC	762	721	959	2610	842	632	909	888	450	748	715	630	628	834	664	845
Control_sg48	AATCTTACTCGTCCTCCTTG	1904	4613	2647	4723	2685	5274	2777	3060	1633	2824	2415	2584	1926	1104	1830	3151
Control_sg49	AATGCGAGTGTATCCGCAGT	1716	3487	2115	4408	2150	3410	2001	2943	1178	1544	1808	2157	1428	3267	1462	1459
Control_sg50	AATGGGTTGCCGGGAGTAAA	1209	2670	1638	2887	1609	1846	1517	2020	973	1316	1231	2379	1064	1987	1119	1602
Control_sg51	AATTTAAGCTTCGTAACTGG	958	1693	1208	1518	1210	2260	1325	2199	764	1907	959	1768	835	1374	829	739
Control_sg52	AATTTATCGTCAACATTAAT	314	136	458	726	455	762	450	849	195	395	380	552	331	235	295	149
Control_sg53	ACAAAAAACTACGGTGATTA	1536	2947	2041	2719	2017	3205	1965	1715	1258	2535	1788	2400	1478	1954	1580	1402
Control_sg54	ACAAAATGCCGTGCGTCAAT	1460	2191	1918	2504	2022	3354	1996	2686	1027	1735	1464	1744	1444	1276	1363	1551
Control_sg55	ACAAACGACCTTGAGCAGGG	1631	3500	2122	2156	2198	2478	2311	3161	1184	3043	1843	3042	1427	2969	1454	1159
Control_sg56	ACAAAGATCGCATGGCATAC	1561	7498	2204	4600	2265	5285	2290	3365	1095	1871	1672	2160	1405	1812	1537	2024
Control_sg57	ACACCCATTCTCATAACGGA	911	1518	1241	1051	1328	2723	1448	1328	944	1382	1144	1918	913	1359	896	662
Control_sg58	ACACCGAAGCACCTGTACGT	1471	2896	2053	2743	2074	4416	2144	3279	1181	1706	1509	1712	1371	1977	1375	1713
Control_sg59	ACAGCCCTCACGAGCCCGAA	1321	2257	1854	2676	1966	3552	2015	2855	1086	1927	1524	2399	1268	1425	1240	2138
Control_sg60	ACAGCGCTCTCGTGTACTAT	1647	4387	2176	3222	2093	5128	2227	2790	1379	2704	1841	1609	1416	1469	1526	2860
Control_sg61	ACAGGTTCTTATTCATTGAC	918	2045	1357	1899	1413	2435	1372	1551	865	1137	1076	1691	837	963	864	727
Control_sg62	ACATACCCCCCTGGTTCAGA	815	1089	1043	1287	1173	1976	1219	1726	590	1492	889	1039	740	588	695	847
Control_sg63	ACATAGTCGACGGCTCGATT	939	5232	1298	1934	1318	2581	1269	1227	809	1842	1182	1582	970	2119	989	1333
Control_sg64	ACCACTAATGAGATTCTTGT	496	637	792	1768	803	1024	826	1023	475	755	598	520	464	402	519	278
Control_sg65	ACCCAATGTGGCGGAGCCGA	1536	3962	2001	2761	2095	3542	2053	4140	1148	2069	1473	2794	1304	3094	1530	1786
Control_sg66	ACCCATATATGCTGCCGCAC	1286	1468	1706	1533	1911	2925	1904	2350	966	1235	1406	1835	1056	1112	1132	912
Control_sg67	ACCCATGAGTTAAGTTTTCT	1298	1504	1579	1729	1943	2408	1997	3238	1167	2103	1576	2476	1258	3627	1316	1083
Control_sg68	ACCCATTGAGAGTCGCCTGA	1142	2486	1669	1569	1638	2572	1778	4482	958	1880	1427	1826	1075	1453	1254	1344
Control_sg69	ACCCGATAATAGCTACTGGT	797	972	1116	1213	1122	1981	1202	2134	675	901	861	1091	804	1148	754	1190
Control_sg70	ACCCTCCGAATCGTAACGGA	1102	1574	1757	3696	1602	3190	1530	2391	1092	1174	1303	1563	1212	1886	1195	1260
Control_sg71	ACCGCTCATATAGGTAAAAA	278	168	386	565	339	686	394	673	225	78	361	257	234	154	300	395
Control_sg72	ACCTATAATCGACCACATTT	586	1225	795	1470	762	2275	725	1124	480	498	606	483	495	398	467	556
Control_sg73	ACCTATTGTCCCTTCAAGCT	1269	2682	1671	1714	1648	2638	1640	2766	966	1463	1429	1970	1005	1169	1081	881
Control_sg74	ACCTTACAATAAGTTATATT	314	397	482	686	430	1210	551	902	307	431	420	488	364	687	344	327
Control_sg75	ACGATCGGTAATGGTCTGTT	1159	1659	1848	3401	1669	2203	1666	2869	973	1930	1438	1897	1221	3329	1261	921
Control_sg76	ACGCATGCTTCCCAAAGCGT	994	1577	1451	1473	1310	1958	1468	2209	935	1374	1150	1358	961	5799	1002	769
Control_sg77	ACGCCATATTTCTGGCTCTA	1886	4994	2490	3037	2488	4275	2604	4139	1509	2063	2091	2710	1825	4507	1818	1267
Control_sg78	ACGCCTCCTCAAATTAGCTC	863	2451	1267	1251	1112	2237	1327	1690	833	1898	1121	2025	844	1792	931	1404
Control_sg79	ACGCTCAGCACCCGCTATGC	989	1423	1429	3053	1433	1772	1332	2069	752	872	1014	1164	890	930	1014	1581
Control_sg80	ACGCTCTCCTGGCAACAAGT	680	1191	1021	870	1014	2907	982	1434	540	1130	660	1031	668	517	663	1257
Control_sg81	ACGCTGACGAGTAAAAGCGG	1174	3063	1600	2750	1576	2641	1626	2326	973	1545	1466	1407	1172	1739	1154	4384
Control_sg82	ACGGAAAGACCTCGCTATTC	1336	4087	1785	2136	1787	4111	1659	2652	1063	1693	1601	1717	1202	948	1235	1744
Control_sg83	ACGGAGGCTAAGCGTCGCAA	1675	2922	2330	3765	2302	6345	2288	3124	1311	2235	1923	3095	1627	4047	1748	977
Control_sg84	ACGGGCGGCTATCGCTGACT	1857	4622	2394	1753	2352	4769	2431	4012	1379	2370	1954	3218	1591	1324	1595	1302
Control_sg85	ACGGGGTGAAACCATGTCGT	1437	2163	2078	2760	1949	3001	1942	2760	1282	2642	1830	1681	1527	1313	1527	1644
Control_sg86	ACGGTACATGCGCATGAGTC	1757	2212	2288	4084	2312	3936	2361	4620	1398	2217	1974	1964	1478	5246	1624	1503
Control_sg87	ACGGTGGGGATGGACCTACT	1452	3311	2096	3378	2034	3622	2014	2338	1236	2052	1969	2115	1399	2451	1539	1772
Control_sg88	ACGGTTATGGTCTCATGGGG	1409	2158	1807	2145	1877	2851	1994	2723	1026	1011	1569	1980	1230	1730	1365	1370
Control_sg89	ACGTCAACTGCTGGAGTGGG	2472	4077	3318	4298	3296	6393	3385	4551	1872	3345	2937	3585	2280	4104	2294	2497
Control_sg90	ACGTCCATACTGTCGGCTAC	2347	3432	3067	3796	3056	3967	3091	3966	1727	3604	2408	3119	2040	4961	2062	1787
Control_sg91	ACGTCGTTTAGCACCCGGCT	1163	2226	1577	3544	1694	2787	1581	2311	766	2075	1333	1686	1006	5278	1166	763
Control_sg92	ACGTGGGGACATATACGTGT	1300	3298	1910	2243	1695	4074	1704	2122	944	1505	1509	1765	1103	2543	1259	689
Control_sg93	ACGTTCGAGTACGACCAGCT	1515	4572	1871	2064	2034	2851	2064	3136	1260	2223	1767	1907	1293	1906	1441	1345
Control_sg94	ACTACTCCGGCAAATACTCG	806	1072	1224	1213	1257	2991	1317	2527	719	1055	974	1673	760	3713	865	703
Control_sg95	ACTACTGGCTATCCGCGCCA	1384	3143	1767	1793	1790	3212	2004	3072	1015	1555	1496	1170	1204	4076	1298	1081
Control_sg96	ACTAGAGTCATGATCAGCGA	660	1879	1011	1918	1024	1349	888	2081	508	789	786	1223	625	812	606	394
Control_sg97	ACTAGCCTGTTCGCGAGTAG	2508	4863	3158	4699	3212	5167	3084	5267	2024	3309	3077	4087	2321	3225	2341	5121
Control_sg98	ACTAGGGCAGTGTGTCTGCA	2079	5429	2916	3122	2756	3766	2703	3318	1764	3372	2441	3219	1855	2036	1950	4232
Control_sg99	ACTATCATGGCACCCAATTG	1773	3319	2356	3643	2497	5012	2426	3092	1438	2336	1853	2141	1652	2915	1609	1661
Control_sg100	ACTATTTAATATTGGTAAGT	670	1802	978	730	1020	1755	966	996	718	1311	928	734	688	1849	719	1113
Control_sg101	ACTCAGCCATTTTATTAGAA	1165	1979	1500	2150	1514	2475	1494	2235	1109	2371	1473	1757	1106	1503	1154	922
Control_sg102	ACTCGAAATCACCTATGGTA	1229	1816	1572	2385	1684	2786	1672	1856	1093	2509	1495	1642	1221	3271	1149	831
Control_sg103	ACTGAGTGGGTAACACGCAT	1576	2986	2232	1308	2053	3181	2057	3136	1278	2232	1916	2042	1481	1753	1599	3101
Control_sg104	ACTGCGGAGCGCCCAATATC	2592	3739	3758	3791	3404	5799	3404	7190	2068	4517	2996	3665	2311	5708	2432	3525
Control_sg105	ACTGCTCCCGGTCGCCCCTC	2736	5459	3765	4311	3630	6305	3640	4402	2093	3147	3126	3616	2494	3733	2391	2195
Control_sg106	ACTGCTGCTGACATCTCTTA	1649	2618	2347	2392	2386	4800	2372	2972	1294	2689	1993	2994	1645	3006	1434	2084
Control_sg107	ACTGCTGCTGTCTTCTAAAT	938	1462	1319	1824	1331	2590	1346	1675	835	873	1133	1395	847	2558	884	880
Control_sg108	ACTGTTGCCGCGCCAACTGC	1775	3253	2219	3003	2251	4489	2303	2410	1232	2893	1768	2269	1460	3541	1548	1218
Control_sg109	ACTTACGGCACTCGCATGCC	1896	4219	2406	3977	2552	3608	2633	3657	1556	2454	2012	3265	1700	1776	1687	2414
Control_sg110	ACTTCAGTTCGGCGTAGTCA	1452	1701	2099	2277	1993	3097	2061	3201	1183	2563	1613	2379	1394	3044	1437	1169
Control_sg111	ACTTCCCACTTCTTAGGTTG	1886	3682	2619	3062	2394	4168	2327	3007	1529	3361	2152	3704	1802	4064	1915	834
Control_sg112	AGAAACTGAACTATCCTACT	954	1274	1188	1189	1250	1948	1266	1299	762	1592	1004	1178	813	1802	859	1132
Control_sg113	AGAACCCAGACGCCAGCGGT	1555	3757	2159	3581	2185	4011	2192	2669	1429	2622	1821	2720	1441	3101	1442	1764
Control_sg114	AGAAGAAAAAAATGTCTACG	858	3505	1112	2088	1081	2727	1107	1226	646	811	942	1320	809	865	843	2358
Control_sg115	AGAAGACCGAGGCGCTTCAA	1630	4394	2035	2853	2085	4097	1964	2665	1241	2668	1784	2208	1469	2996	1485	1559
Control_sg116	AGAATGCCATCTAGTTAGTA	1808	4457	2665	4882	2681	3088	2670	4054	1575	2442	2302	3157	1773	2165	1900	1437
Control_sg117	AGACACGTCACCGGTCAAAA	839	1793	1250	1121	1252	1915	1148	1640	668	1201	948	2069	710	895	712	518
Control_sg118	AGACCCCGTAGGCAGGACGT	2381	4796	3088	7586	2994	6718	3083	5261	1819	3203	2479	2959	2267	3344	2217	2469
Control_sg119	AGACTCGTATTGTCATATTA	1079	1671	1434	1675	1623	2766	1612	2267	944	1055	1236	1718	1047	1272	1167	1313
Control_sg120	AGAGCATGATGACCCGTGAC	1597	2693	2371	2665	2397	4393	2405	4050	1265	1424	1945	3253	1599	3661	1632	2261
Control_sg121	AGAGCGTCTTCGTGACAAAC	1353	1732	1788	2404	1851	2096	1739	2803	982	2884	1460	1508	1225	2524	1268	1208
Control_sg122	AGAGGGATTGGGAGCTTGAC	2027	2615	2694	2893	2859	4985	2785	4206	1515	2147	2195	2954	1836	2648	1798	3232
Control_sg123	AGATGGTCAGATCTAGTAGT	1012	1844	1371	2211	1304	2760	1346	2796	793	1408	1121	1641	1001	1433	1001	3735
Control_sg124	AGATTCATTCACGAGTTGGG	1365	2423	1935	2440	1970	3822	1889	3070	997	1472	1407	1955	1267	1100	1379	1438
Control_sg125	AGCACGTAATGTCCGTGGAT	1790	3338	2522	4563	2375	5203	2362	3858	1366	2147	2061	3469	1649	3230	1766	1932
Control_sg126	AGCATTCTCACCAAGACCGA	739	865	956	4306	957	1752	1069	1600	501	1310	782	723	638	681	734	240
Control_sg127	AGCATTTGCGCGGCAACTGT	1756	3488	2212	2572	2199	3264	2017	2825	1225	2192	1700	1936	1352	2194	1576	2022
Control_sg128	AGCCCGCCACAGAATAGCTG	1474	2824	2023	2727	1922	2960	1924	2466	1047	1788	1585	1988	1221	1931	1352	2263
Control_sg129	AGCCGGCTTGTGACAGTGAA	1485	1948	1872	4173	1948	3594	1887	3736	1147	1557	1475	2220	1332	1261	1367	1148
Control_sg130	AGCGATCTGGACACTCTCCA	1302	1962	1658	1767	1873	3684	1799	3336	1100	2698	1683	2107	1188	1829	1350	907
Control_sg131	AGCGATTCACGTATTAGATG	1176	2296	1551	2989	1616	2845	1722	3850	924	2698	1342	1606	1023	2488	1100	2579
Control_sg132	AGCGCAGATAGCGCGTATCA	2533	5031	3537	6442	3214	6645	3131	5289	1912	3362	2743	3616	2372	7168	2512	2048
Control_sg133	AGCGCTCTGGTTGCATCCCT	2011	3509	3014	5334	2833	4732	2846	4752	1637	2999	2260	2123	1797	3548	1931	1561
Control_sg134	AGCTAGCGATGGCTCTAAGT	2037	3789	2836	2370	2809	4578	2922	4713	1654	3797	2588	3941	1948	2233	2217	2273
Control_sg135	AGCTCCATCGCCGCGATAAT	1819	6385	2243	2107	2269	3253	2364	3168	1231	1897	1953	2567	1623	2127	1710	1755
Control_sg136	AGCTCGCCATGTCGGTTCTC	2161	2673	2783	2505	2553	3780	2842	3217	1606	2619	2363	3029	2001	5006	2050	2932
Control_sg137	AGCTGAAAATATACGTATTC	891	1336	1187	2479	1422	2628	1353	1439	788	987	1123	1260	925	1272	966	760
Control_sg138	AGCTGCGCGCTACTGGATCA	2624	5315	3579	4305	3405	5494	3712	4889	1947	4480	2989	3829	2495	2139	2498	2891
Control_sg139	AGCTGGACTCTGTAGAAATC	1010	1677	1282	1385	1287	2409	1297	1806	748	1143	1035	1451	863	1678	830	801
Control_sg140	AGCTTAATGTGCAGGTCAGA	1321	2037	1744	2046	1777	2744	1587	2321	886	931	1406	1874	1178	1978	1105	1303
Control_sg141	AGCTTTCGAAATTGAGTGTC	1276	2095	1718	3454	1702	2362	1634	2193	1120	2126	1581	1606	1141	2268	1355	1243
Control_sg142	AGGACACAGGATACGCAGCT	1586	2247	2112	2404	2145	3210	2209	3624	1190	3206	1712	2453	1503	1509	1431	1861
Control_sg143	AGGACTAGTGTCGCACTCAG	1542	3299	2039	3373	2020	3006	2107	2338	1320	2973	1636	2214	1361	6377	1474	1628
Control_sg144	AGGAGTGTTATGAAAAGGCT	1235	2497	1684	2396	1690	2757	1598	2201	994	1896	1482	1776	1235	1845	1224	1075
Control_sg145	AGGATCGTGTACCGGGGACG	1882	3633	2727	5048	2663	6082	2439	4460	1520	2492	2150	2325	1724	5731	1916	1298
Control_sg146	AGGATGCTGAACAAGTACGT	1021	2187	1465	2635	1634	2166	1546	2672	841	1706	1185	1394	989	1834	1122	478
Control_sg147	AGGATGGATTGAGCAGCGGT	2043	4322	2630	3962	2714	4426	2665	4530	1667	3606	2489	3309	1850	3277	2011	1146
Control_sg148	AGGCCACAAATTGTATACAG	626	1083	979	1234	1111	4765	1071	1156	448	732	701	837	562	1976	677	999
Control_sg149	AGGCGCCAACATTGACCGTA	1856	5489	2742	3640	2435	4119	2323	3635	1386	2989	2110	2182	1503	1955	1876	1192
Control_sg150	AGGCTTAAATGGCGAGATTG	1635	3207	1966	3691	2063	2954	2118	3821	1076	2028	1774	2410	1397	1463	1441	1096
Control_sg151	AGGGAAACCTCTATGGGTAA	1779	5553	2207	4227	2397	4287	2225	3396	1242	3214	1983	2726	1610	2207	1685	1423
Control_sg152	AGGGATCGTTAGGAAGGGAA	2037	4028	2816	5172	2724	3856	2699	3605	1316	2465	2115	4330	1890	2457	1907	1114
Control_sg153	AGGGCACCCGGTTCATACGC	1717	2929	2486	4030	2335	4014	2308	4016	1049	3248	1620	1692	1499	1876	1403	1237
Control_sg154	AGGGCGAGCAGCAGAGTACG	2295	4103	3021	4803	3125	4774	2903	4485	1772	3991	2617	3913	2061	5754	2214	2465
Control_sg155	AGGGGCAGGGCTATCTTATG	1398	2044	1733	2250	2019	3144	1980	2476	1077	2753	1600	1935	1219	1562	1334	1081
Control_sg156	AGGGTCAGTCTGTCCTTTTT	1119	2332	1506	3366	1474	2926	1359	2063	785	1184	1198	1386	936	2241	1058	1066
Control_sg157	AGGTAAGCCCCTTAGAACTG	1559	3643	1980	3195	2096	2550	2088	2592	1232	2064	1668	2249	1465	2277	1449	978
Control_sg158	AGGTCAAGCCGACCTCGAAC	699	2398	978	1590	1035	2282	1031	1373	473	1269	702	771	566	1074	650	705
Control_sg159	AGGTCGGCCGAACATACGGT	1383	2485	1809	2269	1771	3625	1846	2668	1137	1376	1523	2851	1206	1269	1123	1088
Control_sg160	AGGTTGAATACCCCTTACTA	1004	1255	1190	1373	1334	3057	1299	2569	673	1068	906	1471	707	956	872	794
Control_sg161	AGTACCCCTAGGTATGGGGA	1935	4147	2527	5114	2647	5290	2483	3633	1527	2880	2200	2914	1852	2807	1925	1870
Control_sg162	AGTAGACGGACGGTGAGCTG	2585	4607	3196	2167	3147	4350	3043	4835	2086	4214	2955	4504	2330	6784	2480	3452
Control_sg163	AGTATGAGACTCATAGGGTG	1773	4018	2349	2000	2216	3973	2231	2457	1547	3287	1945	2678	1576	1524	1768	4854
Control_sg164	AGTATTAGGTACCTGCCCTA	1711	2677	2229	2636	2490	3317	2315	3421	1415	2376	1839	2339	1474	2509	1660	1950
Control_sg165	AGTATTGTGGTGTCGTCAAC	1692	2281	2360	3331	2336	3466	2183	2558	1366	2660	1981	2334	1595	2370	1652	1532
Control_sg166	AGTCATAACTGAGTGAATCG	1264	1960	1818	2324	1724	3063	1725	2146	954	1520	1491	2077	1146	2082	1220	3614
Control_sg167	AGTCTTAAAGACCCTAAGCT	961	1514	1186	1330	1277	2494	1190	2176	795	1540	1040	1669	913	1766	986	543
Control_sg168	AGTCTTGGCCAATGTCACGG	2007	4790	2679	4323	2670	3782	2756	4006	1544	3228	2422	3473	1801	2753	1987	2086
Control_sg169	AGTGAGTGACAACCAGATCG	2094	3746	2720	3551	2788	3956	2740	4986	1563	3605	2443	3531	1924	2176	2135	1486
Control_sg170	AGTGCTACTGAAACTTGCCT	1295	2550	1695	2903	1752	2949	1812	2801	1021	2199	1603	2335	1102	2297	1312	1782
Control_sg171	AGTGGGGCGCTAAGTGGGGG	1618	3131	2083	7561	2132	2797	1954	3683	1247	3067	1934	2415	1507	3439	1548	959
Control_sg172	AGTGTATCTTCCACCTGTCT	1124	1552	1483	2452	1452	1573	1578	1808	1031	1560	1300	2096	1044	2058	1149	850
Control_sg173	AGTGTGGAAAAGCTAACAGA	793	965	1150	869	1062	1462	926	1407	622	677	885	1199	715	1058	839	540
Control_sg174	AGTGTTTGAAAAAAGGGCGG	1041	1521	1533	1238	1468	1953	1318	1771	996	1704	1434	1894	1092	2757	1140	4648
Control_sg175	AGTTCCCAGAAATATATTGC	553	577	608	612	739	1724	754	1316	400	623	517	429	509	544	566	200
Control_sg176	AGTTCTGTTCGATAGATGCC	1352	3312	1701	1714	1611	2233	1844	3119	1197	2241	1577	1577	1193	2331	1152	939
Control_sg177	AGTTGAATGGACCTCGACTA	1408	2692	1781	2475	1735	2800	1801	2671	935	2036	1466	2591	1175	2582	1197	1369
Control_sg178	ATAAGCCACACTACCCGCCT	1139	2081	1534	1783	1557	1957	1488	2876	809	1392	1175	2235	1002	1708	1049	687
Control_sg179	ATAAGCTACTCTGAGTTCCT	1451	3146	2005	3967	2122	3635	2111	4391	1272	1796	1704	1358	1412	1558	1403	1976
Control_sg180	ATAATCCGGAAACGCTCGAC	821	1585	1100	1345	999	1544	1126	1886	679	917	872	1131	753	5499	828	455
Control_sg181	ATACAATACTTTGGCGCATA	1377	1941	1797	2684	1890	3588	2005	3493	1016	2442	1569	1704	1333	1602	1367	640
Control_sg182	ATACCAGATGCGTCCGCTTG	2813	6034	3930	5519	3801	7679	3803	4463	2158	3690	3423	3569	2735	5872	2986	2150
Control_sg183	ATACGAGGCGCTTTTCTTTG	1896	3345	2527	3483	2399	5547	2450	3483	1490	2489	2129	2548	1801	3683	1704	1325
Control_sg184	ATACGCATGATTGCAAGAGG	1709	3798	2288	3286	2535	4524	2385	4681	1414	2467	2082	3015	1542	2320	1709	1734
Control_sg185	ATACGGCCGAAGCCCCTTCA	1918	5185	2567	2724	2440	3933	2442	2983	1227	2235	1972	3193	1530	3459	1689	3039
Control_sg186	ATACTCTCACAGGTACATAA	507	779	680	634	699	1626	846	2213	416	770	642	1460	512	175	491	329
Control_sg187	ATAGAAGTGTGACCGCTGGG	1523	2277	1981	3183	2065	3444	1934	2023	1171	2184	1659	2500	1381	2818	1327	1278
Control_sg188	ATAGCAGGACGAGGTTCCTT	1587	3195	2015	2310	1954	3018	2008	2758	1291	2513	1747	2592	1402	1390	1596	1137
Control_sg189	ATAGCCGCCGCTCATTACTT	923	1129	1139	1348	1058	1216	890	1258	649	1570	819	1422	751	832	859	1043
Control_sg190	ATAGCGGATGTCCTTGGAAA	1692	2716	2241	3318	2207	4016	2153	3305	1450	2876	2065	2195	1672	1864	1879	901
Control_sg191	ATAGCTAAAGTTGATGTGTA	1820	2833	2393	2743	2461	4139	2253	3912	1367	3550	1970	3826	1669	3662	1784	1350
Control_sg192	ATAGGCACCTTAAGGGTCTC	1088	1334	1444	1965	1273	1458	1431	1882	1021	2325	1192	1375	966	1030	1060	843
Control_sg193	ATAGGTCATCCACTGGGCGG	1896	5759	2589	3388	2659	4979	2612	3697	1596	3145	2321	3381	2018	3489	1843	1506
Control_sg194	ATAGTAACGTCAGGGAGTAA	1393	3906	1859	4092	1979	2903	1867	2134	1143	2652	1596	1722	1390	2249	1382	796
Control_sg195	ATATAAACTGTCGCGGTAAA	1511	1998	2086	3065	1942	2961	2036	4086	1108	2002	1613	2235	1334	1870	1433	1672
Control_sg196	ATATGACAGGGCAAACGCAT	867	1490	1153	1490	1148	2008	1185	1335	661	781	1021	1446	851	2543	900	1183
Control_sg197	ATATTTCGGCAGTTGCAGCA	1908	4455	2511	3905	2436	4372	2452	4583	1405	2735	2175	3200	1897	5018	1861	4362
Control_sg198	ATATTTTATGACATAAAAAT	189	125	294	381	227	750	264	127	207	225	264	555	175	267	190	257
Control_sg199	ATCAAAGTGTCTGACTTATT	908	733	1317	1188	1421	2545	1460	2095	854	3062	1206	1060	1018	2209	1052	1572
Control_sg200	ATCAAGTCAGGTTATGCGGG	2399	4123	3185	2583	3136	4572	3193	4757	1842	4153	2741	4540	2279	3201	2316	2118
Control_sg201	ATCACGTGATCGGATGGTTC	2163	4550	3133	4137	2973	4489	2874	6408	1827	5076	2486	3078	2057	4305	2164	2379
Control_sg202	ATCAGCCCATTTCTGCGCAC	1154	1133	1518	2421	1700	2290	1625	3069	941	1290	1276	1627	1027	2077	1070	2815
Control_sg203	ATCAGGCCTTGTCCGTGATT	1588	2640	2165	3099	2451	2532	2262	3166	1339	2648	1968	3023	1599	2247	1535	1527
Control_sg204	ATCCAGATCACCACGCGTCA	1345	3559	1901	2843	1917	2883	1850	2010	971	1494	1546	1704	1279	1632	1324	1070
Control_sg205	ATCCATGTGGTTACAATATT	947	1997	1393	2415	1381	2820	1529	1746	932	1335	1096	1497	954	733	1058	1106
Control_sg206	ATCCTAGGTACAAAAGGACG	1314	1903	1626	3168	1817	2426	1763	3114	1002	1536	1498	1704	1155	1706	1251	2991
Control_sg207	ATCGATATACCGCCATAAAA	316	855	497	579	422	721	425	490	245	617	323	249	270	477	334	107
Control_sg208	ATCGGTACCTCTTCACATAT	1089	1669	1521	2041	1539	3040	1460	2464	766	1393	1248	1252	918	1874	1046	1981
Control_sg209	ATCGTATCATCAGCTAGCGC	939	2066	1202	2057	1144	1989	1217	1675	638	1536	959	747	882	722	905	1100
Control_sg210	ATCGTTGCTGACAGGATCTA	1702	2021	2222	4172	2144	3513	2218	2947	1458	3144	1995	2302	1486	2192	1710	1161
Control_sg211	ATCGTTTCCGCTTAACGGCG	2156	3280	3066	3145	2597	4498	2628	3364	1687	3565	2391	3048	1945	2757	2049	1255
Control_sg212	ATCTACAATCCAGCCCTCTA	936	1547	1231	1087	1118	1917	1303	2064	672	1234	970	1064	807	725	814	996
Control_sg213	ATCTCGGGTCGACTGCGGAT	1950	5401	2878	3308	2534	4473	2505	3218	1427	4067	2158	2315	1788	2128	1808	2076
Control_sg214	ATCTCTATACTGTCACTCGC	511	1214	884	1560	717	527	858	868	373	796	616	574	516	1004	526	386
Control_sg215	ATCTGAGCGTTTTCGGCCGC	2036	2556	2493	4340	2390	5301	2508	3733	1475	3075	2297	3034	1738	2868	1728	2693
Control_sg216	ATCTGCCATGGCGTCCTGGC	1568	3256	2213	3337	2158	4254	2389	2853	1075	1533	1523	1682	1407	3152	1377	1302
Control_sg217	ATCTGTCCTAATTCGGATCG	2163	2076	3167	5005	3036	5235	3100	4571	2022	4311	2724	3561	2225	5993	2346	1557
Control_sg218	ATCTGTGTGACTGCGGTCGG	2642	5260	3491	5118	3627	5152	3382	5678	1991	3992	3217	4226	2450	3580	2444	3195
Control_sg219	ATCTTCAGGGTAACTACGAA	450	470	580	1155	619	1199	590	1060	336	283	477	438	413	542	363	266
Control_sg220	ATCTTCTCGACGAAAATGCG	954	2271	1480	3885	1338	2159	1265	1496	745	2450	1069	1448	951	1150	1016	1428
Control_sg221	ATGACATTGCGCGTCTACGG	1084	1852	1385	2518	1492	3453	1466	2077	934	1485	1179	1655	914	1681	1026	1125
Control_sg222	ATGATATCTGACATGCAGCG	1236	2872	1740	2316	1856	2314	1802	2631	1017	2102	1471	1820	1270	1530	1311	2178
Control_sg223	ATGCAAGACAGCCTCCCAGC	1132	1754	1570	2887	1581	2480	1519	3215	991	1325	1422	2249	1064	1928	1174	692
Control_sg224	ATGCCTTAGACTTAACCTCG	1445	1850	2173	3446	2210	3710	2291	3093	1292	2292	1869	2318	1487	2964	1593	1828
Control_sg225	ATGCGAAACGACATTTATTA	583	752	852	1624	949	1476	942	1255	434	777	806	457	576	4621	578	498
Control_sg226	ATGCGCAGCTCCAGAATTTT	942	3096	1329	2362	1440	2027	1323	2048	812	1880	994	912	839	1743	883	851
Control_sg227	ATGCGCTTTAATCGCCGTTC	1623	4519	2278	2998	2024	3128	2009	3552	1292	2480	1850	2223	1515	2470	1635	2122
Control_sg228	ATGCTGCAGCTTTACGATCA	1726	3379	2596	4243	2543	5015	2668	3232	1369	3443	2204	3209	1765	3865	1961	2112
Control_sg229	ATGGAAGAGCGTCATGACTT	1966	2044	2641	3322	2472	4668	2239	3385	1493	2395	2109	2741	1796	4929	1902	1623
Control_sg230	ATGTAACGAGTTGTAAGTCA	1976	6614	2527	4474	2869	6721	2735	4827	1579	3400	2317	3206	1961	2075	2088	3422
Control_sg231	ATGTCTAGACCTAATCGTTT	1286	1916	1733	2339	1918	3071	1792	3255	1084	2008	1537	1550	1342	2702	1405	1351
Control_sg232	ATGTTATTACAGACGCGTGT	1314	2810	1813	2759	1945	4297	1806	2717	1074	1556	1564	1969	1195	2190	1349	892
Control_sg233	ATTAAACGACACCTTATTCT	902	1035	1228	996	1248	1517	1285	1247	752	931	1054	1577	752	531	878	1140
Control_sg234	ATTAGCACGGCGACCTTCTA	1580	2695	1998	2298	2211	3645	2119	3615	1281	1486	1884	2450	1466	2295	1695	3841
Control_sg235	ATTAGCCGTTGCCATATCAA	1228	3340	1537	1910	1593	3415	1555	1887	882	2242	1466	1632	1044	1420	1239	1207
Control_sg236	ATTAGGCCTTTTTCTTAACT	864	1326	1167	1338	1243	2389	1260	1856	864	1272	1123	1319	924	717	851	1045
Control_sg237	ATTCAGCGCGCTCGCCCTGG	2420	5319	3132	4033	3159	5704	3140	3805	1906	3453	2653	4245	2219	2962	2369	5156
Control_sg238	ATTCATGCGCCGCCTCCTCT	1406	2133	1873	1528	1622	2848	1754	2249	1122	2091	1440	2340	1239	1580	1326	1562
Control_sg239	ATTCCTTCGGCGCTCTGCGT	1287	2722	1718	2422	1710	3044	1745	2828	1061	2331	1448	2416	1166	2503	1359	1473
Control_sg240	ATTGAGAATTCGTTTCAAGG	1040	1630	1356	2310	1503	2951	1554	1642	820	1704	1044	2354	964	4463	1045	715
Control_sg241	ATTGCGCAATCCTTAGGATA	1579	3207	2284	2801	2282	3601	2255	2918	1479	2097	1994	2268	1655	5145	1715	2243
Control_sg242	ATTGCTCTGTCGCATCAATC	1031	1460	1309	980	1303	3003	1389	2655	702	1504	1035	930	820	1712	981	919
Control_sg243	ATTTAAACCGTTACACAGTC	734	1068	955	791	882	1482	1013	1327	576	967	761	653	587	3451	691	935
Control_sg244	ATTTAGTAATGCACACCCAG	743	2134	956	839	1016	1146	1009	1321	569	1048	748	1073	671	594	710	428
Control_sg245	ATTTAGTAGACATTGGGTCT	1574	2785	2046	3214	2073	4365	2133	3673	1377	2134	1789	2776	1484	2425	1511	1051
Control_sg246	ATTTATAAACACAGGGTCGC	1213	1915	1683	2286	1680	3881	1635	3096	987	2342	1483	2086	1229	1779	1260	2807
Control_sg247	ATTTCCCTACGGAGATATCC	970	2065	1391	1543	1252	1899	1278	1747	806	1061	1033	1229	923	1389	1000	982
Control_sg248	ATTTTCGAAAGCTTAGGCCA	1952	5227	2393	3249	2420	3826	2461	3954	1384	1827	1954	1589	1680	3732	1688	1794
Control_sg249	CAAAAAGGCGTTTGAGCGTG	2475	4771	3534	5540	3212	5353	3230	4695	1827	4281	2876	4486	2388	5141	2365	2473
Control_sg250	CAAAAGTCTCGCTTGGTCCT	2156	3318	2733	4759	2677	3174	2793	3809	1454	3111	2265	2636	1779	8902	1833	2694
Control_sg251	CAAAATCTAGCAATTTTTGG	467	1081	646	1439	588	1338	571	724	352	541	502	1120	386	798	404	1352
Control_sg252	CAAACAGTCTAAGGCGACGA	974	2228	1174	1338	1362	2844	1243	2099	709	940	1040	1355	833	1313	897	282
Control_sg253	CAAAGGGGGAAGTGCAGGGA	1533	5513	2047	2169	2135	4580	1988	2825	1171	1652	1786	1951	1449	2465	1458	1050
Control_sg254	CAAATACAATTACTTATAGC	343	489	418	560	505	700	402	767	270	370	387	592	377	488	332	652
Control_sg255	CAAATGCCATTTAGGTTATC	956	3681	1234	1505	1244	2122	1290	2796	941	1290	1054	1452	941	2507	969	449
Control_sg256	CAACACCCCGCGTTATGCTA	1261	1800	1550	1913	1729	2157	1562	1905	883	1702	1394	1235	1106	2733	1133	661
Control_sg257	CAACCGGCGGGCCCCTACAA	1268	3901	1794	3108	1767	3213	1881	2991	1157	2759	1517	1918	1183	3993	1339	800
Control_sg258	CAACGACGGGCCTAGTCTCA	1864	1989	2659	4037	2546	5291	2400	4149	1683	2647	2270	2525	1828	2480	1873	3409
Control_sg259	CAACGGGTTCTCCCGGCTAC	2325	3447	3085	4634	3041	5347	2937	4448	1647	3340	2527	2638	1988	4354	2034	2418
Control_sg260	CAAGACCTTATCGTGCAGCG	1531	2956	2067	2427	2122	4137	2074	3550	1335	2078	1797	2340	1512	3559	1617	2304
Control_sg261	CAAGCATTTAGACACCTGTC	1313	2973	1812	2650	1771	2105	1926	2811	1115	1507	1369	2121	1121	2190	1244	1181
Control_sg262	CAAGTGAGCATAAGCGATGT	1749	6521	2304	3000	2219	2952	2364	4381	1230	2585	1825	2748	1604	2214	1632	1443
Control_sg263	CAAGTTTTCTGAAAGGCAAT	988	1369	1317	1512	1358	3405	1245	1864	899	2875	1168	1600	864	1503	930	595
Control_sg264	CAATATCGGGTGCTACAGGA	1841	4080	2364	4093	2306	3313	2432	4618	1346	3229	2015	2224	1648	4774	1805	2546
Control_sg265	CAATCGGCGACGTTTTAAAT	1212	3790	1891	4271	1786	2953	1870	2184	1080	2117	1612	2107	1218	1783	1416	893
Control_sg266	CAATGGCGTGGACATTTGAT	1692	5295	2422	3601	2504	4586	2453	3099	1455	2126	2237	2907	1732	5578	1921	1808
Control_sg267	CACATAACATGAGGTATCAG	931	1192	1238	1167	1224	1725	1440	1332	659	1674	1040	1074	850	626	926	1517
Control_sg268	CACATGGGGTACAGCACACC	1330	2171	1743	2289	1854	3035	1903	3211	1099	1705	1560	2171	1308	1990	1292	1390
Control_sg269	CACCATAGAACCTGAAATAC	486	762	644	857	662	1340	613	833	372	550	498	476	426	806	412	437
Control_sg270	CACCCGGAACCACTACTGAG	1255	1741	2027	2731	1752	2439	1701	2383	1008	1762	1450	1473	1276	2239	1294	1250
Control_sg271	CACCCTTATATTCAGTAACT	464	655	606	934	743	944	709	904	475	714	533	537	518	2160	528	539
Control_sg272	CACGAACTCACACCGCGCGA	943	1949	1377	2010	1284	2123	1221	1279	772	1353	968	925	879	739	859	1475
Control_sg273	CACGCACAATCCTTCACGCA	726	1084	1033	1788	1115	1870	1087	3201	668	873	843	1097	636	736	744	820
Control_sg274	CACGCCAACTAAAACTGCAG	608	1342	830	746	761	2358	767	877	404	663	512	414	491	278	526	550
Control_sg275	CACGCTTCTGCCATCACCGG	1418	1408	1779	2237	1685	1267	1871	1802	1089	1224	1607	1105	1382	4117	1435	1406
Control_sg276	CACGGCCTAACTTGCTGATA	2047	3015	2593	3789	2730	5047	2548	4683	1638	2277	2307	2624	1804	4037	1842	2686
Control_sg277	CACTGCAGTATTCGTGGCCT	1186	1806	1831	2369	1653	2331	1773	3152	1087	1830	1411	1695	1151	2647	1214	1570
Control_sg278	CACTTACACATGAGGCGGTA	2022	4493	2786	3256	2677	5518	2614	4016	1572	3483	2238	3057	1942	3751	2010	2599
Control_sg279	CAGACCCAGTAAAACCACCA	1086	1129	1015	933	1234	1441	1201	1309	564	1242	925	866	714	666	709	722
Control_sg280	CAGACCTAGCTCCGCTCCCA	2917	4464	3861	4408	3874	5663	4126	6647	2258	3809	3228	2881	2608	12284	2934	2644
Control_sg281	CAGACGGTTGGTAAGGACGC	2309	2996	2896	4300	2717	4102	2819	4770	1806	3545	2831	4092	2336	9170	2233	2994
Control_sg282	CAGAGACAATGACATGTAGA	1634	2903	2107	2874	2312	4584	2133	2341	1136	3945	1806	2043	1382	4198	1471	887
Control_sg283	CAGAGCCTTGCGCAATTTTG	1471	4679	1869	2079	1994	3151	1969	2552	1146	1320	1560	1731	1230	1971	1358	2649
Control_sg284	CAGCCTATTTTGCTACCTAC	611	776	826	1257	872	1627	888	1060	513	371	717	882	558	628	679	526
Control_sg285	CAGCGCCGAAACTCTTTCCG	1102	1856	1575	2581	1548	2289	1469	2843	706	1458	1057	1140	1037	2815	1025	1673
Control_sg286	CAGCGGTGCTATTTGGTCTT	1405	2225	1817	1798	1676	2679	1891	3577	1326	2153	1639	1981	1307	2172	1366	1154
Control_sg287	CAGGAGTCGCCGATACGCGT	971	1716	1146	754	1119	1482	1083	1664	760	1119	978	1064	973	1147	846	501
Control_sg288	CAGGCTGCGCTTCGCAAGCT	1576	1762	2109	2622	1937	3334	2129	3269	1282	1589	1952	3092	1447	3098	1561	1614
Control_sg289	CAGGGTTGCGCAGAGGACTC	1586	3036	2208	4324	2162	4352	2096	3409	1290	2425	1686	2022	1394	2937	1600	3303
Control_sg290	CAGGTTTGCACGCATAGCTA	1571	2332	2132	2842	2015	3334	2175	2927	1314	2290	1868	2355	1437	2901	1548	1313
Control_sg291	CAGTAGCGATCGAATGTCAA	1802	3268	2401	3286	2608	5713	2492	4668	1508	1989	2196	2819	1774	3928	2016	1133
Control_sg292	CAGTCGTTTCTATGGGATCT	2054	3676	2788	3388	2562	5503	2338	4191	1524	2513	2417	3311	1872	2986	1941	1941
Control_sg293	CAGTGTCCGAGCGATATTTT	1655	2297	2252	2212	2252	4627	2305	4147	1315	2195	1985	2216	1517	3979	1648	1971
Control_sg294	CATAAGGTTAACTGCGTGGA	1767	2450	2291	3829	2200	3514	2242	3081	1285	1872	1916	2327	1619	2353	1668	1960
Control_sg295	CATAGGTCCCTAGCAACTCC	1315	2325	1797	2089	1857	2276	1663	3652	1052	1995	1481	1590	1178	2708	1250	954
Control_sg296	CATCATAAATGTACAACGGG	1337	2008	1958	1872	1846	2512	1784	2734	1042	1655	1592	2124	1262	2178	1310	2421
Control_sg297	CATCTGTAGGGTTGCAAGCC	1538	3280	2122	2492	2014	4076	2081	3855	1274	2185	1898	3795	1414	2773	1515	1842
Control_sg298	CATGAGCGCATTGAATAATA	572	1214	621	714	654	760	702	658	381	739	657	600	435	1150	459	627
Control_sg299	CATGATAGATCAGTCTTCCC	895	1392	1267	2432	1228	2809	1431	2919	714	1400	971	1360	704	1150	804	701
Control_sg300	CATGGCATAAGTATAAGACA	613	765	710	1059	864	1195	840	752	481	922	609	618	461	626	540	358
Control_sg301	CATGGCCTACGGTGTCTTTG	2239	2831	2804	3035	2677	4106	2821	5436	1610	2898	2279	3450	1942	2732	1944	1476
Control_sg302	CATTAAACCTTGCCCCACAA	830	1580	1109	1867	1077	2003	1131	1700	633	596	841	1336	615	1986	708	359
Control_sg303	CATTAGCAGCCCAGCGCCCA	1794	2585	2505	3619	2567	5222	2630	3468	1267	2228	2039	2456	1682	1396	1641	1916
Control_sg304	CATTAGTCTGATACCTGTGC	796	1323	1266	1947	1183	2974	1211	1074	715	919	933	1146	850	3882	912	1389
Control_sg305	CATTGCACGCCACAGCATTG	1456	2179	2118	2618	1892	4190	1730	3359	1065	2281	1417	2355	1198	1454	1393	577
Control_sg306	CATTGCACTCGTTGCCAACG	1718	3756	2371	2337	2268	3779	2431	2767	1412	3551	1900	2461	1731	3271	1680	1542
Control_sg307	CATTGTATGAACGCAATAGC	779	724	1191	2459	1109	1732	1141	1495	592	1316	912	1601	772	1214	763	483
Control_sg308	CATTGTTGAGCGGGCGCGCT	1414	1324	2108	2146	1821	3401	1799	3244	1150	1762	1661	2800	1337	2444	1447	715
Control_sg309	CCAAAAAGATGAATATCTCG	536	1862	716	1669	730	1061	698	1016	444	1129	639	967	546	521	479	646
Control_sg310	CCAATCTTGAACGTCATGTT	1096	1726	1500	2529	1563	2064	1459	1622	859	1492	1309	1575	1084	1459	1157	1146
Control_sg311	CCAATGATAAGCCCGAACGG	1904	3350	2324	3342	2502	4729	2527	2883	1359	2549	2030	3402	1684	2918	1635	1766
Control_sg312	CCACACCTGTCTAGCATGAC	1547	3454	2348	2176	2002	2208	2129	2671	1109	2769	1597	2188	1470	2167	1472	1384
Control_sg313	CCACGATGCCACCTCATCCC	1368	1859	2037	2178	1985	4295	1950	2694	1138	1586	1580	2725	1380	2782	1376	1077
Control_sg314	CCACTGGTAAAGGCTAGACT	1597	2459	1938	3154	1911	2516	1943	2745	1173	2445	1759	2691	1398	3640	1421	1125
Control_sg315	CCAGAAAGCCTCTCCATTAC	1040	1632	1415	1078	1386	3060	1415	2167	858	2321	1050	1215	969	1310	986	1225
Control_sg316	CCAGAGCCTTGGTTTATATC	959	2328	1145	1124	1283	2647	1359	1811	922	1308	1062	1676	860	2975	906	1076
Control_sg317	CCAGCAATACCCCGGTATGG	1318	2779	1875	3714	1931	2673	1864	2876	1149	2552	1606	2038	1251	1671	1454	4869
Control_sg318	CCAGCCAAGAATCCAGCCCC	1659	1657	2065	1408	2397	3567	2274	2680	1408	1555	1815	1786	1407	4646	1682	1166
Control_sg319	CCAGGCTGAAGTTCGTACCT	1135	2382	1545	2247	1654	2190	1521	2503	1089	1565	1391	1618	1110	953	1072	743
Control_sg320	CCAGTGCCCTTTTGTCGCAA	1264	1629	1713	2121	1628	2783	1691	2856	1098	1691	1567	2440	1324	2377	1259	2422
Control_sg321	CCAGTTATAATTAGGGGTTT	1190	1847	1478	2322	1622	2337	1554	2683	990	1494	1430	2117	1126	1841	1219	774
Control_sg322	CCAGTTGCTCTGGGGGAACA	1574	4458	2206	3087	2058	3437	1956	2626	1316	2083	1795	2924	1413	2187	1681	1856
Control_sg323	CCATAGCTCTAGCGATAAAC	594	1352	910	1667	937	1502	920	699	474	1114	824	820	642	891	638	413
Control_sg324	CCATATCGGGGCGAGACATG	1950	3622	2601	3262	2617	4337	2529	3610	1472	2383	2224	2778	1845	4660	1970	2855
Control_sg325	CCATCACCGATCGTGAGCCT	947	2322	1267	1747	1265	1905	1248	1851	708	1435	1093	1067	851	3386	910	562
Control_sg326	CCATTCACAATCCCACTACA	665	1343	726	1817	734	1218	712	825	385	716	639	464	529	523	542	306
Control_sg327	CCATTCCGTAAGGGCTTGGA	1429	2641	1837	3718	1786	3744	1875	2579	1076	1108	1463	1175	1211	2774	1270	2986
Control_sg328	CCATTCTCAACCGGTCCAAT	888	2521	1167	2296	1469	1703	1288	1605	751	1069	1029	967	886	1419	857	1608
Control_sg329	CCCAATGGCTTCTGCGTGAC	1742	3918	2383	4137	2242	4249	2303	4426	1229	1832	1785	2247	1533	2383	1580	1213
Control_sg330	CCCAGGTGTATAATGAAACG	1287	4795	1603	2562	1555	3114	1586	2839	1049	1812	1487	1598	1171	1831	1153	1361
Control_sg331	CCCCAACTTTCGCGACTCCG	1060	992	1320	1598	1486	2221	1442	2049	946	1945	1205	1495	1035	1895	968	665
Control_sg332	CCCCGTAGCTCATTAGTCTG	1366	2873	1849	2465	1653	2974	1718	2630	1109	1765	1481	1370	1136	1441	1294	1273
Control_sg333	CCCCTATGCAGACTACAATT	609	725	836	622	937	1591	956	1449	562	1037	707	965	572	366	595	784
Control_sg334	CCCGATGGACTATACCGAAC	579	1105	815	724	943	1129	814	1059	566	1048	668	735	597	5736	661	325
Control_sg335	CCCGCCGAAGACCCTGCTTG	1834	3421	2584	3728	2452	4995	2438	3958	1469	1722	2135	2213	1573	1809	1788	2236
Control_sg336	CCCGCTAACAGCCTAGATCA	1507	2137	2089	1881	1939	3993	2074	3653	1058	1802	1548	1708	1275	1702	1381	1536
Control_sg337	CCCGGACGTCAAAGCTGGAT	1522	2514	1980	2637	1988	3415	1925	3163	1215	2301	1756	2311	1395	3120	1443	3232
Control_sg338	CCCGTGGCGTGCGCACCTGT	1839	2965	2510	1977	2475	4394	2466	4338	1361	2809	2095	2753	1713	3217	1756	1094
Control_sg339	CCCTACCTATCCGGTGCTTT	1529	2198	1671	2112	1928	3138	1938	2753	1204	1457	1530	1944	1325	1677	1361	1596
Control_sg340	CCCTCAGGAGCTACTAAGGT	1355	3099	1861	1948	1778	3473	1786	2884	1193	1934	1590	2659	1207	3170	1355	1530
Control_sg341	CCCTGTGAAGGAGGCGTAAG	1454	2134	2088	2788	2102	2803	1968	3670	1247	2181	1709	2176	1453	1828	1362	1717
Control_sg342	CCCTTCTGGCGGGCCAAACA	1142	4321	1703	1892	1590	3835	1621	2662	980	1856	1332	1648	1084	1192	1196	2038
Control_sg343	CCGCGCATTTCAGAGCACAA	415	1559	523	1495	609	1822	572	1251	361	297	461	564	447	602	460	1237
Control_sg344	CCGCTATTGAAACCGCCCAC	1332	2527	1834	2718	1888	5370	1831	2226	986	1389	1409	1400	1224	2264	1251	1564
Control_sg345	CCGCTGTCTCACTAATCTCA	719	1023	984	1499	998	1201	914	1504	500	1256	691	690	589	619	578	764
Control_sg346	CCGGCAAGAAACTATACTTG	1317	6282	1827	2210	2011	3293	1927	2175	1069	2166	1673	2215	1277	2516	1339	3755
Control_sg347	CCGGGAGATTAACGTTAATT	843	2554	945	1002	961	2209	972	1605	780	1663	882	1187	804	1819	718	1300
Control_sg349	CCGTGTTCCACAACTACCCT	1233	2432	1694	3294	1707	3515	1823	1771	1188	2508	1626	1662	1308	1749	1303	970
Control_sg350	CCGTTGATCCCCAGGCGTGC	1200	1985	1530	1643	1590	3037	1650	2974	851	1762	1264	1710	1050	783	1073	1653
Control_sg351	CCGTTGGACTATGGCGGGTC	1166	1822	1538	2506	1430	2607	1426	1712	1007	2065	1378	1218	1123	2896	1129	1339
Control_sg352	CCTAAACTCAGACGCACTAC	701	1553	1059	1519	992	1615	1001	1914	525	817	827	1150	658	742	647	449
Control_sg353	CCTAACCCCTGGCCAGGAAG	1713	1841	2398	2040	2265	3659	2325	3803	1379	2765	1658	1912	1592	1281	1651	1425
Control_sg354	CCTAAGGGGTACCACCATGG	1485	3189	1978	1860	1984	3436	1984	2643	1198	1876	1650	2511	1280	3212	1379	2184
Control_sg355	CCTACGCGGTAGGGAACTTT	1105	3240	1372	1741	1336	2330	1402	1575	856	1150	1339	1218	887	1833	1033	1808
Control_sg356	CCTACTCCCGTGTGTTATCC	1541	4842	2103	3384	1908	3667	2113	3224	1260	2173	1747	1535	1508	7282	1647	1334
Control_sg357	CCTAGAGGTCCCAAGGCGTG	1889	5290	2618	3053	2557	4395	2374	2959	1605	3683	2185	2749	1921	2671	1938	4331
Control_sg358	CCTAGTTCATAAGCTACGCC	598	771	778	1461	795	1726	681	1535	472	852	693	804	641	701	547	746
Control_sg359	CCTCCGTGCTAACGCGGACG	2210	5068	2920	2762	2898	5374	2849	3696	1891	3545	2627	3608	1973	3397	2133	1525
Control_sg360	CCTCGATGGTCACCTGTAGC	1364	2399	1884	2745	1591	2645	1678	2171	895	1889	1288	2093	1309	1399	1157	2626
Control_sg361	CCTCGGGCGTAAATACTCAT	848	1870	1137	2718	1257	1687	1218	1362	669	1518	1106	1465	769	861	933	1144
Control_sg362	CCTCGTCCAGATTCCGGCGG	1647	4141	2243	3901	2160	4775	2311	4624	1366	2690	1817	2397	1538	2582	1550	1364
Control_sg363	CCTCTCACCGACTCTGTGTC	2004	3182	2606	3889	2612	4159	2528	4543	1685	2636	2270	2924	1745	3456	1745	1902
Control_sg364	CCTCTCCCAATCTACAGCTC	1237	1393	1583	1643	1647	2841	1721	2436	1117	1911	1366	1731	1139	1956	1157	1551
Control_sg365	CCTCTGGAAGGACACTTCTG	1451	3701	1829	1811	1878	2850	1817	2019	1040	2249	1533	2565	1195	2614	1289	946
Control_sg366	CCTGCGCGTAGAACAGTGGT	1151	2917	1671	2098	1641	1823	1593	2898	1004	2293	1369	1771	1071	2005	1125	2116
Control_sg367	CCTGCGGTGCACGGCTAGCC	597	2258	835	492	796	786	754	1456	507	719	757	903	583	593	545	662
Control_sg368	CCTGTCGCTATCGTTAGAGA	997	891	1022	2098	922	2161	1089	1138	603	1140	825	1012	679	762	719	774
Control_sg369	CCTTATGGAATCAGACCGTT	1018	3865	1065	1735	1074	1991	1101	1991	806	1031	1028	1831	809	1413	928	1507
Control_sg370	CCTTGAAATCAAATCAAACC	372	572	403	525	444	666	431	603	245	571	411	454	306	464	310	908
Control_sg372	CGAAACCCTCTTAAGTTAAC	524	463	653	859	743	1171	667	563	385	794	491	652	511	267	511	323
Control_sg373	CGAAACCTCCTAACTGAGAG	1191	2050	1694	2391	1701	3590	1641	2249	1238	2028	1560	1432	1108	1474	1164	2699
Control_sg374	CGAACTTAATCCCGTGGCAA	1378	2145	1757	1922	1945	5811	1908	2052	1109	2185	1593	1980	1313	2021	1365	2182
Control_sg375	CGAACTTCTGGCTGCAGTTT	1982	3497	2708	3817	2625	4757	2605	3661	1551	1853	2356	3132	1756	9772	1919	2287
Control_sg376	CGAAGTCTTTCTTAGATGGT	1665	3541	1987	2572	1975	3189	2058	3099	1220	2341	1826	2377	1428	1775	1616	1368
Control_sg377	CGAATATTATTTCTATCGGG	797	1705	1144	1184	1095	1844	1005	1105	651	986	965	1132	754	1248	772	973
Control_sg378	CGAATCGGAACTTTGTACCG	1850	4187	2419	3007	2504	3233	2584	4770	1540	2839	2158	3457	1685	4282	1798	1674
Control_sg379	CGACAACGTGCAGGTGTATC	1315	3524	1838	1398	1627	3450	1612	2147	1028	2333	1369	1695	1109	945	1174	808
Control_sg380	CGACCCATGGATGTGAACCC	1187	2287	1498	502	1550	2393	1559	2236	902	1160	1268	742	1097	1328	1154	1220
Control_sg381	CGACCCGGAGGATGAGATGT	1045	424	1340	678	1442	1071	1262	1306	1027	625	1449	1163	1229	1608	1260	852
Control_sg382	CGACGCTAGGTAACGTAGAG	1047	1465	1743	1878	1499	1815	1569	2228	782	1999	1393	1543	1185	2600	1185	743
Control_sg383	CGACGGTAATGCACCTACTA	1176	1517	1505	2111	1684	3668	1664	3017	948	1644	1252	1659	1105	2494	1072	1833
Control_sg384	CGACTAACCGGAAACTTTTT	875	4271	1096	1718	1150	1251	1175	1530	759	1201	980	1045	827	1339	790	958
Control_sg385	CGACTGACCCCTGGGTGAAG	1463	1946	2125	2455	2115	3938	2107	3085	1168	2373	1681	2071	1391	1695	1266	1803
Control_sg386	CGAGCAAAGATTGTTGGATA	1096	2461	1412	1883	1366	2022	1291	1625	778	1414	1076	1144	930	1631	924	1685
Control_sg387	CGAGTGGGAAACGGGAATCA	1460	2169	1996	1546	1795	2549	1738	2615	1096	2327	1583	2386	1304	6350	1340	944
Control_sg388	CGAGTGTTATACGCACCGTT	1209	2524	1683	2699	1632	2104	1536	1722	939	1265	1486	1383	1095	1516	1271	1066
Control_sg389	CGATGCCCGTCTATGGCCCG	1840	2367	2591	3578	2516	4235	2448	2815	1567	2809	2204	4104	1719	4711	1770	1487
Control_sg390	CGATGGATCCCTAGTTCCTG	1827	3294	2167	2742	2280	4053	2431	5003	1277	2617	1873	2738	1442	2119	1707	2944
Control_sg391	CGCAAGGTGTCGGTAACCCT	1491	2620	1788	1989	1872	3190	1875	2484	1328	2545	1597	2335	1335	4162	1396	1047
Control_sg392	CGCAATCCCTTAGGATAGCC	1231	1379	1674	1977	1559	2844	1640	2457	973	1575	1435	2329	1126	3398	1161	1502
Control_sg393	CGCACATCTAAAGTTACTAC	347	271	424	733	526	729	534	1125	304	582	344	510	317	273	315	945
Control_sg394	CGCACGACCATTGCTGCTGC	1894	2152	2603	4351	2474	4961	2466	3804	1318	2451	1875	2371	1536	4853	1674	3192
Control_sg395	CGCAGGCTAGATGACACCAG	1178	1854	1547	2282	1551	2937	1653	1813	1038	2463	1329	2036	1147	1599	1119	1763
Control_sg396	CGCAGTACGTATAGACTTAA	524	833	638	533	700	952	834	2651	372	847	420	1291	427	646	400	272
Control_sg397	CGCAGTCATTCGATAGGAAT	793	771	1322	1340	1267	1282	1296	1641	788	1422	1065	1348	884	1130	872	1223
Control_sg398	CGCATAAGTCGATAGACACA	730	901	956	1314	989	1919	988	834	580	605	814	1007	642	1479	747	749
Control_sg399	CGCCCGTTTATGTGGCTACC	1164	1853	1534	1919	1441	1710	1396	2114	975	1510	1284	1849	1084	885	1076	1508
Control_sg400	CGCCGGGACCGTTAGGGAAT	1232	1537	1570	4093	1520	1977	1459	2099	828	1614	1208	1513	1081	1256	1100	848
Control_sg401	CGCCGGGCTGACAATTAACG	1098	2143	1529	1166	1550	2823	1650	2385	994	1839	1318	2125	1070	1085	1040	803
Control_sg402	CGCCGTTCCGAGATACTTGA	361	689	509	806	569	867	636	809	347	758	428	605	352	1264	407	428
Control_sg403	CGCCTAATTTCCGGATCAAT	533	1625	839	1265	910	1705	932	1401	546	951	655	690	517	852	599	584
Control_sg404	CGCCTCTCACGTGTAGGCTT	1803	4894	2495	3675	2476	4612	2566	2978	1635	2843	2126	2777	1743	3388	1866	1685
Control_sg405	CGCGACGACTCAACCTAGTC	1246	1978	1648	2061	1726	3375	1671	2896	998	2601	1428	1964	1251	1438	1231	1494
Control_sg406	CGCGCACCACGGGCGCGCAC	914	2648	1250	2734	1458	2466	1350	1968	795	1266	1093	1616	933	3205	985	532
Control_sg407	CGCGCAGAAGGCAAGCAGGG	1531	2511	1881	3281	1996	4712	1817	2494	1022	2080	1517	2213	1261	2075	1207	906
Control_sg408	CGCGGAAATTTTACCGACGA	1243	2519	1632	2860	1593	2496	1583	3006	858	1316	1210	1927	1037	1828	1146	1197
Control_sg409	CGCGGCCCACGCGTCATCGC	1892	2495	2553	3791	2684	5055	2658	4192	1407	2460	2071	2933	1809	3508	1887	1986
Control_sg410	CGCGTGCATCTGCCGAAGGC	1653	3645	2093	3455	2131	4264	2108	3296	1200	1873	1628	2599	1502	2593	1511	1433
Control_sg411	CGCGTGTAGCTGGAGACAAG	1119	4064	1521	1702	1466	2462	1418	1954	838	1607	1375	1605	1104	952	1236	1261
Control_sg412	CGCTAAATTGTCACACGTTT	788	1163	1354	2606	1312	2205	1291	1835	633	984	960	1226	820	570	868	1718
Control_sg413	CGCTAGGTCCGGTAAGTGCG	1650	2861	2180	3266	2324	4128	2218	3733	1417	2195	1967	3217	1571	1435	1683	1947
Control_sg414	CGCTAGGTTATTTCGTGGCC	1274	3531	1440	1594	1397	2657	1471	2007	845	1806	1173	2198	969	1497	1111	1043
Control_sg415	CGCTAGTACGCTCCTCTATA	1169	1637	1363	1772	1400	3491	1360	1726	873	1701	1241	1133	917	1237	951	702
Control_sg416	CGCTTCCGCGGCCCGTTCAA	1281	2555	1834	3605	2006	4200	2009	2794	1148	2203	1647	2063	1182	1746	1444	3173
Control_sg417	CGGAGCTTAGCGTGGGGGCG	1599	1682	2084	3368	1925	4093	2074	2698	1216	2148	1876	3115	1403	3114	1571	2313
Control_sg418	CGGAGTAACAAGCGGACGGA	1314	4476	1772	2098	1806	3008	1754	2300	1079	1702	1587	2163	1158	1688	1373	1188
Control_sg419	CGGAGTTAACCTGGAACCTT	1394	2782	1811	4204	1947	2347	1948	3006	1017	2110	1611	2146	1315	2211	1282	1127
Control_sg420	CGGCACACCAATGCGTTCGT	1437	3006	1935	3596	1931	3819	1875	2625	1137	2038	1586	2111	1402	2956	1562	3860
Control_sg421	CGGCACCTGTTAGGCTATTC	1540	3482	2013	2157	2129	3824	1981	3123	1256	2532	1692	2341	1454	2807	1467	1594
Control_sg422	CGGCACTAGAAGTTTTTGAA	840	2847	1204	1115	1160	2336	1113	1212	672	943	969	1139	835	1056	858	802
Control_sg423	CGGCCAAAGAATTAGAAGTT	1009	1663	1282	3677	1434	1988	1319	2178	962	1842	1235	1789	1010	1558	992	1196
Control_sg424	CGGCCGCATCCTGTTATATT	1090	1940	1529	1898	1551	1837	1593	2399	1029	1679	1438	1989	1062	1439	1156	1201
Control_sg425	CGGCTCGTTCTACGCACTGA	1953	6462	2755	3157	2671	4849	2608	3389	1667	2559	2276	2844	1921	3783	1985	2334
Control_sg426	CGGCTGAGGCACCTGGTTTA	2265	3961	2807	2854	2869	7189	2817	4641	1711	4341	2467	3232	2049	1720	2081	1725
Control_sg427	CGGCTTTGTTGCCCGTAAGC	1150	2034	1388	1952	1419	2146	1267	2101	869	1737	982	1725	976	1038	921	1632
Control_sg428	CGGGACGTCGCGAAAATGTA	950	1014	1305	1958	1231	1349	1217	1730	726	1298	1053	1320	933	1573	907	865
Control_sg429	CGGGATGCAGCTGGAGAGGA	1439	1955	1909	1806	2073	2740	1878	2036	1065	1703	1679	2216	1334	5736	1479	585
Control_sg430	CGGGATGGTCCCTGCCGAGA	1484	4403	1978	1633	1952	1981	1887	2889	1137	2614	1594	2051	1312	2623	1403	1118
Control_sg431	CGGGCCTATAACACCATCGA	625	2719	877	1326	1011	980	928	1115	506	762	719	783	561	589	579	511
Control_sg432	CGGGGAATTGCACGGCGGAA	1041	1418	1456	1431	1433	2949	1495	1461	891	1686	1190	1199	972	553	1046	1281
Control_sg433	CGGGTCTCCAAAGATCGCTT	961	2697	1268	1710	1296	2121	1238	1126	710	568	1040	1148	973	2274	975	961
Control_sg434	CGGGTTATGTGATGCCATCT	1308	1919	2023	1841	1794	3613	1739	2533	1124	2285	1635	2586	1275	2493	1182	2250
Control_sg435	CGGTAGTATTAATCGCTGAC	974	2261	1371	1853	1348	2338	1321	1547	742	1121	956	1117	874	782	991	1275
Control_sg436	CGGTGAGCCACACGAAGGAA	1397	2757	1974	3321	1944	3721	1853	2290	1083	1994	1780	1784	1246	2953	1444	1944
Control_sg437	CGGTGCTGTGAAAGCCGAGC	929	816	1469	2748	1328	2362	1296	2237	717	1003	1038	981	864	2617	873	492
Control_sg438	CGGTGTGCCCCCAAATATTG	1380	1595	1953	2434	1812	3038	1911	2464	1061	2321	1614	2087	1368	1269	1394	991
Control_sg439	CGGTTTACATCTGCCCATCG	1636	2333	1984	3721	2206	2987	2174	3347	1332	1964	1720	2566	1415	3369	1504	1559
Control_sg440	CGTAATTTTGTAATCGCTTC	1167	2125	1787	2194	1648	3328	1718	2986	964	1855	1270	1297	1167	1629	1210	3514
Control_sg441	CGTAGTAAATATCTAGCTAA	768	1475	1178	1893	1122	1898	1095	2188	756	1840	940	1027	722	929	814	343
Control_sg442	CGTATTCGACTCTCAACGCG	1491	2658	2158	2175	1951	3521	2077	2419	1471	2535	1823	2283	1441	3443	1576	560
Control_sg443	CGTCAAGTATTAAGCTGCTT	1081	2021	1354	3038	1536	2853	1529	2522	839	1295	1275	1335	1056	832	1078	662
Control_sg444	CGTCATATACACAAACGCCC	322	300	332	190	311	393	301	359	227	1018	305	527	196	122	270	242
Control_sg445	CGTCCAGAAGAACGGCCCCT	1297	1604	1817	1472	1786	2387	1626	1749	1086	3843	1472	2153	1205	3096	1295	1932
Control_sg446	CGTCCCTTCGTCTCTGCTTA	68	70	58	8	55	211	70	209	330	101	39	39	64	23	54	150
Control_sg447	CGTCGAGTGCTCGAACTCCA	613	731	893	2212	915	2397	843	1072	442	1076	672	765	592	365	561	421
Control_sg448	CGTCGCCATATGCCGGTGGC	1218	2075	1441	2251	1362	2109	1324	1973	988	1565	1191	1499	997	2156	1082	814
Control_sg449	CGTCGGGTAGCTATTTCTTT	1079	2155	1504	1342	1442	2422	1550	1948	1114	1870	1351	1289	984	2579	988	2038
Control_sg450	CGTGCCTTTACATTCACTTT	1208	2203	1693	1824	1574	3091	1657	1821	1086	2758	1436	2027	1084	2515	1219	2005
Control_sg451	CGTGCGGTAAATACGAAATA	1206	2193	1675	1794	1636	2218	1593	2505	957	1525	1391	1677	1137	1334	1218	976
Control_sg452	CGTGCGTGAAATCGCTAGCT	1282	2724	1659	2099	1538	1864	1775	3563	1014	3249	1553	2128	1149	3610	1178	769
Control_sg453	CGTGGCCGGAACCGTCATAG	1735	2376	2129	3756	1974	3459	2167	2251	1356	1672	1790	1786	1397	2950	1600	1052
Control_sg454	CGTGGTAGGGGTTTCCTCAA	1227	1618	1568	2111	1524	3502	1508	3083	872	1241	1225	1680	1098	1024	1033	2245
Control_sg455	CGTGTAAAAATACCTTTCTA	505	787	651	1149	746	1340	684	582	334	409	608	1107	433	2046	438	297
Control_sg456	CGTGTGTGGGTAAACGGAAA	1310	2292	1906	2259	1817	2585	1815	3731	1172	2842	1655	2041	1279	1936	1486	1790
Control_sg457	CGTGTTTGGAATTTGCCGCG	1505	3036	1746	1643	1931	2470	1683	3614	1165	1965	1608	2480	1281	2142	1504	1326
Control_sg458	CGTTAAGACTAGCTCGGTTT	1910	3280	2539	2034	2496	3512	2479	3625	1656	3453	2266	2648	1732	2553	2008	2725
Control_sg459	CGTTGGGCATAGCGAACACT	1128	2144	1563	2261	1572	2672	1573	1583	890	2401	1398	1437	1140	2675	1145	844
Control_sg460	CGTTGTAGGGTCTTTCTTGA	1140	3090	1637	1678	1509	2615	1472	2607	900	1628	1339	1221	1184	2255	1249	2493
Control_sg461	CTAAAATTTTTGCGTGTTTG	1302	2899	1672	3093	1511	3631	1532	2727	1086	2227	1395	2122	1103	4394	1296	996
Control_sg462	CTAACATGAGTACATAGATA	648	763	924	2835	1062	2038	1112	1880	608	1052	704	889	654	833	731	726
Control_sg463	CTAACGGACTGCAGAACGGA	1902	2779	2513	3061	2398	5202	2512	5138	1547	3930	2329	3155	1818	2810	1946	2982
Control_sg464	CTAAGTTTGTTAATGGGCCA	1051	1145	1417	3929	1547	2301	1572	2136	937	2069	1240	1694	927	2297	1075	441
Control_sg465	CTAATCACGACCTCACCCTA	963	2617	1236	1921	1427	2741	1424	2200	846	1698	1054	1094	851	1337	893	869
Control_sg466	CTAGAGGGGTATAGCAACAA	845	1028	1137	2452	1224	2150	1232	2175	759	992	970	1003	871	977	824	552
Control_sg467	CTAGCCGCCCAGATCGAGCC	1320	2272	1892	4644	1442	2506	1606	2410	861	2143	1291	1312	1118	2812	1174	1309
Control_sg468	CTATAACCGAATCAAAGGGT	1268	2388	1626	3374	1680	5070	1551	3698	1132	2211	1345	1583	1082	2535	1209	3532
Control_sg469	CTATATTGTCGCGCAGTGGA	1873	3534	2582	4345	2663	4660	2629	3831	1451	2707	2188	3375	1883	2229	1913	1108
Control_sg470	CTATCTCGAGTGGTAATGCG	1704	3595	2221	2964	2287	2910	2247	3510	1429	2069	2039	2904	1633	2948	1781	1505
Control_sg471	CTCAACCGACCGTATGGTCA	2308	4609	3383	4427	3221	5531	3219	4778	2039	4675	2811	4275	2157	2609	2360	2224
Control_sg472	CTCACGGGGACATACAGGGC	1738	2778	2451	2510	2398	3445	2514	3217	1246	2450	1770	2069	1464	2153	1629	3982
Control_sg473	CTCAGTGGATACGATTTGCT	1957	2775	2426	3783	2616	4583	2443	4906	1455	2971	2181	2676	1768	2693	1839	1863
Control_sg474	CTCATGAGTCGTTTCTTTCA	1398	2503	1556	1648	1786	3567	1682	1944	1042	1850	1151	1647	1033	2063	1144	3926
Control_sg475	CTCCCAGTACCAGTCAGTTC	845	2412	1276	1175	1256	1779	1264	1414	798	1105	955	1480	844	424	837	914
Control_sg476	CTCCCATTGATCTACGATGG	1450	2262	1732	2408	1805	3223	1825	2905	1177	2557	1548	2592	1265	2839	1281	2044
Control_sg477	CTCCCTGCCGGCCGGGTTAG	2035	3105	2688	2769	2703	4286	2905	4790	1728	2904	2325	3852	1839	5375	2010	1767
Control_sg478	CTCCGTTATGTGGCATGAGA	820	2254	1108	1691	1055	2634	1041	1260	576	1559	786	1274	646	586	705	772
Control_sg479	CTCCTTACGTCGGGCATTAA	1197	1267	1705	1365	1650	2523	1569	2743	1043	1833	1545	1662	1229	1659	1192	960
Control_sg480	CTCGACAGTTCGTCCCGAGC	1067	1427	1355	1307	1420	1536	1464	1881	680	676	1055	993	881	3116	943	580
Control_sg481	CTCGCACCATTGAGGGTAGT	1313	1542	1962	1960	1724	3362	1606	2607	1058	1708	1381	2111	1206	1240	1302	1969
Control_sg482	CTCGGAATACTCCTATTACA	425	1449	548	653	535	695	592	1252	309	338	426	437	396	377	417	302
Control_sg483	CTCGGCCCACTTGCGTTATA	1542	3464	2051	2431	1996	3659	2032	4487	1143	1886	1590	2537	1514	1612	1482	740
Control_sg484	CTCGGGACTAACGTGAGAGC	1226	1210	1520	3130	1672	2348	1600	3058	777	2820	1179	2339	942	2461	1134	880
Control_sg485	CTCTCTCCTACCTGTCCACC	1922	4479	2571	2823	2361	4014	2807	3286	1481	1688	1954	2564	1549	2168	1787	1285
Control_sg486	CTCTGTGAGATGTCCCGAAA	1315	2989	1833	2742	1844	2235	1755	2068	968	2296	1327	1760	1153	1986	1125	1553
Control_sg487	CTCTTTTGAGATTGACAAGT	941	1159	1304	1525	1362	2573	1274	3567	749	1208	969	1662	765	1038	876	849
Control_sg488	CTGAAGGTGTCTGGCAGAGC	1783	3453	2222	2990	2136	4644	2267	4171	1090	2251	1554	1642	1377	3316	1385	1487
Control_sg489	CTGACGTGTCTGAAATGAGT	1275	1178	1621	1525	1438	2187	1533	1856	878	1699	1323	1497	1048	2846	1075	645
Control_sg490	CTGAGTGAAAAATAAAAGTT	669	1490	938	1190	994	1503	900	885	633	1122	784	940	614	786	671	336
Control_sg491	CTGCACTGTGGAGACGCCCG	54	167	67	8	105	152	89	259	272	53	77	59	46	7	63	106
Control_sg492	CTGCCCCAGGCGTAATCCTC	1032	2781	1431	2238	1311	2874	1327	1528	829	1864	1075	1177	904	1771	959	689
Control_sg493	CTGCCCTCTTGAAATAGCCA	932	2093	1167	1534	1284	1491	1214	1829	789	1920	1105	1396	816	1424	979	638
Control_sg494	CTGCGTGTCTTGCTCGCATG	1688	2673	2265	2983	2139	3954	2201	2134	1327	2565	1853	2564	1563	2863	1617	1667
Control_sg495	CTGGATCGCCCGCAGAAATA	1022	2931	1403	2202	1258	2148	1158	1462	769	1411	1074	1065	998	1584	920	765
Control_sg496	CTGGCCGAATCTCACTATGT	1301	3157	1718	2077	1586	1787	1527	1756	1026	1220	1358	2157	1123	1614	1181	2214
Control_sg497	CTGGCTTATTAGCTATAAAG	310	238	383	709	427	841	400	602	300	529	324	314	294	260	318	668
Control_sg498	CTGGTGACCGACAATTACAC	465	463	622	1604	650	1202	706	1553	471	1283	528	946	467	351	457	702
Control_sg499	CTGTATTAACGAACCTTGTG	1471	2413	2063	3252	1915	3296	2033	1771	1146	2311	1614	2842	1384	1436	1393	941
Control_sg500	CTGTCCACCTACAGCGATGT	1377	2491	1933	2449	1594	2216	1666	1866	928	2640	1431	1401	1052	1885	1257	986
Control_sg501	CTGTGTTGCTCCCCTCCCCT	1983	4159	2807	3422	2574	3633	2387	2641	1474	2836	2063	2385	1858	6275	1946	2929
Control_sg502	CTTAACACTTTAGTGCGTCA	828	1435	1136	1618	1275	2209	1300	2136	671	2445	976	1175	753	1441	879	447
Control_sg503	CTTAAGCTTATCAACATCCG	1371	1645	1594	2510	1661	2535	1793	2471	914	1807	1318	2027	1121	1697	1198	641
Control_sg504	CTTAAGGCGAGAAAAATTAG	1121	1169	1569	1665	1573	2701	1466	1639	846	1658	1202	1745	1103	3940	1129	1357
Control_sg505	CTTAAGTCATGAGCAAAGAT	861	1556	1105	803	1133	1590	1196	1408	594	1298	987	1331	819	1580	747	756
Control_sg506	CTTACAATCGTCGGTCCAAT	1215	2187	1610	1972	1736	3434	1763	3415	884	1370	1274	1691	1095	2082	1200	3700
Control_sg507	CTTACCCCTATTATAATGAA	352	758	397	443	434	689	389	587	269	394	384	593	324	534	299	383
Control_sg508	CTTACGCGCCTGGTCAAAAG	482	1575	603	495	639	861	638	1017	334	498	542	479	411	556	442	825
Control_sg509	CTTAGCTGACCGACAAGGTG	1430	2387	2039	3033	2137	3871	2134	2843	1169	2467	1699	2085	1383	1194	1444	1581
Control_sg510	CTTAGGATTCCGAGGTATCT	1036	1278	1507	1755	1477	2216	1389	1976	919	1323	1268	2006	979	987	1086	539
Control_sg511	CTTATTACTCCAGTATAAGA	256	531	306	664	352	604	344	319	194	299	330	377	284	401	281	239
Control_sg512	CTTCCGTTATTCGGAAGTGA	1610	2386	2346	3044	2171	4120	1954	3099	1243	2391	1850	2635	1375	3081	1575	2127
Control_sg513	CTTCCTGCGTGGCTTTAAAC	1239	1478	1475	2127	1566	3121	1573	2215	842	1256	1092	2041	1023	2302	1029	1560
Control_sg514	CTTCGACGCCATCGTGCTCA	1884	3539	2183	5511	2219	5051	2205	2564	1465	2893	1983	3074	1580	1635	1850	3477
Control_sg515	CTTCTAGCTGGTTCATTGCT	1216	4532	1748	3476	1830	3528	1695	3650	1085	1787	1408	1635	1249	1525	1292	1132
Control_sg516	CTTGTTGCGTATACGAGACT	1885	2998	2456	1981	2446	4403	2540	3410	1285	2442	1908	2065	1686	4595	1680	870
Control_sg517	CTTTATCTGGCGTGGGGTAT	1827	4324	2447	5009	2262	3493	2444	3529	1418	2936	1970	2723	1655	3301	1805	1275
Control_sg518	CTTTGATAACGTGGGCGGTA	2189	3171	2932	3966	2971	3822	2933	3962	1855	3380	2495	3365	2102	2653	2163	2328
Control_sg519	CTTTTCAGCTGAGACGTACG	33	14	51	65	47	30	53	8	229	62	21	23	22	44	21	78
Control_sg520	CTTTTTTTATTTATCGATCG	706	1136	881	768	939	2081	964	1450	739	1583	776	875	640	365	682	547
Control_sg522	GAAACGAGAAGTTTGTACTA	1453	3315	1993	2940	2092	3802	1903	1961	1005	1911	1588	2029	1313	2119	1323	908
Control_sg523	GAAAGGCATAGTGAGAATGG	975	559	1539	250	1378	952	1450	673	875	518	1193	477	1123	919	1174	2832
Control_sg524	GAAATGCTATGCTTCGGTTC	1392	1729	1834	3021	1946	3041	1786	2590	1117	1417	1484	1812	1341	2391	1357	1926
Control_sg525	GAACCCAACCTTTTACCGCA	745	1166	1049	750	1164	1331	1183	1608	524	818	782	1198	595	1324	705	515
Control_sg526	GAACCGACTTGAAGGGGGCT	1611	3134	2079	3382	2088	4357	2213	2921	1220	2569	1834	2283	1563	1386	1574	1577
Control_sg527	GAACCTCCCCGAATATCTGG	542	650	705	852	747	783	695	1116	427	656	549	652	491	915	543	503
Control_sg528	GAACGCCGCTCAAGTTGATA	1885	4003	2761	3925	2201	4000	2169	3589	1665	2896	2348	3958	1837	2655	2093	2339
Control_sg529	GAACGTAGAAATTCCCATTT	1197	1920	1518	2259	1630	3228	1639	2172	1121	2419	1438	1169	986	2268	1238	949
Control_sg530	GAACGTCCAAGCAAGGGAGC	1399	2438	2041	4281	2032	3596	1815	2925	1030	2043	1328	1907	1148	1296	1350	1328
Control_sg531	GAACTCAACCAGAGGGCCAA	1680	4843	2228	2771	2367	4494	2379	4801	1384	2287	1864	2194	1522	2254	1561	1742
Control_sg532	GAACTGGCAAACAGGCGTGG	1876	4373	2596	3735	2649	4638	2622	4648	1451	2578	2070	2828	1881	1940	1815	1109
Control_sg533	GAAGACGTGCTGGCGTCACC	2122	3659	2850	3477	2796	5398	2888	4194	1461	2416	2066	3617	1897	4157	1982	2513
Control_sg534	GAAGCGATCCGAGAGTGTAT	1306	2085	1758	3097	1808	2731	1704	2465	1066	2701	1536	1714	1146	1822	1268	1395
Control_sg535	GAAGCGGGACCGTGTCTCAC	1771	6265	2347	3602	2501	4824	2353	4709	1264	1953	1716	1797	1608	2305	1592	1469
Control_sg536	GAATAGATTTGTCAGTTAGG	1666	3488	2192	3763	2068	3285	2242	3194	1134	1666	1847	2165	1365	2043	1490	1413
Control_sg537	GAATCGACCGACACTAATGT	1276	2582	1855	2229	1928	2650	1915	2562	1190	2287	1773	2546	1491	2659	1416	1108
Control_sg538	GACAATCATGGTGAAAGCGG	1257	2952	1725	1747	1676	3478	1761	2481	1043	2543	1486	1706	1100	2230	1252	1161
Control_sg539	GACACTATCCAACCCAAGAG	792	1396	912	1497	1089	2066	1155	2195	585	1433	864	1055	665	1844	734	1083
Control_sg540	GACAGATCACGTATCAGGGC	838	2249	1104	1238	1208	1543	1141	2017	618	1052	991	740	835	1248	784	506
Control_sg541	GACAGTGAAATTAGCTCCCA	1746	2090	2386	3249	2523	3476	2423	3024	1362	3719	2015	2478	1589	4909	1704	2128
Control_sg542	GACCCCCGATAACTTTTGAC	667	1335	878	1536	982	1608	1113	1174	541	783	736	951	632	975	577	896
Control_sg543	GACCGCAAAGTGGTCCGAAG	764	935	988	1811	1018	2337	1001	1705	431	900	714	1196	641	558	645	538
Control_sg544	GACCGCGTGAGATAACGTCA	1159	2321	1609	3914	1687	2759	1572	2382	984	1142	1286	1905	959	1770	1178	1375
Control_sg545	GACCTATGCCAGAAAGTTCG	1738	4481	2297	2192	2410	3813	2174	3023	1482	2584	2034	2446	1775	7680	1705	3141
Control_sg546	GACCTTCATTGAAGAAAAGC	412	703	858	864	636	1056	600	1079	356	281	433	622	426	639	366	335
Control_sg547	GACGAGGGCGGCAGAGCAGT	2146	4789	3069	3028	2825	5188	2820	4356	1659	2390	2438	3222	1889	4049	2105	2685
Control_sg548	GACGCCCTAATGCCCATCGT	1735	4471	2301	3794	2249	4203	2257	2730	1555	2840	2019	2457	1699	5070	1815	2144
Control_sg549	GACGCCTTGCCCGGCTCACA	2183	6037	3015	3545	2827	4757	2837	4351	1791	3535	2552	3325	2021	3262	2125	1596
Control_sg550	GACGTAGCCTTCCGAAATAT	1938	2769	2585	3532	2547	4815	2631	4686	1674	3437	2446	2794	1849	3213	1934	1661
Control_sg551	GACTGAAATCCAAGGACTGT	1342	1430	1980	2518	1996	3885	2027	2866	1124	2102	1786	2645	1375	3176	1366	1185
Control_sg552	GACTTCTAGAATATAAAAGA	294	1388	325	323	303	579	334	536	309	314	277	373	243	668	223	92
Control_sg553	GACTTTGGTTGAGCTTCAAT	846	1049	1226	1175	1471	1495	1490	1868	935	1568	1292	1648	957	1370	1004	1043
Control_sg554	GAGAAGGATGGAAATTAGAA	1110	2738	1685	2028	1747	2649	1739	2196	919	1680	1361	1734	1174	1384	1134	1310
Control_sg555	GAGAAGTGGGGAGCCATTGG	1442	275	1861	853	1562	833	1664	623	1070	593	1539	475	1560	555	1594	700
Control_sg556	GAGACCACTTTCGTGCAAGC	982	1180	1467	2330	1381	3156	1373	1447	710	1793	1166	1988	968	2105	933	1153
Control_sg557	GAGAGCGTTAGCGTGGGATG	2229	3374	2860	3713	2729	3766	2847	4092	1650	2831	2502	2844	2040	2897	2267	2128
Control_sg558	GAGAGTGCGCCTTGATAGTA	1420	3599	2065	2075	1796	3085	1725	2138	1192	1607	1552	2182	1357	1983	1379	3333
Control_sg559	GAGATGATAACTTAATTTGT	558	1547	773	1372	885	1271	873	1206	592	744	657	676	551	561	582	238
Control_sg560	GAGCAATCCAAAGTTAACGG	768	1624	841	1695	1038	1249	930	1261	534	833	820	1708	619	603	684	502
Control_sg561	GAGCAGCTGTCAGGTCTTGT	1364	1474	1920	3697	1970	4130	1999	3545	1117	2705	1722	2472	1403	2533	1532	687
Control_sg562	GAGCTTAGCAAAGGGTTGGG	1410	1506	2003	1958	1912	3943	2035	2828	1206	2110	1689	2264	1508	1967	1347	1507
Control_sg563	GAGGACCTTAAGGTGACATG	1512	2039	2049	3036	2070	3124	2032	3024	1318	3339	1877	2795	1457	1538	1513	844
Control_sg564	GAGGGGGCTTCAAACATGTG	1742	3804	2059	3348	2309	3891	2197	3615	1248	2326	1747	2646	1470	1906	1573	1175
Control_sg565	GAGGTATGTCATCGCCATGA	1945	4229	2436	3567	2461	4907	2428	2780	1371	2662	2154	2976	1615	1548	1842	1497
Control_sg566	GAGTAATTTCGAACGTATTG	1013	1255	1393	1903	1542	2667	1619	2315	948	2492	1359	1795	1068	1705	1106	651
Control_sg567	GAGTACAGCGATTCCTCATG	1996	6870	2614	4424	2530	3911	2873	3802	1606	2582	2166	2287	1868	4619	1948	6698
Control_sg568	GAGTCGAAGATGGTCTAGGA	1855	3855	2518	3945	2634	4090	2576	4311	1437	2501	2287	3045	1590	2439	1889	2127
Control_sg569	GAGTGATGCTTAGACTCCGT	1147	2595	1536	2465	1558	4015	1680	2132	930	2265	1271	2106	995	1587	1035	763
Control_sg570	GAGTGTAAGCTAACACTCTG	1811	4896	2592	3643	2498	3398	2459	3727	1502	2777	2280	2572	1758	2153	1659	3315
Control_sg571	GAGTTATTTATTCTCTCGAG	578	2017	813	1408	1005	1228	988	1317	636	815	650	813	567	1527	588	473
Control_sg572	GAGTTTCTAGTAGTGGTAGG	1348	2611	1883	2426	1705	2911	1689	2391	1044	1783	1612	2273	1184	1826	1356	813
Control_sg573	GATATCCCGCGAAAAAATCT	351	890	514	983	565	1169	632	812	279	231	499	766	408	439	405	992
Control_sg574	GATATGGCTCGAGTAATCTT	1036	1695	1350	2227	1474	1869	1424	1706	777	1121	1090	1485	867	2172	914	1158
Control_sg575	GATCATAATCGCTTCAAGCA	630	1499	927	1705	865	2042	881	1441	558	1104	731	933	549	826	542	275
Control_sg576	GATCCAGCAATATTTCTTAA	476	575	676	1525	651	1882	598	498	412	609	508	695	419	611	437	465
Control_sg577	GATCCAGGAGTGATCGAGTA	1567	3321	2124	3211	1965	4718	1896	2433	1112	1734	1670	1953	1366	1492	1453	1616
Control_sg578	GATCCTTCTCTTTTTGGTTT	1179	2461	1602	1809	1591	2332	1550	2609	980	1418	1300	1628	1045	1839	1105	1063
Control_sg579	GATCTAGTCCTCTAATCGAT	861	1502	1202	1582	1246	2135	1332	3241	838	1751	1208	1450	881	1722	985	1251
Control_sg580	GATGGCGCGCAGTTGAGTCA	2377	3525	3125	4269	3038	5941	3053	4946	1665	2934	2508	3406	2205	2718	2350	3595
Control_sg581	GATGGCGCTTCAGTCGTCGG	1840	3398	2659	2917	2611	6241	2426	4365	1506	3502	2003	3356	1644	4690	1872	3125
Control_sg582	GATGTGATCTATGGTTGCGA	1432	2812	2051	3054	2119	3261	1992	2638	1158	2342	1725	3162	1377	2056	1352	1467
Control_sg583	GATTCATACTAAACACTCTA	399	961	592	700	589	797	580	470	293	349	447	498	364	1048	441	1629
Control_sg584	GATTGTGGTCGCTCAAAACC	1691	2711	2181	2951	2160	5036	2094	2755	1318	1641	1896	2591	1546	3625	1637	2774
Control_sg585	GATTTTAGCTTAGGTCTTAC	1144	2487	1597	1356	1616	2953	1512	2265	906	1628	1429	1271	1102	4940	1207	1430
Control_sg586	GCAAAAACCCAACGCTATTC	1330	3596	1796	2264	1970	4261	1963	3113	1039	1691	1406	2231	1186	8331	1329	734
Control_sg587	GCAAAAGTGGCATAAAACCG	1138	1271	1393	2300	1546	3254	1489	1405	837	1690	1378	1283	1054	1586	1155	932
Control_sg588	GCAAACCCGAGTGACACGTC	1212	1840	1632	3143	1650	2207	1531	2436	1037	1104	1329	1893	1070	1446	1149	1119
Control_sg589	GCAAATTCAGACAGCTAATT	453	1194	542	398	616	740	576	1041	437	617	512	576	431	1799	487	507
Control_sg590	GCAAGGTCATGAAACCAAGC	732	1211	909	1329	857	2100	836	1354	450	1195	696	938	636	2123	552	370
Control_sg591	GCAATGCAATCGCAGGAGCA	1546	3062	2102	3121	2166	4257	2193	3455	1231	1937	1845	2447	1609	4799	1567	2028
Control_sg592	GCACAAAACCAGCAATGGTC	585	1257	752	800	814	1711	845	957	421	864	662	730	486	550	648	950
Control_sg593	GCACATCGTTATATACCAGA	342	1325	448	891	522	1072	476	409	276	260	443	498	339	200	306	538
Control_sg594	GCACGAGGTGAACAGCCGCT	1207	1465	1630	1762	1592	1966	1493	3166	1012	2871	1411	1819	1137	1146	1172	3381
Control_sg595	GCACGCTGTACAGACGACAA	1276	2792	1679	2267	1801	2335	1713	2449	1040	1784	1323	1514	1186	3061	1239	504
Control_sg596	GCACTTTGTTTGGCCTACTG	1607	2809	2039	3513	2112	4688	2180	3281	1638	2241	1934	2189	1550	2098	1620	1904
Control_sg597	GCAGCGAGATAACTTGACTC	1818	3641	2349	3027	2474	3540	2388	3536	1476	3227	2232	3002	1584	4603	1794	1858
Control_sg598	GCAGTACTACTGAGTTTTTC	1333	2042	1859	1794	1870	3594	1760	2184	1018	2187	1418	2456	1133	1736	1216	1169
Control_sg599	GCCAACAAGAATCGGATCCC	1839	3420	2224	3019	2270	4562	2503	2973	1354	2645	1966	2613	1717	2383	1707	929
Control_sg600	GCCACACGAATCATAAAGAG	854	3150	1095	1040	1076	2845	1007	2506	637	838	887	1168	760	934	786	1192
Control_sg601	GCCAGCGGGGATATGGTGAA	2015	4970	2762	3494	2575	4945	2476	2807	1329	1987	2182	2708	1824	1709	1882	2062
Control_sg602	GCCAGGGTATGGGCATCTCG	1988	3880	2595	4914	2764	5131	2836	4543	1579	2425	2421	3262	1906	5931	1945	1687
Control_sg603	GCCAGGGTTCTTGGTCCCGA	1177	1774	1669	2002	1717	3308	1642	2344	800	1903	1142	1700	1031	978	1113	996
Control_sg604	GCCATTCTAGTCCCGGCATA	1526	3993	1921	2859	1633	3305	2052	5003	1239	2453	1697	2337	1284	1757	1526	2063
Control_sg605	GCCCAGACGCCCTAGAATAG	1225	1803	1618	2364	1617	2749	1417	1910	938	1899	1440	1937	1081	1096	1207	1429
Control_sg606	GCCCCAAGCTAGAACTCAGC	550	621	804	873	746	1314	686	898	366	360	593	736	438	247	555	366
Control_sg607	GCCCCGCCGCCCTCCCCTCC	1166	2562	1385	1617	1465	3121	1495	2117	954	1284	1233	1069	984	1986	1098	1229
Control_sg608	GCCCCGTAAATCTCATTACA	431	839	605	1765	598	701	600	1024	475	643	601	832	460	896	506	290
Control_sg609	GCCCCTTATGATTGTTATAG	884	4099	1129	1842	1120	1720	1052	1836	711	1282	1019	1867	728	1312	841	561
Control_sg610	GCCCTTCAATGCGTTCCGTA	1054	1636	1318	2428	1391	2059	1528	1559	835	1813	1164	1422	1004	2277	1104	1663
Control_sg611	GCCGCCGATTTCATAAGTAA	458	654	587	983	522	2339	520	785	359	521	405	592	415	976	399	137
Control_sg612	GCCGTGGTATCAAGTCGGTA	2013	2870	2885	3010	2697	2514	2657	3436	1675	3833	2349	2392	1854	2722	2007	2275
Control_sg613	GCCGTGTTGCTGGATACGCC	1513	2608	1865	3270	1891	2474	1915	4049	1106	3034	1641	2218	1235	1330	1409	1144
Control_sg614	GCCTAGTCTCGGTAAGAGTG	1928	3138	2340	3787	2341	5572	2478	3393	1473	3125	2122	2340	1705	2854	1775	1980
Control_sg615	GCCTATCGGCATTCCCACTG	1641	3546	2321	3067	2288	3878	2297	3242	1168	2176	1682	1561	1429	3266	1497	2030
Control_sg616	GCCTGCCCTAAACCCCGGAA	1222	2891	1624	1466	1689	3033	1862	1938	934	1988	1363	1802	1085	2450	1214	1891
Control_sg617	GCCTGGGTTTTGGTGCATAC	1572	8665	2122	2662	2167	2819	2062	2397	1264	1522	1850	2345	1443	2726	1630	1802
Control_sg618	GCGAACCCCGTAGCCAGGCT	1338	2130	1734	4906	1632	3532	1697	2637	968	1607	1319	2260	1328	2647	1275	875
Control_sg619	GCGAATGCCTGAAAGTATAA	471	857	633	250	661	1871	707	788	352	584	615	558	426	470	457	593
Control_sg620	GCGATCGGAGTGCCACGATA	1552	3356	2072	2125	2012	2962	1922	2442	1239	2870	1768	2398	1526	1691	1617	1657
Control_sg621	GCGGAATGAACACGAGGTAG	1859	5760	2589	4054	2418	3488	2472	2977	1314	3027	1925	2218	1754	3589	1793	1371
Control_sg622	GCGGCGTCATCCACGCGTGC	1026	1013	1480	2124	1412	3533	1452	1945	734	932	1058	1192	968	744	918	955
Control_sg623	GCGGCGTCTGGGAATCGTTC	739	1146	995	2453	968	2145	981	1421	633	982	831	918	754	2534	796	913
Control_sg624	GCGGGCAGAACGACCCTGAC	1000	1620	1531	1575	1385	3613	1274	2360	822	1251	1036	1662	925	1445	967	564
Control_sg625	GCGGGGCGGTGACTTTCAAG	903	1197	1388	1572	1311	2073	1248	1832	651	2054	1026	2039	806	1418	865	912
Control_sg626	GCGGTTCCGGGAGCACATTT	1482	3829	1984	2466	2025	2887	1974	2700	1149	2170	1716	1921	1397	1704	1421	4323
Control_sg627	GCGTGCGTCCCGGGTTACCC	1828	2391	2204	2548	2395	3646	2270	3318	1489	3142	1996	2172	1681	1416	1599	1611
Control_sg628	GCGTTCCCCCACTGACGGGG	2108	4323	2640	3904	2784	3194	2540	4042	1592	2914	2182	3873	1898	3120	1977	1564
Control_sg629	GCTAAGGTCATGTTTGCAAT	1121	1694	1553	1719	1623	2651	1596	2264	850	1321	1274	1921	1146	1311	1076	639
Control_sg630	GCTAGTGTCGTGGGGGATGA	1964	3044	2775	5741	2733	4835	2427	4853	1529	2798	2268	3524	1800	1427	1931	1634
Control_sg631	GCTAGTTTCTGTTAGCTCCT	1684	4074	2449	1967	2384	3789	2319	3952	1496	2352	1940	2082	1619	6013	1689	1241
Control_sg632	GCTCCCATCCATAGTAAAAA	463	1226	592	692	638	1491	559	522	444	604	501	506	385	241	405	351
Control_sg633	GCTCGCAAGTATTTAAGGAC	1047	1389	1527	2403	1405	2580	1488	2001	797	1402	1055	1809	984	2387	1014	1167
Control_sg634	GCTGAACGCCGACAGGACGG	1944	3776	2717	4557	2568	4039	2576	4357	1564	3462	2449	3167	1807	2406	2002	2053
Control_sg635	GCTGATATATACGACAAGCC	689	1325	885	1520	853	1061	891	1445	664	682	808	1174	617	1696	710	867
Control_sg636	GCTGCGGCGAGATCACATAA	886	1567	1356	1946	1239	2405	1260	1260	756	1076	1068	1268	929	1058	989	1921
Control_sg637	GCTGGAGAGACAATTCTACT	766	1056	1037	1528	1205	2243	1111	893	572	1731	827	1494	724	1045	824	800
Control_sg638	GCTGTTCCGAAGTTGAGAAT	916	1273	1328	2831	1340	1445	1251	1984	792	1281	1115	1703	847	972	992	1241
Control_sg639	GCTGTTGTAACGGTAGATAT	939	924	1487	1847	1566	1781	1359	2065	873	647	1248	1451	960	1653	1026	982
Control_sg640	GCTTAACCTATCCGCCAGTA	1155	1863	1567	3027	1735	2151	1539	2149	957	1551	1245	1936	1005	1328	1139	1700
Control_sg641	GCTTAAGTCACGGCTTTCCA	822	1524	1023	1513	1069	3470	1100	2115	605	915	914	970	749	1038	648	325
Control_sg642	GCTTCGCTGGCAGGACCTCA	1575	4471	2031	2656	2087	4908	2218	3364	1242	1958	1782	2384	1528	3030	1474	1234
Control_sg643	GCTTGCATAATTCTGGCCAG	1749	3345	2237	4112	2218	4254	2262	3679	1368	2573	1838	2304	1508	2518	1671	1428
Control_sg644	GCTTGCTATATGGGTGCGAG	1237	4406	1662	3031	1808	3074	1806	2978	1096	1598	1465	1992	1289	2440	1257	1418
Control_sg645	GCTTTCAATTGCAAAAATAC	235	572	326	761	351	664	415	499	212	349	296	243	223	225	227	298
Control_sg646	GCTTTTTCCAGCGAGAGCAA	823	1915	1160	1396	1213	1450	1157	2632	667	1102	976	1203	900	944	800	1757
Control_sg647	GGAAACTGGGTTTCATCGTC	1249	1553	1593	1229	1558	2562	1717	1821	934	1889	1261	2486	1064	2098	1207	697
Control_sg648	GGAACCCTCCCTGCGATAGA	1918	3098	2709	2619	2568	5633	2756	3797	1442	2597	2173	3093	1729	3738	1906	1910
Control_sg649	GGAACGAGGCAGTGACAGGG	2354	4151	3078	2562	3205	5700	3098	5135	1531	2542	2395	3020	1972	2351	2193	2839
Control_sg650	GGAATCCGGAGCTCATGAGG	2079	4672	2921	4871	2770	5298	2839	4256	1605	2681	2463	3721	1932	3753	2054	1378
Control_sg651	GGAATGTCCTAGGTTACTGA	747	2223	973	1342	982	856	917	1457	469	851	760	581	679	629	588	303
Control_sg652	GGAATTACGACTAACCGATT	867	2046	981	1614	1166	2537	1097	1515	762	1608	1059	1161	928	1681	907	1034
Control_sg653	GGACCAACTCCCCTGCCCAC	1369	1347	1933	1853	1941	2273	1873	3039	1107	1764	1363	1782	1291	2057	1375	2870
Control_sg654	GGACGCACCATTCCGGGTGA	1956	4181	2604	5069	2376	4201	2311	3354	1354	2667	1908	2715	1595	2670	1767	1711
Control_sg655	GGACTATCCACCGTTTACTC	642	1971	840	1020	828	1674	843	906	608	1257	821	1167	602	1084	641	597
Control_sg656	GGACTTTAGTTCCAGTGGTT	1197	991	1715	1654	1763	5400	1622	2675	1067	1466	1451	1427	1207	3906	1317	768
Control_sg657	GGAGAGGAAAATCGGCACAG	1179	2463	1765	1979	1598	3324	1656	2292	915	2216	1354	1821	1130	1831	1248	1218
Control_sg658	GGAGAGGGCCCGCGAACTCA	1341	2601	1900	2629	1844	2632	2125	2122	961	1557	1523	1868	1242	3381	1428	1421
Control_sg659	GGAGATGCGGCCTTCTCAAA	1128	1638	1504	2132	1587	2536	1660	2281	983	2046	1523	1498	1111	1380	1116	558
Control_sg660	GGAGTATAAAAAAGTGGTGT	836	1707	1182	2433	1083	1845	1021	1418	677	710	873	941	762	1187	753	565
Control_sg661	GGAGTGGTCCCGTACGCAAC	1600	3254	2062	2378	2021	4242	1894	2353	1294	1802	1853	1679	1463	2362	1477	913
Control_sg662	GGATACCTGGGCCGACTTTC	1757	1979	2454	2678	2467	4456	2443	3759	1417	2113	1969	2208	1790	2832	1772	3373
Control_sg663	GGATATTGAGTAAACCCGAT	1316	1804	1984	2464	1697	2929	1753	2359	1023	2128	1575	1651	1303	1135	1212	1308
Control_sg664	GGATCTAGCTACCTCAAAAG	907	1680	1152	2569	1213	2068	1185	1657	756	816	1187	1329	922	873	880	974
Control_sg665	GGATGTTTCTGTGCGCACAT	1665	2847	2277	2758	2360	3912	2349	3186	1169	2595	1934	2819	1587	2097	1551	1883
Control_sg666	GGATTAATTCGCTAAATGAT	698	1525	1028	1026	1145	2851	1060	1483	611	1085	849	1476	626	878	812	484
Control_sg667	GGATTGAATGGCTAACGCGG	507	505	690	874	692	1258	768	798	470	544	560	865	497	261	548	989
Control_sg668	GGATTTGTCGCTTGCCACAC	1287	1123	1855	3068	1714	3231	1704	2548	891	1163	1259	1667	1093	2144	1204	2080
Control_sg669	GGCACTCCGAAAGACCTTAT	787	619	1160	1218	1163	2248	1064	1475	631	1289	832	1373	721	1469	841	405
Control_sg670	GGCCACAAAAACTCGCTAAG	465	715	590	362	644	613	631	632	345	967	482	603	449	634	435	438
Control_sg671	GGCCACGAAGGGCGAAAAGG	1361	1462	1726	2602	1799	3426	1837	2927	1045	1344	1446	1306	1344	1536	1331	599
Control_sg672	GGCCCTCTAGAAAAGTCTCG	565	374	698	1442	724	1035	751	981	516	703	610	529	563	627	507	435
Control_sg673	GGCCGTCGTATTCCCCCAAG	1300	1442	1566	1710	1625	3244	1407	2121	942	1597	1161	1545	1015	1892	1007	596
Control_sg674	GGCGATTCGGGTGGAGGTCG	1577	6131	2039	2182	1980	5152	2060	3445	1182	1659	1757	2284	1434	1487	1507	1491
Control_sg675	GGCGCATTAAAGTCGAGAGC	1086	3149	1468	3250	1351	2380	1378	2340	621	1283	1102	1015	909	1747	1019	1381
Control_sg676	GGCGTCAAAATTAGAAGCCG	1127	631	1582	3077	1393	3345	1363	2250	804	1672	1294	2002	951	1084	998	697
Control_sg677	GGCGTTAATTAAACTGTTTT	1259	3033	1743	3433	1591	2192	1563	3290	975	1770	1400	2515	1084	1827	1161	1428
Control_sg678	GGCTCTGGGGCTCACGGACG	1980	4410	2676	4377	2619	4194	2437	4717	1456	3179	2087	2377	1703	5166	1762	1547
Control_sg679	GGCTGGTTGACCTTCCCGCT	1209	2586	1559	2147	1475	2894	1645	2959	960	1629	1251	1636	966	757	1080	825
Control_sg680	GGCTGGTTGACGACTCCTGA	1798	2717	2462	2092	2468	3728	2355	4372	1412	2559	2249	2585	1755	3555	1794	2688
Control_sg681	GGCTTACGTGGGGGGCAAAA	1584	2354	2249	2984	2039	2367	2140	3770	1143	2179	1680	2443	1488	2802	1570	4490
Control_sg683	GGGACGCGAAAGAAACCAGT	632	1618	784	870	741	1303	700	1916	401	1245	625	744	454	1954	498	350
Control_sg684	GGGACTGATATATGGCGAAC	990	708	1278	1610	1345	2860	1337	1804	831	1148	1058	1341	819	1134	984	631
Control_sg685	GGGACTGTAGGAACATCCGC	730	895	1082	953	1060	1435	1240	1694	679	729	850	1400	715	729	735	547
Control_sg686	GGGAGGTGGCTTTAGGTTTT	1426	2279	1803	3061	1791	3662	1720	3372	1087	2306	1486	1552	1197	2104	1386	1414
Control_sg687	GGGAGTTGATTGTTTCGAGA	801	1478	958	1456	1133	2326	1122	1509	538	855	867	1111	682	2496	727	617
Control_sg688	GGGATGCGTCTTGCTAAACC	942	1765	1320	2052	1331	2008	1428	2152	824	1407	1172	998	881	1645	1033	742
Control_sg689	GGGCAGAAGTTGCTGTCCTG	2095	5856	2855	4044	3027	5624	2730	4565	1817	3862	2495	3190	1957	5818	2148	5676
Control_sg690	GGGCCCGCATAGGATATCGC	812	1106	875	530	1042	1519	1039	1601	484	1100	776	1148	696	444	765	1369
Control_sg691	GGGCCTACGATCAGAGGTGT	1653	2912	2082	3560	2204	4356	2003	3173	1118	2785	1792	2806	1395	3398	1569	3169
Control_sg692	GGGCGCTAAGATATATGCCC	1328	2564	1885	3663	1906	2856	1893	3310	1117	1959	1648	1796	1284	1405	1356	1303
Control_sg693	GGGCGGTCAGGTCGCTCCGA	2053	2229	2626	5169	2872	4714	2821	5419	1616	2932	2309	2740	1898	3423	2145	2930
Control_sg694	GGGCGTGTATGTTCGTATTG	1790	2664	2194	2841	2085	3720	2226	5594	1377	2324	1796	1523	1503	1785	1683	2048
Control_sg695	GGGGAAACAAGTAGGCTTTG	1703	3363	2428	3201	2349	4652	2231	3494	1314	2635	1794	2507	1543	3229	1616	1063
Control_sg696	GGGGCAGGGACCGAGTATCC	1887	1986	2409	2363	2370	4315	2664	4468	1387	2169	1961	2516	1753	2885	1795	1497
Control_sg697	GGGGCTTACGTGAAGGGCGG	2141	3123	3052	4905	2875	5058	2843	3896	1537	2952	2472	3136	2067	5754	2170	4320
Control_sg698	GGGTATAGACGCGATCCTCA	1085	1669	1322	1339	1520	1739	1425	1800	829	2101	1182	1125	886	627	1027	1499
Control_sg699	GGGTCGAGGACTAATAGATT	1092	1613	1211	1477	1211	1941	1212	2269	884	1290	1056	1745	861	859	1018	1266
Control_sg700	GGGTGCCCACTAATAGCCGC	1110	2858	1340	1896	1357	2914	1398	1472	899	2300	1123	1522	937	1316	971	717
Control_sg701	GGGTGGTCATTCTCTACTTG	1145	739	1583	3885	1548	2669	1442	1380	1001	1981	1310	1280	1036	2190	1057	1666
Control_sg702	GGTACCTGAACAACGGCACC	1377	2190	1902	2294	1832	3559	1863	1629	1111	1905	1659	1703	1256	1611	1396	1048
Control_sg703	GGTACTGGAAGTCCGAAACC	1137	3584	1497	1504	1447	2632	1460	2828	804	1828	1241	1230	1043	1138	1056	494
Control_sg704	GGTAGACGGGGCATCTCAGC	1000	1843	1494	1540	1434	3248	1369	1941	771	1278	1112	1284	871	2058	1016	2128
Control_sg705	GGTATTCCGAAGTCCTCCGC	973	2001	1460	1910	1264	2011	1316	1915	825	1433	1169	1194	964	2129	1003	731
Control_sg706	GGTCACCGATCGAGAGCTAG	1154	2080	1793	3430	1495	2812	1550	2398	927	1751	1351	1356	1169	800	1220	1553
Control_sg707	GGTCCCTCAGGGTGCAACTT	1639	2407	2322	5393	2267	4410	2244	3438	1354	1804	1914	2591	1524	3628	1613	1601
Control_sg708	GGTCCCTCTGGCTGGGTTAA	2000	4179	2825	2588	2674	5413	2611	4010	1614	2533	2275	2539	1855	2008	2010	2331
Control_sg709	GGTCCGCGCACAAGAGCAGG	1701	3327	2200	2974	2197	4583	2366	3754	1455	2490	1950	2673	1557	4020	1650	2953
Control_sg710	GGTCGCCTGTGCGACATGCT	2137	4358	2864	3493	2884	4667	2846	5512	1766	2447	2941	3764	2197	5229	2136	2646
Control_sg711	GGTCTCACCTGCACCCCGAA	1627	2459	2316	3519	2289	4534	2413	2984	1275	2421	1871	1783	1558	1655	1620	869
Control_sg712	GGTCTCTGTACGGGCCGCCC	1693	5623	2361	4504	2581	5430	2588	3338	1483	2616	2264	2885	1598	2833	1832	1507
Control_sg713	GGTCTGCTCCAATGGGAACC	1912	2189	2370	3802	2493	4793	2306	3850	1512	2169	2108	2740	1603	1904	1785	1689
Control_sg714	GGTGCGGTCTGCTTGTAGAT	1855	2998	2590	3947	2407	5122	2372	3994	1457	2986	2092	2078	1766	3910	1776	1187
Control_sg715	GGTGCTTAGCTCTGCGCACA	1909	3575	2610	2952	2612	5816	2635	5849	1533	3569	2287	2179	1873	3080	2026	2494
Control_sg716	GGTGTCACCACCGCTTACCA	847	1019	1156	2409	1259	2889	1352	1517	804	1672	1146	1061	874	1317	937	372
Control_sg717	GGTTAACATCGCCACTCTGA	582	1813	858	1146	834	1218	806	1219	428	577	649	472	474	788	628	823
Control_sg718	GGTTAGAGACTAGGCGCGCG	883	1184	1116	2323	1301	2934	1193	2105	777	1277	975	1227	811	1275	886	715
Control_sg719	GGTTCGAGACCTACTTAAGT	800	2003	1229	1457	1186	1658	1296	1319	860	1217	1038	1212	869	881	923	843
Control_sg720	GGTTGCTGTGACGAACGGGG	1380	966	1707	2978	1918	4936	1837	3095	977	1992	1486	1281	1299	2352	1268	2017
Control_sg721	GGTTTCACTTCGAGACCGGC	1139	3624	1382	3417	1454	2266	1462	1804	842	1228	1338	1800	1047	1690	1045	1122
Control_sg722	GGTTTTATAAGGGTGGGCCT	1210	1954	1366	1635	1410	4741	1383	2023	969	1168	1255	1447	949	2698	1071	3649
Control_sg723	GTAAACTTTGTCTGGAGTAT	1419	2586	1918	2262	2045	3400	1958	2757	1130	1804	1619	1766	1415	969	1372	955
Control_sg724	GTAAAGAAGCGGAAAGGTCC	1455	2702	1966	2807	2187	3459	1827	2799	1126	1262	1629	2153	1366	1191	1391	1112
Control_sg725	GTAAATTAATGTAACTACCG	1147	3239	1518	1847	1631	3540	1614	1759	1119	2172	1475	1521	1190	1902	1294	1387
Control_sg726	GTAAGGCCCGCGTACGAGCT	1654	2502	2118	2459	2111	4698	2035	2307	1233	3048	1962	1864	1509	2208	1601	1533
Control_sg727	GTAATTTTATGAGTTAAGTG	662	2014	845	2440	992	2229	915	1240	601	721	784	1449	606	733	734	7248
Control_sg728	GTACACACTTATGCCATCAC	943	2122	1342	1423	1409	2943	1364	2044	691	1027	1051	1269	869	805	947	677
Control_sg729	GTACATTCCAGTATTCACGC	599	574	780	858	770	1024	782	1059	335	686	649	1004	507	1083	555	360
Control_sg730	GTACCATACCGCGTACCCTT	2055	3048	2755	3671	2798	6195	2662	4404	1586	2974	2201	2210	1720	2124	1841	1381
Control_sg731	GTACCATTGCCGGCTCCCTA	1580	3413	1976	3320	2305	3938	2100	2541	1214	3234	1685	1894	1420	2693	1479	816
Control_sg732	GTACCCCTATGGCCGTTCTA	1272	2050	1747	4297	1735	2476	1834	2774	1122	1329	1580	2311	1185	1911	1332	1193
Control_sg733	GTACGGGGCGATCATCCACA	1595	2052	1933	3533	1915	2181	1986	2889	1076	1921	1565	2014	1384	1672	1507	2130
Control_sg734	GTAGACGTCGTGAGCTTCAC	1503	3586	2008	3968	1781	2900	1868	2232	1087	2744	1513	1902	1158	1056	1186	605
Control_sg735	GTAGCTGCTGTAAATCGCAT	898	1865	1185	2440	1240	2432	1261	1927	652	1181	1053	1233	895	1282	903	1111
Control_sg736	GTAGGCGCGCCGCTCTCTAC	1706	1948	2290	2717	2101	5906	2134	2746	1363	3056	1933	2580	1592	1862	1739	1039
Control_sg737	GTAGGGTACAGCGTCAGCTT	1642	4048	1942	3402	1997	3091	2032	2277	1216	2474	1729	2008	1435	5801	1494	1117
Control_sg738	GTATCCCATATCGGCACAGG	1439	2154	1934	2848	2027	2493	1971	2832	1215	2678	1789	1953	1353	1985	1463	2454
Control_sg739	GTATTAAGATGCGTCTTAGA	526	435	729	959	868	893	755	1166	411	867	660	908	463	326	550	447
Control_sg740	GTATTACTGATATTGGTGGG	1532	3429	2108	2353	2061	3576	2162	2986	1263	3930	1880	2298	1583	1783	1524	1376
Control_sg741	GTCAAGAGATTATGAGATTC	1430	3569	1891	2916	1838	3810	1701	3369	1225	2748	1665	1744	1422	2209	1280	1066
Control_sg742	GTCAGGTAATAGTCGGACTC	1542	4662	2329	4870	2004	3321	2220	3210	1233	3029	1836	2271	1419	2042	1538	1177
Control_sg743	GTCATCAGCGATTTGACGAG	2137	5186	2742	3578	2826	4559	2783	3552	1569	4515	2321	3144	1847	3793	2106	2119
Control_sg744	GTCCAATAAAAAGTGCCACT	846	1309	1171	1684	1172	1989	1076	1367	565	1074	934	1144	777	341	781	435
Control_sg745	GTCCCGTGATTTTAGCCAGG	2141	6028	2809	3888	2980	3463	2745	3796	1682	2165	2400	3418	1934	2010	2194	1628
Control_sg746	GTCCTCATCCGGTCAGGCTG	2776	5914	3801	5760	3829	4832	3739	5534	2180	5301	3191	4435	2552	5335	2780	2513
Control_sg747	GTCGCTGCGCCAGTGAGAAC	1414	2183	2068	1895	1982	2893	1897	3052	1120	1326	1611	2041	1394	1887	1372	1232
Control_sg748	GTCGTCCGGGATTACAAAAT	759	2398	1018	1795	1039	2335	1020	1806	682	2244	865	594	766	1914	770	2033
Control_sg749	GTCTTCACAGGGTGCAACGA	1264	2744	1779	3041	1763	3735	1688	2597	1004	2063	1462	1826	1202	8092	1307	863
Control_sg750	GTGAAACAGAGGGTCCATCA	1564	2220	2151	1662	2230	4045	2074	3462	1274	2124	1761	2180	1466	2053	1522	794
Control_sg751	GTGAACTGCAATCTTATTAT	605	828	787	1322	866	1979	940	1168	606	826	774	827	630	712	565	967
Control_sg752	GTGAGATGCACCTTTTGGCC	1323	2553	1612	2776	1676	1908	1773	2799	846	1733	1330	1907	1197	2536	1380	1838
Control_sg753	GTGATAATGATGTATTCTCG	1264	2500	1881	3232	1986	4818	1846	3355	1084	1677	1610	2101	1210	1888	1276	1823
Control_sg754	GTGCGACGAATTGTCCTGAG	1547	4414	1976	2090	1848	4138	1968	4446	1171	1916	1946	2422	1384	3211	1547	1693
Control_sg755	GTGCGATGTCGCTTCAACGT	1157	1294	1614	2112	1636	4822	1795	2073	1134	2180	1463	2360	1234	1577	1252	1263
Control_sg756	GTGCGCATGGGCTGATGTTA	2099	4771	2910	3610	3011	5311	2853	5401	1509	2795	2294	2780	1923	5350	1980	1959
Control_sg757	GTGCGTGAGTATTAACGCTC	1268	2656	1597	2497	1745	2416	1770	2365	1078	2086	1571	2775	1283	3257	1257	759
Control_sg758	GTGGGGTAGTCTGTTGCTCG	1808	2675	2517	3479	2460	3815	2420	3706	1485	2690	2035	2433	1660	2768	1795	1943
Control_sg759	GTGTAAATCTGTCCAAGTAG	1291	1799	1681	1719	1810	3252	1744	2894	1047	2079	1419	1350	1265	898	1284	3605
Control_sg760	GTGTAGTCCTAGCCATGGGG	2152	4718	2687	4020	2579	6025	2528	4653	1641	3111	2466	4168	1994	2673	2101	3016
Control_sg761	GTGTATGAATGTTAATTCCG	1435	3699	1964	2629	2136	3247	2046	2761	1114	2425	1684	2325	1333	2025	1479	807
Control_sg762	GTGTATGATGCTTCGACTTA	2207	3575	3039	4297	2913	5210	3184	5031	1786	4775	2919	3118	2137	3814	2323	2338
Control_sg763	GTGTCGGATTCCGCCGCTTA	1491	2372	2226	2918	2215	3916	2187	3065	1446	2291	1891	2560	1449	2271	1551	1331
Control_sg764	GTTACCTGCTACGAAAACGA	481	493	578	869	495	474	601	457	314	172	406	441	430	175	434	186
Control_sg765	GTTACGTACCCTCCAACTTC	1209	1421	1605	2014	1722	2808	1592	2787	873	1431	1417	1667	1177	3852	1203	2017
Control_sg766	GTTAGGAATAAAAGCTTTGA	651	2577	849	1364	1042	1076	875	1155	456	906	641	420	618	1656	680	698
Control_sg767	GTTATCCTGTCGAAGTAAAG	517	481	746	626	853	1573	862	2184	422	686	699	1130	545	1198	573	497
Control_sg768	GTTATTGACCCGTCGGGAGT	1389	1617	2133	3317	2072	4358	2144	2843	1132	2240	1646	2672	1393	4400	1490	1285
Control_sg769	GTTCATTTCCAAGTCCGCTG	1075	1691	1442	2524	1349	1770	1536	1983	755	2052	1090	1339	927	1340	906	753
Control_sg770	GTTCCCCGGGAAGTCTATGC	1285	1828	1830	1424	1757	2476	1841	3569	956	2241	1461	1871	1215	2041	1267	1302
Control_sg771	GTTCCGTGAGGGTTACTTCA	1385	4973	2102	2484	1842	3729	2064	3538	980	3198	1593	2300	1310	2511	1355	811
Control_sg772	GTTCGCTTCGTAACGAGGAA	1587	3563	2070	3226	1855	2497	1871	2601	1079	1807	1597	1870	1283	3060	1423	1120
Control_sg773	GTTCTGCCACCGACTTGGCC	1813	4133	2166	3278	2291	3854	2261	3686	1447	2228	1973	2470	1535	4118	1682	1709
Control_sg774	GTTGATCGAAAATGGGAGAA	1602	3413	2049	2008	1905	2391	1951	3073	1092	2026	1754	2102	1453	1659	1539	980
Control_sg775	GTTGCGAGTTACTATTGGTT	1711	2855	2326	2468	2314	3821	2592	3680	1531	2178	2119	3464	1610	4272	1794	1185
Control_sg776	GTTGGCATATTGGCCCAGAC	1608	4502	2292	2163	2306	4212	2377	4668	1229	2821	1849	2402	1623	1843	1668	2927
Control_sg777	GTTTAAAGAAAGGGGCTAAG	954	2582	1350	1982	1280	1632	1216	1678	717	2178	1027	1058	825	1403	924	1343
Control_sg778	GTTTACTCATATCCAGTCAC	1233	4354	1666	1953	1771	2121	1795	2392	1135	1768	1430	2050	1174	3375	1306	1754
Control_sg779	GTTTCGAAACTTGAAGTAAG	945	2015	1317	1702	1160	2968	1213	1864	822	1527	1129	1700	1004	1262	949	1195
Control_sg780	GTTTCTCTTGAACCCCGCGA	941	2830	1206	2152	1158	2419	1132	1464	787	1339	936	1135	748	1254	761	527
Control_sg781	GTTTTCAGTTGCCCAACAGC	825	2025	1061	1117	1072	1497	1076	1569	598	2193	981	1247	721	1092	806	753
Control_sg782	GTTTTTGGTTAATTGCCTAC	950	2829	1200	1689	1176	2019	1142	1271	819	1808	1063	1262	856	1333	839	596
Control_sg783	TAAACAAAAAGGAAATAGTT	320	559	448	497	439	785	429	592	305	328	424	386	272	316	373	197
Control_sg784	TAAACCCTTGGCGCCCTCAC	1262	3581	1877	3467	1784	3286	1804	3825	996	2069	1299	1713	1168	1580	1236	1114
Control_sg785	TAAAGCAGAAGAATATACAG	285	1037	406	259	420	772	346	284	228	253	398	486	272	1747	326	1225
Control_sg786	TAAATTCAGACCACAGCTAA	1007	3880	1221	465	1276	2131	1267	2640	744	1279	906	1456	809	1041	872	625
Control_sg787	TAACCCAGAAGCCCATTCAG	963	1968	1286	1518	1339	1992	1322	1344	878	1114	1181	1508	907	1212	930	1321
Control_sg788	TAACCGATACTCCCCACATT	1392	2194	1755	2767	1852	3889	1915	3073	1158	1824	1576	1783	1176	1759	1370	1225
Control_sg789	TAACGCGCATATCTGAACAC	659	976	924	978	1012	1959	1046	1816	603	648	822	1513	762	1253	728	300
Control_sg790	TAAGATCCGCGGGTGGCAAC	1824	3463	2267	1709	2171	4782	2151	2272	1171	2242	1885	2197	1581	3162	1606	2669
Control_sg791	TAAGCCTCATGAAGGAGGGG	1898	3699	2822	3920	2638	4766	2619	4229	1466	4224	2313	2997	2007	4790	1953	4297
Control_sg792	TAAGGCGACCTGCGCTTGTG	2664	5007	3383	7674	3605	7429	3481	4878	2015	5031	2996	3692	2503	4567	2576	4587
Control_sg793	TAATCACATTGCTTAACCGG	917	1195	1160	1308	1317	1592	1241	1490	836	1782	1022	947	884	4438	867	1270
Control_sg794	TAATCATGCACATTCGGGAC	1452	2138	1946	2728	1969	2823	1872	2509	789	1857	1391	2414	1225	970	1281	1152
Control_sg795	TAATGCTGCACACGCCGAAT	1061	2570	1432	1665	1425	1637	1577	2189	971	1857	1183	2221	995	1322	1039	1017
Control_sg796	TACATGGTATAGTGTTTATT	943	1045	1267	2205	1271	2307	1298	1757	798	1411	1078	1769	808	1728	886	1325
Control_sg797	TACCCACGCGTATTCCATCT	1744	2991	2266	3373	2232	3327	2270	4026	1330	2549	1884	2494	1546	4964	1768	2692
Control_sg798	TACCCTCCGGATACGGACTG	1726	3407	2426	2399	2199	3022	2414	2733	1441	2512	2051	3600	1539	1997	1696	906
Control_sg799	TACCCTGGATTGTCCTTGCG	1286	2338	1706	2857	1768	2854	1748	3099	924	2037	1274	1898	1140	3752	1236	1652
Control_sg800	TACGAAACATCATGGGTTCC	1520	2576	2120	2071	2171	3815	2104	3525	1441	1624	1756	1834	1569	2098	1635	1900
Control_sg801	TACGCTTGCGTTTAGCGTCC	1429	2956	1825	2645	1866	2954	1892	2524	1190	1617	1524	2071	1186	2105	1339	1458
Control_sg802	TACGGATCACCAAATCTTAG	530	660	698	947	702	1442	875	961	422	726	668	851	545	1166	527	616
Control_sg803	TACGGGTGTCTCCATCTTGC	1649	1851	2057	2524	1825	3251	2214	3292	998	1443	1575	1810	1366	1897	1270	1547
Control_sg804	TACGTAAGTGACGACAGGAA	1487	2379	1949	1299	2025	3451	1888	2324	1000	1691	1655	2080	1240	3808	1215	2345
Control_sg805	TACGTCATTAAGAGTTCAAC	607	1432	850	1197	849	1003	828	1558	448	909	701	677	541	1257	521	354
Control_sg806	TACTAACGCCGCTCCTACAG	1244	4104	1628	2396	1759	3090	1707	2274	838	1643	1452	2060	1183	2067	1206	1026
Control_sg807	TACTGGAGTTTGCGACTCGG	1681	4616	2284	1812	2383	5383	2402	3816	1394	2500	2072	2404	1636	2071	1729	3033
Control_sg808	TACTTTTTGGAATCCGTCTA	1854	3979	2442	3654	2527	4345	2484	4332	1551	2168	2223	3186	1743	2900	1817	1940
Control_sg809	TAGAATTTGACCAAAGGCAC	1390	2289	1708	1582	1862	2761	1847	3530	959	1582	1598	1617	1323	1914	1362	1341
Control_sg810	TAGACAACCGCGGAGAATGC	1830	2702	2607	4564	2605	4565	2481	3707	1413	2607	2126	2472	1715	2227	1890	2133
Control_sg811	TAGAGATATCCGATCGTGGT	914	1994	1413	1898	1332	3676	1357	1302	781	973	1083	1403	952	1861	898	2043
Control_sg812	TAGAGTGCATAAGAGAACCA	1061	1815	1371	2094	1612	3183	1563	1959	802	1577	1323	1765	990	3512	1113	1184
Control_sg813	TAGATCGAGTTTATTTTCCT	990	1968	1452	1781	1394	1738	1371	2140	902	1335	1067	1418	1012	4304	894	612
Control_sg814	TAGATTGGCCCCACAAAGCG	1366	2317	1916	3316	1807	2481	1900	2776	1101	2113	1571	2301	1261	4870	1323	1177
Control_sg815	TAGCTCGAGTCATTTCTCTA	1094	1687	1432	1962	1362	2284	1502	1173	820	1289	1248	1319	981	799	957	1097
Control_sg816	TAGGAGCTGTATCTAGTGGC	1393	3509	1733	2940	1776	2573	1629	2192	883	2177	1350	1597	1064	1031	1146	1107
Control_sg817	TAGGCGCCCGTAGCATTGGA	1042	1628	1422	1799	1120	1637	928	1293	667	981	841	1157	778	1833	719	916
Control_sg818	TAGGGGATTAGCTGACAGTC	1739	3165	2244	4608	2220	5069	2451	3911	1386	3571	2107	2565	1680	9122	1823	2888
Control_sg819	TAGTACATGTGTGGTATTTA	1840	5167	2320	3109	2279	5127	2257	3340	1345	2359	1877	2279	1702	3062	1709	1722
Control_sg820	TAGTCAACATTCGCAAGAGG	988	1893	1602	1786	1527	2898	1656	2319	789	1120	1194	1409	994	1793	1073	671
Control_sg821	TAGTCCTTAGGGTGGGCTGA	2682	6572	3909	6414	3487	5902	3455	5344	2206	4633	2986	3818	2410	4052	2760	3257
Control_sg822	TAGTCTCACCTGATGGCGTG	2082	5978	2792	2868	2846	4735	2946	3562	1556	3448	2344	2951	1855	4828	2057	3419
Control_sg823	TAGTGGAAAATGAATATTGA	864	1641	1146	2579	1158	1029	1134	1096	695	1560	1003	952	806	1670	892	543
Control_sg824	TAGTGGGAATGGTCGCGTAG	2435	4603	3077	6936	2978	4915	2741	3405	1607	3688	2558	2887	2063	4141	2372	1409
Control_sg825	TAGTTACAGACTCAGCGGGT	1955	6775	2811	2439	2681	4847	2654	3027	1429	2206	2345	2978	1861	3477	1920	1550
Control_sg826	TAGTTCTAATCGTTCCTTGA	1081	1295	1419	2804	1549	2051	1498	2077	813	1506	1104	1134	898	6874	1082	1052
Control_sg827	TATAACGGTAATGGGATTCC	1261	2791	1801	2983	1750	2652	1753	2192	1261	2841	1594	1901	1253	866	1453	1490
Control_sg828	TATACCAGACCACAGCGCCG	1091	2064	1415	1539	1421	2623	1464	1855	772	1989	1085	1814	999	1927	1015	906
Control_sg829	TATACTGCGGATCAATCTGA	741	1280	1053	906	926	1516	878	910	505	694	805	1178	650	436	713	844
Control_sg830	TATAGACCTCCCAAATACAT	407	556	376	530	459	411	490	829	234	701	390	413	286	309	332	263
Control_sg831	TATAGCTGTTTCGAAGGCGC	1006	2416	1444	2613	1415	2137	1363	1632	777	1625	1068	1586	886	1550	979	410
Control_sg832	TATCAATCGTCCGGGTCACT	1376	2089	1748	2941	1702	2692	1678	1987	1156	1753	1559	1671	1249	1376	1415	974
Control_sg833	TATCGCTTCCGATTAGTCCG	1540	2622	1973	2154	2080	4161	2018	2673	1385	1928	1953	2664	1601	2849	1552	1484
Control_sg834	TATCTCTGCATAAAAGTGCC	1016	2180	1386	1658	1315	1543	1348	2333	776	1562	1154	1319	914	2276	1005	784
Control_sg835	TATGACCCTGTTACATTGCC	1718	2800	2184	4917	2252	2847	2362	2316	1299	1823	1848	1991	1415	2918	1577	1172
Control_sg836	TATTTATACACTATGCGGCA	822	1972	1131	561	1105	1190	1154	1837	593	642	872	1044	803	2346	862	869
Control_sg837	TATTTCTCCTAAGTCTAGCG	994	1877	1405	1146	1282	2658	1395	1983	815	2006	1285	1850	1090	2379	991	1210
Control_sg838	TATTTTGACTTGACGCAGGC	1072	1046	1273	1893	1376	1759	1353	2408	671	1172	995	1311	959	4778	920	340
Control_sg839	TCAACCCCAGCGCACCGTTG	2253	3331	3005	4979	3342	6328	3167	4110	1714	3148	2684	2697	2061	2717	2196	1719
Control_sg840	TCAAGGAGCCTTATTTCTTG	2193	5103	3100	4325	2746	3460	2697	3876	2007	3483	2597	3556	2016	3968	2201	2308
Control_sg841	TCAATTCTCACTCACGACCA	1864	3393	2292	5394	2258	3493	2503	3057	1312	2362	1951	2228	1547	2795	1782	2396
Control_sg842	TCACCTCCGAACGAACACCT	742	935	900	1480	989	1739	1089	1438	561	759	950	1332	689	865	779	382
Control_sg843	TCACTTGTCTATACGGGGTA	1387	1413	1808	2056	1891	4262	1751	3255	1320	2541	1670	2022	1288	3160	1399	1858
Control_sg844	TCACTTTACACTTGTAGTGT	1075	3751	1483	2061	1369	2566	1469	1876	1024	1514	1241	1416	1045	1442	1098	617
Control_sg845	TCAGATTCCGCAAGGGTCCA	1612	3782	2064	3346	1994	4974	2052	3692	1324	2727	1795	2796	1349	3160	1533	2286
Control_sg846	TCAGCAAAGGACGAAACAAA	373	2318	392	215	447	519	428	922	240	64	364	746	305	841	273	73
Control_sg847	TCAGGATCAGGGTGTATGGC	938	1321	1356	1789	1348	1708	1320	1819	724	1141	1054	970	911	1717	909	1431
Control_sg848	TCAGTATCGGCTGCTGGTAA	1620	6068	2331	2744	2245	3707	2419	3564	1464	2828	2097	3502	1605	6341	1656	1663
Control_sg849	TCATCTTACATCTGGGAGAC	95	39	157	209	165	447	150	120	302	243	155	46	117	86	118	146
Control_sg850	TCATGCTTGCTTGGGCAAAA	950	754	1243	778	1213	1722	1205	1732	678	1780	948	933	841	1478	842	3613
Control_sg851	TCCAGCGCGAGCTTACTCGT	1371	2202	1761	2610	1703	2607	1819	1788	1147	1613	1603	2262	1131	1605	1423	832
Control_sg852	TCCCAAGGGTTTAAGTCGGG	1417	3905	1821	2442	1852	2993	1796	3026	1019	2058	1657	2037	1243	2018	1290	1981
Control_sg853	TCCCCGAGACCATCTTAGGG	1454	3089	1971	3069	1976	2727	1929	2637	1213	1531	1716	1391	1334	2858	1361	1874
Control_sg854	TCCCGGTTGGTGAACGATAC	1205	2589	1569	1780	1523	3983	1469	2526	959	1809	1326	1907	993	2248	1070	743
Control_sg855	TCCCTCCTAGTCAAGAAGAG	1351	1695	1656	3038	1673	3124	1635	2909	1024	1782	1359	1334	1058	2605	1153	778
Control_sg856	TCCCTGCATTCATGGTTTTA	1645	3185	2121	2783	2196	3864	2396	4139	1398	2449	2079	2023	1563	3241	1623	2782
Control_sg857	TCCGGAGGCTCAAACCAAGT	1499	2532	1906	2646	1857	3620	1880	2388	1059	1969	1455	1511	1246	1364	1284	1630
Control_sg858	TCCGTCTGCTTCATGAGCGG	2267	5183	2928	4082	3079	5797	3099	4488	1698	4834	2576	2885	2013	3810	2168	2546
Control_sg859	TCCTCACCTAAAGTGCAATA	523	1364	621	710	570	1538	658	1138	360	788	536	642	506	811	507	596
Control_sg860	TCCTCGATAGCTGGAATCCA	1245	1693	1645	2734	1575	2502	1605	2549	1074	1497	1288	1909	1221	2314	1195	1987
Control_sg861	TCCTGCCAAGAAACACCCTT	1718	1622	2078	3616	2032	3242	2105	2398	1245	2462	1734	2665	1422	2510	1403	1444
Control_sg862	TCCTGGATACCGCGTGGTTA	1528	2124	2080	3551	2074	2389	2059	3456	1182	1517	1698	1576	1424	2232	1396	1429
Control_sg863	TCGAGAGGAAAAACACACTG	796	670	1174	1075	1068	1801	1117	1641	546	777	868	1089	713	679	691	651
Control_sg864	TCGAGATGCGCAGCAGATGA	1714	3671	2329	2459	2564	3275	2468	3546	1388	3548	2014	3145	1711	2035	1701	1799
Control_sg865	TCGATCGAGGTTGCATTCGG	1240	3189	1648	2138	1826	3951	1642	2396	874	2359	1368	1723	1113	1239	1119	764
Control_sg866	TCGATGTAGCCCCGCCCAAG	1388	3729	1716	2377	1607	3141	1647	2756	1176	1899	1503	1409	1262	1459	1252	1316
Control_sg867	TCGCAAGGAAGCCAGCTAAG	1152	2742	1492	2043	1601	2209	1627	2769	824	1150	1291	1663	957	2593	1063	690
Control_sg868	TCGCAGCGGCGTGGGATCGG	1725	4643	2412	4148	2488	4253	2276	2817	1307	2544	2019	2351	1558	2481	1746	1677
Control_sg869	TCGCGCTTGGGTTATACGCT	1465	2356	1907	4577	1840	3603	1744	3357	1198	2658	1577	2065	1287	3143	1396	2130
Control_sg870	TCGCGGACATAGGGCTCTAA	1548	2145	2091	3338	1862	2839	1882	2419	1352	2548	2010	2375	1459	1557	1579	3379
Control_sg871	TCGGAAGCAAACTTCTGGAG	1352	3319	1766	4549	1716	2409	1834	3307	991	1544	1501	1976	1158	2533	1063	855
Control_sg872	TCGGCATACGGGACACACGC	840	2964	1224	2794	1058	2014	1053	1306	661	1079	887	1578	872	832	858	2619
Control_sg873	TCGGCTACAATCTTTGGCAT	1507	2406	2009	2431	2095	5973	2009	3423	1342	2912	1796	2092	1403	2123	1414	2151
Control_sg874	TCGGCTACGGCGTGGAGAAG	2027	3134	2602	2786	2428	3545	2405	4285	1355	3853	2164	2864	1800	3900	1800	1911
Control_sg875	TCGGCTCCTGAAGCCAGTAT	1119	2966	1509	2367	1459	3274	1437	2019	981	1823	1244	1471	999	1736	1041	1192
Control_sg876	TCGGGCAGTGAGTACAATAC	1109	2211	1545	1868	1639	2534	1655	3155	992	2302	1261	2142	1031	2429	1151	883
Control_sg877	TCGGGGACCACCCACGATCC	1137	1883	1620	2977	1494	1854	1555	1333	884	1531	1314	1452	967	1908	1162	806
Control_sg878	TCGTAAACACACGACCAAGT	488	430	688	557	789	1892	683	793	399	472	533	688	452	538	450	155
Control_sg879	TCTAAAGCCGTCCTGATGTT	1122	1233	1562	1506	1498	1890	1543	2766	998	1418	1352	1541	1056	2643	1140	1201
Control_sg880	TCTACCTATTGTGGAATTTG	1150	2062	1511	922	1515	2514	1690	2171	1003	1399	1485	1842	1050	875	1241	1519
Control_sg881	TCTACGTGTAGTTGTACATA	1343	2550	1925	2526	1878	3907	1833	3539	1111	2685	1751	1895	1332	4566	1506	1172
Control_sg882	TCTATTTTGTCTGCGCAGAA	621	913	870	1465	871	1579	822	1096	518	1093	741	1049	584	936	561	1291
Control_sg883	TCTCGTAGCCTAATGCGCCA	74	203	103	4	134	158	139	317	159	95	86	84	89	362	71	53
Control_sg884	TCTCTCGGAGTGGAGCAACA	76	46	92	127	73	52	88	212	128	56	62	184	60	47	77	10
Control_sg885	TCTGAAAAATAGGCCCAACC	844	1877	1188	2744	1231	1176	1195	1614	759	1916	1028	1844	840	2262	874	693
Control_sg886	TCTGACGATTAATGCTTCTA	1538	3616	2369	2333	2171	3519	1974	4282	1516	3369	1909	1609	1543	2944	1632	1806
Control_sg887	TCTGGCTTGACACGACCGTT	1440	2528	2015	1866	1754	2924	1898	2116	1077	2422	1631	1730	1288	1836	1328	2436
Control_sg888	TCTGGCTTGCACCGTGTCAT	2205	3725	2918	3298	2751	5734	2765	4168	1630	3455	2502	3723	1991	2451	2083	2241
Control_sg889	TGAACGCGTGTTTCCTTGCA	2002	3111	2672	4083	2588	3507	2397	3677	1538	2606	2083	2789	1665	1006	1772	1140
Control_sg890	TGAACGGTGAAGAGATAGGG	1670	1685	2322	3424	2338	3489	2134	4389	1367	3064	2007	2157	1469	2704	1653	2146
Control_sg891	TGAAGTGGGGCGTCGGACAC	1521	2486	1901	2595	1827	3091	1903	2398	1196	1909	1636	2067	1384	2901	1380	1204
Control_sg892	TGAATCGAATACAAACGATG	504	671	629	959	592	1377	721	1423	300	924	598	632	450	1863	505	661
Control_sg893	TGAATCGTAACCTCGCCATT	1052	1428	1405	808	1427	3422	1413	1503	907	1816	1146	944	924	1525	1067	3211
Control_sg894	TGACACATTGGCTGGGTGTT	1331	2614	1943	2290	2012	3635	1889	2406	1230	1953	1741	2147	1343	6972	1418	2962
Control_sg895	TGACCTCTGAGGAATTCACA	784	1648	1147	1728	1037	1344	1072	1458	614	1902	793	991	682	2224	705	541
Control_sg896	TGACGCGATAGAGTTGGCTT	1539	2343	2429	3561	2077	5117	2146	3666	1282	2630	1820	2569	1461	2365	1525	1098
Control_sg897	TGACGCTCCACGTCCGGACC	1903	4825	2647	4455	2332	4231	2464	3336	1551	3746	2174	2371	1717	3136	1766	2392
Control_sg898	TGACTAGCTCTTACATATTC	1088	2088	1457	1396	1502	2257	1490	1884	967	2150	1209	1623	980	1171	1105	653
Control_sg899	TGACTCGGGCAATATCGGTT	1515	3646	1838	2025	1994	3184	2039	3298	1163	2515	1549	2078	1330	1991	1434	1550
Control_sg900	TGAGCATGTCGGGAGTAACT	1311	2366	1681	1799	1879	3605	1782	2884	1056	2119	1323	1662	1125	1549	1253	1568
Control_sg901	TGAGCATTCGTAGCCCAGCA	1786	2744	2501	3367	2578	3438	2491	3416	1722	3272	2078	2804	1736	4580	1859	923
Control_sg902	TGAGCGGCCTCTAATTAATC	1205	1481	1493	1829	1517	2647	1419	1773	901	1372	1158	1553	1018	2411	1167	650
Control_sg903	TGAGGATCATGTCGAGCGCC	1475	4198	1963	2481	1736	2253	1722	2868	1090	1549	1467	1910	1214	1973	1425	2633
Control_sg904	TGAGTCTTACTAGGTCCTGT	1774	2540	2327	3186	2462	4003	2599	4134	1416	2958	1993	2791	1585	2779	1863	4806
Control_sg905	TGCAACCTTCCTTTTCAGGA	1264	1909	1682	2326	1718	1934	1583	2616	1137	1985	1611	2332	1259	2621	1148	2200
Control_sg906	TGCAAGGACCTGGTATGAAC	782	1486	930	885	1258	788	1098	1813	538	895	1024	1011	756	1420	811	980
Control_sg907	TGCAGGTCTAGGTCCCAAAG	1384	3163	1731	2698	1955	3332	1894	2655	1165	2113	1475	2371	1337	2057	1283	736
Control_sg908	TGCAGTCGCGCTGAGCGTCA	1542	2044	2379	3186	2085	2993	2204	3596	1240	2215	1935	2049	1369	2493	1509	3645
Control_sg909	TGCATGCCGAGCATTTTCAA	1139	2098	1595	2117	1660	2940	1391	2147	914	2227	1229	2113	959	2044	1106	1681
Control_sg910	TGCCCACTTAGCAACACTCT	1210	2398	1649	1704	1639	3149	1627	2521	954	2665	1419	1706	1093	2206	1146	5546
Control_sg911	TGCCCCACCCCAGTGCTCAG	1353	1833	1740	1484	1923	3835	1875	2994	890	1974	1507	1748	1215	2574	1228	909
Control_sg912	TGCCGCTATACTAAAACCTT	1003	2860	1393	2022	1366	2453	1377	2113	936	1979	1275	2146	980	2673	1078	666
Control_sg913	TGCCGTGAAAAGACGCTGCG	1421	2246	1894	2218	1912	3493	1859	2764	911	1778	1623	1630	1326	3217	1319	2076
Control_sg914	TGCCGTTAGCATGCGATCCC	1579	3145	2169	2951	2133	4682	2037	4002	1340	2968	1884	2136	1423	2000	1561	1716
Control_sg915	TGCCTATGACCTAGGTACCA	1891	3724	2655	3477	2588	4559	2650	3897	1450	2378	2252	2873	1866	3645	1925	1129
Control_sg916	TGCCTCTCCCTTACCCGGAC	1307	3140	1988	2533	1902	2785	1922	2116	1166	2460	1423	2011	1251	2018	1358	6138
Control_sg917	TGCGCCTTACTCGTTAACTG	1100	1178	1353	1825	1324	1739	1480	2011	852	1639	1158	1536	954	2335	943	913
Control_sg918	TGCGGCGTAATGCTTGAAAG	1496	1898	1992	1876	2076	3333	1921	4050	1118	2321	1772	2089	1377	2801	1402	1139
Control_sg919	TGCGGGGAGCTCTCTTAATG	1641	4130	2199	1793	2293	4176	2331	4740	1420	3317	1964	2662	1589	4014	1691	1273
Control_sg920	TGCTACCTTCGGGACCACCA	1804	2735	2417	5022	2420	4001	2573	3757	1212	2089	1846	3128	1595	1720	1564	1132
Control_sg921	TGCTCACTCCACTCCTCAAC	796	2028	903	1115	1024	1918	960	1231	568	961	782	669	639	795	700	632
Control_sg922	TGGAAAGCGAGCACACCGTC	1728	4563	2280	4959	2378	5300	2280	2698	1263	1920	1939	2003	1619	2067	1539	1809
Control_sg923	TGGAAATCGACTGTGCGCTT	1546	2923	2230	3735	2329	3437	2290	4626	1261	2509	1797	2054	1493	2092	1778	1180
Control_sg924	TGGAGAAACGAGGTGTAATA	1221	1964	1499	1084	1547	2007	1439	2417	898	1320	1336	2115	1126	2811	1147	766
Control_sg925	TGGAGTGCACGCGAAAAGAA	746	948	962	3571	920	1519	921	1478	600	915	888	1344	673	961	749	1931
Control_sg926	TGGATCGGCAGTGGTACTGG	1805	3544	2411	5046	2553	4418	2478	4033	1316	3462	1959	3379	1609	2614	1900	2797
Control_sg927	TGGCAGTGGAAAATCTGCGG	1152	4373	1330	1829	1388	2390	1424	1677	799	1362	1235	1430	1026	1147	1054	2283
Control_sg928	TGGCCACGAATTCCGCCGCC	1286	2213	1711	2645	1657	2635	1578	1852	922	2884	1471	1330	1147	1724	1235	1048
Control_sg929	TGGCGGCCCAAACTTAACAC	869	2730	1159	2468	1100	1861	1058	1623	725	913	950	1096	765	1037	805	1015
Control_sg930	TGGGAATTCCTCGGCCGATT	1123	2580	1542	1883	1485	2439	1448	2421	963	1820	1209	1887	1056	1936	1077	1414
Control_sg931	TGGGGACGTTTATCAATATA	1022	1391	1341	1674	1452	2066	1640	1939	952	1823	1387	1207	1132	1252	1123	1295
Control_sg932	TGGTTCCGTAGGTCGGTATA	1510	2029	1960	3275	1873	3537	1939	3218	1176	1799	1786	2224	1420	2871	1493	1216
Control_sg933	TGTAGATATAGGGTGTCTAC	1267	2014	1679	1841	1561	2468	1692	2256	1156	2161	1600	2802	1331	2768	1423	3174
Control_sg934	TGTAGCTAAGTGAGTATGCC	1345	2088	1761	1705	1579	3380	1612	2142	1223	2296	1499	1512	1129	1374	1253	1616
Control_sg935	TGTAGTCTGGGGTAGACTCC	1729	3594	2342	2889	2212	3179	2204	3561	1244	2749	1909	2539	1634	1915	1707	1913
Control_sg936	TGTCAGTAGTCAGGACCCCG	2076	3400	2818	5141	2831	3799	2928	3205	1598	4017	2392	3343	1959	2261	2271	3514
Control_sg937	TGTCATGCGTCACTTAGTGC	1431	1935	1684	2621	1936	3199	1973	1859	1013	1650	1424	2191	1380	2251	1464	1208
Control_sg938	TGTCATTAGCGTAACGATAT	1078	1959	1494	1814	1373	1679	1180	1781	866	2038	1186	1497	945	820	1067	1537
Control_sg939	TGTCCCTTGCAACCTCCGTT	1199	2495	1442	1735	1520	3446	1563	1923	947	1939	1290	1225	1106	3533	1077	1260
Control_sg940	TGTCTTCGGATAGGCGGCTT	1257	2036	1642	2217	1543	3222	1547	2196	1063	1659	1431	1918	1171	3246	1235	1511
Control_sg941	TGTCTTTAAACACGCCATCG	1379	2777	2004	1966	1835	3419	1764	3541	1124	1637	1626	2268	1237	1427	1345	1703
Control_sg942	TGTGAAAGTTTATGGTGTTA	1241	2425	1607	1952	1760	2669	1668	2856	912	3196	1374	1436	1163	1888	1241	936
Control_sg943	TGTGCACAAGTCGCAACGAA	613	2553	823	1316	786	941	778	1262	445	538	703	698	480	558	559	586
Control_sg944	TGTGTTAGCCGAGATCTCTG	1078	1403	1691	3091	1642	2728	1515	2063	971	2145	1366	2239	1115	1470	1109	394
Control_sg945	TGTTCTACTTTCGAAGTTAA	827	519	1069	1505	992	1734	948	1639	577	1024	650	1033	686	1914	749	1070
Control_sg946	TGTTTTGCATGTTGCATAGG	1623	5588	2093	2932	2077	4184	2162	3317	1218	1447	1746	2135	1472	1754	1583	786
Control_sg947	TTAACGCCTTATTTTTATGT	1684	6719	2137	4631	2296	3815	2177	2751	1506	3164	2131	3001	1718	4478	1761	3954
Control_sg948	TTAACTCGAACGCTCGAAAG	767	1128	1139	2198	1048	1460	1093	1908	569	1358	866	1826	673	1558	727	1259
Control_sg949	TTAATTTGGGTGGGCCCTGC	1622	3686	2384	5293	2475	3427	2197	3472	1228	2760	1861	2525	1456	3130	1673	2101
Control_sg950	TTAGCCAGTAGTGCATATGA	1189	2814	1383	1831	1582	2399	1511	2586	692	1669	1014	1493	950	1617	994	1951
Control_sg951	TTAGCCCTCGATTGGTTGCG	2760	7604	3666	6069	3364	6198	3540	4450	2144	4216	2983	3016	2571	14554	2403	3510
Control_sg952	TTATATGGTTTTAAACGGCT	703	3999	1061	809	961	1397	866	1286	503	1388	746	1457	687	647	692	434
Control_sg953	TTATCGCGTAGTGCTGACGT	1919	3914	2459	5224	2563	3737	2475	3971	1461	2896	2222	2681	1911	3267	1885	2333
Control_sg954	TTATGTGAGCACGCCATTAC	1713	4090	2225	2805	2089	4005	2157	2943	1256	2854	1883	2233	1438	2849	1465	1248
Control_sg955	TTCAATCACCTCACGGTAAG	1728	4402	2112	2563	2183	4541	2231	3362	1262	1794	1793	2669	1423	3056	1496	738
Control_sg956	TTCAATTCACCGAGGGCGCA	1551	3763	1997	3484	2255	4184	2204	4116	1209	2690	1748	2484	1491	2031	1485	2294
Control_sg957	TTCACCGTCCACGTGCGCAT	1021	1320	1474	1473	1609	2708	1614	2448	906	1194	1132	1348	1132	1052	1086	703
Control_sg958	TTCACGTCGTCTCGCGACCA	92	35	123	88	99	295	100	169	243	57	120	273	70	262	125	215
Control_sg959	TTCAGCGAGTGTGACTAAGC	1189	2474	1605	2561	1648	3821	1778	2469	939	1472	1382	1703	1199	1371	1227	2958
Control_sg960	TTCCACGGTAAAATCGGTCA	1368	2548	2123	3821	2107	2975	2061	3443	1270	2447	1923	1765	1379	3867	1511	1384
Control_sg961	TTCCATTGGCTGGAATCTGA	580	2461	779	2370	855	1406	783	1084	407	422	728	705	517	1236	494	474
Control_sg962	TTCCTAAGATTTTTAAGACT	718	1232	805	1676	952	3006	841	660	567	911	739	629	629	3282	654	918
Control_sg963	TTCCTAGAGTTGGCAGACGC	1608	2308	2135	2559	2284	3335	2140	3923	1261	2654	1840	2384	1533	3236	1558	2143
Control_sg964	TTCCTGCCCGAACTGCAGAA	876	1263	1236	1484	1248	2517	1179	998	566	1541	790	1079	735	3019	763	601
Control_sg965	TTCGAGGTCCGGACAGGTCG	2379	3839	3059	3280	3009	6036	3037	3964	2028	4252	2693	3348	2126	2699	2314	8101
Control_sg966	TTCGCACGATTGCACCTTGG	1562	2989	1975	2807	2162	2558	2049	2974	1163	1651	1659	2278	1475	1907	1507	1316
Control_sg967	TTCGGAACTTACTCAGGGTA	2186	4383	3022	5109	2861	4795	2630	4386	1672	4241	2354	2854	2009	5740	2173	2952
Control_sg968	TTCGTAGGAACTAAACTGTA	1270	2076	1684	1280	1763	3292	1591	2677	965	1788	1351	1678	1124	1683	1191	1911
Control_sg969	TTCGTGGTAGGTATAACTAT	1747	3555	2332	3466	2150	4860	2294	3336	1311	2484	2121	2476	1618	4805	1614	1847
Control_sg970	TTCTAAGCCACGTGTGGTAC	2266	2885	2969	4447	3031	4892	3160	4226	1819	2571	2523	3287	2265	4155	2168	3327
Control_sg971	TTCTAAGCGCCCTGGGGACA	1898	2398	2577	4419	2605	7121	2673	4279	1400	2525	2087	3084	1737	2316	1805	1374
Control_sg972	TTCTTAGAAGTTGCTCCACG	1394	2491	1574	1915	1716	4258	1690	3630	1040	3091	1421	1958	1137	4881	1272	1305
Control_sg973	TTCTTCGGCCTACACCCGGT	1353	2658	1843	2019	1802	3216	1825	3407	1148	1755	1436	1560	1239	1968	1268	995
Control_sg974	TTGCAAAGCTGATCGGCTGT	1706	3511	2441	2334	2290	5246	2405	3298	1283	3115	1940	1659	1660	1959	1731	1446
Control_sg975	TTGCAATGCTGCTATAGAAG	946	1508	1300	2271	1436	3361	1309	1326	655	1230	1020	1529	891	872	944	1011
Control_sg976	TTGCAGCCACTCCTGCAATA	996	2836	1278	1322	1322	2733	1374	2337	690	1294	1062	1353	846	2366	1004	754
Control_sg977	TTGCGTCAGCGCTGCACATC	1725	2485	2333	2397	2411	3804	2126	3146	1463	3124	2042	2508	1728	2376	1745	2167
Control_sg978	TTGGATATTAATTAGACATG	1099	2925	1532	3757	1517	2166	1536	1940	1015	1575	1257	1180	977	3750	1187	1989
Control_sg979	TTGGCCTGGAATTTAGGATC	1464	2386	1923	3603	1822	3013	1833	2401	1265	2408	1648	2048	1317	1923	1429	1407
Control_sg980	TTGGGGATTAACCCAGAGCC	1494	1483	1748	2672	1710	2794	1817	2911	975	1807	1528	1969	1301	1857	1390	1261
Control_sg981	TTGGTCCGAGTCTGGAGAAA	1569	1466	2132	2290	1945	2491	2155	3619	1383	2068	1858	2500	1589	7139	1645	1693
Control_sg982	TTGTACGGTACTGGCTTTGT	1734	2056	2241	2650	2391	3953	2614	3660	1570	3664	2328	3146	1819	1733	1927	1473
Control_sg983	TTGTCCCTGAGAAAACGCGG	802	802	1002	3004	1098	1665	1027	2433	620	1503	873	899	814	1604	688	541
Control_sg984	TTGTCCGTGACCCTGATTAA	1918	3556	2563	3390	2720	4352	2593	3260	1364	3062	2094	2351	1786	3876	1875	1855
Control_sg985	TTTAACTGTCCCGGTGTGCA	2382	3497	3167	3760	3110	5002	3180	4371	1919	3446	2880	3532	2210	2827	2353	2391
Control_sg986	TTTACGAAGTATACCAGGTC	1673	4906	2319	4107	2313	2929	2292	3287	1380	1980	2117	3193	1713	5378	1715	2126
Control_sg987	TTTACGATCTAGCGGCGTAG	1441	1521	1981	2249	1971	2691	1979	2414	1260	2811	1698	2594	1350	1827	1554	949
Control_sg988	TTTATGCATTTAATACGCCG	495	889	671	336	766	906	665	1294	426	442	667	765	538	1082	552	1213
Control_sg989	TTTCAGGCTACGGGCGCGGG	1610	3232	2018	2569	2210	3268	2054	2790	1299	1502	1784	1739	1455	1261	1559	2075
Control_sg990	TTTCCCATGATCATTTAGTG	1205	1299	1677	3016	1644	1805	1554	2933	1079	1800	1492	2011	1210	2462	1214	1628
Control_sg991	TTTCGCCCAAGAGGCTTGGG	1168	2036	1528	1200	1543	3072	1407	1760	943	1420	1340	1718	1084	1274	1001	1475
Control_sg992	TTTCGTGCCGATGTAACACA	1159	1395	1533	1799	1442	3931	1540	3018	897	1908	1217	1620	938	1584	1046	625
Control_sg993	TTTCTAGTTACTACTGGACG	1435	2995	1876	2905	1905	3246	1921	2561	1117	2561	1653	1739	1322	2129	1394	1704
Control_sg994	TTTGGCAGTACCTTTTATTA	1191	1548	1455	2914	1559	2154	1663	1731	930	2217	1293	1449	1113	1095	1032	1100
Control_sg995	TTTGGGTTTATCCGCCCCCA	2063	5441	2659	2903	2614	5354	2804	3484	1728	3929	2519	3596	1950	4378	2056	3028
Control_sg996	TTTGGTCAACGCATAGCTTG	2012	4479	2889	3990	2742	6929	2879	5868	1684	2262	2431	2906	1945	1856	1952	2613
Control_sg997	TTTTACCTTGTTCACATGGA	1441	3002	1800	3900	1886	4302	1933	3287	1172	2027	1515	1880	1259	3158	1296	1024
Control_sg998	TTTTGACTCTAATCACCGGT	1235	2232	1742	1274	1793	2928	1708	2647	1132	2533	1522	1560	1300	1535	1330	693
Control_sg999	TTTTTAATACAAGGTAATCT	229	297	380	269	393	959	360	520	303	661	378	436	254	431	289	1745
Control_sg1000	TTTTTCTCACCCGATGAATC	889	1774	1016	2011	1146	1567	991	1283	636	1503	894	1535	678	554	747	255
MYC_sg1	AGAGTGCATCGACCCCTCGG	608	100	822	456	783	63	861	222	603	43	762	24	976	285	1054	79
MYC_sg2	CTGCGGGGAGGACTCCGTCG	278	4	366	30	337	86	340	66	332	99	393	124	406	98	371	71
MYC_sg3	CTTCGGGGAGACAACGACGG	121	9	180	281	170	18	196	13	248	17	162	24	245	6	224	3
MYC_sg4	GCTGCACCGAGTCGTAGTCG	1097	30	1450	49	1514	104	1663	40	974	122	1419	29	1554	56	1499	28
