# Supplementary material for: CRISPR/Cas9 screen for genome‐wide interrogation of essential MYC‐bound E‐boxes in cancer cells
Source: Mol Oncol. 2023 Aug 7;17(11):2295–313. doi: 10.1002/1878-0261.13493 (PMC10620128; doi:10.1002/1878-0261.13493)
Supplement: Supplementary file 2 — Fig. S1. Studied cell lines express high levels of MYC and depend on MYC for their growth. Fig. S2. Quality of MYC‐CRISPR and Brunello libraries based on NGS. Fig. S3. Changes in sgRNA abundance in two screen replicates. Fig. S4. Validation of the screen results using the CRISPR/dCas9 approach. Fig. S5. Snapshots of common E‐boxes and target genes in cancer cell lines. Fig. S6. Snapshot of selected specific E‐boxes and target genes in cancer cell lines. Fig. S7. Genomic location of sgRNAs targeting selected E‐boxes. Fig. S8. Validation of selected E‐boxes in K562 cells. Fig. S9. Validation of selected E‐boxes in ST486 cells. Fig. S10. Dynamics of tumor growth in vivo. Fig. S11. Intersection of the MYC‐CRISPR screen with SLAM‐seq data. Table S1. List of E‐boxes and targeting sgRNAs in the MYC‐EBOX‐CRISPR library. Table S2. Primer sequences. Table S3. Oligo sequences. Table S4. Number of reads obtained by NGS for individual samples. Table S5. Raw read counts for MYC‐EBOX‐CRISPR library in two screen replicates. Table S6. Raw read counts for Brunello library in two screen replicates. Table S7. Screen results for Brunello library by gene and by sgRNA. Table S8. Screen results for MYC‐EBOX‐CRISPR library by E‐box and by sgRNA. Table S9. Top 50 enriched gene sets among genes from Brunello library. Table S10. Top 50 enriched gene sets among genes adjacent to essential E‐boxes. Table S11. Depleted genes near essential E‐boxes specific for each cell line—processes they are involved in and TCGA data regarding expression in normal vs. tumor tissues and association with survival. Table S12. E‐box editing with CRISPR/Cas9: +1 insertions. Table S13. Mutations of K562 clones. [file MOL2-17-2295-s002.zip › mol213493-sup-0006-TableS7.xlsx]

## Sheet: Genes
Supplementary Table S7. Screen results for the Brunello library by gene.
For each gene log2FC and p values were calculated by DeSeq2. In this algorithm read counts for all sgRNAs for a given gene were summed up and analyzed. Highlighted in blue are significantly depleted genes, and in red - enriched.
	K562		ST486		HepG2		MCF7
Gene	log2FoldChange	padj	log2FoldChange	padj	log2FoldChange	padj	log2FoldChange	padj
A1BG	0.258093	1	-0.106398	0.528838	0.0790865	1	0.266173	1
A1CF	0.135197	1	-0.189227	0.323174	-0.429326	1	0.210704	1
A2M	-0.127466	1	0.479889	0.0053872	0.278268	1	0.0914956	1
A2ML1	-0.249849	1	0.390909	0.0532244	0.118628	1	-0.379877	1
A3GALT2	-0.157021	1	0.203309	0.204207	0.0653405	1	0.412636	1
A4GALT	-0.104241	1	-0.00581284	0.982019	0.436231	1	-0.00328843	1
A4GNT	0.514905	1	0.234492	0.16799	0.237633	1	-0.00915265	1
AAAS	-0.170209	1	-0.872559	0.00274895	-0.320092	1	-0.104725	1
AACS	0.0574754	1	-0.0104924	0.966429	0.212683	1	-0.134171	1
AADAC	1.15107	0.169092	0.316556	0.297633	0.274542	1	-0.198036	1
AADACL2	0.214773	1	0.457565	0.00667663	0.36516	1	-0.0370649	1
AADACL3	0.325432	1	0.13367	0.385669	0.0568097	1	-0.0257491	1
AADACL4	-0.625792	1	0.0584434	0.712365	0.0453876	1	0.577092	1
AADAT	0.720662	1	0.0156498	0.943262	0.233444	1	0.549553	1
AAED1	-0.073303	1	0.0696352	0.682087	0.524604	1	-0.713561	1
AAGAB	-1.75575	1	-2.1518	1.00258e-08	-1.92547	4.8052e-18	-1.31814	0.589657
AAK1	-0.00856528	1	-0.180054	0.449688	0.0344216	1	0.088384	1
AAMDC	0.125449	1	0.530993	0.0841867	0.205338	1	0.181513	1
AAMP	-1.81953	2.01262e-09	-1.94246	1.38019e-13	-1.4606	2.61961e-14	0.228545	1
AANAT	0.162833	1	0.0691662	0.649149	0.0560556	1	0.151786	1
AAR2	-0.267712	1	0.0212164	0.889115	0.137856	1	0.519643	1
AARD	-0.000239434	1	0.079584	0.803337	0.0787285	1	0.0593595	1
AARS	-2.27819	7.85209e-06	-2.1076	8.7347e-33	-1.63689	3.10319e-12	-1.2895	1
AARS2	-1.24059	0.0962053	-1.33641	5.09133e-16	-1.37635	0.224146	-0.818041	1
AARSD1	-0.199173	1	0.141581	0.37973	-0.44169	1	0.173095	1
AASDH	0.2904	1	-0.0166276	0.924419	-0.109773	1	0.0943611	1
AASDHPPT	-2.68214	7.70785e-30	-1.36087	0.000195154	-0.810132	0.0181976	-0.800808	1
AASS	0.507191	1	0.302892	0.173978	0.228567	1	0.474348	1
AATF	-1.31754	0.629252	-0.889377	2.09224e-07	-1.47004	0.00266551	0.227286	1
AATK	-0.569861	1	-0.0220457	0.901378	-0.501049	1	0.383968	1
ABAT	0.465343	1	0.194086	0.320402	0.16127	1	-0.092564	1
ABCA1	-0.358696	1	0.268357	0.158787	0.440213	1	0.361401	1
ABCA10	-0.391382	1	-0.427169	0.0219705	0.146727	1	-0.744207	1
ABCA12	0.279878	1	0.387986	0.0221864	0.673846	1	0.862136	1
ABCA13	0.489181	1	-0.00944141	0.959687	0.111067	1	0.0432113	1
ABCA2	0.309553	1	0.0303725	0.884921	-0.117435	1	0.0701431	1
ABCA3	0.245326	1	0.0426792	0.857207	0.0304448	1	1.18112	1
ABCA4	-0.355315	1	-0.199691	0.401527	-0.00150484	1	0.633121	1
ABCA5	0.0478662	1	0.276047	0.301417	-0.170914	1	-1.19798	1
ABCA6	-0.269053	1	0.357479	0.122471	0.231914	1	-0.0476954	1
ABCA7	0.203388	1	0.0424063	0.891863	-0.0721821	1	-0.101131	1
ABCA8	0.579093	1	0.420405	0.0621232	-0.302138	1	0.742649	1
ABCA9	0.100789	1	0.300426	0.183525	-0.149425	1	0.344588	1
ABCB1	0.00538811	1	0.140755	0.476939	-0.23922	1	0.691249	1
ABCB10	0.250677	1	0.203039	0.279226	0.0875875	1	0.341764	1
ABCB11	-0.241239	1	-0.0799433	0.732454	-0.193864	1	-0.245553	1
ABCB4	0.0448288	1	0.219625	0.278156	0.350413	1	0.476967	1
ABCB5	0.208359	1	-0.00847268	0.965286	-0.110752	1	0.621353	1
ABCB6	0.473901	1	0.321344	0.0990641	0.172926	1	0.805379	1
ABCB7	-2.72251	3.66477e-29	-4.14322	4.87606e-95	-2.09872	1	-2.66624	9.73749e-14
ABCB8	0.199981	1	-0.26075	0.133219	-0.267798	1	-0.266111	1
ABCB9	-0.0505687	1	-0.150451	0.389189	0.00683894	1	0.965726	1
ABCC1	-1.75051	2.25893e-10	0.18681	0.225217	-0.538153	1	0.227368	1
ABCC10	-0.854062	1	-0.0186666	0.916003	-0.142352	1	-0.0465932	1
ABCC11	0.109966	1	0.313127	0.208168	-0.183535	1	-0.138884	1
ABCC12	-0.166239	1	-0.262196	0.241486	-0.00796408	1	0.173173	1
ABCC2	0.000101787	1	0.330753	0.0400365	0.0720379	1	-0.51158	1
ABCC3	-0.397566	1	-0.230596	0.196124	-0.0424109	1	0.131734	1
ABCC4	0.831374	1	0.559342	0.00147932	0.305158	1	0.815598	1
ABCC5	0.724026	1	0.0387863	0.804771	0.131969	1	0.419118	1
ABCC6	0.0885502	1	-0.170007	0.392764	-0.997918	0.00212312	-0.145715	1
ABCC8	0.293261	1	-0.241046	0.347111	0.2374	1	0.0430541	1
ABCC9	0.726554	1	0.182603	0.487567	0.233943	1	0.550065	1
ABCD1	0.642736	1	0.142792	0.427567	-0.0918308	1	0.120644	1
ABCD2	0.0266533	1	0.0859361	0.667515	0.359806	1	-0.00957669	1
ABCD3	-0.638889	1	-0.184704	0.299505	0.148595	1	0.621097	1
ABCD4	-0.685398	1	-0.339374	0.0447863	0.160611	1	-0.680003	1
ABCE1	-3.1277	2.5085e-07	-4.1928	3.83007e-117	-2.22863	1	-1.29494	1
ABCF1	-2.88413	1.27487e-05	-2.8716	4.69766e-46	-2.28045	0.00111776	-0.779989	1
ABCF2	-0.390245	1	0.00382609	0.988377	-0.279963	1	0.628059	1
ABCF3	0.114319	1	1.04879	2.71136e-06	0.0527955	1	-0.136627	1
ABCG1	-0.0991235	1	-0.165773	0.455564	0.215896	1	-0.148693	1
ABCG2	0.0100762	1	0.199336	0.212629	-0.0396372	1	-0.230727	1
ABCG4	-0.0304322	1	-0.00938869	0.966603	0.00690434	1	0.29223	1
ABCG5	-0.537831	1	-0.0147731	0.938797	-0.329787	1	0.184089	1
ABCG8	-0.050294	1	0.208871	0.170025	0.136615	1	0.421568	1
ABHD1	0.649978	1	0.464025	0.127643	-0.242851	1	-0.721967	1
ABHD10	0.373325	1	0.284561	0.0765187	0.26536	1	-0.185156	1
ABHD11	-1.08114	1	-0.878852	3.53145e-05	-0.177113	1	-1.69179	2.06631e-05
ABHD12	0.550677	1	0.000664185	0.996596	0.269847	1	-0.4168	1
ABHD12B	0.035128	1	-0.0382612	0.88435	0.199823	1	-0.367867	1
ABHD13	0.422485	1	0.270109	0.135223	-0.930134	1	-0.467646	1
ABHD14A	0.131388	1	-0.147791	0.374697	0.0679156	1	-0.232001	1
ABHD14B	0.467531	1	-0.0295201	0.856923	0.336734	1	-0.059114	1
ABHD15	-0.0646152	1	0.251751	0.13522	-0.372568	1	-0.379027	1
ABHD16A	-0.0263892	1	-0.3139	0.0468093	-0.611973	1	-0.0718523	1
ABHD16B	0.178774	1	-0.148728	0.49818	-0.0672101	1	-0.0818862	1
ABHD17A	-1.80816	1.80505e-11	-1.96636	1.19386e-26	-1.67384	2.08152e-09	-1.06854	1
ABHD17B	0.223456	1	-0.150512	0.397837	0.0640858	1	0.583949	1
ABHD17C	-0.206096	1	-0.0600327	0.830192	-0.238646	1	0.086326	1
ABHD2	0.103464	1	-0.261891	0.13627	0.457074	1	0.654044	1
ABHD3	0.649309	1	0.409765	0.00884811	0.386021	1	0.201981	1
ABHD4	-0.0723602	1	0.0145176	0.936572	-0.239936	1	0.150668	1
ABHD5	0.724074	1	-0.0368473	0.824556	-0.116677	1	0.631484	1
ABHD6	0.274413	1	0.0931288	0.646507	0.297605	1	0.410589	1
ABHD8	-0.000863544	1	0.0234276	0.913479	-0.446761	1	0.202948	1
ABI1	-0.0717699	1	0.0417155	0.824361	-0.17651	1	0.317852	1
ABI2	-0.191492	1	0.48184	0.0301112	0.220831	1	0.462787	1
ABI3	0.313956	1	0.0714387	0.64457	-0.00620456	1	1.06582	1
ABI3BP	0.302674	1	0.169291	0.535875	-0.088688	1	-0.480017	1
ABL1	-2.32045	1	0.145434	0.421998	0.132591	1	-0.31977	1
ABL2	-0.462437	1	0.308974	0.137345	0.214019	1	-0.507218	1
ABLIM1	0.6848	1	-0.0939325	0.560148	0.456953	1	0.425578	1
ABLIM2	0.144138	1	0.0371754	0.870721	0.565371	1	-0.339543	1
ABLIM3	0.175322	1	0.116826	0.443814	0.117312	1	0.793658	1
ABO	0.217196	1	-0.0910216	0.603646	-0.243743	1	0.152656	1
ABR	0.704657	1	0.10202	0.613329	-0.306351	1	-0.459453	1
ABRA	0.259851	1	0.114574	0.570234	0.0438804	1	-0.260114	1
ABRACL	0.378696	1	0.67379	0.000143284	0.083778	1	0.195443	1
ABT1	-1.63049	1	-1.77195	6.01034e-23	-1.19119	2.27929e-07	-0.682756	1
ABTB1	0.0684423	1	-0.00495417	0.989343	0.0775222	1	-0.37131	1
ABTB2	-0.197765	1	-0.0542507	0.730771	0.248723	1	0.135909	1
ACAA1	0.58334	1	0.0345323	0.889595	0.327881	1	0.765665	1
ACAA2	-0.715692	1	0.213448	0.375407	-0.0666385	1	0.383159	1
ACACA	-1.83148	0.000160158	-1.16788	1.04472e-11	-2.48038	5.78288e-30	-1.7265	0.000159728
ACACB	0.165057	1	0.0843256	0.609103	-0.0585748	1	-0.223629	1
ACAD10	-0.22505	1	0.1444	0.598999	-0.206114	1	-0.989401	1
ACAD11	0.196855	1	0.602844	0.00419222	0.223891	1	1.40349	1
ACAD8	0.528108	1	0.160999	0.363581	0.00145488	1	-0.162949	1
ACAD9	-1.49421	0.00128585	-0.629949	0.00516047	-0.281229	1	-0.258759	1
ACADL	0.0649587	1	0.226761	0.400352	0.0626527	1	0.664577	1
ACADM	0.0253867	1	0.400648	0.122224	-0.0684419	1	-0.386761	1
ACADS	-0.261133	1	-0.172343	0.430593	-0.0673274	1	0.152464	1
ACADSB	0.134542	1	0.162463	0.476697	-0.283439	1	-0.00739648	1
ACADVL	0.702854	1	0.362222	0.221724	-0.546905	1	-0.299628	1
ACAN	-0.314675	1	0.144583	0.365711	-0.101273	1	0.205729	1
ACAP1	0.416846	1	0.182943	0.373448	0.146991	1	0.867137	1
ACAP2	0.263842	1	0.0833347	0.659547	-0.00425501	1	-0.825882	1
ACAP3	-0.321167	1	-0.262311	0.242283	-0.506907	1	-0.570244	1
ACAT1	0.168616	1	0.0101069	0.961598	-0.305859	1	0.579305	1
ACAT2	-0.68721	1	0.213958	0.266448	-0.285094	1	1.19552	1
ACBD3	-0.480891	1	-0.14713	0.404436	0.625861	1	0.114574	1
ACBD4	-0.0802022	1	-0.612064	0.000162724	-0.292007	1	0.697711	1
ACBD5	-0.0801431	1	0.404434	0.036449	0.0140396	1	-0.171465	1
ACBD6	0.466835	1	0.481093	0.0018288	0.249367	1	-0.136591	1
ACBD7	0.0730605	1	0.282317	0.0672361	0.372873	1	0.187444	1
ACCS	0.293549	1	0.168363	0.359617	0.17292	1	0.389762	1
ACCSL	-0.0733643	1	0.0807172	0.628848	0.340829	1	0.413201	1
ACD	-0.439305	1	-0.982739	6.81485e-09	-0.229792	1	-0.143391	1
ACE	-0.658944	1	0.119709	0.486386	-0.274946	1	-0.302031	1
ACE2	0.0941139	1	0.553437	0.00307566	0.244199	1	-0.00825522	1
ACER1	-1.14176	1	0.223321	0.470186	-0.451999	1	-0.583531	1
ACER2	-0.399466	1	0.57008	0.0145698	0.539059	1	0.0526619	1
ACER3	0.143427	1	0.470161	0.0347157	0.414771	1	0.0204963	1
ACHE	-0.904841	1	-0.128315	0.540596	-0.109159	1	-0.0827118	1
ACIN1	-0.370625	1	-1.58582	2.85641e-10	-1.92716	1.06125e-26	-0.755423	1
ACKR1	0.162677	1	0.324814	0.0699324	-0.0203667	1	0.313295	1
ACKR2	0.184126	1	0.00219104	0.988628	0.173028	1	0.265093	1
ACKR3	0.838417	1	0.134224	0.497392	0.275771	1	0.42051	1
ACKR4	0.360754	1	0.244297	0.146927	0.395261	1	0.941696	1
ACLY	-2.09287	0.0646545	-2.3937	3.79361e-46	-3.68799	4.45777e-34	-2.86049	1.11584e-16
ACMSD	0.492455	1	0.0198006	0.903734	0.645534	1	-0.0333024	1
ACO1	0.262012	1	0.194738	0.603094	-0.587047	1	0.134431	1
ACO2	-2.09318	0.000580018	-2.46619	4.47122e-07	-2.30936	4.64321e-24	-1.26913	1
ACOT1	0.627936	1	-0.11308	0.474138	0.245846	1	0.76597	1
ACOT11	0.0542987	1	0.239428	0.114647	-0.101297	1	0.403814	1
ACOT12	0.0635982	1	0.00519008	0.975363	-0.055237	1	-0.215078	1
ACOT13	-0.348368	1	0.194305	0.279551	0.112924	1	0.229181	1
ACOT2	0.215687	1	0.0325552	0.837285	0.310281	1	0.412002	1
ACOT4	0.112693	1	-0.0931413	0.589626	0.129144	1	0.268784	1
ACOT6	0.412962	1	0.371835	0.0612456	0.0965082	1	-0.202448	1
ACOT7	0.513591	1	0.236584	0.257531	-0.237369	1	-0.32557	1
ACOT8	-0.181654	1	-0.0415567	0.861546	0.305932	1	1.10619	1
ACOT9	0.297942	1	0.142111	0.359246	0.399879	1	0.310213	1
ACOX1	-0.414984	1	-0.00478023	0.981695	-0.34942	1	0.163759	1
ACOX2	0.403404	1	-0.173722	0.352219	0.143098	1	0.201671	1
ACOX3	0.483774	1	-0.0448644	0.783114	0.530125	1	0.927305	1
ACOXL	0.103326	1	-0.038502	0.883909	-0.132211	1	-0.0124908	1
ACP1	-0.0925142	1	0.274808	0.0759039	-0.147508	1	0.267841	1
ACP2	-0.428374	1	0.203016	0.220543	0.22416	1	1.09349	1
ACP5	0.315307	1	0.341627	0.0399195	0.197542	1	0.188633	1
ACP6	-0.0537758	1	-0.189391	0.239108	0.359767	1	0.0221115	1
ACPP	0.232779	1	0.146897	0.510526	0.342748	1	0.152975	1
ACPT	-0.261191	1	0.212101	0.326075	-0.106532	1	-0.555559	1
ACR	-0.794214	1	-0.233039	0.472703	-0.277678	1	-0.338336	1
ACRBP	0.118518	1	0.14553	0.339601	0.240581	1	0.127335	1
ACRC	0.949965	1	0.37444	0.0796438	0.291665	1	0.521256	1
ACRV1	0.313141	1	0.470266	0.0199564	-0.133914	1	0.0610156	1
ACSBG1	-0.376177	1	-0.213564	0.218029	-0.349453	1	-0.164933	1
ACSBG2	-0.397926	1	-0.375385	0.100725	0.0735528	1	0.6066	1
ACSF2	-0.104285	1	-0.17575	0.469354	-0.190603	1	-0.582296	1
ACSF3	1.04159	1	0.296778	0.314066	0.303455	1	0.500102	1
ACSL1	0.00515199	1	0.0848946	0.715502	0.359349	1	0.383386	1
ACSL3	-0.205115	1	0.00584223	0.97025	-0.750459	0.178799	0.545356	1
ACSL4	0.350894	1	-0.766806	0.00287656	-0.561958	1	-0.0856462	1
ACSL5	0.16345	1	0.486438	0.0334441	-0.0419924	1	-0.364361	1
ACSL6	-0.123343	1	-0.0489167	0.829945	0.220019	1	-0.973231	1
ACSM1	-0.209894	1	0.381156	0.0684216	-0.202207	1	-0.14449	1
ACSM2A	0.455463	1	-0.0352825	0.873991	-0.386781	1	-0.0531193	1
ACSM2B	0.255207	1	0.247486	0.198357	-0.252607	1	1.01586	1
ACSM3	0.392563	1	-0.263995	0.166993	-0.734807	1	-0.422143	1
ACSM4	0.363169	1	0.323488	0.0371198	0.0359276	1	0.487924	1
ACSM5	0.536715	1	0.00363574	0.989499	-0.124245	1	-0.302556	1
ACSM6	0.600477	1	0.338006	0.0310624	0.0995707	1	1.42746	1
ACSS1	0.38153	1	-0.0611834	0.698191	-0.289783	1	-0.171588	1
ACSS2	-0.371825	1	0.157467	0.386069	-0.086083	1	0.201634	1
ACSS3	0.287719	1	0.11026	0.51156	0.397562	1	0.682824	1
ACTA1	0.0871169	1	-0.0264135	0.867244	-0.0110953	1	0.679501	1
ACTA2	-0.357093	1	0.349382	0.113847	0.103696	1	0.854319	1
ACTB	-2.45264	0.00113251	-2.92073	3.09977e-70	-1.94179	1.60932e-25	-2.45543	6.61584e-14
ACTBL2	-0.526223	1	-0.0709516	0.716027	0.281546	1	0.109696	1
ACTC1	0.540232	1	0.103553	0.536423	-0.196161	1	-0.0108619	1
ACTG1	0.487039	1	0.220485	0.303376	-1.55255	5.56994e-14	-0.894034	1
ACTG2	0.263804	1	-0.0670532	0.683643	0.268864	1	0.164053	1
ACTL10	0.0124227	1	0.0161145	0.936895	0.119705	1	-0.0947337	1
ACTL6A	-2.42083	4.19665e-06	-1.87831	5.00366e-33	-0.730024	1	0.351462	1
ACTL6B	0.0537651	1	0.0763491	0.660279	-0.324245	1	0.979742	1
ACTL7A	0.170924	1	0.185234	0.345282	0.181231	1	-0.152153	1
ACTL7B	0.556276	1	0.305084	0.116075	0.166486	1	0.525592	1
ACTL8	0.443663	1	0.00987552	0.949434	-0.16492	1	0.106062	1
ACTL9	0.272674	1	0.14454	0.376293	-0.20351	1	0.017836	1
ACTN1	0.42403	1	-0.0103718	0.94816	0.293755	1	0.193333	1
ACTN2	-0.224728	1	-0.0167672	0.914812	0.748527	1	-0.14173	1
ACTN3	-0.44918	1	-0.00240527	0.991926	0.0423962	1	0.0683614	1
ACTN4	-0.68098	1	-0.0367994	0.84623	-0.63797	1	-0.892684	1
ACTR10	-3.25035	1.15131e-18	-2.8487	1.68483e-20	-2.51039	3.78358e-13	-0.588129	1
ACTR1A	-3.00356	5.33499e-32	-1.89651	1.99984e-13	-2.17428	7.4314e-34	-1.65304	1
ACTR1B	-0.345975	1	-0.168434	0.381595	-0.685603	1	-0.563587	1
ACTR2	-1.60236	3.84696e-05	-1.88069	1.69803e-11	-1.4233	1	-0.657519	1
ACTR3	-1.05774	1	-2.69223	7.89542e-40	-1.30006	1.88054e-06	-0.779616	1
ACTR3B	0.371926	1	0.295578	0.133038	-0.111653	1	0.26613	1
ACTR3C	-0.270566	1	0.0106491	0.963319	0.206172	1	0.308623	1
ACTR5	-1.84984	1.57874e-10	-0.24157	0.200415	-1.48072	9.62737e-12	-0.110428	1
ACTR6	0.159408	1	-0.436589	0.261865	0.0610046	1	-0.0828695	1
ACTR8	-0.779414	1	-0.311985	0.114755	-0.494223	1	1.24077	1
ACTRT1	-0.109247	1	-0.237029	0.214594	0.490329	1	0.295564	1
ACTRT2	-0.274114	1	-0.114496	0.622286	-0.428208	1	0.56244	1
ACTRT3	0.840261	1	0.194358	0.463811	-0.179058	1	0.206123	1
ACVR1	-0.424249	1	0.0256154	0.916781	-2.70127	2.30832e-06	-0.487027	1
ACVR1B	0.148426	1	0.48593	0.0448319	0.928899	0.364956	-0.25741	1
ACVR1C	0.019991	1	0.463785	0.0348301	0.0788255	1	0.000735857	1
ACVR2A	-0.174489	1	0.235662	0.127677	0.232744	1	0.0354385	1
ACVR2B	0.656492	1	0.0758077	0.633651	0.176578	1	0.668513	1
ACVRL1	0.309517	1	0.161117	0.312626	-0.0406251	1	-0.121317	1
ACY1	0.509737	1	0.0974961	0.613703	-0.177962	1	-0.00714057	1
ACY3	-0.639207	1	-0.0682137	0.662953	0.0894632	1	0.242565	1
ACYP1	0.4631	1	-0.0402244	0.804087	0.675881	1	0.577678	1
ACYP2	0.624572	1	0.466229	0.066762	0.268283	1	0.452307	1
ADA	0.0374528	1	0.124852	0.431191	-0.232895	1	-0.547226	1
ADAD1	0.392518	1	0.229891	0.131696	-0.157686	1	1.56024	1
ADAD2	-0.251343	1	-0.059152	0.784595	-0.179435	1	0.299782	1
ADAL	0.229993	1	0.255369	0.16777	-0.206559	1	0.244383	1
ADAM10	-0.517677	1	0.320769	0.0560182	0.161642	1	-0.700463	1
ADAM11	-0.597528	1	0.209642	0.173628	-0.273354	1	0.0434877	1
ADAM12	0.717858	1	0.0687031	0.719776	0.0084738	1	-0.324679	1
ADAM15	0.106294	1	0.0565161	0.809198	-0.0316673	1	0.00941965	1
ADAM17	0.345895	1	-0.530269	0.00217111	0.522777	1	1.30406	1
ADAM18	0.0396457	1	-0.225966	0.307467	0.666062	1	-2.57881e-05	1
ADAM19	0.314077	1	0.376447	0.114703	-0.187899	1	-0.0145631	1
ADAM2	0.542986	1	0.487988	0.0111087	0.238356	1	0.825083	1
ADAM20	0.859362	1	-0.258177	0.138095	0.326821	1	0.488597	1
ADAM21	0.726114	1	-0.208123	0.177346	-0.0126023	1	-0.0339401	1
ADAM22	0.232424	1	-0.210772	0.252958	0.0921904	1	-0.138922	1
ADAM23	0.798167	1	-0.177769	0.467553	0.387025	1	-0.698985	1
ADAM28	-0.0273252	1	0.48239	0.00242441	0.412775	1	1.49463	1
ADAM29	0.83392	1	0.030779	0.881486	0.0949048	1	0.0540194	1
ADAM30	-0.0527492	1	0.52938	0.00358043	0.512	1	-0.358596	1
ADAM32	0.472487	1	0.286359	0.128545	0.197799	1	0.290465	1
ADAM33	-0.966436	1	-0.236265	0.180009	-0.412892	1	-0.149561	1
ADAM7	0.230832	1	0.634678	0.0198525	0.316067	1	1.10689	1
ADAM8	0.145635	1	-0.00383592	0.984302	-0.225531	1	0.0298229	1
ADAM9	0.584742	1	0.22549	0.153222	0.332496	1	-0.325795	1
ADAMDEC1	0.383474	1	0.294372	0.122872	-0.181869	1	0.787985	1
ADAMTS1	0.28185	1	-0.0795163	0.729042	0.505933	1	0.0783558	1
ADAMTS10	-0.887661	1	-0.078719	0.704134	0.164413	1	0.266504	1
ADAMTS12	0.0138991	1	0.261199	0.097741	0.222349	1	-0.206508	1
ADAMTS13	0.421578	1	-0.0172249	0.915037	-0.00589725	1	-0.217875	1
ADAMTS14	0.272147	1	0.0683591	0.819289	0.00399377	1	-0.119237	1
ADAMTS15	0.247641	1	0.132703	0.460685	-0.052744	1	0.523951	1
ADAMTS16	0.437543	1	0.146534	0.544332	0.26882	1	0.404149	1
ADAMTS17	-0.00707434	1	-0.152871	0.317061	0.19187	1	-0.00912975	1
ADAMTS18	0.55833	1	-0.228196	0.170982	0.628059	1	0.378386	1
ADAMTS19	0.264379	1	0.373941	0.0373121	0.212447	1	0.478425	1
ADAMTS2	0.573095	1	0.256488	0.0949337	-0.0847365	1	0.426923	1
ADAMTS20	0.175336	1	0.333984	0.0739917	0.0382363	1	0.206194	1
ADAMTS3	0.710565	1	0.276585	0.322708	0.516945	1	0.160277	1
ADAMTS4	-0.0409966	1	-0.343101	0.0389739	0.143112	1	-0.0572292	1
ADAMTS5	0.643189	1	0.0551093	0.731607	0.100797	1	-0.078582	1
ADAMTS6	0.389798	1	0.12893	0.605728	0.129563	1	-0.599964	1
ADAMTS7	-0.506435	1	0.299606	0.382123	0.0856186	1	-0.0778735	1
ADAMTS8	0.166515	1	0.212288	0.177044	-0.0288257	1	1.06652	1
ADAMTS9	-0.0824352	1	-0.0680259	0.710327	-0.162813	1	-0.836396	1
ADAMTSL1	0.429175	1	0.181147	0.367064	0.199839	1	-0.110462	1
ADAMTSL2	0.261362	1	-0.302798	0.0840682	0.196081	1	0.624362	1
ADAMTSL3	0.41379	1	0.000625546	0.9975	0.0867661	1	0.686924	1
ADAMTSL4	-0.0887193	1	-0.0877135	0.774453	0.196504	1	0.499604	1
ADAMTSL5	-0.618415	1	-0.112804	0.600039	-0.0917325	1	-0.39919	1
ADAP1	0.779643	1	-0.140186	0.636308	-1.21438	0.589808	-0.552375	1
ADAP2	-0.299691	1	-0.0354051	0.854467	0.110553	1	0.467708	1
ADAR	-0.414896	1	-0.946908	6.52628e-07	-0.13529	1	-0.451846	1
ADARB1	0.417881	1	0.141115	0.477788	0.369378	1	0.572585	1
ADARB2	0.516517	1	0.084244	0.620816	-0.197413	1	0.805261	1
ADAT1	0.0334527	1	-0.185115	0.234245	0.315352	1	0.136233	1
ADAT2	-0.633359	1	-1.38037	5.39936e-09	-0.857798	1	-1.06289	1
ADAT3	-1.17235	1	-2.33577	2.13361e-43	-1.07324	1	-0.344797	1
ADCK1	0.644244	1	1.38158	0.0221189	0.664254	1	0.021369	1
ADCK2	-0.209222	1	0.108642	0.544494	0.00966533	1	0.329335	1
ADCK3	0.628648	1	0.218585	0.494873	0.136911	1	0.460605	1
ADCK4	0.0936746	1	0.201826	0.515093	0.335471	1	-0.535425	1
ADCK5	0.282341	1	-0.177946	0.278163	0.310837	1	0.570654	1
ADCY1	0.625388	1	-0.029705	0.861863	0.150817	1	-0.0359529	1
ADCY10	-0.618357	1	0.327195	0.0441417	0.317807	1	0.622648	1
ADCY2	0.432546	1	0.0260995	0.922189	0.392271	1	0.362239	1
ADCY3	0.883857	1	-0.0234193	0.902052	-0.053293	1	0.239397	1
ADCY4	0.0873766	1	-0.117284	0.659271	-1.50398	3.74313e-12	0.361408	1
ADCY5	-0.0418961	1	-0.0138703	0.933918	0.0197505	1	-0.394516	1
ADCY6	-0.571367	1	-0.0253587	0.906383	0.155206	1	-0.0173319	1
ADCY7	0.390903	1	-0.0431217	0.780778	-0.332843	1	-0.0366477	1
ADCY8	0.0560627	1	0.209627	0.427558	0.174948	1	0.631068	1
ADCY9	0.0712398	1	0.00711635	0.97252	0.0365168	1	0.451677	1
ADCYAP1	0.81627	1	0.321075	0.0433139	0.247287	1	0.493714	1
ADCYAP1R1	-0.104944	1	0.0382549	0.843034	-0.0788241	1	0.266565	1
ADD1	-0.0128075	1	-0.0254695	0.909402	0.131075	1	0.698747	1
ADD2	0.143051	1	0.416129	0.0122222	-0.380234	1	0.165106	1
ADD3	-0.109119	1	0.24065	0.198607	-0.0144542	1	-0.656437	1
ADGB	0.292054	1	0.0923556	0.641562	-0.0719501	1	0.348455	1
ADGRA1	0.014607	1	0.0104153	0.973087	-0.303392	1	0.0964378	1
ADGRA2	0.405577	1	0.0585823	0.723963	-0.152135	1	-0.00885253	1
ADGRA3	0.343474	1	0.182732	0.234324	-0.256478	1	-0.440708	1
ADGRB1	0.417963	1	-0.114771	0.461156	0.126922	1	0.118234	1
ADGRB2	-0.0734807	1	-0.352583	0.0265473	0.282171	1	0.651845	1
ADGRB3	0.549744	1	0.0992527	0.671078	0.21852	1	-0.500587	1
ADGRD1	-0.145948	1	0.550574	0.0535289	0.157775	1	0.254874	1
ADGRE1	-0.366592	1	0.1767	0.263401	-0.149779	1	0.898126	1
ADGRE2	-1.25132	0.000649718	0.205356	0.1932	-0.527972	1	0.0132969	1
ADGRE3	-0.525243	1	0.280104	0.139581	0.319508	1	0.00808472	1
ADGRE5	0.100513	1	0.116671	0.50713	0.033124	1	-0.0351064	1
ADGRF1	-0.102771	1	0.149307	0.540713	0.270617	1	0.398563	1
ADGRF2	0.321316	1	0.368713	0.142217	0.35124	1	0.74968	1
ADGRF3	0.101677	1	0.357499	0.165913	0.150585	1	0.0516546	1
ADGRF4	0.410602	1	-0.0480361	0.827832	0.226395	1	0.224066	1
ADGRF5	-0.0904836	1	0.115623	0.544971	0.115186	1	0.341015	1
ADGRG1	0.260093	1	0.0632811	0.691791	-0.569812	1	0.236753	1
ADGRG2	-0.140654	1	0.0728153	0.696282	0.384835	1	0.331677	1
ADGRG3	0.0684413	1	0.239204	0.273913	-0.179826	1	0.372481	1
ADGRG4	0.850894	1	0.203452	0.208867	-0.00726733	1	0.997598	1
ADGRG5	0.396186	1	0.00758187	0.965669	-0.162857	1	0.537878	1
ADGRG6	-0.211452	1	0.349254	0.0853897	0.393051	1	0.584169	1
ADGRG7	0.30602	1	0.109695	0.611563	0.00638066	1	0.659726	1
ADGRL1	-0.139792	1	-0.251441	0.273973	0.270029	1	0.470036	1
ADGRL2	0.380347	1	-0.287653	0.198576	0.430645	1	0.181084	1
ADGRL3	0.645352	1	0.108914	0.526805	0.206466	1	1.39028	1
ADGRL4	0.915622	1	0.46912	0.00870482	0.634979	1	0.85584	1
ADGRV1	-0.177486	1	0.758461	3.76749e-06	-0.112137	1	0.0530954	1
ADH1A	0.459596	1	0.00353899	0.984355	0.125415	1	-0.187217	1
ADH1B	0.616659	1	0.468676	0.00395514	0.302883	1	0.440866	1
ADH1C	0.306426	1	0.403635	0.0159078	0.26052	1	-0.0370738	1
ADH4	0.270284	1	0.313076	0.0852154	0.884335	0.606341	0.464014	1
ADH5	0.0704253	1	-0.233643	0.303552	0.000323135	1	-0.408273	1
ADH6	0.238944	1	0.465672	0.0191332	0.133492	1	0.428316	1
ADH7	-0.076271	1	0.481467	0.0114331	-0.365443	1	0.0121723	1
ADHFE1	0.173357	1	0.0732807	0.643938	0.112901	1	-0.00323024	1
ADI1	0.592267	1	0.332979	0.0930285	0.434673	1	0.975773	1
ADIG	-0.147156	1	-0.0584726	0.71642	0.00545696	1	-0.0534087	1
ADIPOQ	0.0445025	1	0.00206787	0.992074	-0.0137422	1	0.345811	1
ADIPOR1	0.519945	1	-1.78358	1.00348e-20	-0.73493	1	0.0675044	1
ADIPOR2	-0.0623578	1	-0.348568	0.0489945	-0.150545	1	-0.151266	1
ADIRF	0.503152	1	-0.224093	0.305035	0.0783902	1	-0.117661	1
ADK	-0.57234	1	0.293495	0.0667742	0.0256192	1	-0.461558	1
ADM	0.226108	1	0.267461	0.265589	-0.0397855	1	-0.48974	1
ADM2	0.107175	1	-0.000861323	0.997046	0.0148857	1	-0.117857	1
ADM5	-0.203289	1	0.0393136	0.829194	-0.491509	1	0.677743	1
ADNP	-0.573951	1	0.447693	0.11702	-0.0674278	1	-0.988825	1
ADNP2	0.873657	1	0.16736	0.435385	-0.563428	1	0.494441	1
ADO	-0.0904711	1	-0.504472	0.00316807	0.449036	1	0.000484621	1
ADORA1	-0.457583	1	-0.0441667	0.874785	-0.510179	1	0.296688	1
ADORA2A	-0.0997754	1	-0.222753	0.222489	0.250076	1	0.0103182	1
ADORA2B	0.402993	1	0.303472	0.0677084	0.0840586	1	-0.150343	1
ADORA3	0.0415807	1	0.0175944	0.92315	0.0925652	1	0.306438	1
ADPGK	0.217815	1	0.191064	0.304973	0.354617	1	0.774703	1
ADPRH	0.159575	1	0.00378777	0.980652	-0.0911988	1	0.268157	1
ADPRHL1	0.669287	1	0.281078	0.0928179	0.401185	1	1.27648	1
ADPRHL2	0.11744	1	0.664307	0.000167814	0.172865	1	-0.371092	1
ADPRM	-0.139076	1	0.023912	0.88858	0.14131	1	-0.265615	1
ADRA1A	0.176424	1	0.307946	0.0783731	0.0631015	1	0.524296	1
ADRA1B	-0.0079691	1	0.0222026	0.943895	-0.0287322	1	-0.221271	1
ADRA1D	0.269252	1	-0.753863	0.00372455	-0.372481	1	-0.248013	1
ADRA2A	0.718736	1	0.00639549	0.967255	0.223139	1	1.1254	1
ADRA2B	-0.00118532	1	-0.046839	0.81465	-0.178096	1	0.25175	1
ADRA2C	0.36663	1	0.101605	0.536612	0.468605	1	0.545521	1
ADRB1	-0.334668	1	-0.326584	0.0399847	0.0159644	1	-0.0985817	1
ADRB2	0.3016	1	0.420458	0.00908935	0.608181	1	0.691326	1
ADRB3	0.150473	1	-0.237423	0.131456	-0.132096	1	0.75456	1
ADRBK1	-0.147487	1	-0.122336	0.774598	-0.518732	1	-0.539588	1
ADRBK2	0.490573	1	0.0422291	0.789824	0.410827	1	0.219378	1
ADRM1	0.00858018	1	0.277247	0.101574	-2.32104	1.97149e-22	-1.36578	0.607332
ADSL	-1.34558	1	-3.9763	0.000817555	-4.66684	1.90871e-74	-1.73009	1
ADSS	-1.96529	5.19936e-12	-2.50659	1.34596e-17	-0.655452	1	-0.198413	1
ADSSL1	-0.405721	1	-0.852617	4.36229e-08	-0.0889549	1	0.132917	1
ADTRP	0.129535	1	0.155845	0.341804	0.0348072	1	0.504908	1
AEBP1	-0.00848939	1	-0.239549	0.262417	-0.313587	1	-0.308584	1
AEBP2	0.158994	1	-1.78489	1.65271e-05	0.231188	1	-0.755771	1
AEN	0.342559	1	-0.092056	0.571556	0.0830573	1	-0.271915	1
AES	-0.406917	1	0.114441	0.474654	0.152134	1	0.281225	1
AFAP1	0.198145	1	-0.296564	0.0874235	-0.178682	1	0.162362	1
AFAP1L1	0.307789	1	0.179702	0.367068	0.225848	1	-0.173101	1
AFAP1L2	0.321823	1	0.102347	0.507925	0.359461	1	0.385469	1
AFF1	-0.696986	1	0.0312822	0.838351	0.416891	1	-0.212489	1
AFF2	0.097762	1	0.0569102	0.796808	0.509695	1	0.705724	1
AFF3	-0.346339	1	0.0467514	0.880837	-0.338457	1	-1.00395	1
AFF4	0.0261823	1	0.227653	0.318384	0.594657	1	0.541973	1
AFG3L2	-1.57549	0.000784079	-1.54685	1.19817e-06	-1.79341	1.27496e-19	-0.908299	1
AFM	0.616564	1	0.170417	0.379857	0.593609	1	0.395051	1
AFMID	-0.183426	1	0.0337954	0.891655	-0.0330986	1	-0.490478	1
AFP	-0.0999154	1	0.332694	0.0600844	0.556375	1	0.456597	1
AFTPH	-0.709325	1	-0.954801	0.000579784	-0.336133	1	-0.920407	1
AGA	0.535726	1	0.19191	0.236634	0.190761	1	0.270207	1
AGAP1	0.732406	1	0.432516	0.0100481	0.178876	1	0.41896	1
AGAP11	0.063957	1	-0.29269	0.239854	-0.261476	1	0.174368	1
AGAP2	-0.448993	1	0.336984	0.0560842	0.0177256	1	-0.673949	1
AGAP3	0.599619	1	-0.121482	0.434942	0.129628	1	0.422127	1
AGAP4	-1.90742	1.31413e-13	-1.23141	1.08141e-06	-1.26937	1.99212e-09	-1.50192	0.0226404
AGAP5	-0.898391	1	-0.474256	0.00462335	-0.541748	1	-0.55385	1
AGAP6	-0.634595	1	0.21014	0.273447	-0.354187	1	-0.114199	1
AGAP9	-1.33929	1	-1.00255	2.88569e-06	-1.45838	0.207831	-0.553757	1
AGBL1	0.171791	1	0.318384	0.0549491	0.117779	1	-0.375246	1
AGBL2	0.254062	1	-0.0589215	0.764126	0.179289	1	0.515401	1
AGBL3	0.188114	1	0.0364327	0.847231	-0.100422	1	0.16985	1
AGBL4	0.199873	1	0.279241	0.0669045	0.515718	1	0.18421	1
AGBL5	0.591254	1	0.00459568	0.977501	-0.146021	1	0.322358	1
AGER	0.727984	1	0.157789	0.4785	0.348587	1	0.188591	1
AGFG1	-0.0689612	1	-1.45102	1.79637e-06	0.0958847	1	0.236511	1
AGFG2	0.186547	1	0.0415198	0.784965	-0.0561085	1	0.216936	1
AGGF1	-0.187931	1	-0.258107	0.201236	0.236039	1	-0.273545	1
AGK	0.147472	1	-0.154707	0.511847	-2.84188	2.61176e-46	0.102874	1
AGL	0.0907445	1	0.0763842	0.739301	0.19008	1	0.349238	1
AGMAT	-0.2349	1	-0.247333	0.135953	0.0202676	1	0.742328	1
AGMO	0.274508	1	0.238505	0.12916	0.114136	1	0.0845812	1
AGO1	-0.557066	1	-0.00944362	0.955552	-0.139491	1	1.17242	1
AGO2	0.162702	1	-0.639953	0.0059197	0.0866262	1	0.0569994	1
AGO3	-0.786587	1	0.165995	0.303904	0.141765	1	-0.321817	1
AGO4	-0.324172	1	-0.0112333	0.94179	-0.00250283	1	0.0278228	1
AGPAT1	-0.836925	1	-1.45784	0.000464634	-1.97197	0.000128744	0.104177	1
AGPAT2	-0.27882	1	-0.234742	0.144608	0.283855	1	0.0363289	1
AGPAT3	-0.341067	1	-0.404705	0.218834	-0.142335	1	0.572607	1
AGPAT4	0.157791	1	0.36943	0.0425208	0.121203	1	0.360612	1
AGPAT5	-1.85839	1	0.3954	0.100179	0.240235	1	0.558731	1
AGPAT6	-0.115955	1	0.0926141	0.55628	-0.405292	1	-0.912623	1
AGPAT9	-0.130393	1	0.253317	0.108247	0.0512077	1	0.525283	1
AGPS	-0.293292	1	-0.0907812	0.69817	0.135988	1	0.690088	1
AGR2	0.357145	1	0.0967461	0.682881	0.24771	1	0.825019	1
AGR3	0.571563	1	0.246615	0.132002	0.186838	1	0.636605	1
AGRN	0.0373792	1	-0.227089	0.216329	-0.0559818	1	0.0776606	1
AGRP	0.350814	1	0.349776	0.0393804	0.422561	1	0.21935	1
AGT	-0.434515	1	0.25275	0.18163	-0.0961832	1	-0.131544	1
AGTPBP1	0.404126	1	0.428758	0.0293646	0.310793	1	-0.536867	1
AGTR1	0.812428	1	0.333603	0.0711366	0.708315	1	0.0176384	1
AGTR2	0.630432	1	0.109679	0.514262	0.213492	1	0.412544	1
AGTRAP	-0.000115399	1	0.209199	0.211281	0.215775	1	0.122919	1
AGXT	0.396487	1	0.322532	0.0366227	0.198837	1	-0.0779241	1
AGXT2	-0.243347	1	0.590338	0.0177759	0.231642	1	-0.563156	1
AHCTF1	-1.85688	4.47346e-12	-1.6121	6.97503e-21	-1.98819	7.30282e-15	-0.929984	1
AHCY	-1.13884	1	-1.78626	7.7116e-14	-0.981166	0.00910144	-0.606608	1
AHCYL1	-2.86195	2.12802e-13	-1.37785	2.15559e-08	0.0204247	1	-1.37758	0.0208904
AHCYL2	0.0421073	1	-0.103061	0.63656	0.180855	1	-0.394394	1
AHDC1	0.297971	1	-0.8854	4.57317e-06	-0.0817625	1	-0.0031511	1
AHI1	-0.480637	1	0.202985	0.530567	0.188763	1	0.766325	1
AHNAK	0.199262	1	0.362493	0.145914	0.473605	1	-0.136699	1
AHNAK2	0.213681	1	-0.409251	0.0101222	-0.104685	1	-0.267843	1
AHR	-0.0428649	1	0.300891	0.0465207	-0.696276	0.349544	0.155017	1
AHRR	-0.00569254	1	-0.124458	0.510679	0.355838	1	0.809094	1
AHSA1	-0.252613	1	-0.623778	9.74014e-05	0.0345972	1	0.030252	1
AHSA2	-0.354554	1	-0.0179818	0.915843	0.133917	1	-0.68217	1
AHSG	0.214011	1	-0.219525	0.204263	0.132485	1	0.322638	1
AHSP	0.332065	1	0.504615	0.00116805	0.396842	1	0.575457	1
AICDA	0.652297	1	0.277683	0.217875	-0.0103975	1	1.10643	1
AIDA	-0.289435	1	0.156817	0.472277	0.0439115	1	0.70032	1
AIF1	0.426989	1	-0.104494	0.496283	-0.186077	1	0.279204	1
AIF1L	-2.85873	5.95501e-31	0.0459114	0.788389	0.391003	1	0.000314357	1
AIFM1	-0.791987	1	-1.14243	1.20389e-12	-2.2638	0.00259655	-1.09977	1
AIFM2	-0.873421	0.648439	-0.251181	0.114451	0.202899	1	-0.199502	1
AIFM3	-1.2121	1	0.118727	0.460648	0.526427	1	0.293791	1
AIG1	0.0849992	1	0.320372	0.135763	-0.0848524	1	-0.303327	1
AIM1	0.0299638	1	-0.0023523	0.990374	0.230866	1	0.388833	1
AIM1L	-0.274217	1	-0.0360006	0.839025	-0.049276	1	-0.109871	1
AIM2	-0.252219	1	0.00549534	0.973373	-0.163918	1	-0.30259	1
AIMP1	0.700208	1	0.015813	0.920454	0.272946	1	-0.0653065	1
AIMP2	-0.581369	1	-0.195415	0.2803	-0.972714	1	-1.72252	0.199814
AIP	-0.582446	1	-0.00390498	0.979869	-0.308301	1	-0.199326	1
AIPL1	-0.175794	1	0.0469387	0.81347	0.0918161	1	0.272954	1
AIRE	0.788166	1	-0.0468852	0.765995	0.237565	1	0.010239	1
AJAP1	0.709047	1	0.276755	0.129996	0.377129	1	0.487176	1
AJUBA	-0.00320606	1	-0.0969269	0.641352	-0.390426	1	0.889331	1
AK1	0.0246926	1	-0.077236	0.611728	-0.0251383	1	0.760258	1
AK2	0.253613	1	-4.52885	3.41522e-130	0.385638	1	0.213594	1
AK3	0.630009	1	-0.072479	0.635114	0.350779	1	0.224402	1
AK4	-0.586307	1	-0.245171	0.1457	-0.159174	1	-0.16447	1
AK5	0.127833	1	0.44644	0.00765124	0.0657145	1	0.0146831	1
AK6	-4.24969	4.43299e-31	-2.67038	3.38977e-52	-2.39441	5.73465e-16	-1.12531	1
AK7	-0.58011	1	-0.523895	0.00121178	0.445802	1	0.844533	1
AK8	-0.419847	1	-0.0425178	0.791233	-0.429628	1	0.396347	1
AK9	0.351591	1	0.274536	0.10163	0.470408	1	0.110446	1
AKAP1	0.294129	1	-0.300851	0.102209	-0.295683	1	-1.19559	0.456633
AKAP10	0.491869	1	0.304807	0.146325	0.323921	1	0.81312	1
AKAP11	0.534959	1	-0.524252	0.00385431	-0.108562	1	-0.34836	1
AKAP12	0.320101	1	0.112102	0.470341	-0.260672	1	0.0996951	1
AKAP13	0.521487	1	0.283554	0.263641	0.574517	1	-0.331324	1
AKAP14	0.21427	1	0.181663	0.278788	0.249321	1	0.570339	1
AKAP17A	-0.00842474	1	-1.16133	1.14007e-05	-0.860709	0.13116	0.295707	1
AKAP2	0.472939	1	0.380878	0.0217228	0.136517	1	0.888088	1
AKAP3	0.670598	1	-0.167721	0.49262	0.319046	1	0.59909	1
AKAP4	0.165504	1	0.238319	0.167876	0.68406	1	-0.0618334	1
AKAP5	0.529852	1	0.135576	0.52773	0.365185	1	0.373118	1
AKAP6	0.028185	1	-0.0677838	0.662636	-0.94668	1	0.169814	1
AKAP7	-0.190432	1	0.240812	0.194421	-0.0501918	1	-0.178715	1
AKAP8	-0.287241	1	0.294077	0.0541293	-0.13562	1	0.289477	1
AKAP8L	-0.030946	1	0.157027	0.321446	-0.756541	0.193474	-0.088951	1
AKAP9	0.583446	1	-0.23954	0.471722	0.112046	1	-0.170421	1
AKIP1	0.987571	1	0.0602876	0.701732	0.146379	1	-0.418818	1
AKIRIN1	-0.265482	1	0.222716	0.387262	-0.573587	1	-1.09326	1
AKIRIN2	-0.79922	1	-1.31603	3.22001e-09	-0.93037	0.010944	-2.54796	2.81801e-05
AKNA	0.0660976	1	-0.181831	0.246087	0.0960682	1	-0.402378	1
AKNAD1	0.564393	1	0.404198	0.0162277	0.0112348	1	-0.170394	1
AKR1A1	-0.196309	1	0.149572	0.32477	0.0872051	1	0.214284	1
AKR1B1	-0.0564943	1	0.218091	0.180336	0.356678	1	0.851955	1
AKR1B10	0.111646	1	0.0746207	0.635322	0.377494	1	0.0924592	1
AKR1B15	-0.512716	1	0.182359	0.316098	0.13645	1	1.0783	1
AKR1C1	-0.173707	1	-0.205361	0.197537	-0.194391	1	-0.670263	1
AKR1C2	0.014506	1	0.127169	0.481646	-0.124378	1	-0.0304114	1
AKR1C3	-0.174231	1	-0.310718	0.0546759	0.30053	1	0.0654752	1
AKR1C4	0.38756	1	0.324438	0.0414274	0.357025	1	0.564128	1
AKR1D1	-0.444259	1	-0.178256	0.253559	0.00637594	1	0.609148	1
AKR1E2	0.243462	1	0.168844	0.320335	0.164868	1	-0.64036	1
AKR7A2	-0.352246	1	0.394928	0.0324282	-0.175746	1	0.248877	1
AKR7A3	0.282377	1	0.225518	0.180805	0.0154861	1	0.0659123	1
AKT1	-0.214643	1	-0.437154	0.0221906	-0.627276	1	-0.22351	1
AKT1S1	-0.023274	1	-0.887155	9.39444e-08	0.00262977	1	0.613253	1
AKT2	-0.880088	1	-0.413895	0.00694626	-0.123635	1	0.269072	1
AKT3	0.791471	1	0.28641	0.140578	0.135457	1	0.974613	1
AKTIP	0.0126404	1	-0.035543	0.910908	0.0665821	1	-0.445922	1
ALAD	-0.102781	1	1.0218	4.53017e-10	0.25341	1	-0.609947	1
ALAS1	0.421483	1	1.41774	4.76939e-12	0.451783	1	-0.0599906	1
ALAS2	0.457898	1	0.376419	0.255814	0.572439	1	0.377337	1
ALB	-0.0415085	1	0.313947	0.0884956	0.372869	1	-0.637144	1
ALCAM	0.557014	1	0.175944	0.246577	0.238825	1	0.29096	1
ALDH16A1	-0.59203	1	0.0338482	0.851527	-0.537169	1	0.346038	1
ALDH18A1	0.52378	1	-2.81428	1.04923e-36	0.107563	1	-0.557584	1
ALDH1A1	0.697665	1	0.718416	3.17565e-06	0.631167	1	0.503209	1
ALDH1A2	0.77582	1	-0.0793309	0.605126	0.336171	1	0.240465	1
ALDH1A3	0.311431	1	-0.160869	0.354896	0.190871	1	0.90639	1
ALDH1B1	-0.732041	1	0.0325363	0.84481	-0.112206	1	0.241505	1
ALDH1L1	0.242481	1	0.0687369	0.674182	0.0578014	1	-0.519923	1
ALDH1L2	0.166391	1	0.294802	0.203861	0.169667	1	-0.269368	1
ALDH2	0.0133892	1	0.0152615	0.926989	0.30675	1	-0.0163209	1
ALDH3A1	-0.0388088	1	0.232883	0.167339	0.033691	1	-0.40441	1
ALDH3A2	0.533117	1	0.38073	0.14546	0.427458	1	0.394409	1
ALDH3B1	0.0626171	1	0.187854	0.230349	0.0194841	1	-0.403761	1
ALDH3B2	-0.764598	1	0.0224377	0.937414	-0.490656	1	-0.511654	1
ALDH4A1	0.352542	1	0.0522305	0.750658	-0.439643	1	-0.376576	1
ALDH5A1	0.845909	1	0.171067	0.529365	0.495421	1	1.17674	1
ALDH6A1	0.37486	1	-0.170185	0.535988	0.10586	1	-0.337251	1
ALDH7A1	-0.320933	1	0.657267	0.0425699	0.0596612	1	0.458398	1
ALDH8A1	-0.234412	1	0.118754	0.443029	0.0546014	1	0.338751	1
ALDH9A1	0.149313	1	0.0373905	0.821316	0.273998	1	0.16724	1
ALDOA	-3.02671	9.00337e-16	-4.38157	2.20842e-129	-3.66662	4.99533e-96	-1.41438	1
ALDOB	0.193424	1	-0.00908101	0.973005	0.148316	1	0.0363884	1
ALDOC	-0.242556	1	-0.416569	0.0153139	0.0919437	1	-0.513166	1
ALG1	-3.16532	4.58637e-46	-1.70099	2.47921e-06	-2.70429	3.87826e-17	-0.781367	1
ALG10	-0.136948	1	-0.046301	0.833222	0.192072	1	-0.569866	1
ALG10B	-0.779199	1	-0.577813	0.0065089	-1.36721	1.0144e-10	-0.963873	1
ALG11	-1.99179	1	-2.71901	8.96307e-31	-1.46118	0.000377494	0.423614	1
ALG12	-1.5716	0.0227837	-3.44468	0.00533088	0.409486	1	-0.829329	1
ALG13	-4.16984	6.7794e-64	-3.83137	9.68575e-62	-2.02598	1	-2.2189	0.0401231
ALG14	-0.692535	1	-0.660844	0.000345138	-0.720368	1	-0.199638	1
ALG1L	-0.51138	1	-0.549339	0.0965828	-0.753165	0.0940915	0.419657	1
ALG1L2	-1.83072	0.000212037	-0.496946	0.0383726	-0.831174	1	-0.467121	1
ALG2	-3.69229	6.39188e-09	-3.14867	9.10201e-17	-3.63857	2.88148e-07	-2.96525	1.35729e-15
ALG3	-2.11036	0.00776004	-4.42985	1.57643e-120	0.491248	1	-0.0756137	1
ALG5	-0.148211	1	-0.888177	0.0103137	-1.26149	0.022487	-0.0568932	1
ALG6	-0.715566	1	-2.66669	4.21677e-19	-0.978622	0.279845	-0.944112	1
ALG8	-0.213219	1	-2.0351	5.12227e-12	-0.891637	1	-0.0626345	1
ALG9	-1.42055	3.4814e-07	-2.59973	1.93299e-22	0.0894087	1	-0.79768	1
ALK	0.00781395	1	-0.0483313	0.759879	-0.201211	1	0.911237	1
ALKBH1	0.215086	1	0.197562	0.531078	0.0236458	1	1.58137	0.0063782
ALKBH2	-0.0213609	1	0.412238	0.0490073	0.191985	1	0.137724	1
ALKBH3	0.225154	1	-0.164793	0.363904	0.114351	1	1.21456	1
ALKBH4	0.257488	1	0.0723239	0.644223	0.383147	1	0.551262	1
ALKBH5	0.268559	1	-1.14427	3.13906e-09	-0.69492	1	-0.448647	1
ALKBH6	0.0075568	1	-0.136158	0.375325	-0.197933	1	0.513229	1
ALKBH7	0.0788682	1	0.282806	0.0708677	0.0852281	1	-0.0848413	1
ALKBH8	-0.572476	1	-1.01115	1.14348e-09	-0.973842	0.00947034	-0.121696	1
ALLC	-0.197759	1	0.122387	0.552763	0.0757363	1	0.789965	1
ALMS1	0.295094	1	0.0657695	0.783201	-0.0500481	1	0.189919	1
ALOX12	0.176126	1	-0.0573418	0.802139	0.043552	1	1.5158	1
ALOX12B	0.156814	1	-0.0698875	0.66377	0.0298967	1	0.271358	1
ALOX15	0.0260146	1	0.104169	0.620204	-0.0604197	1	0.95366	1
ALOX15B	0.0587827	1	-0.185939	0.364721	0.428209	1	0.289232	1
ALOX5	0.264028	1	0.409261	0.00911362	0.384999	1	-0.22153	1
ALOX5AP	0.150258	1	0.11666	0.450745	0.551678	1	0.287839	1
ALOXE3	0.08515	1	0.159134	0.375796	0.431093	1	0.177309	1
ALPI	-0.460892	1	0.0109713	0.948694	0.16816	1	0.886753	1
ALPK1	0.627437	1	0.277139	0.0777886	0.612869	1	0.175114	1
ALPK2	0.254043	1	0.194686	0.222764	0.229557	1	0.191693	1
ALPK3	-0.0322856	1	-0.0672202	0.663311	-0.259969	1	0.297012	1
ALPL	-0.459294	1	0.218862	0.340993	-0.0648162	1	0.0750161	1
ALPP	0.542992	1	0.333737	0.11438	0.376661	1	0.357797	1
ALPPL2	0.357202	1	0.514432	0.00182479	0.547668	1	0.324328	1
ALS2	0.239909	1	0.44071	0.120563	0.164317	1	0.0839331	1
ALS2CL	0.0873614	1	0.24111	0.164952	-0.20885	1	-0.21771	1
ALS2CR11	0.142766	1	0.252719	0.298921	0.279517	1	-0.0278893	1
ALS2CR12	-0.16405	1	0.627902	0.000274132	0.0301309	1	0.769489	1
ALX1	-0.183364	1	0.185558	0.499694	0.159942	1	0.0732582	1
ALX3	0.292681	1	-0.290322	0.179748	0.252674	1	-0.178519	1
ALX4	-0.315061	1	-0.0607274	0.721244	-0.275312	1	-0.0947172	1
ALYREF	-2.71998	0.00112178	-1.66271	2.56735e-07	-2.99491	1.08823e-15	-2.07173	9.45402e-09
AMACR	0.83762	1	0.2667	0.0910618	0.0364237	1	-0.510602	1
AMBN	0.121421	1	0.398015	0.013191	0.238652	1	0.539105	1
AMBP	0.159449	1	-0.0594105	0.74176	0.474457	1	-0.14394	1
AMBRA1	-0.39311	1	-0.356965	0.0463331	0.12463	1	1.11439	1
AMD1	-0.59029	1	-1.61331	1.62872e-10	-1.63461	6.63813e-10	-0.136215	1
AMDHD1	0.326788	1	-0.0185224	0.933502	-0.155315	1	0.670756	1
AMDHD2	-0.293431	1	-0.241263	0.30832	-0.247301	1	-0.467901	1
AMELX	0.117493	1	0.228897	0.176663	0.304898	1	0.420869	1
AMELY	1.28421	0.164932	0.153293	0.32215	0.593866	1	1.01259	1
AMER1	0.936509	1	0.578445	0.0141765	0.0697184	1	-0.0334658	1
AMER2	0.356389	1	0.229333	0.293228	0.0249079	1	0.313893	1
AMER3	-0.100225	1	0.111579	0.470808	-0.219099	1	-0.14683	1
AMFR	0.0900863	1	-0.0211019	0.890819	-0.179491	1	0.710269	1
AMH	0.0334394	1	0.279044	0.0699402	0.456328	1	0.551616	1
AMHR2	0.157487	1	0.407698	0.00939581	0.379701	1	0.585997	1
AMICA1	-0.319164	1	-0.1014	0.695429	-0.277634	1	-0.282943	1
AMIGO1	0.102216	1	-0.107715	0.649923	-0.0503662	1	-0.630922	1
AMIGO2	0.160571	1	0.0620033	0.68666	0.0215955	1	0.271246	1
AMIGO3	0.0883999	1	-0.314195	0.060475	0.011065	1	0.0250094	1
AMMECR1	-0.043606	1	0.621614	0.010128	0.133009	1	-0.135141	1
AMMECR1L	0.110807	1	-0.0516359	0.847387	-0.0859479	1	0.132173	1
AMN	0.0616688	1	-0.00547371	0.972817	0.113542	1	0.150119	1
AMN1	0.217429	1	0.185661	0.43175	0.300963	1	0.0829623	1
AMOT	-0.022037	1	-0.00715734	0.976018	0.137163	1	-0.273611	1
AMOTL1	-0.702516	1	0.0741566	0.823179	-0.123315	1	-0.433177	1
AMOTL2	0.305273	1	0.154613	0.483958	-0.719237	1	-0.268004	1
AMPD1	-0.150617	1	0.00842144	0.981235	0.113044	1	-1.83373	1
AMPD2	0.266727	1	0.32853	0.156251	0.0721883	1	0.0885909	1
AMPD3	0.400152	1	-0.0638174	0.755757	0.206757	1	0.100619	1
AMPH	0.772365	1	-0.121941	0.576513	0.384592	1	0.590981	1
AMT	0.37089	1	0.0937016	0.571061	-0.173018	1	0.410627	1
AMTN	0.395986	1	-0.0604464	0.750041	0.087617	1	0.126267	1
AMY1A	-1.17853	0.00133396	-0.513663	0.00275617	-0.232146	1	-0.442953	1
AMY1B	-0.63667	1	-0.21347	0.368065	-0.195794	1	-0.428068	1
AMY1C	-0.523485	1	0.0195225	0.950943	-0.439663	1	-1.32717	0.253927
AMY2A	-0.398189	1	-0.0913817	0.731438	0.460352	1	-1.02597	1
AMY2B	-0.0768038	1	-0.00663782	0.965643	-0.187816	1	0.540294	1
AMZ1	-0.110491	1	-0.322261	0.163956	-0.476295	1	-0.88674	1
AMZ2	-0.449066	1	-0.139032	0.373358	0.0946486	1	0.708949	1
ANAPC1	-2.15376	0.00200277	-1.34321	3.73218e-05	-2.00192	0.0082688	-1.58682	0.740897
ANAPC10	-0.5781	1	-1.12889	2.62137e-07	-0.466292	1	0.021893	1
ANAPC11	-3.05482	1.3951e-06	-3.26879	5.44397e-37	-4.04792	8.51271e-60	-0.180185	1
ANAPC13	-2.90019	1.05788e-13	-1.30732	6.01511e-14	-1.22218	2.97878e-09	-1.0154	1
ANAPC15	-0.0575617	1	-0.543622	0.00053884	-0.685389	1	0.177671	1
ANAPC16	-0.0932699	1	-0.109146	0.544256	-0.0541831	1	0.782481	1
ANAPC2	-0.477254	1	-1.35119	1.96918e-05	-1.02085	0.000623737	0.232363	1
ANAPC4	-0.533546	1	-1.3686	3.69822e-14	-1.48354	1.4824e-08	-0.733552	1
ANAPC5	-2.54098	5.90244e-07	-2.2398	6.06305e-24	-1.19445	1.58746e-05	-1.57987	0.00723401
ANAPC7	0.732074	1	0.157818	0.46427	0.353495	1	0.907812	1
ANG	-0.104226	1	-0.227513	0.148587	-0.00929381	1	0.444266	1
ANGEL1	0.0146109	1	0.352678	0.0374145	-0.0873282	1	0.271187	1
ANGEL2	0.0611366	1	-0.121765	0.525151	0.171244	1	-0.244998	1
ANGPT1	0.634185	1	0.190409	0.300471	0.0409171	1	0.119851	1
ANGPT2	0.397769	1	0.311621	0.14012	0.292302	1	0.866541	1
ANGPT4	-0.0107853	1	0.0330154	0.838606	-0.300287	1	-0.224288	1
ANGPTL1	0.28077	1	0.166224	0.399183	0.203646	1	0.425543	1
ANGPTL2	0.265245	1	0.109584	0.688277	0.303526	1	-0.382316	1
ANGPTL3	0.0761397	1	0.355612	0.0324907	0.30394	1	0.416983	1
ANGPTL4	-0.761631	1	0.165008	0.461665	-0.323591	1	0.43283	1
ANGPTL5	0.363337	1	0.159084	0.340525	0.0597895	1	-0.0905258	1
ANGPTL6	-0.511192	1	-0.0470094	0.829409	-0.592858	1	-0.899096	1
ANGPTL7	0.29966	1	0.456679	0.00734592	0.0493295	1	0.159883	1
ANHX	-0.367242	1	-1.05501	1.36684e-10	-0.706612	1	-0.78984	1
ANK1	0.454151	1	0.0760331	0.789357	-0.34649	1	0.366927	1
ANK2	-0.322283	1	0.304171	0.16514	0.326522	1	-0.161395	1
ANK3	-0.0267886	1	0.290771	0.076536	-0.173034	1	0.269409	1
ANKAR	0.246204	1	0.320147	0.0404401	0.617683	1	0.447933	1
ANKDD1A	0.401839	1	-0.395445	0.0931656	0.00628365	1	-0.152493	1
ANKDD1B	0.757715	1	0.151557	0.371214	0.175258	1	0.411542	1
ANKEF1	0.108069	1	-0.13035	0.564436	-0.098821	1	-0.36875	1
ANKFN1	-0.284075	1	0.318104	0.0509952	0.105303	1	-0.281039	1
ANKFY1	0.443747	1	-1.88018	1.45397e-10	-0.642391	1	-0.115773	1
ANKH	0.459475	1	-1.61397	1.2537e-15	-0.0232364	1	0.702887	1
ANKHD1	0.00546511	1	0.794978	0.000923684	-0.516534	1	-0.691005	1
ANKHD1-EIF4EBP3	0.0678971	1	1.10648	2.49256e-13	-0.33956	1	0.317091	1
ANKIB1	-0.0992547	1	0.365454	0.0862272	0.483584	1	-0.014562	1
ANKK1	-0.342446	1	0.000222785	0.999192	-0.370008	1	0.257667	1
ANKLE1	-0.272771	1	-0.210905	0.174997	-0.188431	1	-0.0957314	1
ANKLE2	-1.91844	3.19826e-15	-1.94981	3.96643e-15	-1.88314	7.30058e-18	-0.678143	1
ANKMY1	-0.0354772	1	0.17864	0.24297	-0.110892	1	0.398826	1
ANKMY2	0.721809	1	0.0907596	0.579312	0.563212	1	0.00767501	1
ANKRA2	-0.352	1	0.310183	0.352795	0.323787	1	-0.786065	1
ANKRD1	-0.271243	1	-0.0457797	0.834434	0.301179	1	-0.369046	1
ANKRD10	0.17663	1	0.575987	0.0027784	0.0547638	1	1.0731	1
ANKRD11	-0.361632	1	-1.46345	1.0602e-19	-0.529981	1	-1.13075	1
ANKRD12	0.0226292	1	0.229649	0.256617	-0.0946045	1	0.244971	1
ANKRD13A	0.113941	1	0.122758	0.500402	0.256343	1	0.55826	1
ANKRD13B	-0.509366	1	-0.700289	2.63451e-05	-0.226349	1	0.399993	1
ANKRD13C	0.0375327	1	0.264113	0.0835779	0.240589	1	1.15556	1
ANKRD13D	-0.182884	1	-0.182023	0.499733	-0.346894	1	-0.345867	1
ANKRD16	0.0160094	1	0.30978	0.0441731	-0.206928	1	-0.308712	1
ANKRD17	0.273021	1	0.181207	0.459356	-0.693367	0.350834	-0.56015	1
ANKRD18A	-0.0393439	1	0.0708852	0.646791	-0.108299	1	-0.0482066	1
ANKRD18B	-1.13118	1	-0.159774	0.446469	-0.090741	1	0.0805768	1
ANKRD2	0.0757788	1	0.00315511	0.987105	-0.110691	1	0.095281	1
ANKRD20A1	-1.73916	1.32432e-12	-1.06455	6.59535e-05	-1.05678	1	-0.139551	1
ANKRD20A2	-0.457927	1	-0.550694	0.000342376	-0.188442	1	-0.206862	1
ANKRD20A3	-1.0459	1	-1.08496	5.42341e-06	-1.23605	4.84149e-05	-0.421701	1
ANKRD20A4	-0.590854	1	-0.739819	0.00281639	-0.276326	1	-0.277531	1
ANKRD22	-0.153267	1	0.354739	0.272606	-0.299146	1	0.864002	1
ANKRD23	-0.0956557	1	0.0917087	0.552297	-0.0191741	1	-0.421681	1
ANKRD24	-0.684327	1	-0.193332	0.336656	-0.365779	1	0.0644659	1
ANKRD26	0.25939	1	0.29491	0.0816896	0.120401	1	0.234124	1
ANKRD27	0.248585	1	-0.165654	0.444211	0.0552261	1	0.277708	1
ANKRD28	0.0341641	1	0.250947	0.518879	0.612286	1	-1.21108	0.458595
ANKRD30A	0.221442	1	0.126561	0.561179	-0.0904848	1	1.90184	1
ANKRD30B	-0.165169	1	-0.0222037	0.888764	0.211987	1	0.152404	1
ANKRD31	0.896266	1	0.46556	0.206866	-0.22654	1	0.0990434	1
ANKRD32	0.182878	1	-0.0242185	0.929146	-0.164827	1	-0.299764	1
ANKRD33	-0.273857	1	0.0854526	0.753416	0.0138564	1	-0.442921	1
ANKRD33B	0.0725793	1	0.793284	1.12357e-06	0.114105	1	0.0249015	1
ANKRD34A	-0.139492	1	-0.125693	0.610978	-0.229064	1	0.741231	1
ANKRD34B	0.566359	1	-0.166452	0.367426	-0.39185	1	-0.133154	1
ANKRD34C	-0.278126	1	0.182469	0.321927	0.109465	1	-0.0113003	1
ANKRD35	-0.118944	1	-0.360439	0.0537359	0.275206	1	1.07182	1
ANKRD36	-0.13762	1	-0.868723	1.42084e-05	-1.1071	4.42079e-06	-1.09011	1
ANKRD36B	0.338899	1	0.361107	0.0226586	0.450465	1	0.236774	1
ANKRD37	0.421231	1	-0.0748594	0.632522	0.134399	1	0.215158	1
ANKRD39	0.617829	1	0.0692351	0.724183	0.301432	1	-0.541032	1
ANKRD40	-0.108657	1	-0.314884	0.13243	0.139237	1	-0.396898	1
ANKRD42	0.60853	1	0.291806	0.0555876	0.506838	1	0.432483	1
ANKRD44	0.0298387	1	0.228683	0.420926	0.110982	1	-0.132056	1
ANKRD45	0.218571	1	0.170898	0.268801	0.184095	1	0.809319	1
ANKRD46	-1.44835	0.000195475	0.035236	0.869521	0.220141	1	-0.709247	1
ANKRD49	-1.67075	4.64222e-08	-3.88978	1.17106e-15	-2.99577	2.0009e-52	-0.851915	1
ANKRD50	0.419716	1	0.445949	0.00487174	0.533622	1	0.0211309	1
ANKRD52	-0.245421	1	-1.22348	4.09102e-10	-0.398195	1	-0.66644	1
ANKRD53	-0.282846	1	-0.0211657	0.932125	-0.212831	1	-0.785185	1
ANKRD54	0.129375	1	-1.28958	1.67378e-15	-0.0983132	1	-0.242706	1
ANKRD55	-0.218492	1	-0.185987	0.574209	0.295163	1	-0.335934	1
ANKRD6	0.0543979	1	-0.0370125	0.851752	0.0572735	1	0.82264	1
ANKRD60	0.693827	1	0.0712892	0.784074	-0.0927432	1	-1.35768	0.250397
ANKRD61	0.105676	1	0.093506	0.70101	0.230472	1	0.21333	1
ANKRD62	0.370422	1	0.282913	0.0692707	-0.105753	1	0.358032	1
ANKRD63	0.572653	1	0.125014	0.420782	0.24614	1	1.13432	1
ANKRD65	-0.430753	1	0.278254	0.194192	0.194112	1	0.381259	1
ANKRD66	0.0600434	1	0.240616	0.150021	0.0184464	1	0.555283	1
ANKRD7	0.55286	1	0.215854	0.297227	-0.0625576	1	0.59387	1
ANKRD9	0.705773	1	-0.273697	0.224748	0.378817	1	0.765681	1
ANKS1A	-0.232249	1	-0.166959	0.525713	-0.212044	1	-0.424937	1
ANKS1B	0.218675	1	0.121354	0.481742	0.305418	1	0.0910972	1
ANKS3	-0.186737	1	-0.433623	0.0916071	0.0857093	1	-0.595196	1
ANKS4B	-0.374188	1	0.103935	0.501977	-0.644255	1	0.165	1
ANKS6	-0.52091	1	-0.162957	0.293417	0.0362685	1	0.981148	1
ANKUB1	0.378313	1	0.285334	0.14818	0.17085	1	-0.637753	1
ANKZF1	0.55679	1	0.468468	0.0136783	0.126771	1	-0.0279567	1
ANLN	0.238661	1	-0.719371	1.65356e-05	-0.241745	1	-0.142524	1
ANO1	-0.402748	1	0.152691	0.334824	-0.535124	1	0.510478	1
ANO10	0.294589	1	-0.0976186	0.577195	0.174688	1	0.231664	1
ANO2	0.296226	1	0.0750846	0.68701	-0.365292	1	0.161574	1
ANO3	-0.315533	1	0.207912	0.232185	-0.0738689	1	0.0174346	1
ANO4	0.30238	1	0.467007	0.0532411	0.112668	1	0.191862	1
ANO5	0.650809	1	0.359097	0.0232318	0.383622	1	0.963353	1
ANO6	0.0707554	1	0.306839	0.248269	0.153726	1	-0.187234	1
ANO7	0.321379	1	0.0713715	0.664755	0.165477	1	0.359033	1
ANO8	-0.408409	1	-0.0947798	0.763519	-0.333479	1	-0.174685	1
ANO9	0.0965856	1	-0.101444	0.545796	-0.0719608	1	-0.262701	1
ANOS1	0.340315	1	0.0732859	0.640257	0.0961753	1	0.429007	1
ANP32A	0.575773	1	0.0711676	0.718206	0.345772	1	0.531745	1
ANP32B	0.243045	1	-0.39388	0.017704	0.732967	1	-1.09194	1
ANP32C	0.716844	1	-0.01836	0.938234	-0.102473	1	0.641426	1
ANP32D	-0.360152	1	-0.280977	0.227847	0.599383	1	-0.576818	1
ANP32E	-1.088	0.0063262	-0.831696	1.1795e-05	0.0904283	1	-0.76766	1
ANPEP	0.361509	1	-0.102948	0.517162	0.201929	1	0.7174	1
ANTXR1	0.0263919	1	0.0854739	0.756183	0.568148	1	0.188012	1
ANTXR2	0.0681724	1	0.179455	0.276663	0.393748	1	0.0251183	1
ANTXRL	-0.23168	1	0.37954	0.354818	0.10078	1	-1.02462	1
ANXA1	-0.678354	1	0.163863	0.544991	0.184971	1	1.05656	1
ANXA10	0.592386	1	0.474581	0.0160203	0.429757	1	0.768933	1
ANXA11	0.662047	1	0.288425	0.0716685	0.201658	1	-0.0521416	1
ANXA13	0.103471	1	0.528556	0.00533738	0.438022	1	-0.0745571	1
ANXA2	0.280516	1	-0.24343	0.115262	0.207593	1	0.0945455	1
ANXA2R	-0.123299	1	0.0894944	0.585579	-0.0618847	1	0.245991	1
ANXA3	0.856941	1	0.171845	0.542099	0.60008	1	0.204293	1
ANXA4	-0.29391	1	0.101605	0.558884	0.207133	1	0.0748537	1
ANXA5	0.319253	1	0.200289	0.311526	0.538007	1	-0.233077	1
ANXA6	0.34524	1	0.190742	0.222094	0.0487026	1	0.0651225	1
ANXA7	-0.291243	1	0.140847	0.437364	-0.204291	1	-0.995985	1
ANXA8	0.358187	1	0.142373	0.358001	0.00434638	1	0.0408562	1
ANXA8L1	-0.543739	1	-0.422941	0.00777115	-0.571763	1	-0.475848	1
ANXA9	0.417627	1	-0.482051	0.0128862	0.083501	1	-1.03167	1
AOAH	0.193354	1	-0.0278588	0.859573	-0.0345362	1	0.197074	1
AOC1	-0.663896	1	0.197349	0.269655	-0.370855	1	0.149257	1
AOC2	-0.182132	1	0.0430735	0.786529	-0.0818359	1	-0.158902	1
AOC3	-0.00969513	1	0.0272976	0.92399	0.286052	1	-0.295121	1
AOX1	-0.337214	1	0.0688448	0.79796	-0.631049	1	0.237216	1
AP1AR	-0.205744	1	0.20475	0.265404	0.325591	1	0.842382	1
AP1B1	-0.165811	1	-1.67177	3.66994e-07	0.295007	1	-0.262423	1
AP1G1	-0.188503	1	-1.98638	3.83696e-36	0.0538868	1	-0.533209	1
AP1G2	-0.534642	1	-0.0201942	0.89951	-0.636402	1	-0.319833	1
AP1M1	-0.204839	1	-2.51944	8.07522e-18	-0.577756	1	-0.316597	1
AP1M2	0.245144	1	0.2446	0.149926	0.22051	1	-0.017885	1
AP1S1	0.620006	1	-0.14388	0.548194	0.0986736	1	0.590249	1
AP1S2	0.80476	1	-0.368731	0.0325902	0.0720861	1	-1.31826	1
AP1S3	0.2187	1	0.474434	0.00526901	0.072574	1	0.0994211	1
AP2A1	-1.08865	1	-1.33176	1.02175e-09	-0.458555	1	-0.668196	1
AP2A2	-0.224235	1	-0.374353	0.195719	0.110196	1	0.973787	1
AP2B1	-0.443531	1	-1.81068	1.05102e-26	-0.497061	1	-0.244803	1
AP2M1	-3.47743	0.000151018	-2.92189	2.34213e-57	-1.90038	1.41555e-11	-1.06589	1
AP2S1	-3.29789	8.72456e-26	-3.38212	7.59805e-16	-3.51185	3.31457e-39	-1.54831	0.000680551
AP3B1	0.164759	1	-1.00085	2.06184e-10	-0.249458	1	0.270544	1
AP3B2	0.189644	1	0.248995	0.384147	0.064644	1	-0.139479	1
AP3D1	-0.254402	1	-1.94765	7.05614e-13	-0.582283	1	0.158496	1
AP3M1	-0.470401	1	0.813982	1.16973e-05	-0.401398	1	-0.55452	1
AP3M2	-0.056933	1	0.313476	0.215555	-0.136103	1	-0.0271792	1
AP3S1	-0.337758	1	-0.0810439	0.749334	-0.0417557	1	0.407997	1
AP3S2	0.25737	1	0.000749494	0.996889	-0.309053	1	-0.625163	1
AP4B1	-0.052667	1	-0.0145824	0.928121	-0.00663372	1	-0.76493	1
AP4E1	0.0524959	1	0.159685	0.333781	0.278786	1	-0.811595	1
AP4M1	-0.140246	1	-0.877232	3.16501e-05	-0.131898	1	0.42762	1
AP4S1	0.428093	1	0.662136	3.09215e-05	-0.199867	1	0.215806	1
AP5B1	-0.161447	1	-2.87295	1.20241e-22	-1.49687	1	-0.375981	1
AP5M1	0.242037	1	-0.856918	4.57395e-05	-0.00781847	1	-0.00941898	1
AP5S1	0.385766	1	-1.41104	9.42839e-19	-0.599215	1	0.390432	1
AP5Z1	-0.0785209	1	-2.11671	8.11631e-30	-1.69689	2.26733e-16	-0.0936393	1
APAF1	0.245012	1	0.361439	0.0739397	0.320764	1	0.389294	1
APBA1	0.443468	1	0.463116	0.0037294	0.389863	1	0.202819	1
APBA2	0.0238018	1	0.225178	0.206533	-0.0783476	1	-0.250937	1
APBA3	0.561906	1	0.23477	0.131219	0.111977	1	0.586105	1
APBB1	-0.0560218	1	0.149052	0.613873	-0.0740271	1	0.0510792	1
APBB1IP	0.381637	1	-0.0100476	0.965841	0.178193	1	-0.0692206	1
APBB2	0.230242	1	-0.480382	0.0617102	0.0931224	1	0.405468	1
APBB3	0.286757	1	0.0109909	0.942433	0.11058	1	-0.2814	1
APC	-0.315753	1	-0.517652	0.0268695	0.352393	1	1.12106	1
APC2	0.357623	1	-0.000602437	0.997111	0.0193132	1	0.181339	1
APCDD1	0.429135	1	0.190437	0.25455	0.360685	1	0.930566	1
APCDD1L	0.47089	1	0.0824938	0.646314	0.0275206	1	-0.298689	1
APCS	0.457155	1	0.517585	0.0400462	-0.092348	1	0.026426	1
APEH	0.114849	1	0.151918	0.320507	-0.129605	1	0.658765	1
APELA	0.601747	1	0.0598617	0.699295	0.577249	1	0.162063	1
APEX1	-0.648124	1	-0.0303058	0.900066	-0.562958	1	-0.595502	1
APEX2	-0.352158	1	0.273088	0.0839928	-0.0536281	1	0.236799	1
APH1A	0.245949	1	-0.232842	0.228827	-0.451697	1	-0.0125664	1
APH1B	0.221087	1	-0.12668	0.496552	0.330933	1	-0.356047	1
API5	-1.01691	0.0375533	-1.77535	3.21498e-17	0.028231	1	-1.35866	0.0189665
APIP	0.216933	1	0.740681	0.000251889	0.384699	1	-0.0934063	1
APITD1	-1.53406	8.95162e-08	-0.322745	0.276834	-0.569767	1	-0.763147	1
APITD1-CORT	-1.0551	0.00332297	-0.125557	0.550958	-0.166755	1	-0.336554	1
APLF	-0.481551	1	0.324015	0.277792	-0.947886	1	-0.621049	1
APLN	0.175619	1	0.00325108	0.985936	0.192722	1	0.493602	1
APLNR	0.134414	1	-0.0550551	0.754204	0.265216	1	-0.274828	1
APLP1	0.155874	1	0.118011	0.629013	-0.00300807	1	0.0823352	1
APLP2	0.45373	1	0.1938	0.268672	-0.181993	1	0.32608	1
APMAP	0.430067	1	-0.0465925	0.786552	0.0398287	1	-0.159379	1
APOA1	-0.169125	1	-0.134936	0.629992	0.0504203	1	1.40735	0.226277
APOA1BP	0.134157	1	0.0456896	0.792872	0.32071	1	-0.0823631	1
APOA2	0.15267	1	-0.129855	0.395236	0.42183	1	0.171783	1
APOA4	-0.696666	1	-0.164105	0.37009	-0.448604	1	-0.202627	1
APOA5	-0.108672	1	0.290536	0.0898676	-0.0658484	1	-0.219147	1
APOB	0.232836	1	0.0619262	0.691951	0.358235	1	0.169937	1
APOBEC1	-0.391696	1	0.00562833	0.978344	-0.276897	1	0.488334	1
APOBEC2	-0.177185	1	0.343776	0.119752	0.100519	1	0.381538	1
APOBEC3A	-0.0326306	1	0.0639855	0.681072	0.047103	1	-0.148261	1
APOBEC3B	0.567603	1	0.153141	0.344685	0.226147	1	1.05546	1
APOBEC3C	-0.257603	1	0.208326	0.328266	-0.022435	1	-0.0608894	1
APOBEC3D	-0.435089	1	0.301393	0.442957	-0.475761	1	0.488503	1
APOBEC3F	0.394648	1	-0.0144473	0.943442	0.337912	1	0.0868498	1
APOBEC3G	-0.0526093	1	-0.327993	0.188877	-0.239932	1	0.295031	1
APOBEC3H	0.170011	1	0.258078	0.117509	0.402843	1	0.558263	1
APOBEC4	-0.847284	1	-0.0897769	0.693272	0.386397	1	0.803345	1
APOBR	0.195513	1	0.105639	0.585163	-0.100827	1	-0.0284177	1
APOC1	0.273932	1	-0.254187	0.239847	0.0790521	1	-0.214826	1
APOC2	-0.0164173	1	0.250293	0.111193	0.222842	1	-0.0919051	1
APOC3	0.419255	1	0.135233	0.47452	0.0878134	1	0.733898	1
APOC4	0.0382675	1	-0.185708	0.372696	-0.247001	1	-0.242964	1
APOD	0.0932991	1	-0.00797026	0.962971	0.483575	1	-0.233436	1
APOE	-0.141748	1	0.0320989	0.853192	-0.00914638	1	0.156107	1
APOF	0.103551	1	-0.00151441	0.99465	0.241879	1	0.0462301	1
APOH	0.502451	1	0.115129	0.458935	0.373337	1	0.538691	1
APOL1	0.0715177	1	0.0738207	0.665233	0.251543	1	0.275058	1
APOL2	0.452424	1	0.357383	0.0268669	0.61093	1	-0.174382	1
APOL3	0.503758	1	0.291676	0.0684099	0.456314	1	-0.0466375	1
APOL4	0.258524	1	0.272538	0.107349	0.287992	1	0.669121	1
APOL5	-0.0967925	1	0.0597497	0.727522	0.226487	1	0.0160143	1
APOL6	0.54893	1	0.360792	0.0285866	-0.0194029	1	1.21246	1
APOLD1	0.170085	1	0.406456	0.00961533	0.059918	1	-0.131872	1
APOM	-0.12969	1	-0.136941	0.38553	-0.0513407	1	1.3937	1
APOO	0.0821241	1	0.358332	0.270013	0.300406	1	0.390084	1
APOOL	0.470961	1	0.248381	0.123873	0.37721	1	0.244881	1
APOPT1	-0.11777	1	0.143816	0.378446	-0.433518	1	-0.315391	1
APP	0.472052	1	0.134442	0.380835	0.115453	1	0.396576	1
APPBP2	0.38815	1	0.602304	0.000178537	0.816621	0.541928	0.00895589	1
APPL1	-0.00553229	1	-0.00870006	0.954271	-0.0291921	1	0.291077	1
APPL2	0.213834	1	0.192522	0.579692	0.178085	1	0.331293	1
APRT	-0.820093	1	-0.277233	0.243398	-0.395844	1	-0.307498	1
APTX	-0.355842	1	-0.487893	0.0054859	-0.360011	1	0.0777932	1
AQP1	0.490065	1	0.0391382	0.831053	-0.150825	1	0.376337	1
AQP10	0.361778	1	0.548692	0.0220708	-0.0503285	1	-0.145589	1
AQP11	0.25362	1	0.303922	0.0792803	0.385616	1	0.0942569	1
AQP12A	-0.356037	1	0.129309	0.427744	-0.136571	1	-0.431529	1
AQP12B	0.018558	1	0.116732	0.454818	-0.228134	1	0.774419	1
AQP2	-0.379611	1	0.590918	0.00962254	0.28093	1	0.351392	1
AQP3	-0.133391	1	-0.0851834	0.614638	0.443485	1	0.603496	1
AQP4	0.434673	1	0.0744886	0.635336	-0.0906851	1	0.0631517	1
AQP5	-0.112185	1	-0.0425148	0.874783	-0.42072	1	-0.539828	1
AQP6	0.498653	1	0.203774	0.314701	-0.140344	1	-0.41038	1
AQP7	-0.889941	1	-0.788396	2.82327e-05	-0.308802	1	1.14785	1
AQP8	0.0602606	1	0.0643574	0.767165	0.0808479	1	-0.587714	1
AQP9	0.261456	1	0.386511	0.169977	0.156235	1	0.988491	1
AQR	-3.95634	1.27091e-31	-2.60385	1.23107e-35	-1.93316	1	-1.69433	1
AR	0.486723	1	0.0440346	0.773192	0.387357	1	-0.177496	1
ARAF	0.820529	1	0.377331	0.145889	0.193519	1	-0.419903	1
ARAP1	0.123628	1	0.152609	0.334586	-0.304352	1	-0.611166	1
ARAP2	0.143661	1	0.446254	0.0186087	0.20886	1	0.706396	1
ARAP3	0.148785	1	0.423721	0.0121174	0.745321	0.112782	-0.213479	1
ARC	0.510591	1	-0.0778785	0.646784	0.014902	1	0.154773	1
ARCN1	-2.70057	0.209392	-1.46938	2.2399e-06	-1.87356	9.51252e-23	-1.7487	5.56177e-06
AREG	0.297468	1	0.0836024	0.686878	0.192779	1	-0.226069	1
AREL1	0.00425695	1	-0.107982	0.595502	0.0992972	1	-0.0173266	1
ARF1	-0.678485	1	-3.62715	9.85042e-83	-1.64025	2.77083e-05	-0.135947	1
ARF3	0.52089	1	0.320323	0.143442	0.461364	1	0.869186	1
ARF4	0.695428	1	-0.369744	0.0640678	-2.01767	6.31501e-23	0.880071	1
ARF5	0.379764	1	-0.358312	0.125874	-0.454626	1	-0.0417	1
ARF6	-0.799822	1	-1.09161	6.64662e-09	-1.74433	0.000182456	-0.0908073	1
ARFGAP1	0.371342	1	0.0961912	0.703042	-0.544665	1	-0.373485	1
ARFGAP2	0.85206	1	0.233188	0.202003	0.307683	1	-0.143818	1
ARFGAP3	0.602504	1	-0.0912021	0.556872	0.280587	1	0.449781	1
ARFGEF1	0.055502	1	0.57985	0.0719046	0.364383	1	0.205107	1
ARFGEF2	0.338661	1	0.759973	6.65855e-07	-0.286142	1	0.341428	1
ARFGEF3	0.320622	1	0.227475	0.140204	0.316048	1	-0.203025	1
ARFIP1	-0.0187598	1	0.530514	0.0300319	-0.0269579	1	0.260098	1
ARFIP2	0.0946479	1	-0.0464703	0.808801	0.339044	1	-0.317282	1
ARFRP1	-3.16961	0.000226173	-1.6156	4.28893e-09	-1.55762	2.44255e-05	-2.3457	0.0200578
ARG1	0.457517	1	-0.157008	0.51501	0.0634901	1	0.56431	1
ARG2	-0.169603	1	-0.0754944	0.630634	0.278732	1	1.00703	1
ARGFX	0.000988714	1	0.300193	0.145362	-0.278259	1	-0.155234	1
ARGLU1	-1.35507	0.205531	-1.81223	5.23668e-07	-1.41633	5.71068e-12	-0.723011	1
ARHGAP1	-0.136196	1	-0.57727	0.000230857	-2.16641	1.48596e-33	-0.549755	1
ARHGAP10	0.492955	1	0.385991	0.0137109	0.254208	1	0.679929	1
ARHGAP11A	-0.429098	1	0.0684552	0.663147	-0.162391	1	0.670123	1
ARHGAP11B	-0.0418753	1	-0.501369	0.035625	0.241646	1	0.872848	1
ARHGAP12	0.0834075	1	0.495923	0.00235679	-0.0107271	1	-0.373792	1
ARHGAP15	-0.200928	1	0.387191	0.0464129	0.125482	1	0.55408	1
ARHGAP17	-0.465037	1	1.10404	0.00020717	-0.604724	1	0.469274	1
ARHGAP18	0.257478	1	0.29319	0.140338	-0.0739757	1	-0.00961593	1
ARHGAP19	0.269181	1	0.168393	0.51993	0.32519	1	-0.172453	1
ARHGAP20	0.325675	1	0.105622	0.620833	0.176357	1	-0.519583	1
ARHGAP21	-0.216445	1	0.218624	0.269013	0.58784	1	-1.04411	1
ARHGAP22	-0.00978709	1	0.393177	0.0706782	0.0974289	1	0.835761	1
ARHGAP23	0.29722	1	-0.111397	0.477393	-0.153393	1	0.825525	1
ARHGAP24	0.0853295	1	-0.455062	0.00420438	0.00303163	1	0.417276	1
ARHGAP25	0.553542	1	-0.291897	0.0788022	0.145512	1	1.60048	1
ARHGAP26	-0.370177	1	0.113858	0.532201	-0.0580504	1	-0.232619	1
ARHGAP27	-0.297251	1	0.00492232	0.974817	-0.359199	1	0.528342	1
ARHGAP28	0.976852	1	0.155722	0.503159	0.0143073	1	0.710936	1
ARHGAP29	-0.755296	1	0.455147	0.00520023	-0.794374	0.0735895	0.311777	1
ARHGAP30	0.127703	1	-0.487173	0.00981657	-0.248694	1	0.347948	1
ARHGAP31	0.495876	1	0.43389	0.163197	0.0956012	1	0.262873	1
ARHGAP32	-0.162706	1	-0.2015	0.339324	-0.037015	1	0.420523	1
ARHGAP33	-0.736901	1	-0.232052	0.278077	0.295615	1	-0.244292	1
ARHGAP35	0.0969179	1	0.209114	0.328046	0.0543332	1	0.14833	1
ARHGAP36	0.234752	1	-0.0570989	0.747027	0.330532	1	0.919056	1
ARHGAP4	-0.0844694	1	0.0844699	0.717648	0.051397	1	1.01682	1
ARHGAP40	0.298041	1	0.0600609	0.743078	-0.545952	1	1.70354	1
ARHGAP42	-0.34569	1	-0.230899	0.200262	-0.230307	1	0.242466	1
ARHGAP44	0.307454	1	-0.183394	0.49468	-0.197198	1	-0.0567671	1
ARHGAP5	0.335788	1	0.00795639	0.97581	-0.732902	1	0.684986	1
ARHGAP6	0.516371	1	0.13439	0.404266	0.393192	1	0.243905	1
ARHGAP8	0.545982	1	-0.140482	0.398825	0.0013752	1	0.337178	1
ARHGAP9	-0.162349	1	-0.10916	0.510983	0.115572	1	0.266013	1
ARHGDIA	-0.0598205	1	0.0620695	0.72404	-0.366733	1	-0.0395559	1
ARHGDIB	0.361957	1	0.183302	0.418487	0.127729	1	0.204	1
ARHGDIG	0.159313	1	-0.590178	0.00801397	-0.0341462	1	-0.516039	1
ARHGEF1	-0.16233	1	0.178722	0.244915	0.0196438	1	-0.180266	1
ARHGEF10	0.143719	1	0.315589	0.160666	0.262861	1	0.446257	1
ARHGEF10L	0.144556	1	0.0158352	0.926069	-0.00577697	1	0.282916	1
ARHGEF11	-0.204696	1	-0.188002	0.236142	-0.0196771	1	-0.0863432	1
ARHGEF12	0.681187	1	0.0144305	0.944241	0.245983	1	0.649256	1
ARHGEF15	0.282658	1	-0.18144	0.365916	0.120761	1	-0.00930359	1
ARHGEF16	0.104757	1	0.303622	0.0566934	-0.105495	1	-0.00979988	1
ARHGEF17	-0.651697	1	0.113693	0.570818	-0.128665	1	-0.532117	1
ARHGEF18	-0.863877	1	0.222241	0.224893	-0.179495	1	0.271153	1
ARHGEF19	0.164365	1	0.390237	0.160382	-0.0200885	1	0.0501081	1
ARHGEF2	-0.363328	1	-0.404348	0.0104624	0.35804	1	-0.692877	1
ARHGEF25	-0.523445	1	0.132486	0.464508	0.320975	1	0.244286	1
ARHGEF26	0.403693	1	-0.0839356	0.583891	0.255239	1	-0.0766546	1
ARHGEF28	-0.255992	1	0.11759	0.45563	-0.0625078	1	-0.259039	1
ARHGEF3	0.0967475	1	0.258276	0.186879	0.125946	1	0.545884	1
ARHGEF33	0.0515589	1	0.125962	0.746388	-0.224938	1	-0.181081	1
ARHGEF35	-0.629679	1	-0.09627	0.539624	-0.715601	0.217269	-0.95433	1
ARHGEF37	0.654202	1	-0.0803184	0.661185	-0.308864	1	-0.410433	1
ARHGEF38	0.0726395	1	0.17531	0.379539	0.547632	1	0.345356	1
ARHGEF39	-0.721562	1	-0.00660097	0.969631	0.0233266	1	-0.128636	1
ARHGEF4	0.761251	1	0.332274	0.153952	0.221008	1	0.973693	1
ARHGEF40	-0.13774	1	-0.284527	0.114277	-0.657832	1	0.470141	1
ARHGEF5	-1.13641	1	-0.269838	0.0771591	-0.569885	1	-0.187525	1
ARHGEF6	0.699765	1	0.245615	0.408035	0.787152	1	0.441876	1
ARHGEF7	0.326737	1	-0.365359	0.0224463	-0.666553	1	-0.176651	1
ARHGEF9	0.535894	1	0.111089	0.514636	0.403222	1	0.358317	1
ARID1A	-0.818	1	-1.58041	2.50832e-05	0.13781	1	-0.199729	1
ARID1B	0.389483	1	-0.719779	9.03142e-06	-0.21159	1	-0.267875	1
ARID2	0.0773515	1	-1.98418	5.90083e-28	2.21355	2.85086e-25	-1.54928	0.697425
ARID3A	-0.546242	1	-0.383589	0.20602	-1.83904	5.15613e-19	0.113521	1
ARID3B	-0.380956	1	-0.474213	0.00583921	-0.5779	1	-0.178765	1
ARID3C	-0.019358	1	0.470291	0.0145221	0.416185	1	0.221364	1
ARID4A	-0.259078	1	-0.790048	4.42801e-07	0.210498	1	-0.617994	1
ARID4B	-1.55281	1	-0.641612	0.0233585	0.0113902	1	1.12105	1
ARID5A	-0.590764	1	-0.542233	0.0193481	0.00336127	1	-0.650264	1
ARID5B	-0.282219	1	0.111425	0.477663	-0.0155673	1	-0.202894	1
ARIH1	-1.19613	1	-1.19592	1.77932e-11	-1.269	1	-0.924968	1
ARIH2	1.00037	1	0.580296	0.000150144	-0.294127	1	0.0216193	1
ARIH2OS	0.857366	1	0.429573	0.0133916	0.266671	1	0.46396	1
ARL1	-0.778479	1	-0.133671	0.460989	0.208191	1	0.586035	1
ARL10	0.190294	1	0.193319	0.407104	0.0822712	1	-0.302398	1
ARL11	-0.463392	1	0.240041	0.308288	0.112681	1	0.034323	1
ARL13A	0.115128	1	0.222005	0.339023	0.326914	1	0.175986	1
ARL13B	-0.0766967	1	0.282158	0.0671721	-0.0366363	1	0.113054	1
ARL14	1.13281	1	0.198676	0.439207	0.303582	1	0.713733	1
ARL14EP	0.611186	1	-0.362117	0.0446565	0.0735258	1	0.764666	1
ARL14EPL	0.213029	1	0.113322	0.483306	0.359292	1	0.337546	1
ARL15	-0.194516	1	-0.323423	0.0867921	0.325723	1	-0.459115	1
ARL16	-0.42827	1	0.0553599	0.720786	-0.208246	1	0.158654	1
ARL17A	-0.970475	1	-0.173411	0.362107	-1.1231	0.00107346	-0.925198	1
ARL17B	0.206377	1	-0.108797	0.681602	0.0154562	1	0.24943	1
ARL2	-3.23828	3.2021e-08	-3.13082	5.84048e-64	-2.67265	2.0765e-05	-0.186532	1
ARL2BP	0.224937	1	0.166139	0.309246	0.199973	1	0.0104585	1
ARL3	-0.421137	1	0.410706	0.27742	-0.0592731	1	-1.22174	1
ARL4A	-0.689561	1	-0.0490769	0.855292	-0.560078	1	-0.0494655	1
ARL4C	0.277866	1	0.150674	0.386909	0.326718	1	0.271292	1
ARL4D	0.186856	1	-0.0214397	0.914124	0.0624281	1	-0.048836	1
ARL5A	0.369468	1	-0.11667	0.67724	-0.393239	1	-0.642667	1
ARL5B	0.292701	1	-0.143763	0.376791	-0.0381705	1	-0.388756	1
ARL5C	0.0144005	1	0.134969	0.67663	-0.37847	1	0.012127	1
ARL6	0.651795	1	0.421052	0.0100604	0.317505	1	1.22098	1
ARL6IP1	0.155546	1	-0.0276667	0.892543	-0.211672	1	-1.26172	0.165477
ARL6IP4	-0.177936	1	-0.0303962	0.849391	0.0885002	1	-0.0171436	1
ARL6IP5	0.54797	1	0.23186	0.307548	0.0449396	1	-0.046851	1
ARL6IP6	0.00389665	1	0.393765	0.0522336	0.256618	1	-0.0518363	1
ARL8A	-0.505289	1	-0.108578	0.688246	-0.510736	1	-0.953969	1
ARL8B	-0.6306	1	-2.98928	2.54113e-47	-3.42021	5.67855e-15	0.230046	1
ARL9	0.420146	1	0.00604028	0.971546	-0.155483	1	-0.269552	1
ARMC1	0.0530798	1	0.109309	0.486902	0.284328	1	-0.185354	1
ARMC10	-0.316669	1	-0.207242	0.181736	0.570219	1	-0.631753	1
ARMC12	-0.141526	1	-0.287495	0.131006	0.12854	1	0.654442	1
ARMC2	-0.379067	1	0.0891896	0.604	0.205802	1	-0.0296915	1
ARMC3	-0.312665	1	0.353931	0.0514702	0.348833	1	0.565401	1
ARMC4	0.682643	1	0.241034	0.130862	0.515212	1	-0.0568365	1
ARMC5	-0.94128	1	-0.687977	0.00808075	-0.704665	1	-0.556901	1
ARMC6	0.173466	1	-0.276208	0.108203	0.19372	1	0.173065	1
ARMC7	-5.47269	2.40501e-62	-3.74141	6.00501e-106	-4.18509	1.18145e-59	-2.00757	0.178783
ARMC8	0.0579765	1	0.350088	0.216434	-0.0684723	1	-0.463071	1
ARMC9	0.0624917	1	-0.0636078	0.680989	-0.114131	1	0.372413	1
ARMCX1	-0.504779	1	-0.157217	0.376222	0.124431	1	0.258372	1
ARMCX2	0.110322	1	0.415082	0.121732	0.423887	1	-0.0290945	1
ARMCX3	-0.100899	1	-0.0537281	0.828071	0.393035	1	0.651	1
ARMCX4	0.241588	1	0.415802	0.010673	0.237468	1	0.424292	1
ARMCX5	-0.236074	1	0.00773329	0.966737	0.449591	1	-0.170027	1
ARMCX5-GPRASP2	0.117425	1	0.431013	0.0710432	0.215044	1	0.191196	1
ARMCX6	-1.09913	0.0108099	-0.180398	0.300567	-0.107664	1	0.147786	1
ARMS2	0.503155	1	0.449524	0.0215354	0.216779	1	0.0149278	1
ARMT1	0.76569	1	-0.00675925	0.976474	-0.104195	1	0.193214	1
ARNT	0.437983	1	-0.56432	0.00116078	-0.877481	1	-0.46862	1
ARNT2	-0.224706	1	-0.0442723	0.858856	0.00487534	1	-0.0936139	1
ARNTL	0.13653	1	0.0941986	0.670076	0.283521	1	0.419189	1
ARNTL2	0.0985327	1	-0.146411	0.418493	0.693031	1	-0.135216	1
ARPC1A	-0.221794	1	-0.255576	0.238469	0.129762	1	-0.0247669	1
ARPC1B	0.0991122	1	0.0725072	0.667734	-0.0006712	1	-0.426471	1
ARPC2	-1.08303	1	-1.96937	4.23156e-34	-0.664854	1	-0.0455218	1
ARPC3	-1.19851	0.387587	-2.52577	1.22867e-37	-1.44721	1	-1.29395	1
ARPC4	-2.48087	1.18514e-28	-4.23572	3.33079e-64	-3.42649	7.1609e-61	-1.4049	0.458814
ARPC4-TTLL3	0.412026	1	0.0514922	0.878352	0.123317	1	0.111274	1
ARPC5	-0.0997317	1	0.180099	0.245103	0.0731746	1	0.0099359	1
ARPC5L	0.0745611	1	-0.143007	0.531484	0.0392438	1	-0.222581	1
ARPIN	0.230895	1	0.118242	0.524968	0.15515	1	0.460346	1
ARPP19	0.0630877	1	0.105881	0.500038	0.290031	1	0.384174	1
ARPP21	-0.0628455	1	0.109999	0.655271	0.218388	1	0.252284	1
ARR3	0.373508	1	0.0375374	0.849936	0.474549	1	0.141756	1
ARRB1	-0.381638	1	0.327808	0.0633394	-0.0388357	1	0.854555	1
ARRB2	0.521543	1	-0.127848	0.763617	-0.188848	1	0.39859	1
ARRDC1	0.104693	1	-0.242645	0.130294	0.0307604	1	0.241731	1
ARRDC2	-0.0198704	1	-0.29566	0.102001	0.0659528	1	-0.125854	1
ARRDC3	0.691609	1	0.874965	1.71747e-05	0.76682	0.935097	-0.275835	1
ARRDC4	0.475297	1	-0.0163357	0.925991	0.142346	1	0.0742642	1
ARRDC5	-0.324922	1	-0.532292	0.00729041	-0.0513578	1	-0.25692	1
ARSA	0.00702557	1	-0.0642046	0.686494	0.296458	1	0.740405	1
ARSB	-0.68223	1	0.0373038	0.808617	0.177883	1	-0.161992	1
ARSD	0.00492918	1	0.0986919	0.547684	0.238929	1	1.03221	1
ARSE	0.629909	1	-0.20823	0.407919	0.702168	1	0.219591	1
ARSF	0.0479694	1	-0.335492	0.0277953	0.176695	1	0.351027	1
ARSG	-0.0941918	1	0.0384427	0.81039	0.316341	1	0.767227	1
ARSH	1.05218	1	0.324062	0.0345703	0.632117	1	0.679639	1
ARSI	0.0248183	1	0.345828	0.239933	0.290503	1	-0.170058	1
ARSJ	-0.267119	1	0.218973	0.439436	0.388361	1	1.88872	1
ARSK	-0.13215	1	0.200842	0.281191	0.158447	1	0.892507	1
ART1	-0.651886	1	-0.227292	0.168081	-0.0560998	1	-0.435272	1
ART3	0.0136252	1	0.174615	0.326106	-0.0168793	1	0.157454	1
ART4	0.473887	1	0.689443	0.00113666	0.516623	1	0.260644	1
ART5	0.307761	1	0.29678	0.0576893	-0.0337135	1	-0.0423716	1
ARTN	-0.272492	1	-0.209388	0.212636	0.187719	1	0.0643825	1
ARV1	0.436318	1	0.954953	0.00332783	-0.49418	1	0.700161	1
ARVCF	-1.12076	1	-0.0756146	0.686036	0.238208	1	0.0963315	1
ARX	0.316392	1	0.488865	0.0116867	0.30508	1	1.12897	1
AS3MT	0.676765	1	-0.0829825	0.595576	0.362498	1	1.37999	1
ASAH1	0.165663	1	0.505876	0.0020105	0.382622	1	0.451932	1
ASAH2	-0.71454	1	0.159244	0.335475	-0.135776	1	0.77027	1
ASAH2B	0.204251	1	-0.31971	0.0812308	-0.313094	1	-0.999692	1
ASAP1	-0.0242374	1	-0.358191	0.0948495	-0.619626	1	0.282604	1
ASAP2	0.946657	1	-0.005409	0.984303	0.314772	1	-0.0830608	1
ASAP3	0.132274	1	0.26517	0.0909902	-0.403636	1	-0.201973	1
ASB1	-0.00032395	1	0.0307376	0.853284	0.0715138	1	0.547373	1
ASB10	0.106403	1	-0.10619	0.610073	0.0494497	1	0.496148	1
ASB11	0.508367	1	0.109859	0.5175	0.18838	1	0.277246	1
ASB12	0.19214	1	0.0226361	0.896497	0.240054	1	0.106628	1
ASB13	1.22834	1	0.326441	0.077695	0.185195	1	0.325729	1
ASB14	-0.152804	1	0.0365301	0.867962	0.542229	1	-0.00933651	1
ASB15	-0.0637727	1	0.0980379	0.525378	-0.0432625	1	0.0575782	1
ASB16	-0.0717073	1	0.374564	0.101081	-0.0463285	1	0.115604	1
ASB17	-0.0742383	1	0.586547	0.000315012	0.249014	1	0.43489	1
ASB18	0.46016	1	0.0252349	0.88327	0.171801	1	0.485118	1
ASB2	0.235498	1	0.0678978	0.675111	0.140554	1	0.491684	1
ASB3	-0.26071	1	-0.203714	0.369481	0.516494	1	1.88951	0.00378468
ASB4	0.603115	1	0.2776	0.0773608	0.268025	1	0.525267	1
ASB5	0.413086	1	0.325532	0.0324708	0.0563174	1	0.654997	1
ASB6	0.512668	1	0.202389	0.228075	0.367409	1	-0.223526	1
ASB7	0.13761	1	0.571959	0.00810929	0.0820026	1	1.60265	1
ASB8	0.0531598	1	0.448143	0.0109427	0.220209	1	-0.139431	1
ASB9	0.539249	1	0.493048	0.047393	-0.0583804	1	0.958767	1
ASCC1	0.0232368	1	-0.139305	0.506205	0.245557	1	0.135931	1
ASCC2	-0.341015	1	0.328199	0.0429887	-0.179633	1	-1.01158	1
ASCC3	-1.67334	0.00874252	-1.64297	1.29403e-13	-1.2063	5.99256e-09	-0.362112	1
ASCL1	-0.32049	1	0.0282656	0.87523	0.144513	1	0.888015	1
ASCL2	0.329012	1	0.37848	0.213186	0.445547	1	0.718772	1
ASCL3	-0.365764	1	-0.126953	0.472326	0.0986448	1	0.0154433	1
ASCL4	0.475457	1	0.192449	0.299532	-0.148415	1	-0.231311	1
ASCL5	-0.0169616	1	0.287905	0.102893	0.0165301	1	0.286167	1
ASF1A	-0.70518	1	-1.50215	3.63924e-05	-3.10962	1.45189e-22	-0.278597	1
ASF1B	-0.554529	1	-0.541288	0.000724038	0.196221	1	-0.212656	1
ASGR1	0.0380727	1	0.0532688	0.734141	0.218175	1	0.494039	1
ASGR2	0.158381	1	-0.316902	0.182587	-0.298964	1	0.0312715	1
ASH1L	-0.205963	1	-0.0830515	0.604573	0.0772819	1	0.0330774	1
ASH2L	-1.54246	2.10907e-10	-2.05352	1.81894e-19	-1.79345	7.18819e-05	-2.07935	4.43331e-07
ASIC1	-0.663846	1	-0.136655	0.604905	-0.0619643	1	-0.30635	1
ASIC2	-0.211591	1	0.0342362	0.862963	-0.335944	1	0.437605	1
ASIC3	-0.592716	1	-0.033809	0.890132	0.109068	1	-0.0873342	1
ASIC4	-0.060016	1	0.0524208	0.774914	-0.00790448	1	-0.245757	1
ASIC5	0.432189	1	0.303625	0.394414	0.33405	1	0.737114	1
ASIP	-0.13776	1	-0.0874487	0.704943	-0.480132	1	0.296563	1
ASL	-0.385733	1	-0.220368	0.179116	0.305806	1	-0.359955	1
ASMT	0.733713	1	-0.186909	0.350976	0.400562	1	0.749156	1
ASMTL	0.0815754	1	0.415657	0.015712	0.155079	1	0.746021	1
ASNA1	-1.82628	1	-2.51119	2.70884e-31	-0.337696	1	-0.457927	1
ASNS	-0.163029	1	0.000619502	0.996802	-2.47238	7.81726e-13	-0.215404	1
ASNSD1	-0.269722	1	0.0812609	0.768192	0.324677	1	0.373576	1
ASPA	0.206698	1	0.523671	0.0408702	-0.21167	1	-0.331671	1
ASPDH	0.0270117	1	0.181503	0.27123	0.127233	1	-0.352183	1
ASPG	0.895854	1	0.0819893	0.823943	0.288267	1	0.57871	1
ASPH	0.314714	1	0.324532	0.0356451	0.368674	1	0.614837	1
ASPHD1	0.299011	1	-0.133632	0.40444	0.00394264	1	0.322069	1
ASPHD2	-0.382357	1	-0.409495	0.0166409	-0.146775	1	0.0877054	1
ASPM	-0.220188	1	-0.282422	0.069192	-0.404051	1	-0.859122	1
ASPN	0.0992184	1	0.00881249	0.979767	0.187702	1	0.567368	1
ASPRV1	-0.0740777	1	0.179962	0.477635	-0.105052	1	0.305274	1
ASPSCR1	-0.526333	1	0.143289	0.535899	-0.200894	1	0.646912	1
ASRGL1	-0.388262	1	0.11382	0.614745	0.599509	1	0.714443	1
ASS1	-1.20989	1	0.0396613	0.879625	-0.182151	1	-0.657929	1
ASTE1	0.503628	1	0.539499	0.0145977	0.488701	1	-0.528588	1
ASTL	-0.419222	1	-0.182706	0.278977	-0.27395	1	-0.591922	1
ASTN1	0.110211	1	0.171451	0.27969	0.0158954	1	-0.395811	1
ASTN2	0.00483808	1	-0.194595	0.554162	-0.0189731	1	0.748832	1
ASUN	-2.69882	3.91577e-13	-1.31949	1.24698e-11	-1.16717	0.000700142	-1.03371	1
ASXL1	-0.576873	1	-0.610287	0.000587783	-0.997908	0.00082073	0.273315	1
ASXL2	0.578359	1	-0.336737	0.076156	-0.522724	1	-1.71571	2.46479e-05
ASXL3	1.0369	1	0.599463	0.000880254	0.474226	1	0.659061	1
ASZ1	0.110259	1	0.534169	0.000972997	0.0201249	1	-0.287972	1
ATAD1	0.321099	1	-0.0509037	0.773142	-0.227019	1	0.260127	1
ATAD2	0.00796	1	-0.0610745	0.708501	0.328025	1	-0.0332533	1
ATAD2B	0.355992	1	0.139254	0.373682	-0.220012	1	-0.0774374	1
ATAD3A	0.474076	1	-1.05068	9.4238e-08	-0.228549	1	-1.29891	1
ATAD3B	-0.281894	1	0.253948	0.453782	-0.155974	1	-0.409648	1
ATAD3C	-0.78702	1	-0.169663	0.459836	-0.881856	1	0.364594	1
ATAD5	-0.699388	1	-0.379759	0.107577	-0.213788	1	0.266101	1
ATAT1	0.352476	1	0.0669389	0.794387	-0.356126	1	-0.380449	1
ATCAY	-0.159919	1	-0.0888917	0.629537	0.0782248	1	0.0474966	1
ATE1	0.313263	1	0.0491889	0.782171	0.181196	1	1.13952	1
ATF1	-0.227588	1	-0.403992	0.0293772	0.109466	1	-0.664939	1
ATF2	-0.220907	1	0.34801	0.150394	0.403008	1	-0.579597	1
ATF3	0.14406	1	0.398747	0.075405	0.229746	1	0.463894	1
ATF4	-1.53755	1	-1.25898	8.02651e-14	-0.592927	1	-0.514105	1
ATF5	-0.829205	1	-0.894601	1.32689e-05	-0.167244	1	0.350278	1
ATF6	-0.209949	1	-0.198252	0.336574	0.256306	1	1.62721e-05	1
ATF6B	0.387458	1	0.106438	0.490643	-0.391576	1	0.198143	1
ATF7	-1.36228	2.25226e-07	-0.315779	0.169641	-0.301181	1	-0.139266	1
ATF7IP	-0.272061	1	0.393128	0.0399697	0.507616	1	1.18367	1
ATF7IP2	0.70628	1	0.122323	0.611513	-0.0761801	1	0.423927	1
ATG10	0.358425	1	-0.0936179	0.558815	0.174882	1	0.764548	1
ATG101	0.0735561	1	-1.39569	8.86209e-20	0.482664	1	-0.496432	1
ATG12	0.224265	1	0.0516244	0.757198	0.237171	1	-0.660247	1
ATG13	0.0667415	1	-0.51344	0.0720065	0.0766725	1	-0.0318106	1
ATG14	0.501604	1	-0.286196	0.172339	0.87319	0.00117278	-0.0393385	1
ATG16L1	0.514508	1	0.179943	0.369651	0.253153	1	-0.0479723	1
ATG16L2	-0.930837	1	-0.152412	0.349863	-0.443372	1	-0.904494	1
ATG2A	0.667314	1	-0.169084	0.385343	0.403375	1	0.0531409	1
ATG2B	0.635901	1	-0.0340753	0.834984	-0.365803	1	-0.440598	1
ATG3	0.575539	1	0.0180678	0.941115	0.229217	1	-0.197293	1
ATG4A	0.243645	1	0.208954	0.205392	0.338822	1	0.146298	1
ATG4B	0.364853	1	-0.075177	0.637358	0.0822587	1	0.586675	1
ATG4C	-0.344457	1	-0.220618	0.1817	-0.103635	1	0.271533	1
ATG4D	0.137763	1	0.236813	0.213137	0.146041	1	0.865196	1
ATG5	-0.278469	1	-0.142405	0.425922	0.36128	1	-0.0367994	1
ATG7	0.0342418	1	-0.0591283	0.719816	0.223898	1	0.438129	1
ATG9A	0.622416	1	-0.999678	1.49757e-05	-0.307002	1	-0.49226	1
ATG9B	0.0556647	1	0.18119	0.446831	0.219085	1	0.398822	1
ATHL1	0.130213	1	0.0802342	0.603618	-0.0155634	1	-0.34554	1
ATIC	-2.80523	3.50491e-05	-3.34683	1.96212e-32	-1.20001	0.0142031	0.193434	1
ATL1	0.243307	1	0.388777	0.01442	0.265471	1	0.520677	1
ATL2	-2.87744	6.9327e-10	-3.89433	8.95938e-40	-3.58575	3.06674e-35	-0.12856	1
ATL3	0.255585	1	-0.189725	0.259339	-0.188404	1	0.0519448	1
ATM	-0.846039	1	-0.542122	0.00508103	-0.225296	1	-0.434979	1
ATMIN	-0.0392112	1	-0.422851	0.0712048	-0.653356	1	-0.961994	1
ATN1	-0.130553	1	0.0359029	0.822817	0.0823876	1	0.435006	1
ATOH1	0.429948	1	0.223482	0.289779	-0.0365427	1	0.764206	1
ATOH7	0.45147	1	0.0467123	0.763044	0.198647	1	0.487353	1
ATOH8	0.148149	1	-0.0795872	0.648208	-0.184127	1	-0.066714	1
ATOX1	0.365264	1	0.236895	0.131649	0.22842	1	1.02081	1
ATP10A	0.103748	1	-0.153534	0.345287	-0.201511	1	0.20852	1
ATP10B	-0.129693	1	0.36851	0.187807	0.0869853	1	0.31386	1
ATP10D	-0.149677	1	-0.247655	0.273345	0.692383	1	0.147666	1
ATP11A	0.393909	1	0.410135	0.192357	-0.15553	1	-0.127627	1
ATP11AUN	0.533578	1	0.246249	0.217683	0.348542	1	0.413324	1
ATP11B	0.286098	1	-0.608054	0.00044384	0.0647681	1	0.116652	1
ATP11C	0.645718	1	-0.0735637	0.801165	0.48993	1	0.968805	1
ATP12A	0.137926	1	-0.0128594	0.950472	-0.224125	1	0.172073	1
ATP13A1	-0.599866	1	-3.34008	5.07373e-39	-0.968843	1	-1.30548	1
ATP13A2	-0.27924	1	0.100551	0.626648	-0.206495	1	0.164573	1
ATP13A3	0.120479	1	-0.0209186	0.955361	-0.124903	1	-0.549247	1
ATP13A4	0.281836	1	0.166351	0.38194	-0.0890528	1	0.578751	1
ATP13A5	0.213075	1	0.37644	0.0781315	0.0409655	1	0.670063	1
ATP1A1	-3.80511	0.00043419	-1.65646	1.01888e-19	-2.44758	9.24466e-27	-1.08067	1
ATP1A2	-0.00156716	1	-0.304484	0.0548209	0.0666672	1	0.155789	1
ATP1A3	-0.11135	1	-0.0208423	0.941629	-0.142151	1	1.05757	1
ATP1A4	-0.200216	1	0.117376	0.546179	0.0701215	1	0.376022	1
ATP1B1	0.128582	1	0.000667065	0.997437	0.224023	1	0.612781	1
ATP1B2	-0.0978779	1	-0.0794416	0.76663	0.205582	1	0.0441482	1
ATP1B3	-2.66094	9.08293e-12	-2.58846	1.65009e-23	0.184296	1	0.603692	1
ATP1B4	0.395964	1	-0.150052	0.476074	0.464538	1	0.499482	1
ATP2A1	-0.398302	1	-0.357142	0.0214394	-0.382778	1	-0.220774	1
ATP2A2	-2.97865	0.0181954	-1.87071	3.48371e-05	-3.453	3.52851e-38	-1.44378	0.587242
ATP2A3	0.133635	1	0.942841	1.49284e-07	0.680835	1	0.424229	1
ATP2B1	-0.593005	1	-1.58195	1.96523e-15	-2.62113	2.07631e-42	-0.953475	1
ATP2B2	0.217155	1	0.214162	0.246307	0.237395	1	0.242578	1
ATP2B3	0.312827	1	-0.470175	0.0938531	0.278127	1	0.292042	1
ATP2B4	-0.188112	1	0.151732	0.383152	0.356052	1	-0.761195	1
ATP2C1	-0.0278495	1	-0.875498	1.71027e-06	0.027934	1	0.165359	1
ATP2C2	-0.012583	1	-0.189088	0.400178	-0.303031	1	-0.644142	1
ATP4A	0.047821	1	0.0119173	0.947761	0.374495	1	0.537952	1
ATP4B	0.320886	1	0.0575936	0.705506	0.46917	1	0.149211	1
ATP5A1	-3.44198	1.81247e-13	-4.9909	5.56666e-140	-3.77303	1.34352e-87	-1.38429	1
ATP5B	-5.29461	5.12058e-82	-4.18427	3.34513e-19	-2.88418	6.06691e-55	-2.17414	4.02516e-08
ATP5C1	-2.54415	0.00143221	-3.61	4.82984e-89	-2.64821	3.59829e-11	-0.546785	1
ATP5D	-2.71796	1.45709e-07	-3.18698	8.0182e-23	-3.04187	3.15416e-15	-2.27096	7.31525e-10
ATP5E	-3.23616	1.75929e-15	-2.91544	2.17269e-18	-2.19367	1.97982e-22	-1.70136	1
ATP5F1	-1.43392	8.78546e-06	-1.35557	4.67457e-06	-0.543737	1	-0.579879	1
ATP5G1	-1.21855	0.000155739	-0.320887	0.0869654	-0.437586	1	0.328931	1
ATP5G2	-0.329154	1	-0.470283	0.0031731	-0.32697	1	-1.17436	0.40774
ATP5G3	0.535465	1	0.0570812	0.748984	0.338388	1	0.135504	1
ATP5H	-4.44892	2.82059e-17	-4.11871	2.8033e-84	-4.2284	2.83762e-63	-1.41073	1
ATP5I	-0.836228	1	-2.91005	2.04683e-21	-2.10039	2.40126e-14	-2.23621	2.74778e-11
ATP5J	-0.512807	1	-1.08316	2.3454e-08	-0.429799	1	-0.417071	1
ATP5J2	-1.90347	0.165657	-2.31738	3.30376e-10	-2.5309	1.77736e-35	-1.07135	1
ATP5J2-PTCD1	-3.3983	1.03034e-27	-0.207495	0.611351	-1.13326	8.40405e-07	-0.539481	1
ATP5L	-0.477822	1	-1.39909	5.40599e-18	-0.174332	1	-0.562973	1
ATP5L2	-0.631682	1	-0.382261	0.0281677	-0.0925387	1	-0.558326	1
ATP5O	-0.449568	1	-0.414344	0.185263	-0.497967	1	-0.449034	1
ATP5S	-0.522174	1	-0.185352	0.316128	0.263174	1	0.0914085	1
ATP5SL	-1.60172	0.7201	-0.706229	0.0192222	-1.56022	6.99556e-13	-0.456042	1
ATP6AP1	-1.69437	1	-2.47806	2.28541e-13	-3.28771	7.21019e-09	0.0575638	1
ATP6AP1L	-0.0910671	1	0.0315441	0.839247	0.234311	1	0.185475	1
ATP6AP2	-1.5729	9.01238e-05	-2.58182	5.30245e-13	-1.81505	1	0.411621	1
ATP6V0A1	-1.68024	1	-0.515489	0.0636836	-0.857347	0.00531151	-0.360585	1
ATP6V0A2	-0.183937	1	-1.00547	0.00223094	0.147219	1	-0.000940267	1
ATP6V0A4	-0.918296	1	-0.320638	0.0941352	-0.134292	1	-0.521469	1
ATP6V0B	-3.09659	0.0719619	-4.4179	9.06868e-37	-3.62544	2.69094e-15	-1.31295	1
ATP6V0C	-3.58152	3.33235e-10	-3.66947	1.42214e-14	-5.47038	2.08485e-35	-1.80371	0.0102601
ATP6V0D1	-1.72872	0.186955	-3.28417	9.73348e-16	-2.30288	9.37669e-09	-1.75489	0.0181194
ATP6V0D2	0.571417	1	0.030922	0.858578	0.0111444	1	-0.482207	1
ATP6V0E1	-0.506039	1	0.423398	0.0778675	-0.323917	1	0.0940502	1
ATP6V0E2	0.467078	1	0.21842	0.183542	-0.152085	1	-0.48458	1
ATP6V1A	-3.91201	4.16054e-25	-4.06898	5.66289e-75	-2.52142	1.31807e-18	-0.225001	1
ATP6V1B1	-0.26623	1	0.0126295	0.93753	-0.244725	1	0.292527	1
ATP6V1B2	-4.31444	1.25659e-29	-3.26514	1.01153e-12	-3.53498	1	-3.56488	0.000734308
ATP6V1C1	-1.5415	1	-2.99137	1.79452e-14	-2.74693	1.16624e-27	-0.884154	1
ATP6V1C2	0.292421	1	-0.0403026	0.813053	0.0102598	1	0.338093	1
ATP6V1D	-1.96012	1	-3.4614	4.91048e-40	-1.18162	0.00435098	-1.1823	1
ATP6V1E1	-1.93886	4.7493e-05	-2.98846	1.98375e-63	-1.17579	1	-0.126887	1
ATP6V1E2	0.321752	1	0.45294	0.00396497	0.226763	1	0.519747	1
ATP6V1F	-0.95164	1	-1.14588	3.10041e-09	-0.743433	1	0.0937447	1
ATP6V1G1	-2.40395	3.09233e-07	-2.85316	1.76393e-52	-3.00788	1.50649e-59	-0.425285	1
ATP6V1G2	0.00815952	1	-0.236301	0.138458	-0.154095	1	-0.0271889	1
ATP6V1G3	0.361224	1	0.219108	0.176748	0.233026	1	-0.264005	1
ATP6V1H	-0.928088	1	-1.31482	3.97012e-10	-1.17183	1	0.136061	1
ATP7A	0.0975059	1	-0.981952	1.32849e-06	0.292523	1	0.555435	1
ATP7B	0.0265022	1	0.0889229	0.571444	0.120258	1	-0.374603	1
ATP8A1	0.134647	1	0.124923	0.470767	0.167505	1	-0.194067	1
ATP8A2	-0.0777743	1	0.147268	0.418405	0.124953	1	1.59252	1
ATP8B1	0.606811	1	0.271148	0.0820981	0.4255	1	1.36889	1
ATP8B2	-0.958799	1	-0.00786353	0.978528	-0.163601	1	-0.311222	1
ATP8B3	-0.2879	1	0.0989542	0.595575	-0.0609222	1	-0.6437	1
ATP8B4	0.399038	1	-0.318918	0.106918	-0.186967	1	-0.456447	1
ATP9A	0.367454	1	-0.0237387	0.88825	-0.258754	1	-1.65483	1
ATP9B	0.703805	1	0.379507	0.204551	0.699814	1	0.249328	1
ATPAF1	0.373864	1	-0.153674	0.345959	0.0974633	1	-0.0969572	1
ATPAF2	-2.21171	4.27536e-13	-2.61142	1.13569e-50	-1.66845	2.5463e-09	-1.31255	0.123789
ATPIF1	0.111521	1	0.552219	0.00358152	0.0503473	1	-0.236499	1
ATR	-2.58093	4.24789e-07	-2.12944	1.14371e-05	-1.27081	0.000737176	-0.23969	1
ATRAID	0.467435	1	0.119767	0.69827	0.12164	1	0.672423	1
ATRIP	-1.11121	1	-0.802838	0.00448091	-0.916634	1	-1.29793	0.513421
ATRN	0.182729	1	0.478427	0.00460215	-0.490541	1	-0.341925	1
ATRNL1	0.37681	1	0.324368	0.0371014	0.337498	1	0.515819	1
ATRX	-1.0416	0.252684	-1.01725	1.30935e-09	0.547846	1	-0.334468	1
ATXN1	-0.524401	1	0.0791824	0.707839	0.217939	1	-0.0146882	1
ATXN10	-1.69381	2.52439e-08	-1.75587	4.6354e-23	-3.30214	1.00958e-63	-0.150775	1
ATXN1L	-0.205622	1	0.783192	0.00033786	-0.0772778	1	0.0515054	1
ATXN2	0.144019	1	-0.20786	0.219786	-0.360768	1	0.297745	1
ATXN2L	-1.33351	1	-1.91992	5.74963e-13	-2.05393	4.50963e-14	0.39995	1
ATXN3	-0.20786	1	-0.223635	0.262127	0.070073	1	-0.389197	1
ATXN3L	0.568916	1	0.00366625	0.984397	0.449805	1	0.333067	1
ATXN7	0.976728	1	0.291329	0.10444	1.58896	1.52096e-16	-0.989581	1
ATXN7L1	-0.341063	1	0.103127	0.544755	0.538537	1	0.153924	1
ATXN7L2	-0.88444	1	0.0643205	0.775458	-0.238276	1	-1.21361	1
ATXN7L3	-0.311889	1	-1.12123	1.43584e-07	-1.31514	0.337246	-0.276934	1
ATXN7L3B	0.394921	1	0.264123	0.114523	0.166478	1	-0.23401	1
AUH	0.338765	1	-0.971993	3.7261e-08	0.459062	1	0.59885	1
AUNIP	-0.229131	1	0.234974	0.45258	-0.17391	1	0.402346	1
AUP1	-0.446548	1	-2.06569	3.2088e-31	-0.96986	0.00137792	0.101699	1
AURKA	-0.265376	1	0.642708	0.013743	0.10319	1	1.08206	1
AURKAIP1	-1.93349	2.98179e-06	-1.43881	4.46763e-15	-1.2058	0.0264871	-1.79609	1
AURKB	-4.14434	1.2955e-07	-2.23566	1.43919e-32	-1.91727	5.90214e-26	-1.61061	0.139842
AURKC	-0.07556	1	-0.166472	0.358912	-0.180326	1	-0.448864	1
AUTS2	-0.448508	1	-1.50477	3.39021e-06	-0.259854	1	-0.152844	1
AVEN	0.905099	0.107162	-0.0741458	0.703715	0.150337	1	0.225983	1
AVIL	-0.0719532	1	-0.231639	0.371008	0.0261578	1	0.723922	1
AVL9	0.408957	1	0.135341	0.559149	0.20193	1	0.287657	1
AVP	0.606537	1	-0.00144163	0.994804	-0.299223	1	0.329627	1
AVPI1	0.651385	1	0.186016	0.361297	0.419582	1	-0.136493	1
AVPR1A	0.252327	1	0.147874	0.452153	0.168657	1	0.436386	1
AVPR1B	-0.185162	1	-0.183887	0.368824	-0.101965	1	-0.0959582	1
AVPR2	0.317247	1	-0.00223038	0.992015	0.0964536	1	0.722765	1
AWAT1	0.324326	1	-0.0396146	0.873061	0.375202	1	0.239262	1
AWAT2	0.332959	1	0.287103	0.143947	0.444994	1	0.359505	1
AXDND1	-0.0964226	1	0.304316	0.109105	0.083545	1	0.0787241	1
AXIN1	-0.540704	1	0.295115	0.081052	-0.132128	1	0.0386322	1
AXIN2	0.230538	1	0.42789	0.00467394	0.215954	1	0.259001	1
AXL	-0.0664892	1	0.131568	0.519176	0.394178	1	1.29066	1
AZGP1	-0.221843	1	0.0464153	0.834936	0.0972253	1	0.0603138	1
AZI2	-0.029402	1	0.163511	0.314223	0.136491	1	-0.474005	1
AZIN1	-0.855608	1	-2.57029	1.33268e-52	0.228514	1	-1.31745	1
AZIN2	-0.223613	1	0.147827	0.478107	-0.0546513	1	0.042851	1
AZU1	-0.244139	1	-0.25726	0.210645	-0.397828	1	0.203762	1
B2M	1.21874	1	0.00617699	0.969012	0.24616	1	1.08794	1
B3GALNT1	0.599866	1	-0.0928739	0.614431	0.363707	1	0.467212	1
B3GALNT2	0.140185	1	0.305491	0.050906	-0.0409876	1	-0.119187	1
B3GALT1	0.141472	1	0.0451997	0.787313	-0.281045	1	0.189505	1
B3GALT2	0.210225	1	0.0962789	0.528361	0.0398949	1	-0.174694	1
B3GALT4	-0.0329019	1	0.0293533	0.888175	-0.425928	1	0.0177782	1
B3GALT5	0.057383	1	-0.106741	0.5509	-0.0906754	1	0.136169	1
B3GALT6	0.101555	1	0.133448	0.558638	-0.401804	1	1.00721	1
B3GALTL	0.835487	1	-0.0369018	0.855179	0.61945	1	-0.0272336	1
B3GAT1	0.470779	1	0.193443	0.254153	0.0987797	1	0.946896	1
B3GAT2	0.206915	1	0.217173	0.232546	0.625912	1	0.145486	1
B3GAT3	-1.21525	0.0834966	-0.554074	0.0297588	-1.04436	0.00177192	-0.456441	1
B3GNT2	-0.858948	1	-0.907099	0.00364994	-0.452382	1	0.0251744	1
B3GNT3	-0.422269	1	-0.564587	0.00285337	-0.367518	1	-0.583859	1
B3GNT4	0.176849	1	-0.195872	0.219824	0.351185	1	-0.107264	1
B3GNT5	0.0393016	1	-0.0749719	0.745671	-0.182384	1	0.82159	1
B3GNT6	-0.44059	1	-0.114183	0.622193	0.15267	1	-0.341779	1
B3GNT7	0.337529	1	0.313079	0.0800359	0.382622	1	1.23682	1
B3GNT8	-0.132668	1	-0.12363	0.560781	-0.0247428	1	-0.557945	1
B3GNT9	0.299982	1	0.231923	0.152507	0.114051	1	0.651733	1
B3GNTL1	0.123342	1	0.217064	0.351975	0.118422	1	0.0035745	1
B4GALNT1	-0.406841	1	-0.271813	0.128425	-0.282579	1	-0.712486	1
B4GALNT2	-0.386152	1	-0.0866766	0.795325	-0.247535	1	-1.50524	1
B4GALNT3	0.257233	1	0.189745	0.260364	0.0799903	1	1.04914	1
B4GALNT4	0.422975	1	-0.238706	0.328111	-0.0691801	1	-0.278309	1
B4GALT1	-0.0425829	1	0.0907042	0.566925	0.324413	1	0.693601	1
B4GALT2	-0.236725	1	-0.184371	0.256975	0.0801769	1	-0.0066491	1
B4GALT3	0.275777	1	-1.26352	5.30814e-12	-0.560233	1	-0.318874	1
B4GALT4	0.283374	1	-0.175067	0.26264	0.237634	1	-0.45475	1
B4GALT5	-0.0444079	1	-0.0788851	0.609609	0.0986782	1	-0.251115	1
B4GALT6	0.0364481	1	0.30674	0.180396	0.235549	1	1.11078	1
B4GALT7	-0.541503	1	-0.336104	0.335358	-1.23284	1	-0.714942	1
B4GAT1	-0.300411	1	0.00667764	0.97234	-0.258701	1	-0.70913	1
B9D1	0.0172768	1	0.0631881	0.73931	-0.0170016	1	0.00172486	1
B9D2	-0.11419	1	0.106642	0.612478	0.0972741	1	0.157237	1
BAALC	0.457687	1	0.35705	0.0476597	0.20944	1	-0.0145056	1
BAAT	0.844261	1	0.139828	0.528606	0.0693759	1	0.449334	1
BABAM1	-0.97401	1	0.314066	0.356238	-0.142539	1	-1.59082	1
BACE1	-0.259941	1	0.220647	0.359498	0.0380198	1	0.23852	1
BACE2	-0.0071016	1	-0.107128	0.490379	0.077963	1	0.577473	1
BACH1	0.140823	1	0.0962397	0.543692	-0.198265	1	-0.187804	1
BACH2	0.473301	1	-0.673931	3.4943e-05	0.512007	1	0.917043	1
BAD	-0.0380596	1	0.208443	0.385675	0.0143698	1	0.0213322	1
BAG1	-0.212755	1	-0.143573	0.516036	-0.366198	1	0.537068	1
BAG2	0.245843	1	0.472814	0.00506349	0.369908	1	-0.105683	1
BAG3	0.981431	1	-0.210574	0.259476	0.12168	1	0.167246	1
BAG4	0.258534	1	-0.379259	0.111379	-0.333159	1	0.0853183	1
BAG5	-0.112665	1	-0.529563	0.00296768	0.0141411	1	0.390223	1
BAG6	-0.82823	1	-1.61245	1.46429e-18	-0.606505	1	-0.836492	1
BAGE2	-0.153671	1	-0.763398	0.00305619	-0.795542	1	-1.07064	1
BAHCC1	0.0948846	1	-0.152893	0.552656	-0.0910885	1	0.735417	1
BAHD1	0.0288416	1	-0.993616	2.35304e-06	0.255904	1	0.246183	1
BAIAP2	-0.623984	1	0.045977	0.776693	-0.250526	1	-0.390966	1
BAIAP2L1	0.321098	1	-0.0779097	0.641803	0.129437	1	0.156907	1
BAIAP2L2	0.232996	1	0.0548466	0.760038	0.0611693	1	0.773163	1
BAIAP3	0.26311	1	0.250249	0.0993389	0.458218	1	0.623357	1
BAK1	-0.241221	1	0.4793	0.0102415	-0.396553	1	-0.0236757	1
BAMBI	0.257375	1	0.279293	0.301218	1.04088	3.73188e-05	-0.663446	1
BANF1	-0.75567	1	-0.657493	4.35436e-05	-0.271092	1	-0.190232	1
BANF2	-0.0472626	1	0.0121496	0.94499	0.063349	1	0.159865	1
BANK1	0.372866	1	0.496849	0.0501433	0.00466794	1	-0.427452	1
BANP	-5.02287	2.36757e-12	-4.49279	4.11396e-85	-4.09824	1.98202e-13	-1.27032	1
BAP1	-2.37809	9.99635e-18	-3.0401	4.12049e-61	-2.19743	1.03637e-20	-2.09842	2.12957e-09
BARD1	-2.07698	2.24287e-12	-1.62068	5.67127e-09	-1.2475	9.15159e-10	-0.548772	1
BARHL1	-0.388436	1	0.288476	0.302269	-0.355677	1	0.617047	1
BARHL2	0.0260715	1	0.0237716	0.884766	-0.071227	1	0.80103	1
BARX1	0.449746	1	-0.116695	0.460581	-0.0172943	1	-0.512521	1
BARX2	0.710401	1	-0.1153	0.543481	0.122234	1	0.53314	1
BASP1	0.393004	1	0.314178	0.0632188	0.345632	1	0.167981	1
BATF	0.268723	1	-0.255909	0.196188	0.282897	1	0.190049	1
BATF2	0.0489158	1	0.405401	0.212915	0.4985	1	0.285523	1
BATF3	-0.918372	1	-0.0905032	0.726434	0.0740794	1	0.274221	1
BAX	-0.00808527	1	1.04103	4.4094e-05	0.199636	1	0.364612	1
BAZ1A	0.510399	1	0.182343	0.365611	-2.04363	2.45564e-23	0.576341	1
BAZ1B	-2.14874	2.54846e-11	-0.895504	0.000506177	-2.72571	2.6455e-09	-0.508725	1
BAZ2A	-0.113632	1	0.0107899	0.968387	-0.35176	1	0.63173	1
BAZ2B	0.274703	1	-0.110514	0.478304	-0.0920001	1	-0.0251429	1
BBC3	0.407285	1	0.183676	0.279171	-0.158619	1	0.173107	1
BBIP1	0.5172	1	0.223991	0.222799	0.187076	1	0.0645626	1
BBOX1	-0.0558416	1	0.400804	0.0530869	0.311082	1	-0.0385283	1
BBS1	0.449639	1	0.218128	0.393464	-0.0556661	1	0.0886033	1
BBS10	0.117875	1	0.246136	0.1349	0.225515	1	-0.055339	1
BBS12	0.0833957	1	0.211818	0.262971	0.0832532	1	0.575583	1
BBS2	0.471618	1	-0.307268	0.0608238	-0.241766	1	0.573396	1
BBS4	0.172822	1	-0.214097	0.186995	0.327763	1	-0.340575	1
BBS5	0.0131729	1	-0.0575373	0.789408	0.267194	1	0.439908	1
BBS7	-0.291852	1	0.205494	0.203256	0.186616	1	0.121995	1
BBS9	0.360971	1	0.353513	0.028357	0.480845	1	-0.0420355	1
BBX	-0.390637	1	0.365571	0.0350592	0.535391	1	0.0875642	1
BCAM	0.0724653	1	-0.148425	0.458647	0.114454	1	-0.0478537	1
BCAN	-0.137184	1	0.153974	0.323735	0.202038	1	0.215846	1
BCAP29	0.0673981	1	0.11538	0.527953	0.169579	1	-0.00125225	1
BCAP31	0.202785	1	0.473006	0.00406693	0.431659	1	-0.562847	1
BCAR1	0.215161	1	0.0751918	0.796986	0.161174	1	-0.387344	1
BCAR3	0.506842	1	0.207039	0.246127	0.138985	1	0.943415	1
BCAS1	-0.406979	1	-0.206181	0.277891	-0.174501	1	-2.72807	1
BCAS2	-0.528326	1	-2.02856	4.19291e-13	-1.02254	0.26566	-0.745254	1
BCAS3	0.160902	1	0.184877	0.482141	-0.0281007	1	0.0207349	1
BCAS4	-0.0329748	1	-0.00730586	0.96348	-0.476554	1	-0.537536	1
BCAT1	-0.366705	1	-0.152235	0.337988	-0.207917	1	0.059424	1
BCAT2	-0.220924	1	0.115093	0.510148	-0.379763	1	0.262692	1
BCCIP	-1.10553	1	-0.946183	9.45486e-05	-1.01077	0.000693955	0.897223	1
BCDIN3D	-0.428105	1	-0.36135	0.04306	-0.0740633	1	-2.10655	1
BCHE	0.258838	1	0.12625	0.645978	-0.0932052	1	0.236397	1
BCKDHA	0.119508	1	-0.292515	0.228653	-0.513081	1	-0.306006	1
BCKDHB	0.397553	1	0.397357	0.0164713	0.0298462	1	-0.19761	1
BCKDK	0.426417	1	-0.370932	0.320175	-0.0113138	1	-0.544813	1
BCL10	0.285619	1	0.284978	0.316211	0.332568	1	1.06689	1
BCL11A	0.00775335	1	-0.42371	0.10103	-0.191432	1	0.199554	1
BCL11B	0.200177	1	-0.163111	0.523867	0.0742527	1	-0.318733	1
BCL2	0.648031	1	-0.386404	0.037394	0.0894643	1	0.305227	1
BCL2A1	-0.133427	1	-0.0866327	0.680938	0.341286	1	-0.304786	1
BCL2L1	-1.83821	0.295086	-2.82463	1.56303e-46	-1.50791	3.1358e-09	-0.547096	1
BCL2L10	0.256062	1	0.175035	0.320114	0.22278	1	-0.551947	1
BCL2L11	0.0362107	1	1.05651	1.83751e-08	0.152488	1	-0.508377	1
BCL2L12	0.0760534	1	-0.18964	0.25189	-0.209429	1	-0.147785	1
BCL2L13	-0.0203647	1	0.206159	0.441938	0.349618	1	-0.142193	1
BCL2L14	0.525628	1	0.298179	0.0899922	0.210847	1	0.312002	1
BCL2L15	0.466247	1	0.366096	0.0208317	0.203545	1	-0.180608	1
BCL2L2	0.306498	1	0.0228377	0.915652	-1.04265	3.65197e-06	-0.0689702	1
BCL2L2-PABPN1	-2.31921	2.17463e-13	-1.914	8.83847e-11	-1.75772	0.00297141	-0.310374	1
BCL3	0.138799	1	0.306415	0.0681842	0.30956	1	-0.163912	1
BCL6	0.140358	1	-1.45052	5.27041e-10	0.210338	1	-0.0281136	1
BCL6B	0.140707	1	-0.13449	0.465894	0.180678	1	0.355353	1
BCL7A	-0.235616	1	-0.835317	5.78241e-07	0.0726542	1	0.63658	1
BCL7B	0.201769	1	-0.0202809	0.91379	0.448041	1	1.13511	1
BCL7C	0.559349	1	-0.199609	0.519962	0.42809	1	-0.690248	1
BCL9	-0.257757	1	-0.353448	0.0330847	0.493049	1	-0.220935	1
BCL9L	-0.725188	1	0.238067	0.1747	1.01895	1	-0.37315	1
BCLAF1	-1.22471	0.000275741	-0.926917	0.000136479	-0.848401	1	-0.720577	1
BCO1	0.564647	1	-0.204059	0.343051	0.333954	1	0.435554	1
BCO2	-0.329923	1	-0.177599	0.261946	-0.0266826	1	0.321854	1
BCOR	-0.109627	1	-2.1941	6.77186e-30	-0.950181	1	0.533971	1
BCORL1	0.161412	1	0.466579	0.0538395	-0.314833	1	-0.308879	1
BCR	-4.00512	1.43591e-32	-0.054732	0.762859	0.239937	1	-0.412826	1
BCS1L	-2.20032	0.00165659	-4.08309	1.75228e-14	-2.74054	1.09942e-08	-1.69487	0.397278
BDH1	-0.0757702	1	0.208285	0.243087	-0.186708	1	0.559034	1
BDH2	0.0740931	1	-0.0120706	0.949799	-0.0963687	1	1.09726	1
BDKRB1	0.48765	1	0.231954	0.185121	0.354202	1	1.34236	1
BDKRB2	0.119417	1	-0.105281	0.675022	0.150699	1	-0.0733145	1
BDP1	-0.703984	1	-1.32609	4.71714e-16	-0.472297	1	-0.441144	1
BEAN1	0.315674	1	0.167124	0.410375	0.199562	1	0.670913	1
BECN1	-1.1585	0.000194298	-1.83001	2.75026e-15	-0.726188	0.195023	-0.276884	1
BECN2	0.429862	1	0.318828	0.120413	0.289695	1	0.941976	1
BEGAIN	0.564481	1	-0.170784	0.311749	0.291574	1	0.649268	1
BEND2	0.300935	1	0.243778	0.241712	0.446721	1	0.37925	1
BEND3	0.0880737	1	-1.61372	3.66458e-08	-1.65392	1.40974e-07	-0.230437	1
BEND4	0.274693	1	0.260073	0.226906	0.244297	1	0.705593	1
BEND5	0.591532	1	0.516643	0.0732103	0.340692	1	0.585501	1
BEND6	-0.0833026	1	0.0270652	0.908203	0.391084	1	0.332812	1
BEND7	0.286986	1	1.098	1.76563e-12	-0.399132	1	0.421619	1
BEST1	-0.0707614	1	0.113746	0.600447	-0.0304926	1	-0.87926	1
BEST2	-0.56262	1	-0.70792	1.09447e-05	-0.16499	1	0.5646	1
BEST3	-0.0807366	1	-0.380564	0.0146088	0.222786	1	-0.034002	1
BEST4	-0.140447	1	-0.0705421	0.715781	0.385756	1	-0.0487316	1
BET1	-0.105381	1	-0.893628	1.28271e-07	-0.39556	1	-0.383573	1
BET1L	-0.277257	1	-0.0824484	0.609897	-0.235427	1	1.49925	1
BEX1	-0.393811	1	-0.295055	0.125953	0.334874	1	-0.0750992	1
BEX2	0.334781	1	0.328507	0.0476896	0.354309	1	-0.193699	1
BEX4	0.0863341	1	0.00911107	0.954018	0.410214	1	0.239594	1
BEX5	-0.663362	1	-0.0888907	0.756958	-0.139699	1	0.14835	1
BFAR	-0.029834	1	-0.216068	0.20248	-1.09123	0.0363337	0.0544182	1
BFSP1	0.373576	1	0.428321	0.148808	0.502791	1	-0.127016	1
BFSP2	0.0914378	1	-0.046064	0.848313	0.368881	1	0.39352	1
BGLAP	-0.154074	1	-0.12774	0.510212	0.304903	1	0.175746	1
BGN	0.117038	1	0.0962121	0.702915	0.24282	1	-0.017682	1
BHLHA15	0.0607961	1	-0.0652793	0.690405	0.312063	1	1.12522	1
BHLHA9	0.254693	1	0.445448	0.00575568	0.41906	1	0.558765	1
BHLHB9	0.314776	1	0.615934	0.000152692	0.348665	1	0.473769	1
BHLHE22	-0.00263767	1	0.288023	0.0713835	0.114615	1	0.419621	1
BHLHE23	0.446567	1	0.0134323	0.934869	-0.0739527	1	0.0784239	1
BHLHE40	0.481032	1	0.175628	0.371991	0.0179524	1	0.0528394	1
BHLHE41	0.0614985	1	0.0904024	0.572319	0.0658553	1	0.148585	1
BHMT	0.218692	1	-0.217925	0.341921	0.0529321	1	-0.100578	1
BHMT2	0.267524	1	0.135957	0.579116	0.123151	1	0.20923	1
BICC1	0.387779	1	0.345194	0.065204	0.197575	1	0.615904	1
BICD1	0.268547	1	0.0908738	0.706609	-0.109345	1	0.248154	1
BICD2	0.151002	1	-0.293921	0.27279	0.287271	1	-0.0250251	1
BID	-0.559833	1	0.647646	0.0488663	0.0542589	1	-0.0970526	1
BIK	0.490025	1	0.799579	0.00101102	-0.184318	1	0.406339	1
BIN1	-0.357978	1	0.250464	0.104193	-0.224214	1	-0.86941	1
BIN2	0.32008	1	-0.0714118	0.690541	0.147206	1	-0.0539991	1
BIN3	0.152394	1	-0.120295	0.511528	0.175243	1	0.149258	1
BIRC2	0.014808	1	-0.352427	0.0263344	-0.194957	1	-0.377238	1
BIRC3	0.7431	1	0.451197	0.00508046	0.487693	1	0.784121	1
BIRC5	0.882243	1	-2.58924	1.33668e-11	-2.88768	2.38189e-06	-2.72404	5.99243e-13
BIRC6	-0.591646	1	-0.588621	0.0856383	-1.07099	1.60944e-05	-0.624811	1
BIRC7	0.188898	1	0.106539	0.512935	0.0218105	1	-0.346003	1
BIRC8	-0.36821	1	0.0200942	0.934538	0.0409873	1	-0.36878	1
BIVM	-0.089025	1	0.0370055	0.86139	-0.510282	1	0.176745	1
BIVM-ERCC5	0.027552	1	-0.788084	0.000376481	0.428453	1	-0.0660474	1
BLCAP	0.0103287	1	0.304586	0.0880298	-0.3312	1	-0.0827787	1
BLID	0.394137	1	0.427161	0.0148985	0.311865	1	0.236076	1
BLK	0.414015	1	-0.011873	0.941745	0.186877	1	1.12665	1
BLM	-1.69088	1	-1.11103	7.86793e-11	-0.940131	1	0.247984	1
BLMH	0.0506582	1	0.526863	0.0123055	-0.206642	1	0.779046	1
BLNK	0.535897	1	-0.989163	0.00157559	0.0557852	1	-0.0261544	1
BLOC1S1	-0.189466	1	-0.670681	7.74874e-05	-0.589835	1	0.335411	1
BLOC1S2	-0.0980213	1	-0.00633558	0.970026	-0.908819	0.0392665	0.0785343	1
BLOC1S3	0.0831283	1	0.642238	0.0237911	-0.334186	1	0.122963	1
BLOC1S4	0.0982218	1	0.293951	0.197684	-0.0327445	1	0.332533	1
BLOC1S5	-0.487862	1	-0.0953545	0.613703	-0.259056	1	0.496503	1
BLOC1S6	0.715649	1	0.392562	0.00960367	0.113958	1	0.251794	1
BLVRA	-0.0788522	1	0.114717	0.606392	0.379014	1	1.9025	1
BLVRB	-0.568621	1	-0.11728	0.573159	-0.226086	1	0.18171	1
BLZF1	0.221424	1	0.164848	0.433547	0.407571	1	-0.07844	1
BMF	0.279389	1	0.0615356	0.701786	0.0630156	1	-0.047671	1
BMI1	0.33516	1	0.798643	3.01236e-07	-0.328114	1	0.606123	1
BMP1	-0.125223	1	0.342639	0.234843	-0.180389	1	-0.58319	1
BMP10	0.0560823	1	-0.0133775	0.932327	-0.0640844	1	0.579789	1
BMP15	-0.00706596	1	0.122852	0.42767	0.101746	1	0.370499	1
BMP2	0.708346	1	0.227985	0.216515	-0.24978	1	0.58463	1
BMP2K	0.273905	1	0.716794	7.05981e-06	0.209491	1	0.334612	1
BMP3	0.518492	1	0.178934	0.294513	0.306327	1	-0.121791	1
BMP4	0.199526	1	0.140957	0.505964	0.128827	1	-0.296494	1
BMP5	-0.533882	1	0.152172	0.32571	0.352109	1	1.44615	1
BMP6	0.271027	1	0.408659	0.0805829	0.113686	1	-0.214272	1
BMP7	0.449246	1	0.127592	0.574066	-0.105326	1	-2.29725	0.000675465
BMP8A	-0.194536	1	-0.0448192	0.839543	-0.373893	1	0.607643	1
BMP8B	0.183269	1	-0.122704	0.570314	0.118047	1	0.393635	1
BMPER	0.908011	1	0.318454	0.125298	0.700628	1	-0.524481	1
BMPR1A	-0.201087	1	-0.140455	0.524307	-2.4819	2.06905e-27	-0.840708	1
BMPR1B	0.356326	1	0.134748	0.537923	-0.0716557	1	0.673394	1
BMPR2	-0.598857	1	0.00744242	0.962238	-0.721428	1	-0.168975	1
BMS1	-0.851803	1	-1.73049	2.03956e-05	-1.45088	1.25587e-10	-1.02476	1
BMX	0.452478	1	0.179259	0.318615	0.525123	1	0.687728	1
BNC1	0.0510496	1	0.105468	0.604788	-0.234319	1	0.288712	1
BNC2	0.17439	1	0.248467	0.148696	0.389531	1	0.443665	1
BNIP1	-1.79106	0.984667	-0.849443	1.82741e-07	-2.10848	8.26857e-22	-1.03713	1
BNIP2	0.511539	1	-0.489203	0.0335964	-0.042036	1	0.200435	1
BNIP3	0.770798	1	-0.0456149	0.818838	0.3024	1	0.86306	1
BNIP3L	0.247817	1	0.275999	0.0716344	0.418236	1	0.196869	1
BNIPL	-0.329283	1	-0.871896	3.73234e-06	0.0777101	1	-0.432395	1
BOC	-0.089204	1	0.0355983	0.888695	0.18966	1	0.420693	1
BOD1	-0.144384	1	0.146994	0.555064	-0.128319	1	-0.00226899	1
BOD1L1	0.371624	1	-0.900521	6.4878e-06	-0.72107	1	-0.0295542	1
BOD1L2	-0.250678	1	0.209785	0.325089	0.205968	1	0.885858	1
BOK	0.288697	1	0.0909371	0.567063	0.101221	1	1.03934	1
BOLA1	-0.908066	1	-0.30403	0.21837	0.0352044	1	-0.539849	1
BOLA2	-0.30892	1	-0.861495	7.35323e-06	-0.927884	1	-1.13011	1
BOLA2B	-0.222558	1	-0.23101	0.248842	-0.880061	1	0.0307424	1
BOLA3	-3.28609	3.62957e-28	1.19529	1.4116e-05	-0.966259	0.00562185	-0.797912	1
BOLL	0.0651252	1	0.0176451	0.908819	0.194696	1	0.0902453	1
BOP1	-2.60772	5.27641e-15	-2.11114	8.45834e-13	-1.85989	4.36971e-10	-0.364818	1
BORA	-0.676735	1	-0.956092	0.00284241	-0.5187	1	-1.45757	0.0022501
BPGM	0.562166	1	0.0745168	0.774783	0.189988	1	0.0494416	1
BPHL	0.480216	1	0.214822	0.190758	0.310694	1	1.59004	0.542108
BPI	-0.0364342	1	-0.00987581	0.976522	-0.551779	1	-0.246292	1
BPIFA1	0.219382	1	0.110916	0.5382	0.015532	1	0.419363	1
BPIFA2	0.0678049	1	-0.0153104	0.927875	-0.00517713	1	0.331386	1
BPIFA3	-0.369881	1	0.0753559	0.715583	-0.0588565	1	0.305925	1
BPIFB1	-0.417649	1	0.364834	0.12254	-0.710614	1	-0.716468	1
BPIFB2	-0.014639	1	0.112586	0.693449	-0.102606	1	0.206189	1
BPIFB3	0.016165	1	0.0304656	0.875971	-0.439989	1	0.682166	1
BPIFB4	-0.756972	1	-0.303684	0.0730042	-0.634215	1	-0.475532	1
BPIFB6	0.85998	1	-0.230954	0.190964	-0.0358286	1	-0.321478	1
BPIFC	-0.450186	1	-0.302892	0.216275	0.138911	1	-0.327788	1
BPNT1	-0.195232	1	0.0597196	0.798276	-0.0483313	1	0.551126	1
BPTF	-2.14492	3.89361e-19	-3.49696	4.21808e-26	-1.71483	1.6535e-11	-1.33547	0.0662527
BPY2	0.867965	1	0.225801	0.277291	0.170201	1	0.873148	1
BPY2B	0.420926	1	0.254439	0.122421	0.191372	1	0.9845	1
BPY2C	1.11417	0.0180825	0.279092	0.0729715	0.52349	1	0.829816	1
BRAF	-0.498646	1	0.0741717	0.746712	-1.56028	3.52947e-10	0.62073	1
BRAP	-0.698922	1	-0.294258	0.206876	-1.86716	0.0219807	-1.01504	1
BRAT1	0.306066	1	-0.131644	0.466744	-0.210947	1	-0.402605	1
BRCA1	-1.2952	1	-1.92375	1.81754e-11	-1.45626	0.0258927	-2.1982	6.31412e-09
BRCA2	-1.61522	6.54553e-08	-1.50671	7.45118e-20	-0.855955	0.479165	-0.967176	1
BRCC3	0.536601	1	0.0741099	0.710813	0.232654	1	0.226343	1
BRD1	-0.120371	1	-1.12652	3.33233e-10	-0.875778	0.557331	0.525625	1
BRD2	-2.56704	6.97827e-10	-2.67571	4.23686e-21	-0.59266	1	-1.31777	0.573163
BRD3	-0.180854	1	0.0410232	0.81428	-0.094539	1	0.588601	1
BRD4	-1.87574	0.00385439	-2.06732	3.99394e-25	-0.59793	1	-0.0829072	1
BRD7	0.223832	1	0.242191	0.119695	0.8567	0.0100086	-0.660352	1
BRD8	-0.814021	1	-0.437087	0.108127	-0.947193	0.00196661	-0.634523	1
BRD9	-1.07762	0.0424419	-0.809376	1.97683e-05	-1.43446	1.84637e-08	-1.00753	1
BRDT	-0.480202	1	-0.113098	0.547272	0.0390526	1	-0.627209	1
BRE	-0.0080216	1	0.00600781	0.970213	0.11564	1	0.217069	1
BRF1	-2.87293	2.29667e-34	-3.33525	2.35731e-76	-2.07531	4.64134e-15	0.207039	1
BRF2	-1.52066	1	-2.27026	7.27048e-09	-0.740817	0.17044	-1.08249	1
BRI3	0.398717	1	-0.189521	0.322505	0.6014	1	-0.196851	1
BRI3BP	0.908815	1	0.00159228	0.99181	0.266782	1	0.377848	1
BRICD5	0.421417	1	-0.0718453	0.69185	0.0372692	1	0.317347	1
BRINP1	-0.24225	1	-0.0355838	0.896862	0.0400622	1	0.906932	1
BRINP2	-0.380925	1	-0.0253319	0.88542	-0.00930813	1	-0.661205	1
BRINP3	0.108631	1	-0.0656124	0.680073	0.00740439	1	0.115006	1
BRIP1	-1.36375	1	-1.51639	4.74009e-20	0.168922	1	-2.60666	9.11099e-09
BRIX1	-0.896766	1	-2.00808	1.16819e-12	-1.92638	1.3167e-24	-0.610477	1
BRK1	-0.376675	1	-0.216181	0.167005	0.20057	1	0.896019	1
BRMS1	-3.05376	1.28929e-08	-1.95891	5.42846e-19	-0.301205	1	0.271801	1
BRMS1L	0.273116	1	0.0384999	0.813374	-0.621615	1	-0.554126	1
BROX	-0.545301	1	0.210831	0.200707	0.433414	1	-0.399975	1
BRPF1	0.0453153	1	-1.22287	6.24773e-13	-0.0917588	1	-0.854821	1
BRPF3	0.091421	1	0.339177	0.0636919	1.012	1	0.702967	1
BRS3	0.900583	1	0.33406	0.166301	0.029052	1	0.236519	1
BRSK1	0.24036	1	0.0562821	0.843302	-0.191713	1	0.242619	1
BRSK2	0.550307	1	-0.00690174	0.967635	-0.360838	1	-0.281239	1
BRWD1	0.487551	1	0.237977	0.141411	0.758141	1	-0.636941	1
BRWD3	0.239575	1	0.381493	0.0277184	0.629759	1	0.671269	1
BSCL2	-1.1122	1	-0.452405	0.0236192	-0.129923	1	-0.488356	1
BSDC1	-0.107266	1	-0.0879219	0.574227	0.0164917	1	0.600807	1
BSG	-0.576812	1	-0.236553	0.373586	0.227404	1	-0.00987196	1
BSN	0.364462	1	0.0377861	0.806384	0.218793	1	0.439706	1
BSND	0.174038	1	0.0689173	0.706325	0.126891	1	0.47352	1
BSPH1	0.497596	1	-0.159529	0.431914	0.504347	1	0.0401668	1
BSPRY	0.159805	1	0.0900181	0.617858	0.193461	1	0.778882	1
BST1	0.551527	1	0.284022	0.0827363	0.157659	1	-0.461026	1
BST2	-0.616476	1	-0.102015	0.591793	-0.143037	1	0.396163	1
BSX	0.662756	1	0.387921	0.26456	0.296626	1	0.226497	1
BTAF1	-0.231255	1	-0.288369	0.36317	-0.306233	1	0.337242	1
BTBD1	0.119879	1	-0.0549502	0.75351	-0.222319	1	0.158737	1
BTBD10	0.369206	1	0.373844	0.123867	0.665038	1	0.713778	1
BTBD11	-0.0745536	1	0.215389	0.345211	0.055969	1	0.962518	1
BTBD16	1.07432	0.0237902	0.0956343	0.664079	0.365626	1	-0.337475	1
BTBD17	-0.815611	1	0.272711	0.365095	0.0394084	1	0.533423	1
BTBD18	-0.359697	1	-0.17582	0.329467	-0.059344	1	-0.39462	1
BTBD19	-0.163794	1	0.187566	0.408594	0.0363895	1	0.539071	1
BTBD2	0.143942	1	0.122247	0.550385	0.0587889	1	0.0171386	1
BTBD3	0.484778	1	0.268599	0.0833787	-0.407631	1	-0.426825	1
BTBD6	0.65593	1	0.235725	0.209468	0.278388	1	0.8609	1
BTBD7	0.121671	1	-0.123085	0.606307	0.0457992	1	0.00207868	1
BTBD8	0.404874	1	0.480444	0.00608626	0.323958	1	0.68593	1
BTBD9	-0.8272	1	-0.270451	0.128753	-0.709568	1	0.0832303	1
BTC	0.247164	1	0.105104	0.571597	0.807342	0.0251339	1.00215	1
BTD	0.128141	1	0.274277	0.079865	0.0768341	1	0.466372	1
BTF3	-2.31665	0.000236237	-2.45247	3.49443e-49	-1.57757	6.11639e-05	-1.39318	0.665697
BTF3L4	-1.81868	1	-1.08	0.000256257	-0.639957	1	-0.553885	1
BTG1	1.21632	1	0.356169	0.0581377	0.545946	1	-0.22187	1
BTG2	0.33459	1	-0.0661382	0.663123	0.258782	1	0.788212	1
BTG3	0.457417	1	0.241903	0.26631	0.565718	1	-0.450505	1
BTG4	0.575602	1	0.118519	0.468879	0.15831	1	0.681137	1
BTK	0.0981038	1	-1.10405	4.44239e-05	0.49203	1	0.0327973	1
BTLA	0.0837366	1	0.35958	0.177653	0.35895	1	-0.387399	1
BTN1A1	0.360497	1	0.0246952	0.895089	0.105228	1	0.95837	1
BTN2A1	0.0787583	1	0.131265	0.601916	-0.0195078	1	0.43613	1
BTN2A2	0.223205	1	0.540807	0.000444663	0.321188	1	0.0180195	1
BTN3A1	-0.315841	1	0.235396	0.119064	0.357277	1	1.00939	1
BTN3A2	0.131992	1	0.504772	0.050261	0.281818	1	0.0402981	1
BTN3A3	-0.00729788	1	0.294637	0.0598206	0.119186	1	0.215888	1
BTNL10	-0.623761	1	-0.230308	0.191482	0.0417447	1	0.930333	1
BTNL2	-0.249867	1	0.0972445	0.604819	-0.0155275	1	-0.0408825	1
BTNL3	0.685599	1	0.076961	0.652772	0.15041	1	0.652639	1
BTNL8	0.0941238	1	0.0607032	0.714908	-0.0494858	1	-0.132492	1
BTNL9	0.297804	1	0.0612243	0.725612	-0.0864874	1	0.155266	1
BTRC	0.0976744	1	0.236855	0.206381	0.0976612	1	0.0624212	1
BUB1	0.170655	1	-0.0477502	0.772673	-0.178601	1	0.167752	1
BUB1B	-2.45682	4.79201e-05	-2.56301	5.34847e-23	-1.69121	3.97045e-06	-1.92323	3.57254e-05
BUB3	-5.51766	3.97293e-79	-4.61215	7.87168e-74	-4.05707	2.56516e-16	-1.9621	1
BUD13	0.134411	1	-1.05866	2.6872e-05	-0.863823	0.0112816	-0.60965	1
BUD31	-3.60599	1.67516e-05	-3.18826	1.98105e-13	-4.47881	4.08366e-60	-1.64309	0.000846696
BVES	0.217664	1	0.265697	0.176526	0.365266	1	0.5826	1
BYSL	-0.356805	1	-0.691956	6.19331e-05	-0.607639	1	0.0701092	1
BZRAP1	-0.415202	1	-0.543029	0.0145225	-0.15935	1	-0.682944	1
BZW1	-0.0880739	1	-0.99902	0.000122748	-0.414839	1	-0.229947	1
BZW2	-0.032036	1	-0.338518	0.0394799	-0.143204	1	-0.0148111	1
C10orf10	-0.214168	1	-0.020736	0.916426	-0.115033	1	0.283775	1
C10orf105	-0.292447	1	0.0190131	0.919337	0.183729	1	0.11358	1
C10orf107	0.331011	1	0.193178	0.221946	0.254856	1	0.567498	1
C10orf111	0.442472	1	0.450502	0.0310604	0.11338	1	0.371251	1
C10orf113	0.0520352	1	0.255176	0.129501	0.59217	1	0.680583	1
C10orf12	-0.866645	1	0.377397	0.143334	0.199972	1	-0.564111	1
C10orf120	0.452191	1	0.136488	0.425444	0.101591	1	0.0472393	1
C10orf126	-0.409728	1	0.129691	0.460906	0.0849901	1	-0.0805525	1
C10orf128	-0.376525	1	-0.116888	0.519886	0.0668912	1	-0.145401	1
C10orf131	0.375796	1	0.0626238	0.690836	0.338875	1	0.451682	1
C10orf142	-0.0635615	1	-0.0588844	0.751408	-0.072141	1	0.55716	1
C10orf2	-4.22891	5.91944e-11	-4.50498	2.29185e-115	-4.43951	1.08223e-35	-0.9271	1
C10orf25	-0.00231161	1	0.211557	0.169755	0.0401025	1	0.379664	1
C10orf32	-0.0982213	1	0.307326	0.0991217	-0.757913	1	0.380824	1
C10orf35	0.240262	1	0.201822	0.203514	0.190606	1	0.213901	1
C10orf53	0.263144	1	0.135539	0.434058	0.200296	1	0.329012	1
C10orf54	0.0757166	1	0.209199	0.179355	0.0732745	1	-0.232567	1
C10orf55	-0.615977	1	-0.295708	0.0696669	-0.016562	1	1.64772	1
C10orf62	0.140097	1	0.364475	0.017003	0.468582	1	0.0695417	1
C10orf67	0.185251	1	0.32662	0.172483	0.388707	1	0.939876	1
C10orf71	0.467789	1	0.416541	0.0199052	0.00263305	1	-0.316968	1
C10orf76	0.830683	1	-0.936609	3.19764e-05	-0.446494	1	-0.244088	1
C10orf82	0.264522	1	0.422734	0.0258131	0.301476	1	0.418894	1
C10orf88	0.485183	1	-0.207041	0.196938	-0.0704794	1	0.0111476	1
C10orf90	-0.465948	1	0.376713	0.0175285	0.347206	1	0.554838	1
C10orf91	0.506343	1	-0.0307935	0.847761	0.0294816	1	0.865393	1
C10orf95	0.249296	1	0.077846	0.615994	-0.0173925	1	0.100634	1
C10orf99	0.791624	1	-0.00347526	0.983281	0.227353	1	0.678406	1
C11orf1	0.192282	1	0.13143	0.387827	0.333057	1	0.6238	1
C11orf16	0.329235	1	0.220141	0.163431	-0.0859968	1	-0.0284569	1
C11orf21	0.2924	1	-0.0374216	0.904279	0.13348	1	-0.222509	1
C11orf24	0.391591	1	0.304801	0.0773324	0.620579	1	0.582502	1
C11orf30	-0.542126	1	1.12024	0.00174348	0.476581	1	1.43087	1
C11orf31	-0.806183	1	0.0702527	0.801096	-0.269816	1	-0.176957	1
C11orf40	0.331537	1	0.0880652	0.633277	0.100837	1	0.554302	1
C11orf42	-0.0868066	1	0.264085	0.0913963	0.463184	1	0.972166	1
C11orf44	0.234771	1	-0.0330545	0.873313	0.0384717	1	0.21184	1
C11orf45	0.677463	1	0.159095	0.313524	0.443302	1	0.376505	1
C11orf49	0.809924	1	0.244005	0.228584	0.389622	1	0.39647	1
C11orf52	-0.354909	1	-0.000741981	0.997271	0.0796306	1	0.424763	1
C11orf53	-0.305396	1	0.206871	0.215802	-0.0289049	1	-0.135406	1
C11orf54	-0.442787	1	0.0733968	0.665995	0.175659	1	0.418521	1
C11orf57	-1.19858	1	-1.09712	5.15659e-05	-0.838144	1	-1.14541	1
C11orf58	0.0982418	1	-0.201595	0.386934	0.268807	1	-0.124876	1
C11orf63	0.630179	1	0.0438594	0.779204	0.306584	1	0.385381	1
C11orf65	-0.0755856	1	0.172095	0.358017	0.653552	1	0.793414	1
C11orf68	-0.152223	1	0.106428	0.482257	0.22077	1	0.411151	1
C11orf70	-0.253208	1	-0.127373	0.409937	0.00263637	1	0.461616	1
C11orf71	0.271496	1	0.334656	0.0579823	0.120843	1	-0.176165	1
C11orf73	-0.218988	1	-0.246126	0.155528	-0.225192	1	-1.40568	0.0120251
C11orf74	0.350865	1	0.190074	0.380388	-0.379952	1	0.167076	1
C11orf80	-0.355045	1	0.299281	0.232692	-0.324768	1	-0.601015	1
C11orf84	-0.0227849	1	-0.0579991	0.725713	0.340619	1	0.115599	1
C11orf85	-0.67601	1	-0.201905	0.312887	0.210949	1	-0.75303	1
C11orf86	0.0239394	1	-0.00905717	0.952961	0.181286	1	-0.053816	1
C11orf87	-0.114359	1	-0.0997841	0.523053	-0.162966	1	0.0228777	1
C11orf88	-0.0479051	1	-0.150445	0.339945	-0.197498	1	0.100224	1
C11orf91	0.0862716	1	0.152804	0.591468	0.228065	1	0.342303	1
C11orf94	-0.341043	1	-0.105075	0.492762	0.250914	1	-0.16856	1
C11orf95	-0.492964	1	-0.436451	0.00765883	-0.0610966	1	-0.768889	1
C11orf96	0.517242	1	0.136937	0.39439	0.255358	1	0.649929	1
C11orf97	0.25589	1	-0.0701348	0.808224	0.222421	1	-0.360511	1
C11orf98	-0.304057	1	-0.201811	0.360026	0.29994	1	-0.943808	1
C12orf10	0.0199911	1	0.0886852	0.622297	-0.0152253	1	-1.02879	1
C12orf29	0.0175401	1	0.125286	0.747948	0.346519	1	0.537848	1
C12orf4	0.659065	1	-0.527867	0.000723483	0.068485	1	0.441482	1
C12orf40	0.109814	1	0.628664	0.000150552	0.387999	1	1.47789	1
C12orf42	-0.000225286	1	-0.0695841	0.676631	0.0322317	1	1.31332	1
C12orf43	-0.0201971	1	0.301544	0.0491251	0.119397	1	0.0520437	1
C12orf45	-2.58003	2.79703e-13	-1.66431	7.15108e-11	-1.79983	0.151635	-0.624939	1
C12orf49	-0.567038	1	0.0288158	0.899252	0.513889	1	-0.0157342	1
C12orf50	0.378536	1	0.398537	0.0199619	0.366646	1	0.814008	1
C12orf54	0.285348	1	-0.468168	0.0407484	0.12421	1	0.393659	1
C12orf56	0.278106	1	-0.185745	0.248859	0.549283	1	-0.146496	1
C12orf57	0.552814	1	0.279964	0.0745023	0.102101	1	0.473321	1
C12orf60	0.0727048	1	0.15064	0.481419	0.600317	1	0.307423	1
C12orf65	-1.55276	0.000560065	-0.618761	0.00209764	-0.609964	1	0.352262	1
C12orf66	1.4836	6.88232e-06	-1.01803	0.00523557	-0.764916	1	-0.332399	1
C12orf71	0.141968	1	0.102796	0.536895	0.00959732	1	0.0866332	1
C12orf73	0.629399	1	0.305204	0.0633241	0.104865	1	-0.134861	1
C12orf74	-0.228245	1	-0.0171179	0.947736	-0.0402446	1	-0.147965	1
C12orf75	0.0655098	1	0.339241	0.0506445	0.603826	1	0.454546	1
C12orf76	-0.196291	1	-0.146316	0.343697	-0.157245	1	0.208065	1
C12orf77	0.251265	1	0.114754	0.547804	0.538062	1	0.0663142	1
C12orf79	-0.156223	1	0.0967582	0.67214	0.543511	1	0.682129	1
C12orf80	-0.376746	1	-0.155747	0.325373	0.0503505	1	0.41855	1
C14orf1	0.149859	1	0.0523486	0.879282	-0.629879	1	-0.558392	1
C14orf105	0.7037	1	-0.090588	0.61268	0.274728	1	-0.331953	1
C14orf119	0.186058	1	-0.073596	0.662074	-0.564018	1	0.333698	1
C14orf132	0.0091469	1	0.414655	0.0407525	0.179328	1	1.49278	1
C14orf142	0.201863	1	-0.0517994	0.831954	-3.04808e-05	1	-1.27422	0.218058
C14orf159	0.24152	1	-0.0159402	0.917253	0.133973	1	-0.562167	1
C14orf166	0.363355	1	-0.00896309	0.968045	0.32949	1	1.26375	1
C14orf169	0.015444	1	-0.044165	0.834347	0.320802	1	0.534563	1
C14orf177	-0.120609	1	-0.025461	0.869963	-0.0258438	1	-0.242825	1
C14orf178	-0.138857	1	-0.746598	0.000188444	-0.0796848	1	0.363035	1
C14orf180	0.394685	1	0.129878	0.582715	0.164977	1	0.103738	1
C14orf2	-0.839575	1	-0.754891	1.64435e-05	0.140097	1	0.521533	1
C14orf28	1.04066	0.164199	-0.041025	0.833579	0.492169	1	0.536763	1
C14orf37	0.418595	1	0.0869379	0.658873	0.0919225	1	0.127827	1
C14orf39	-0.261943	1	0.0673691	0.691814	-0.162223	1	0.0378314	1
C14orf79	0.169733	1	-0.0796014	0.747106	0.246059	1	0.579133	1
C14orf80	-4.21289	7.70523e-26	-3.89865	3.98445e-20	-4.02253	3.88176e-32	-1.52649	0.00228428
C14orf93	0.430582	1	-0.0434338	0.871975	-0.529186	1	-0.163055	1
C15orf26	0.100754	1	0.109184	0.618706	0.241311	1	-0.303829	1
C15orf27	-0.363213	1	-0.141783	0.571296	0.317403	1	0.316846	1
C15orf32	0.306292	1	0.0201566	0.903218	0.137503	1	0.423854	1
C15orf38-AP3S2	0.200186	1	0.148832	0.508099	-0.167901	1	-0.718408	1
C15orf39	0.0179969	1	-0.428011	0.0705521	-0.261439	1	0.523676	1
C15orf40	0.198706	1	0.118898	0.678461	0.24553	1	0.287393	1
C15orf41	-2.42847	3.96094e-05	-2.01899	1.34055e-14	-1.42891	4.54037e-09	-0.565972	1
C15orf43	-0.68682	1	0.181531	0.416496	0.0996318	1	-0.0521941	1
C15orf48	0.0692065	1	-0.481552	0.0275473	0.153227	1	-0.0407347	1
C15orf52	-0.701538	1	-0.432386	0.298262	-0.166121	1	0.655962	1
C15orf53	0.276442	1	0.128085	0.48562	0.142817	1	0.425694	1
C15orf54	1.00092	0.17256	0.134416	0.431376	0.191048	1	0.321453	1
C15orf56	0.425818	1	0.170239	0.387906	-0.371584	1	0.368597	1
C15orf57	-0.792708	1	-1.95026	4.62656e-16	-0.375211	1	-0.59831	1
C15orf59	0.35266	1	-0.253419	0.126472	-0.136284	1	-0.353992	1
C15orf61	0.229131	1	-0.105151	0.658105	0.120527	1	0.629274	1
C15orf62	0.620983	1	0.28834	0.075739	0.295898	1	0.444491	1
C15orf65	0.467838	1	-0.0252619	0.936678	0.441612	1	-0.560113	1
C16orf13	0.273408	1	-0.42552	0.032345	0.0340718	1	0.114313	1
C16orf45	-0.196484	1	0.25086	0.138287	-0.704456	1	-0.114688	1
C16orf46	-0.0558878	1	-0.150427	0.409039	-0.0216298	1	-0.419269	1
C16orf47	0.592391	1	0.221964	0.167957	0.237572	1	-0.392691	1
C16orf52	0.44611	1	0.155039	0.334293	0.119368	1	0.933683	1
C16orf54	-0.0223642	1	-0.0112949	0.942847	0.0884022	1	0.255418	1
C16orf58	0.145745	1	-0.00393206	0.982159	0.0338957	1	0.512066	1
C16orf59	-1.56313	1.07497e-05	-1.91806	1.02073e-24	-1.94595	1.43532e-10	-1.06943	1
C16orf62	-0.496631	1	-2.73882	7.94391e-37	-1.19017	0.000377946	-0.112898	1
C16orf70	0.530014	1	0.27866	0.0747825	0.376822	1	0.478422	1
C16orf71	-0.164432	1	-0.243467	0.189444	-0.198986	1	0.210022	1
C16orf72	-1.42551	0.338058	0.646872	0.0337807	-1.61482	0.000273889	0.474792	1
C16orf74	-0.0456074	1	-0.121615	0.53749	0.195042	1	0.671565	1
C16orf78	0.622306	1	0.327807	0.0471978	-0.359866	1	0.363061	1
C16orf82	-0.67121	1	-0.410035	0.0675457	-0.440692	1	0.101686	1
C16orf86	0.126569	1	0.033023	0.857329	0.26998	1	-0.775653	1
C16orf87	0.304346	1	0.254886	0.164829	-0.057733	1	0.450275	1
C16orf89	0.3912	1	-0.482328	0.014781	-0.684136	1	-0.592418	1
C16orf90	0.131885	1	-0.169841	0.295614	-0.020322	1	0.142995	1
C16orf91	0.385905	1	-0.274199	0.114281	0.25967	1	-0.641112	1
C16orf92	0.0547048	1	0.244615	0.216308	-0.112788	1	0.390296	1
C16orf93	0.0469027	1	-0.420217	0.0436391	-0.266556	1	-0.868249	1
C16orf95	0.458568	1	-0.221036	0.153833	0.020977	1	-0.76685	1
C16orf96	-0.00770226	1	-0.210079	0.172078	0.0771059	1	-0.141816	1
C16orf97	0.539982	1	0.0240145	0.881969	0.25333	1	0.156202	1
C17orf100	0.792915	1	0.0156009	0.921178	-0.0398529	1	-0.0551594	1
C17orf102	-0.422115	1	0.15205	0.324963	0.163654	1	0.392611	1
C17orf104	-1.5489	6.28094e-08	-0.240123	0.168844	-0.240389	1	0.538085	1
C17orf105	0.0871701	1	-0.0818075	0.624213	0.439063	1	1.44241	1
C17orf107	0.191686	1	-0.369375	0.146049	0.264129	1	-0.185729	1
C17orf112	0.290036	1	0.259194	0.154963	0.429932	1	0.465286	1
C17orf47	0.0954613	1	-0.028385	0.866401	-0.0346433	1	0.0338331	1
C17orf49	-0.0206453	1	0.470396	0.0338164	0.144755	1	-0.848192	1
C17orf50	0.251031	1	0.430663	0.0997333	-0.0470548	1	-0.295035	1
C17orf51	0.267825	1	0.263962	0.343045	0.071944	1	0.862055	1
C17orf53	-0.563521	1	0.446871	0.0833913	-1.58545	9.43414e-16	-1.08181	1
C17orf58	-0.31227	1	0.297201	0.134859	-0.244745	1	-0.722278	1
C17orf59	-0.177271	1	-0.503193	0.00280631	-0.954708	0.00123957	0.926427	1
C17orf62	0.180763	1	0.139964	0.463048	-0.139308	1	-0.155908	1
C17orf64	-0.168518	1	0.500464	0.0283318	0.267372	1	-1.3819	1
C17orf67	-0.345959	1	-0.450923	0.0555435	-0.539528	1	-0.103062	1
C17orf70	-1.92347	1	-3.5517	5.82072e-21	-2.15258	1.73938e-23	-1.78742	0.000248009
C17orf74	0.337587	1	0.0507976	0.752769	-0.042721	1	0.239677	1
C17orf75	-0.604608	1	-0.121561	0.459583	0.104706	1	-0.302057	1
C17orf77	0.641819	1	0.0783096	0.634001	0.240993	1	0.498132	1
C17orf78	-0.190082	1	-0.204564	0.326604	0.354118	1	0.464152	1
C17orf80	-0.431976	1	0.161492	0.322197	0.36667	1	0.549718	1
C17orf82	0.201792	1	0.331491	0.0846291	-0.279939	1	-5.07749	2.61973e-16
C17orf85	-0.0748634	1	-0.0211537	0.9399	-0.454816	1	0.0204176	1
C17orf89	-1.96703	0.00725951	-0.495465	0.0464867	-3.18553	4.35549e-24	-1.14857	1
C17orf96	-0.177595	1	-0.301545	0.0899854	-0.222117	1	-0.146119	1
C17orf97	0.531843	1	0.569597	0.00232829	0.786839	0.0365875	0.497325	1
C17orf98	-0.197614	1	0.36284	0.207893	-0.259908	1	-0.55618	1
C17orf99	0.0448554	1	-0.00869698	0.973451	-0.0325555	1	-0.0127313	1
C18orf21	-1.01937	0.215637	-1.15911	0.0286919	-0.970043	0.0183638	-0.949223	1
C18orf25	0.0882796	1	0.121242	0.588204	0.401278	1	-0.404439	1
C18orf32	-0.127012	1	-0.426519	0.0141096	0.048589	1	0.0993049	1
C18orf42	0.705173	1	0.517063	0.000757142	0.996709	0.25596	0.716724	1
C18orf54	0.667598	1	0.839175	0.00530136	0.161792	1	0.617886	1
C18orf63	0.292051	1	0.562784	0.000492797	0.679314	0.985952	-0.29507	1
C18orf65	0.556814	1	0.585435	0.00379859	0.269369	1	1.14045	1
C18orf8	0.439842	1	-0.142315	0.55009	-0.248267	1	0.389	1
C19orf12	-0.670385	1	-0.0625155	0.69583	-0.0591232	1	-0.685435	1
C19orf18	0.0828196	1	-0.227786	0.216528	-0.248665	1	0.287019	1
C19orf24	0.658533	1	-0.0471471	0.777606	-0.195669	1	-0.536471	1
C19orf25	-0.0657605	1	0.202655	0.346641	-1.58996	8.45205e-17	-0.364906	1
C19orf26	-0.029803	1	-0.069419	0.745105	0.0655486	1	0.507534	1
C19orf33	0.270603	1	-0.278209	0.202833	-0.101618	1	0.638923	1
C19orf35	-0.225512	1	0.151708	0.337365	0.106886	1	0.454562	1
C19orf38	-0.580229	1	-0.367354	0.180225	-0.0948216	1	-0.41528	1
C19orf40	-2.54674	0.00542836	-0.844259	5.60661e-06	-2.01906	6.32634e-22	-1.65649	1
C19orf43	-0.862984	1	0.0238955	0.892036	-0.825524	1	-1.30475	0.0474162
C19orf44	-0.0257901	1	0.188505	0.396161	0.060677	1	0.799733	1
C19orf45	0.155745	1	-0.26257	0.245989	0.25021	1	-0.371209	1
C19orf47	-0.643826	1	0.174721	0.468715	-0.0922419	1	-0.435784	1
C19orf48	0.606577	1	0.171335	0.361432	0.266632	1	0.324532	1
C19orf52	-1.66525	8.46242e-09	-2.11284	0.0974423	-2.08937	2.4372e-19	-1.46338	1
C19orf53	-2.46314	2.01017e-17	-2.77546	1.15807e-46	-2.33754	9.43804e-07	-1.54914	0.138518
C19orf54	0.153	1	-0.157991	0.641726	-0.00459728	1	-0.318485	1
C19orf57	0.0336677	1	0.393181	0.156214	0.342765	1	-0.186848	1
C19orf60	-0.914508	1	0.373096	0.0820411	-0.296858	1	0.095586	1
C19orf66	-0.399625	1	0.137039	0.615562	-0.236369	1	-0.0468022	1
C19orf67	0.133226	1	-0.0527045	0.794004	0.190852	1	-0.255676	1
C19orf68	-0.0537281	1	0.261144	0.313371	0.0835666	1	-0.103269	1
C19orf70	-2.07559	1	-0.685352	0.0367869	-1.56406	1	-1.85057	0.00494926
C19orf71	0.0137321	1	0.07854	0.63623	-0.273063	1	0.151917	1
C19orf73	0.544611	1	0.484863	0.00331769	0.0573847	1	0.311588	1
C19orf80	-0.374147	1	0.260233	0.0911783	0.146012	1	0.336231	1
C19orf81	0.38005	1	-0.0866569	0.65217	0.289416	1	0.0288035	1
C19orf84	0.00123164	1	-0.0368393	0.877703	0.164734	1	0.912744	1
C1D	0.131608	1	-0.404434	0.0422326	-0.176026	1	0.228242	1
C1GALT1	0.720943	1	-0.525828	0.0929008	0.836288	1	1.31063	1
C1GALT1C1	1.11269	1	-0.173859	0.387357	1.02419	0.270094	0.51788	1
C1GALT1C1L	0.0482024	1	0.0788786	0.757796	-0.139922	1	0.157142	1
C1orf100	0.129919	1	0.103907	0.510404	0.148215	1	0.615698	1
C1orf101	-0.0906501	1	0.246638	0.106609	0.0496169	1	0.959293	1
C1orf105	-0.0796389	1	0.487833	0.0109155	0.121239	1	0.215978	1
C1orf106	-0.860074	1	0.172411	0.401511	-0.289406	1	0.129388	1
C1orf109	-4.19059	3.10498e-70	-2.92666	4.00145e-47	-3.53905	6.02289e-41	-2.75011	7.49378e-12
C1orf110	-0.0481555	1	0.0648919	0.720255	0.598012	1	0.0497365	1
C1orf111	-0.0994764	1	0.423636	0.0420842	-0.0776526	1	-0.317482	1
C1orf112	-0.048868	1	-0.0649355	0.83383	0.299948	1	0.0640207	1
C1orf115	-0.297495	1	0.152889	0.384796	0.521621	1	-0.34977	1
C1orf116	-0.29645	1	0.0643025	0.794361	0.352623	1	-0.0855022	1
C1orf122	0.262369	1	0.062976	0.871841	-0.3026	1	2.28343	1
C1orf123	-0.198793	1	-0.0318188	0.837306	-0.176834	1	0.0282955	1
C1orf127	0.0187883	1	0.213113	0.219103	-0.0642891	1	-0.188942	1
C1orf131	-1.02928	1	-2.09403	5.14742e-10	-1.15457	0.368392	-1.34978	0.8023
C1orf137	-0.188761	1	0.402592	0.0313183	0.0759136	1	-0.71509	1
C1orf141	0.0248977	1	0.126947	0.427723	-0.247423	1	0.476094	1
C1orf146	0.5811	1	0.338145	0.0356047	0.000800206	1	0.0027074	1
C1orf158	0.394495	1	-0.191442	0.352926	0.27073	1	0.292681	1
C1orf159	0.151884	1	0.0155297	0.926774	-0.318014	1	0.431046	1
C1orf162	-0.337249	1	0.277435	0.0943272	-0.00328706	1	-0.755047	1
C1orf167	0.0933487	1	0.164128	0.301767	0.24086	1	0.553019	1
C1orf168	-0.0802832	1	0.29074	0.0828649	0.527144	1	-0.135011	1
C1orf174	0.322684	1	0.584562	0.000316753	0.596274	1	0.99526	1
C1orf177	-0.318925	1	0.0474382	0.798162	0.224316	1	0.333866	1
C1orf185	0.230639	1	0.485942	0.0129653	0.384318	1	0.0959047	1
C1orf186	0.0903454	1	0.108372	0.599163	0.0782259	1	0.106717	1
C1orf189	0.0387047	1	0.209809	0.207496	0.270115	1	0.534889	1
C1orf194	0.792792	1	0.329935	0.0966745	0.151527	1	0.351043	1
C1orf195	-0.260497	1	-0.0165215	0.933282	0.317408	1	0.6864	1
C1orf198	0.210307	1	-0.0382328	0.848456	-0.10586	1	0.512167	1
C1orf204	0.406461	1	0.0857543	0.711856	0.021917	1	0.158355	1
C1orf21	0.0912013	1	0.0613163	0.721176	0.282655	1	-0.37034	1
C1orf210	0.448066	1	0.15446	0.358271	0.406467	1	0.358347	1
C1orf216	-0.175418	1	0.33501	0.202106	0.209788	1	-0.320864	1
C1orf226	-0.0800501	1	0.355213	0.0372697	-0.0743884	1	0.678548	1
C1orf228	-0.30677	1	0.0678703	0.689146	-0.117182	1	0.303823	1
C1orf229	0.0133792	1	-0.0146209	0.953097	0.163151	1	0.537881	1
C1orf233	-0.0160481	1	-0.157414	0.378889	0.189871	1	0.738608	1
C1orf234	0.272386	1	0.108838	0.610141	-0.113154	1	0.293431	1
C1orf27	-1.41083	3.21303e-07	-1.76328	6.69797e-16	-2.73223	1.69244e-10	0.390092	1
C1orf43	-0.0642921	1	-0.508089	0.193093	-0.0872362	1	0.207638	1
C1orf50	-0.545082	1	0.301935	0.115847	0.174067	1	0.374476	1
C1orf52	0.11393	1	0.254466	0.352784	-0.35497	1	0.190324	1
C1orf53	0.962612	1	0.308135	0.153851	0.274454	1	-0.0505888	1
C1orf54	0.0202642	1	-0.551671	0.0295771	0.28998	1	-0.284582	1
C1orf56	0.0372969	1	-1.33857	2.23172e-10	0.16464	1	-1.0279	1
C1orf61	0.210408	1	0.197446	0.238545	0.23234	1	0.393664	1
C1orf64	0.0786793	1	0.0337868	0.836364	0.146281	1	0.0323138	1
C1orf68	-0.351476	1	-0.238719	0.124185	0.393023	1	0.166986	1
C1orf86	-0.853752	1	-0.15562	0.639181	0.0212119	1	0.0890162	1
C1orf87	-0.0540229	1	-0.0586105	0.705306	0.070816	1	-0.188643	1
C1orf94	0.399897	1	0.085659	0.642284	-0.118135	1	-0.0937289	1
C1orf95	0.115321	1	0.156852	0.537211	-0.240948	1	0.0943536	1
C1QA	0.115528	1	-0.15685	0.314073	0.176322	1	0.41688	1
C1QB	-0.0411883	1	0.0836168	0.625937	0.186041	1	0.359563	1
C1QBP	-3.06403	1.06601e-26	-3.27552	1.31274e-85	-1.95196	3.18145e-15	-2.23556	2.83126e-09
C1QC	-0.113259	1	0.283441	0.106532	0.318768	1	0.163771	1
C1QL1	0.890359	1	-0.0425382	0.808594	0.281067	1	0.334824	1
C1QL2	-0.406667	1	-0.285092	0.0964173	-0.13179	1	-0.264323	1
C1QL3	0.510473	1	0.279353	0.0727474	-0.0360031	1	0.431504	1
C1QL4	-0.0103987	1	-0.0446875	0.855257	-0.0119872	1	0.0145035	1
C1QTNF1	0.207322	1	0.275398	0.0720513	-0.0494932	1	0.232334	1
C1QTNF2	0.516467	1	0.220949	0.205546	0.291511	1	-0.12157	1
C1QTNF3	0.29251	1	-0.0462398	0.808495	0.0215627	1	0.577297	1
C1QTNF4	0.27808	1	-0.294473	0.0696606	0.36077	1	0.101991	1
C1QTNF5	0.216393	1	-0.147876	0.356816	-0.241635	1	-0.499625	1
C1QTNF6	0.368837	1	-0.172172	0.430363	-0.174494	1	0.648093	1
C1QTNF7	-0.423736	1	-0.213832	0.233621	-0.141599	1	0.402195	1
C1QTNF8	-0.128097	1	-0.0634677	0.694689	0.0722818	1	-0.0718645	1
C1QTNF9	-0.119139	1	-0.40883	0.00828285	-0.0511382	1	-0.0259954	1
C1QTNF9B	-0.118139	1	-0.429648	0.0222292	-0.237016	1	-0.59039	1
C1QTNF9B-AS1	-0.208897	1	-0.444387	0.0773303	-0.436677	1	-0.907083	1
C1RL	0.325319	1	0.248658	0.106482	0.532207	1	-0.0190758	1
[truncated: 17,119 more rows]

## Sheet: sgRNA
Supplementary Table S7. Screen results for the Brunello library by sgRNA.
Log2FC and p values for each sgRNA in the library as calculated by DeSeq2. Highlighted in blue are significantly depleted sgRNAs, and in red - enriched.
		K562		ST486		HepG2		MCF7
sgRNA name	sgRNA sequence	log2FoldChange	padj	log2FoldChange	padj	log2FoldChange	padj	log2FoldChange	padj
A1BG_sg1	CATCTTCTTTCACCTGAACG	0.777814	0.086231	0.203871	0.714713	0.315368	0.155965	0.225196	0.834451
A1BG_sg2	CTCCGGGGAGAACTCCGGCG	0.0664759	0.932638	0.198075	0.779881	-0.238986	0.484667	0.829559	0.317807
A1BG_sg4	TGGAAGTCCACTCCACTCAG	0.477357	0.492182	-0.380206	0.26253	0.393723	0.345204	0.469699	0.597753
A1CF_sg1	CTTCATTTCCCAGCCACCAA	-0.189617	0.866465	0.190796	0.817529	0.380123	0.451813	0.800876	0.362702
A1CF_sg2	GAATTCAACAATATCAAACC	-0.108083	0.95036	0.215363	0.839417	-1.10928	0.0344647	-0.890331	0.455797
A1CF_sg3	ACAGGAAGAATTCAGTTATG	0.876718	0.18967	-0.246076	0.681017	-0.0371312	0.946688	0.496643	0.617785
A1CF_sg4	AGTTATGTTAGGTATACCCG	-0.142543	0.912765	-0.166631	0.823243	-1.22192	1.16305e-07	0.47573	0.665097
A2M_sg1	ACTGCATCTGTGCAAACGGG	0.261048	0.795954	0.165821	0.811134	0.270819	0.615547	0.0348473	0.979887
A2M_sg2	ATGTCTCATGAACTACCCTG	-0.0458694	0.977126	0.894973	0.00140095	0.639161	0.0402768	0.0108017	0.99375
A2M_sg3	TGAAATGAAACTTCACACTG	-0.536752	0.674279	0.693466	0.188654	-0.113389	0.848239	0.876942	0.513753
A2M_sg4	TTACTCATATAGGATCCCAA	0.643228	0.674762	-0.280282	0.766958	-0.116926	0.861435	0.941833	0.332828
A2ML1_sg1	AAATACTTACTGGTATCGAG	0.180648	0.948013	0.495962	0.396894	0.0172611	0.971195	-1.46957	0.265758
A2ML1_sg2	ACCCTGGTTACTGATAACAA	-0.195285	0.927499	0.853249	0.110109	0.840509	0.20494	-0.169249	0.937345
A2ML1_sg3	GGTGGATTATTACATCGACC	-0.241965	0.862336	-0.459426	0.604532	0.388285	0.350306	0.423091	0.701693
A2ML1_sg4	TGGTCACTACCCCTATCAAG	-0.109672	0.948391	0.751427	0.291348	-0.344677	0.380747	0.248289	0.885146
A3GALT2_sg1	AAATAATGGGAGCCCCCCAG	-0.257837	0.803864	0.302434	0.661718	0.0182275	0.956034	0.511638	0.672863
A3GALT2_sg2	ACACGTAGTACATCACGCTC	-0.622538	0.661371	-0.266468	0.812019	-0.529402	0.160462	0.418278	0.69475
A3GALT2_sg3	AGAACATGAAGTGCGCCTCG	0.0203322	0.981615	0.577364	0.180631	0.29583	0.0842389	0.895327	0.398192
A3GALT2_sg4	GCGCTGGCAAGACGTGTCGA	0.48427	0.420274	0.169724	0.791177	0.388867	0.0833933	0.663953	0.459594
A4GALT_sg1	CCACATGAGTGCGATCCTGG	0.147827	0.923812	0.0841123	0.923148	0.186387	0.685978	0.392963	0.784536
A4GALT_sg2	GCCGCGTACCAGTCGGCCAG	-0.325949	0.908618	0.255098	0.844228	1.35873	2.19392e-05	-0.57496	0.716225
A4GALT_sg3	AACGTGCCAGTAGATCATGA	-0.0605459	0.979888	0.144454	0.864905	0.463295	0.201839	-0.128469	0.938944
A4GALT_sg4	AGGCCAGGAACGCGCCGTTG	0.276881	0.809985	-0.00646317	0.996834	0.464177	0.209264	0.611287	0.635498
A4GNT_sg1	CAGCTCGGATGCATCCCGCC	0.812417	0.215136	0.990969	0.0230653	-0.135844	0.739879	0.571061	0.647581
A4GNT_sg2	TGCATTCCCACAAAAAGGGG	0.793363	0.307872	0.365874	0.613871	0.982273	0.207778	-0.461198	0.686082
A4GNT_sg3	ACGGAACAGGAGACCAAATG	0.826707	0.260775	-0.117324	0.88525	0.298212	0.602473	-1.7555	0.025913
A4GNT_sg4	CAGCCAAAAAGTTCTCCTCA	0.403342	0.723075	0.0291653	0.971874	0.0221354	0.978633	1.08796	0.185195
AAAS_sg1	CCCAGGGTGAGACAGCACTT	0.146009	0.900099	-0.764871	0.482571	0.119034	0.752935	-0.24234	0.877891
AAAS_sg2	GCCAAGACAGAGGCACTAAG	0.499361	0.732544	-1.08192	0.162643	-0.979133	0.0615294	-1.41605	0.425831
AAAS_sg3	GGCCCATCGACAGAGTGCCA	-1.06876	0.619899	-0.218679	0.834671	-0.352151	0.627465	-0.290617	0.899997
AAAS_sg4	TGACAGCGCCCTGATAGAGT	-0.143832	0.943428	-1.43319	0.326731	-0.0434324	0.955494	1.81937	0.321731
AACS_sg1	CATCCTCCTGTGCTACACCA	-0.0941701	0.95932	-0.180721	0.90754	0.0648811	0.960811	0.443065	0.727824
AACS_sg2	CTTCTCACGTGTGTATGATG	0.490973	0.634413	0.039425	0.970352	0.0556429	0.901368	-0.493876	0.777563
AACS_sg3	AGAGCTACGAGTATGTCTAC	0.352758	0.663318	0.11947	0.887568	0.314292	0.688759	0.0648418	0.960865
AACS_sg4	CACATTCACACCGAAGTCCG	0.104647	0.920834	0.176805	0.739043	0.450579	0.0944768	0.341817	0.787911
AADAC_sg1	AAGTCTGAAGCACTAAGAAG	1.19574	0.00537743	0.257588	0.703517	0.304568	0.505995	0.542182	0.774749
AADAC_sg2	ATGTATATAATGCCTTAAGG	1.07468	0.143283	0.427618	0.51213	0.462042	0.11927	0.474848	0.725366
AADAC_sg3	ATTTCTATCCAAATCACTCA	1.8289	0.01221	0.833401	0.428075	0.159401	0.785373	-0.556361	0.644655
AADAC_sg4	GGTATTTCTGGAGATAGTGC	1.34751	0.127512	0.352394	0.608261	0.434699	0.54571	-1.38163	0.088935
AADACL2_sg1	AAAGAAAGTCAGAAACCCGA	0.702749	0.647547	0.787044	0.222723	0.182897	0.838571	0.359056	0.902618
AADACL2_sg2	GAAAAAATTTGACTGCAGCA	0.868339	0.554017	0.629176	0.441362	0.567244	0.212205	1.00835	0.402753
AADACL2_sg3	GTGATGTATTCATCTGAAAG	-0.337028	0.764865	0.0925623	0.94661	0.636621	0.0887633	0.226751	0.885448
AADACL2_sg4	TGGGGGCAATTTAGCAACAG	0.656922	0.738391	1.0028	0.209218	0.119264	0.906916	-1.39312	0.180355
AADACL3_sg1	ACTTATGCTTAGGTAACTTG	1.32221	0.135195	0.317373	0.794362	0.871061	0.00300099	0.918938	0.640525
AADACL3_sg2	CTGCGGTGACAGTTTCGGAG	0.267225	0.915352	-0.00662864	0.997864	0.619893	0.223674	-1.84358	0.0782994
AADACL3_sg3	GGCATCGTGTACTACCACGG	0.0890971	0.95574	0.613359	0.0749954	-0.184515	0.606528	0.0449677	0.980983
AADACL3_sg4	TCGGGGTCATACTTTAGCGG	0.36736	0.763544	-0.200148	0.721821	-0.154155	0.570505	0.310736	0.849775
AADACL4_sg1	CAAGGTAGCAGGGATATCCG	-0.740226	0.459908	0.240894	0.801457	-0.804569	0.171869	1.25084	0.223456
AADACL4_sg2	GTAAACTCACCAAAGTGACC	-0.90804	0.459271	0.517346	0.596729	0.0451135	0.946688	1.3759	0.411999
AADACL4_sg3	TAGAAGATGATGCCTCGCCG	0.335096	0.824898	-0.51359	0.56715	0.543639	0.160549	-0.109833	0.948421
AADACL4_sg4	TATCGTCCCAAAACGCAGGT	-0.877172	0.372766	0.222197	0.776722	0.468089	0.112598	0.2552	0.833621
AADAT_sg1	GTAGCTGACATATTGAGCAG	1.21564	0.0758843	0.237588	0.851937	0.466352	0.344272	1.68364	0.286992
AADAT_sg2	TAATAATGTTGCAGCCCAGT	0.963166	0.189762	0.331793	0.657047	0.117495	0.849548	0.137478	0.929274
AADAT_sg3	AGATCCATTTGTCCTTGACT	0.411839	0.717633	-0.0303176	0.976567	0.68335	0.441336	-0.248963	0.842021
AADAT_sg4	ATTGATACTTACCCAGCACT	0.973697	0.0422558	0.0364425	0.966053	0.148061	0.795998	1.04463	0.224516
AAED1_sg1	CATCTGCAAGGAATACGTAG	0.987396	0.594918	0.16218	0.895907	-1.19075	0.0373425	-1.7659	0.197667
AAED1_sg2	GACATGTTATGTCTTACCTG	0.0169777	0.988186	0.540803	0.190398	0.533487	0.216549	-1.76585	0.0659021
AAED1_sg3	GTCATCCTACCATCATATTG	-0.429959	0.649723	-0.228492	0.743852	0.982812	0.0629951	0.393647	0.713126
AAED1_sg4	TCCCGGAACAGCGCGCCGAA	0.201347	0.915522	-0.072304	0.95462	0.629673	0.329766	-0.172695	0.92221
AAGAB_sg1	CACTACATTGGACCACACAT	-2.76384	0.0697361	-1.33404	0.391174	-2.96858	0.00130564	-0.543629	0.697432
AAGAB_sg2	GCCATGAGGAGACACTATCA	-0.821142	0.632329	-4.28529	2.84346e-15	-0.899399	0.0173644	-0.425183	0.792278
AAGAB_sg3	AGCAGACATCAATCTATGTG	-1.90326	5.34785e-05	-2.59279	1.47907e-07	-3.20968	4.187e-42	-1.62825	0.012572
AAGAB_sg4	CAAGAATGGTGCATCAAACA	-1.20639	0.462658	-0.289231	0.80365	-0.464334	0.338294	-0.566651	0.660649
AAK1_sg1	GGGTGCAATTGAAGTCTCTG	-0.632225	0.659213	-0.0312198	0.984602	-0.276315	0.733391	-0.724225	0.717522
AAK1_sg2	TGGCAAAATCATCACTACGA	0.573179	0.831214	-1.27821	0.34327	-0.849632	0.310351	-0.742401	0.694344
AAK1_sg3	CAAAACTCCTATTATCCACC	0.438121	0.809869	0.462107	0.699539	0.000425793	0.999617	1.15923	0.464316
AAK1_sg4	CAAAAGGCCGGATATTTACC	0.202071	0.871194	-0.184548	0.8317	0.494348	0.130512	0.456533	0.791661
AAMDC_sg1	AGGTACTCCACAGTTGATGA	0.707106	0.539249	1.49567	0.0266487	0.277178	0.44969	-0.340414	0.879228
AAMDC_sg2	GATTGGCCGAGGGATGAGTG	0.495728	0.595569	0.290035	0.607263	-0.130668	0.743433	0.772285	0.381809
AAMDC_sg3	AAATTGCTTCCTTATCATGG	-2.88116	0.0169061	0.757232	0.237488	0.023712	0.983678	-0.0498095	0.981057
AAMDC_sg4	AAGTATGGCCAGGGGGTAGT	0.234888	0.770712	0.0437636	0.966332	0.666335	0.00089976	0.639967	0.521367
AAMP_sg1	AAGATGACAAAGCCTTCGTA	-3.19259	1.18719e-07	-3.82373	3.84868e-17	-2.53583	5.77519e-34	0.977233	0.41256
AAMP_sg2	AGGTGACCTCGCTATCGTCG	0.0609721	0.959906	-0.334427	0.681325	-0.127686	0.836554	0.169661	0.888383
AAMP_sg3	TGAGTGGCCTCTTGAAAGTG	-6.02684	8.03328e-11	-3.63617	0.000527424	-3.7234	4.83131e-16	-0.238088	0.832495
AAMP_sg4	TGGATGTGGAAAGTCCCGAA	-1.13799	0.287146	-1.62109	0.00405276	0.0407973	0.96043	0.0293455	0.985268
AANAT_sg1	ACCTTCACGCTCGATCTCAA	-0.409252	0.774255	0.649739	0.447374	0.0117525	0.987741	-0.385291	0.758938
AANAT_sg2	GCCCTCCTCGAACCAGCCCA	-0.0280656	0.977453	0.0618151	0.921285	0.418147	0.188065	0.148849	0.893808
AANAT_sg3	GGTGAGGCAGCGAAACTCAC	-0.0211189	0.987722	0.207583	0.785964	-0.00776198	0.993367	0.615404	0.498823
AANAT_sg4	GTGGCGCCGCTGACAGCTCG	0.827445	0.100005	0.155935	0.801834	-0.0503079	0.848211	0.644902	0.491203
AAR2_sg1	GGGGTAGATTCTGCCCCACG	0.878873	0.0660081	0.316304	0.439777	0.848994	1.6023e-08	0.858749	0.303874
AAR2_sg2	TAAGGAAGAAACCCATACGA	-1.18607	0.300161	-0.538376	0.579716	-1.36132	0.000824291	0.851454	0.599494
AAR2_sg3	CATGTTCAGGATGACCACAG	-1.67443	0.00782355	0.248968	0.530559	0.0273297	0.954574	-0.158871	0.88898
AAR2_sg4	CTTGGTTATCTCAGCTGGCG	-0.563409	0.33558	-0.0212022	0.977784	-0.262291	0.201166	1.21213	0.293899
AARD_sg1	GCAGAGCTGGACGGGCGTTG	-0.170829	0.893958	0.057346	0.953569	0.121792	0.870877	0.473999	0.706902
AARD_sg2	GGGAAATTCTCTCTCTGCAG	-1.47016	0.144993	-0.24892	0.860846	-0.502383	0.380917	-2.01163	0.0269978
AARD_sg3	GTCCCCGAAGAAGTCGCACG	0.649737	0.545429	0.242125	0.728831	0.53147	0.132161	0.806277	0.332341
AARD_sg4	TGCTGGAGGACCTCAGACGA	0.387384	0.705445	0.44528	0.719307	-0.102187	0.892952	0.192144	0.885962
AARS_sg1	CCAAGAAAAGCATTGACACA	-3.45622	0.000224677	-2.21877	1.30336e-08	-2.10047	3.66203e-16	-0.0221713	0.989789
AARS_sg2	GGAGGCCAGATCTATGACGA	-3.66018	0.00703856	-2.1506	0.000145424	-4.06226	2.15572e-31	-2.48644	0.00122953
AARS_sg3	TCAGAATGTGCGTAGCTGTG	-2.88801	0.00297611	-3.62343	8.05767e-32	-2.37161	0.150617	-1.64682	0.024575
AARS_sg4	TTGGTGCTGAGGATGCCGAT	-0.510386	0.624154	-0.877748	0.0443635	0.0564724	0.839529	-0.975785	0.26771
AARS2_sg1	GCTGAGCCAGTTCAGAAGCA	0.142443	0.919113	-0.303566	0.698404	-0.736466	0.346617	0.0158863	0.992101
AARS2_sg2	TCGTAGTGGATCTCAGTACA	-4.9202	1.46099e-06	-3.91225	1.0319e-11	-2.74219	0.227214	-0.490657	0.812483
AARS2_sg3	AGCAAACTGGGGTCGCCGCG	-1.2277	0.312472	-1.12241	0.378696	-0.412166	0.566836	-0.900452	0.469864
AARS2_sg4	CCAACTTCTACGCAGAACAG	-6.86012	7.61761e-07	-2.18531	0.0169834	-7.70412	8.19956e-10	-2.5402	0.108029
AARSD1_sg1	CCCAGACAGAAATATCAGGT	-0.013163	0.992477	0.127717	0.88152	-1.04319	0.031576	-0.354339	0.796244
AARSD1_sg2	GTGCTGAGAGTGACTCGCCG	0.646028	0.348821	0.635261	0.139548	0.0360031	0.958715	0.568087	0.542093
AARSD1_sg3	ACCTCCGCTCCCAATCTACC	-0.865767	0.578458	-0.499906	0.826348	-0.318279	0.643294	1.09046	0.226986
AARSD1_sg4	CATTCGGGTTGTTAACATCG	-0.590735	0.557585	0.243602	0.834059	-0.40992	0.52601	0.34032	0.790905
AASDH_sg1	AAATGAGTTGATAATGACGG	-0.0306027	0.972089	0.0272105	0.976155	-0.40062	0.0726605	0.0812826	0.960004
AASDH_sg2	GACAGTCAGATCAAACGTCA	0.171707	0.937586	0.14358	0.942907	1.08904	0.252427	-0.49404	0.852105
AASDH_sg3	TGTGAATTGCCTGTACAACT	1.07911	0.121867	0.230309	0.629444	0.478285	0.249111	1.07939	0.3811
AASDH_sg4	TTGTTGGTACATCAGTACCT	0.56527	0.447274	-0.0182968	0.985014	-0.479965	0.303253	0.0455766	0.972727
AASDHPPT_sg1	CTGCCAGCAGCCATTCGGCT	-2.10748	5.80633e-06	-0.677583	0.193599	-0.0530596	0.826971	0.154132	0.901811
AASDHPPT_sg2	GCTGAACCTGAGCTGCAAGT	-4.71532	5.44125e-08	-4.26734	1.01054e-09	-2.33799	1.78111e-08	-1.76695	0.350312
AASDHPPT_sg3	AGGAAAACCAGTTCTTGCAA	-2.15248	0.00140861	-1.58427	0.0230037	-2.66093	6.55607e-06	-1.87386	0.0114608
AASDHPPT_sg4	CCCGAGGAGAAGGAGCGCAT	-7.82312	5.04602e-06	-2.04492	0.0958503	-2.9641	0.11514	-6.98856	1.89209e-05
AASS_sg1	AAGACCTCAGAAAAGTGTAT	0.808191	0.372523	0.180132	0.828062	0.0194658	0.97403	-0.379003	0.775918
AASS_sg2	CATCACAAACAAAGTTAACA	0.80055	0.576091	0.6609	0.426536	0.786428	0.133529	-0.624653	0.608011
AASS_sg3	CGTGCTCAGTCACTTTCAAT	0.428356	0.653931	0.340517	0.697228	0.952379	0.00120868	-0.440749	0.704692
AASS_sg4	GGGTAGTGGCATTTGGACAG	0.708251	0.160829	0.456013	0.224371	-0.162763	0.562324	1.50152	0.255879
AATF_sg1	AGGCACTTAAAGCATTGTTG	-3.36895	6.53745e-06	-2.33711	0.000477917	-4.18817	5.50526e-27	-1.0655	0.553349
AATF_sg2	GAATATGATGAGGACGACCT	-0.459161	0.646982	-0.0745282	0.921146	-0.639431	0.0742217	0.968433	0.270558
AATF_sg3	AAACCACCTCTAGAAAAGCA	-1.3443	0.230758	-1.43888	0.123389	-1.00611	0.414427	-1.72014	0.150015
AATF_sg4	AGAAACTTTGACACTAGAGA	-0.925789	0.563592	-0.727417	0.37831	-2.129	0.00109531	1.61428	0.0344158
AATK_sg1	AGCACCGGAACCACGCCCGG	-0.746309	0.158432	0.361081	0.44067	-0.467188	0.02146	0.522827	0.661289
AATK_sg2	CTCCTCAAGTCCACAGACGT	-1.05208	0.091418	-0.198313	0.696952	-0.402967	0.162913	1.20467	0.0723417
AATK_sg3	GCATAGCAACCTGCTCGTCG	0.526946	0.587193	-0.0433374	0.971636	-0.151909	0.8285	0.147974	0.926885
AATK_sg4	GTGTCAGCCAACAACAACAG	0.603813	0.738903	-0.0876051	0.931305	-0.480559	0.483949	-1.34156	0.169073
ABAT_sg1	CCTTAAAGACCATCTTCATG	0.0485174	0.978964	-0.194647	0.849472	0.577118	0.335977	-0.362566	0.779285
ABAT_sg2	GAAAGAAGTCATCGGATGCG	1.00215	0.240223	0.801619	0.168923	0.119596	0.907988	-0.580662	0.747908
ABAT_sg3	GTGAATGGCTTTAGAGTGCG	0.442232	0.523362	0.242534	0.63893	0.24132	0.334261	0.561772	0.571727
ABAT_sg4	TGCAATTACGAAGAGAGCCG	1.02098	0.109526	0.209567	0.832254	0.0664686	0.928323	0.196689	0.890718
ABCA1_sg1	AATGCAGAGAAAGCTATCTG	-0.21606	0.811887	0.216197	0.711332	-0.093148	0.823444	0.223459	0.862572
ABCA1_sg2	GGACACGCCCAGCTTCAAGT	-1.19692	0.41667	0.432606	0.723056	0.360642	0.572426	1.43056	0.291517
ABCA1_sg3	GTGGCATGGCAGGACTACGT	-0.0780074	0.967543	1.18447	0.105399	-0.159797	0.816553	-0.756689	0.675915
ABCA1_sg4	TTGGACAGCCCAAGACATCG	0.326971	0.866131	0.0347419	0.977799	1.54649	0.00123219	0.811036	0.580518
ABCA10_sg1	ACTCTCTGAAATAACTGACA	-0.669808	0.638353	-0.0866644	0.91991	0.405457	0.479309	0.40342	0.757748
ABCA10_sg2	GACACTTCAGTGAATGCACG	-0.230269	0.728025	-0.752767	0.0386699	0.2554	0.174254	-0.948021	0.231451
ABCA10_sg3	GGGTACTGAAGAGGATAAGT	0.611	0.63855	0.371935	0.80517	-0.0644159	0.925219	0.527033	0.853629
ABCA10_sg4	TCCTTATTAAAACACTCATG	-0.160049	0.907501	0.272314	0.809396	0.0862967	0.932899	-1.65001	0.0780358
ABCA12_sg1	GAGGTGATACCCATCGCCAA	0.616079	0.496714	0.454381	0.468369	0.818671	0.0210791	1.91519	0.0732081
ABCA12_sg2	GGCAGCTATAAATACAACCC	0.310418	0.769212	0.430246	0.490619	0.984142	0.00188036	0.690992	0.439447
ABCA12_sg3	ACGGTCATATAATACACAAG	0.523131	0.620935	0.133763	0.87854	-0.250539	0.624223	1.13156	0.246233
ABCA12_sg4	ATGGTGCTAAATGATCCTTG	0.43564	0.716239	0.710667	0.111794	0.976401	1.06248e-05	0.693647	0.678016
ABCA13_sg1	ACAATTTAGCTGATTCGGCG	0.88153	0.239635	0.21094	0.711763	0.366197	0.346617	-0.287262	0.824963
ABCA13_sg2	CAATGACTTCCATAATTGGG	0.994662	0.0177024	-0.0625602	0.931802	0.389088	0.308111	0.361133	0.724238
ABCA13_sg3	GGCTTCATTTAATAACACTG	-0.679676	0.687341	-0.827532	0.497595	-0.401348	0.819423	0.932182	0.654405
ABCA13_sg4	TATCAGGAAGACTTGCGAAG	0.264239	0.757813	0.283068	0.592949	-0.0243079	0.938627	0.47525	0.626388
ABCA2_sg1	CATGTACGTGGCGATCCGAG	0.487406	0.377855	0.207104	0.663054	-0.693989	0.00277221	0.442465	0.780178
ABCA2_sg2	CTTGTGTGGCAACAACCGGT	-1.17695	0.652086	-0.503435	0.766638	0.363136	0.711944	1.19046	0.465329
ABCA2_sg3	GATGTCGTGCCCGTAGATGG	-0.816485	0.55281	0.457857	0.604093	-0.130184	0.746012	0.391046	0.814944
ABCA2_sg4	TAGGGGATGAAATTGCCACG	1.59309	0.00654182	-0.267416	0.795425	0.881465	0.00159946	-0.8692	0.393554
ABCA3_sg1	AATGCGCATTTACTGACCGA	0.214269	0.877164	0.176059	0.804822	0.103695	0.690123	0.81086	0.511017
ABCA3_sg2	ACCTACGGTTCAGTTACACA	0.361211	0.814349	0.504668	0.464654	0.0755309	0.924716	0.367672	0.763202
ABCA3_sg3	AGTGGACGGGCATACATCAG	0.593488	0.427899	0.179436	0.743828	0.149064	0.523802	2.23657	0.078323
ABCA3_sg4	CCTCCTGAGTCCCGTCAACG	0.630356	0.612549	-0.466259	0.501756	0.13447	0.891767	0.381599	0.725592
ABCA4_sg1	AAAGACCGAGCCCCTAACAG	-0.0976224	0.945451	-0.105991	0.92767	-0.212815	0.769448	0.860437	0.625065
ABCA4_sg2	AGCACCATACCCGCAAACAG	-1.62943	0.491623	-1.19332	0.241602	-1.08705	0.134966	-0.44621	0.796794
ABCA4_sg3	AGGGTGTTGAGTTGCCACAG	0.0901564	0.950139	0.171945	0.851469	0.445167	0.357774	1.27244	0.333257
ABCA4_sg4	GATCCGAATGGACATAGACG	-0.133488	0.929503	0.0381091	0.978009	0.200613	0.822923	0.8392	0.530634
ABCA5_sg1	GAAATAGATACCTTTCCCCG	0.926018	0.448314	1.00231	0.222508	0.111512	0.917084	-2.11767	0.146626
ABCA5_sg2	TGACAGTGACTATGTATCCG	-0.202204	0.921764	0.367684	0.704761	0.28463	0.700092	-1.22308	0.591774
ABCA5_sg3	AAAATGAATGATACCTCAGG	-0.0808675	0.964408	-0.0182087	0.988443	-0.570892	0.52968	-0.442781	0.752228
ABCA5_sg4	AAATTATGAGGAGTTATCAG	0.44327	0.765414	0.496315	0.598115	-0.112473	0.919015	-0.969345	0.567849
ABCA6_sg1	GGCACCAAATAAAACACACA	-0.218612	0.887234	1.07559	0.242523	0.303194	0.75381	0.671629	0.735305
ABCA6_sg2	TTGTATATGAGTCTCCTGAA	0.0499775	0.973674	0.244608	0.81481	0.202191	0.654589	0.746725	0.39975
ABCA6_sg3	AACCAATCACCCTGTGATGG	-0.471789	0.630799	0.260819	0.496303	0.0298342	0.920099	-0.177451	0.898454
ABCA6_sg4	CAGACAGCTGTGAGTGACAT	0.174732	0.856608	0.53181	0.054417	0.62704	0.000124121	0.230902	0.83512
ABCA7_sg1	AGTACGGGATCCCTGAACCA	-0.134311	0.936226	0.18583	0.788903	-0.0909093	0.758043	0.15894	0.893361
ABCA7_sg2	CTGGCCTAGACGTAACCCTA	0.933945	0.230758	0.152209	0.875371	0.464325	0.104071	0.560665	0.596194
ABCA7_sg3	TCAAACAGCACGTTGTACTG	0.653003	0.396629	-0.185801	0.80713	-0.100321	0.793763	-0.178432	0.90279
ABCA7_sg4	TGGACATTGACGTGGTCACG	0.43546	0.674728	0.402855	0.761859	-0.187124	0.715469	0.157285	0.906879
ABCA8_sg1	AAATTATCAGCCAAAAGCGA	0.185271	0.937092	0.621926	0.610522	-1.80711	0.0508602	2.39602	0.0304843
ABCA8_sg2	CTGTTAATGTCACAAGAGAG	1.39283	0.0105939	0.352887	0.63635	-0.101703	0.860712	0.889213	0.350216
ABCA8_sg3	GACACCCCCAAAAGACAGTG	0.221412	0.862037	0.664561	0.158079	-0.101257	0.833562	-0.198673	0.894986
ABCA8_sg4	GCAAATCTGCGCAATTGCAA	0.596975	0.832561	0.435197	0.73426	-0.070951	0.932771	1.43467	0.336406
ABCA9_sg1	ATATCAGAAAAGTTACCCGT	0.477675	0.666955	-0.0605127	0.958031	-0.315201	0.667156	-0.358789	0.893901
ABCA9_sg2	CTTGATAGATGTTCTAACCA	-0.330603	0.847466	0.755938	0.682909	-0.531579	0.353817	0.703983	0.704185
ABCA9_sg3	TGGCAGGAAGAACAATCATG	0.317675	0.873879	0.518176	0.152914	0.0235707	0.952492	-0.592437	0.582882
ABCA9_sg4	TTATTTCTAACTAGACAGGA	0.433533	0.671646	0.202807	0.826537	0.226615	0.801984	2.06549	0.149148
ABCB1_sg1	ATTGACAGCTATTCGAAGAG	-0.440614	0.590008	0.180706	0.788637	0.0643103	0.910442	1.30413	0.337296
ABCB1_sg2	CTGGAGAGATCCTCACCAAG	0.907665	0.54013	0.771291	0.09724	-0.155436	0.73211	0.348401	0.833429
ABCB1_sg3	TAGGTGATATCAATGATACA	1.02561	0.163981	0.00955898	0.994435	-0.526421	0.162077	0.900843	0.307672
ABCB1_sg4	TTTATAGTAGGATTTACACG	-0.217434	0.886334	0.00569244	0.996617	-0.610531	0.0919761	0.0734613	0.961097
ABCB10_sg1	GAGTTCACCCACGGTCATGT	0.370578	0.643734	0.0704945	0.919227	0.244175	0.327041	0.0757012	0.96269
ABCB10_sg2	TATCGCCGTTCACTGGCCTG	0.988903	0.00270528	0.461967	0.324357	0.31158	0.240432	1.00515	0.335879
ABCB10_sg3	ACAGCAATGATTGACACTGG	-0.830178	0.12613	0.192856	0.728903	-0.550073	0.0421323	0.18292	0.882042
ABCB10_sg4	CTCAGTGCCGTGTTTCTGTG	0.212137	0.842785	0.412744	0.294638	0.514485	0.0310183	0.695437	0.463562
ABCB11_sg1	GAGCTCCCCAGATTTAGCAA	-1.97858	0.193894	-0.910858	0.223063	-1.04655	0.0132048	-1.13685	0.367884
ABCB11_sg2	GATTCTTTACTGGATTCGTG	0.0572257	0.958802	0.0778769	0.903665	-0.390177	0.0638705	0.838959	0.348665
ABCB11_sg3	TCAACATGGTCATTAAACCA	0.529736	0.515585	0.130606	0.855037	0.505369	0.088357	-0.440443	0.669119
ABCB11_sg4	TTTCAGAATCCTCCTAACTG	-0.669667	0.465067	0.0835162	0.920699	-0.203376	0.609229	-0.959777	0.413479
ABCB4_sg1	ACACCACTGAACTCAATACG	0.0645298	0.959407	0.196034	0.847739	0.0874389	0.834186	1.40382	0.283674
ABCB4_sg2	CATTTCGGACCGTAGACAGT	0.716222	0.439203	0.675874	0.0625538	0.736171	0.00334011	0.654296	0.607343
ABCB4_sg3	CCCTTCTCGAGCTAACGTCA	-2.22567	0.145412	-0.709168	0.557764	-0.728116	0.300847	-0.568088	0.802412
ABCB4_sg4	TGGCCGTGGAAATGTAACCA	-0.478867	0.745447	-0.0118549	0.99295	0.516868	0.212578	-0.366098	0.781277
ABCB5_sg2	CAAAGGTCGGACTACAATCG	0.309458	0.807903	0.0444254	0.95353	0.202012	0.647224	0.976476	0.466925
ABCB5_sg3	GAAACCTTCGCAATAGCCCG	0.264225	0.734855	0.182849	0.735599	-0.216477	0.347533	0.249288	0.819608
ABCB5_sg4	TTTGGATTGGCAGATCATGG	1.01681	0.437889	0.0145019	0.992127	-0.573663	0.354435	1.87028	0.0294397
ABCB6_sg1	CGAAGTGGAACGCTATCGAG	0.968648	0.0890953	0.568461	0.57362	0.50272	0.512055	-0.092658	0.943246
ABCB6_sg2	GCACGTAGGGAGAGATGCGA	0.180088	0.917941	0.162584	0.846229	0.283164	0.52624	-0.774617	0.620873
ABCB6_sg3	GGAACGGGCACTCAATGTGT	-0.763092	0.459971	0.725665	0.25254	-0.272699	0.553807	-1.27721	0.229337
ABCB6_sg4	TAGGTGCCAAACCAATTGAG	1.01218	0.00594033	0.352572	0.320942	0.313122	0.175257	1.97909	0.0739416
ABCB7_sg1	AGTCATTAAAAAGTATCACA	0.446765	0.800826	-2.82767	0.135516	-0.662857	0.602478	-1.5556	0.259164
ABCB7_sg2	CACACCACAGACAGCTACCG	-5.06434	1.25106e-07	-6.0254	3.99783e-40	-4.76943	1.89422e-26	-3.37857	1.19012e-08
ABCB7_sg3	GATTAAATACCAAAGCACTC	-1.1496	0.303662	-2.02693	0.00224181	0.331897	0.810477	-0.447312	0.723036
ABCB7_sg4	TCACAGTTGCAGTCACACGG	-7.57776	1.90355e-12	-7.51852	6.26725e-15	-10.9501	1.06945e-11	-5.90964	2.26178e-10
ABCB8_sg1	CTTGGAACAAGGCGATGCCG	1.32102	0.22503	-0.20205	0.805132	-0.262063	0.502546	0.0913794	0.954612
ABCB8_sg2	TCTTTGACGCCAATAAGACA	0.0244878	0.992821	-0.235441	0.900199	-1.38325	0.100709	-0.251602	0.908773
ABCB8_sg3	AAGTACACAAGGGACCACGT	-1.01734	0.308679	-0.47232	0.521985	0.131813	0.809413	0.492999	0.711681
ABCB8_sg4	CCTGCCCAAACAGGACAGAG	-0.169404	0.882366	0.169569	0.836274	-0.226416	0.731302	-0.867655	0.429702
ABCB9_sg1	TGTCCTGGGAGATTGTATGG	-0.625113	0.629738	0.533463	0.327322	0.744006	0.00174815	1.49461	0.354887
ABCB9_sg2	TTTGCCGCAGGTATTCGGGG	0.584603	0.646895	-0.339405	0.723999	-0.756319	0.03357	1.30698	0.180141
ABCB9_sg3	GCCCCAGACGTAGTACATGT	-1.16476	0.30745	0.560905	0.384073	0.1776	0.722441	1.84268	0.249631
ABCB9_sg4	TGGACACCATCATGATGATG	0.404017	0.776755	-0.774806	0.0930876	0.0521085	0.904985	0.604452	0.707629
ABCC1_sg1	AAAATGTGATTGGCCCCAAG	-2.00962	0.0047717	-0.25356	0.592261	-0.981303	0.00038711	0.579427	0.520369
ABCC1_sg2	AACCTGACAGCATCGAGCGA	-0.815697	0.197443	0.24765	0.638581	-0.138616	0.631984	0.757983	0.352093
ABCC1_sg3	AGTACACGGAAAGCTTGACC	-1.5209	0.169757	0.54806	0.447447	-0.574032	0.32573	-0.306456	0.831574
ABCC1_sg4	TCTGCTTCGTCAGTGGCATG	-2.36093	3.27708e-05	0.616027	0.0497161	-0.332492	0.447688	0.290481	0.790174
ABCC10_sg1	CGTGTACCAAGCTTACTGGA	0.1863	0.904041	0.3317	0.827707	0.324011	0.507547	1.18056	0.363995
ABCC10_sg2	GGGCCCTGAGAATCCCAACA	-1.18084	0.33735	-0.678028	0.460097	-0.611283	0.26623	0.886334	0.365509
ABCC10_sg3	AAGGGTGTCACCCTTAGCGG	-1.34832	0.314652	-0.2089	0.815582	0.0552655	0.922222	-1.81618	0.104878
ABCC10_sg4	CAAGATGAGACCACCCACGA	-0.438097	0.705939	0.562575	0.605818	-0.342183	0.516769	0.38375	0.774347
ABCC11_sg1	GACGGTCGGAATAGACGGCG	0.730425	0.399429	0.528812	0.181349	-0.45876	0.201154	-0.030907	0.98117
ABCC11_sg2	TAAGCTTTGGATCATGAGCG	-0.163963	0.882558	0.583163	0.153015	0.256137	0.480864	0.658983	0.456946
ABCC11_sg3	AATACACATCACCTCAGGAG	-0.281567	0.850791	0.804198	0.354824	-0.167582	0.756829	-2.19222	0.0131708
ABCC11_sg4	CAAAGACCAGAGCTTTGCTG	0.0403935	0.967543	-0.192168	0.752042	0.0560891	0.929665	0.303791	0.778486
ABCC12_sg1	AAAGACCATTAGGATCGGGA	0.0784837	0.959906	0.290044	0.645238	-0.170961	0.598493	0.543777	0.659834
ABCC12_sg2	ACGTACATTAAGGCTTCTGG	1.18771	0.259178	-0.330598	0.677191	-0.282283	0.726988	-0.140086	0.918823
ABCC12_sg3	GAGTCATATGTCGACAATGG	-0.73157	0.151496	-0.344186	0.577528	0.188543	0.335043	0.899223	0.359164
ABCC12_sg4	GCCAACCCAGACTTTCCCAG	-0.661052	0.388344	-0.291964	0.715955	0.389403	0.169497	-1.3049	0.115244
ABCC2_sg1	CAGAATTCATCACAAACGCA	-0.122727	0.945848	0.553702	0.543209	0.7492	0.31097	0.703239	0.524389
ABCC2_sg2	CAGGGTATAAATCTTAGTGG	-0.948302	0.527674	-0.153222	0.877803	0.310186	0.736873	-3.00232	0.0067351
ABCC2_sg3	CATTATGGCAGGCCAACTTG	0.770743	0.324493	0.264576	0.652191	-0.111373	0.892909	-0.190851	0.876962
ABCC2_sg4	GATTGGTATATCGAACAGCA	-0.400466	0.814537	1.38431	0.0156487	-0.0593293	0.931628	0.287708	0.84251
ABCC3_sg1	CCACGTACACGTACACCCAG	-0.126527	0.904711	-0.612568	0.250413	-0.086691	0.901192	0.786629	0.354482
ABCC3_sg2	GCAGGGCGTACAGTCTTCGG	0.0307495	0.979888	0.224126	0.668342	-0.0498977	0.872799	0.337584	0.842206
ABCC3_sg3	GGCCACATGAGAGTCCACCG	-0.599833	0.487368	-0.121207	0.921002	0.361136	0.220507	0.246793	0.861558
ABCC3_sg4	TGAACCACCAGAAAAACAGG	-1.33373	0.406149	-0.652835	0.723999	-0.174856	0.907726	-0.554799	0.774108
ABCC4_sg1	AAGCACGGGTAAACCTTGCA	1.25242	0.13506	0.699601	0.0368258	0.303821	0.354775	1.57748	0.0602938
ABCC4_sg2	CAGATTGACTATCTGGCCTG	0.64436	0.378698	0.858507	0.0108212	0.248293	0.618748	0.282792	0.843087
ABCC4_sg3	GAAGGTACGATTCCTTAGTG	0.685371	0.385546	0.183976	0.8564	0.683961	0.0257258	0.955231	0.458596
ABCC4_sg4	GCGTCACTGCCACGAACACG	1.3387	0.0224793	0.805917	0.0729517	0.386955	0.690696	1.05957	0.544017
ABCC5_sg1	TACGGAAAGAGGCACCCATG	0.550563	0.352639	0.419696	0.41141	0.688222	0.0885647	0.913133	0.366468
ABCC5_sg2	TGAAAAGGGCCATAATAACC	0.866551	0.456203	0.105217	0.923865	-0.0810803	0.916129	0.963029	0.29016
ABCC5_sg3	TGTTAAGACTAGAGAGACTG	1.11878	0.165376	0.0271098	0.977566	-0.287711	0.348641	-0.366762	0.753892
ABCC5_sg4	TTTATTCATAGAAATCCGCG	1.30271	0.314043	-0.708073	0.55495	-0.132851	0.860735	1.4695	0.121753
ABCC6_sg1	ACTATGATCCAATCAGCCTG	-0.595985	0.466235	0.151809	0.837432	-1.06997	0.121577	-0.327904	0.776148
ABCC6_sg2	CAGACCACGATCCAGACGAG	1.318	0.0542119	-0.641668	0.30859	-1.07677	0.0303838	0.422153	0.817724
ABCC6_sg3	GAGAACTGTGAGAGTCACAA	-0.252204	0.866028	-0.324704	0.71018	-0.934078	0.21365	0.100355	0.962751
ABCC6_sg4	GGACAGCATCCAATACGGCA	-0.288765	0.852864	0.320631	0.739235	-0.314601	0.559023	0.404777	0.820439
ABCC8_sg1	CAGACCAACGAGATGCTCCG	1.19083	0.385702	-0.164714	0.838718	0.11107	0.906813	0.668587	0.57932
ABCC8_sg2	CTACCGTCAAAGCTCTAGTG	0.32601	0.813297	-0.167586	0.895986	0.177858	0.698561	0.856812	0.54269
ABCC8_sg3	GATGTTGTGATAGTAGACCA	-0.608677	0.768696	0.109415	0.930058	0.364714	0.165683	-0.235918	0.838341
ABCC8_sg4	TCAACGCCAGCGAATCAGTG	0.679017	0.536719	-0.514137	0.512816	0.665627	0.183417	-0.349058	0.786898
ABCC9_sg1	AGAGAGGAAAACTCTCCGAC	0.455893	0.700352	0.327634	0.601959	0.99043	0.022892	-0.145517	0.930626
ABCC9_sg2	ATACACTATCGATGTTGTAG	1.25675	0.222436	0.138347	0.844472	0.149559	0.77169	0.667517	0.505677
ABCC9_sg3	GACTGCAAATCTGACCACCG	0.224846	0.894534	0.58625	0.380734	0.735914	0.00134238	0.0596503	0.975642
ABCC9_sg4	TAAAGTACTGAATTGGCGCA	0.963765	0.0419675	0.215144	0.813064	-0.319593	0.50581	1.54389	0.0920803
ABCD1_sg1	AGTTCCTCATGAAGTATGTG	0.786271	0.422558	0.0655137	0.950912	0.170436	0.506779	0.568271	0.582239
ABCD1_sg2	CTACATGCACTCGCGTGTGG	0.743608	0.466202	0.152016	0.777953	-0.150402	0.655682	0.41684	0.674561
ABCD1_sg3	GATCATGTCGTCGTACAAGG	0.49339	0.492498	0.295055	0.689846	-1.02703	0.0142828	0.129035	0.919404
ABCD1_sg4	GGCCACATACACCGACAGGA	1.27411	0.0118087	0.601595	0.219954	0.653035	0.0139686	0.26784	0.837934
ABCD2_sg1	ATTACCTCTCAGTGACACAT	0.74044	0.494195	-0.0353833	0.97125	0.122879	0.789627	-0.617841	0.556424
ABCD2_sg2	CCCTGACCAATCTCTTACGG	0.400398	0.556085	-0.136427	0.895314	-0.555952	0.275463	-1.23708	0.362416
ABCD2_sg3	CCTTATTGCACTGTTGACGA	-0.32902	0.698241	0.37044	0.549813	0.54637	0.309681	0.101757	0.941257
ABCD2_sg4	CTGGAGCTGATGCTATTGAA	0.107741	0.896625	0.323973	0.388638	0.858073	5.55477e-09	1.00012	0.203473
ABCD3_sg1	AATTAAACTTACAAGAGGCA	-0.938008	0.491068	0.10994	0.931157	-0.753509	0.350376	1.0091	0.294818
ABCD3_sg2	ACTCGACTTCGAAGACCCAT	-0.413728	0.684075	-0.459671	0.509818	-0.0157338	0.977744	-0.162184	0.89561
ABCD3_sg3	TGGCAAATATGAGCGCACAA	-1.34413	0.31867	-0.0754705	0.954729	0.475916	0.459221	0.767247	0.46072
ABCD3_sg4	TGTGTACTCTTGAGATGTCG	0.0325213	0.981618	0.245507	0.770172	0.769642	0.130653	1.75201	0.117038
ABCD4_sg1	AGCCACATCTGAGAGCGTCG	-2.83577	0.0191194	-0.793157	0.539907	0.592483	0.190041	0.372741	0.875501
ABCD4_sg2	GATCCCCAGTCAGTACTATG	-1.43976	0.117751	0.0574874	0.960121	0.407666	0.293858	-1.13401	0.363631
ABCD4_sg3	GTAGTAGACGAGGGTGAACG	-0.48568	0.56249	-0.121978	0.86167	0.134837	0.699466	-0.708161	0.466696
ABCD4_sg4	TTGCGATGACAACGTAACTC	0.235388	0.779778	-0.477817	0.346773	0.0851525	0.797288	-0.0824274	0.949189
ABCE1_sg1	AGTTGTCCTGTAGTTCGAAT	-3.90362	0.0103933	-3.60684	1.09104e-08	-3.03909	0.000101354	0.288069	0.854337
ABCE1_sg2	CAATTGATAAGGCGCCAAAG	-2.097	0.00391587	-4.06448	5.79519e-26	-2.81318	1.00749e-19	-1.20669	0.141516
ABCE1_sg3	CCAAAACTTCACCTGGACGA	-5.22748	1.2443e-14	-5.40675	1.70862e-21	-0.981756	0.793305	-2.92105	0.00287062
ABCE1_sg4	TTTCAGATATATCATTGTGG	-5.09855	0.00770801	-3.04266	0.00181144	-4.54705	3.91762e-05	-0.188741	0.907371
ABCF1_sg1	CTGCAGAGGCCAAAGCACGG	-3.83585	7.06765e-05	-4.78487	3.86331e-28	-3.71884	3.35295e-30	-0.963723	0.35095
ABCF1_sg2	GATGGAGTATGAGCGCCAAG	-1.57377	0.0382173	-2.12101	2.88315e-10	-1.09529	0.132446	0.497667	0.594486
ABCF1_sg3	GCAACACATCAATGTTGGGA	-3.26441	8.96062e-06	-2.73881	1.25188e-06	-2.45315	9.69236e-15	-1.32447	0.217337
ABCF1_sg4	TGTAATTGCCCCTATAGTAG	-5.73477	5.41513e-11	-2.79156	7.20105e-07	-4.13309	2.09196e-07	-2.19971	0.00135935
ABCF2_sg1	AACCAATGAGGCCATAACGA	-0.00774588	0.997066	0.28054	0.732175	-0.196775	0.674653	0.958788	0.619679
ABCF2_sg2	ATGATCAGTACGTGAAGACG	-1.01161	0.33413	-0.648481	0.407141	0.65585	0.324183	1.14707	0.524206
ABCF2_sg3	CAGTCCATGCAAGATCCGCG	-0.292227	0.771907	-0.427268	0.476295	-1.53207	1.87443e-07	1.06197	0.258743
ABCF2_sg4	GGGTCGTGAGCGATAAGGTG	0.00111177	0.999402	0.606392	0.310563	-0.013054	0.978978	0.322963	0.794919
ABCF3_sg1	GCAGAGTGTTGTACATGCGC	0.228989	0.868649	0.551471	0.182326	0.164926	0.59205	-0.330086	0.762873
ABCF3_sg2	TGCGAGAGGATTTGCTACGG	-0.241609	0.796817	1.40854	3.36592e-05	0.398103	0.0929838	0.112154	0.931701
ABCF3_sg3	ACTTCCAGGACTGCTAAAGA	0.404807	0.820117	0.808227	0.171226	-0.594862	0.248172	0.304177	0.865804
ABCF3_sg4	CAGCGGCTAGATGGTTACCG	0.633087	0.412359	1.35431	4.30189e-10	0.111011	0.735079	0.321226	0.77834
ABCG1_sg1	ATGAAAGGGCTCGCTCAAGG	0.357064	0.837945	0.0617686	0.95286	0.525865	0.0554875	0.142378	0.933891
ABCG1_sg2	CTTCAGGAACCGAATAGGAA	-0.00443607	0.998317	-0.00281584	0.998207	0.134969	0.804769	-0.366992	0.755962
ABCG1_sg3	GACCACAAGAGAGACCTCGG	-0.709396	0.267254	-0.251336	0.64408	-0.0317712	0.957876	-0.0900382	0.94276
ABCG1_sg4	GAGGCCGATCCCAATGTGCG	1.07181	0.142885	0.13151	0.908192	0.810205	0.055831	0.857732	0.342464
ABCG2_sg1	AAAAAACGAACGGATTAACA	0.381656	0.788829	0.259896	0.671799	0.438004	0.240755	0.129684	0.917037
ABCG2_sg2	GAATTACATCAACTTTCCGG	-0.518785	0.581538	0.250425	0.79701	-1.00717	0.0115064	-0.974838	0.376973
ABCG2_sg3	GGAAGGCTCTATGATCTCTG	0.593898	0.18118	0.705594	0.0208059	0.204156	0.616184	-0.0916637	0.960655
ABCG2_sg4	TAACTTAGGATGTCTAAGCA	-0.24847	0.74156	-0.255433	0.688441	-0.187405	0.670697	0.374772	0.69278
ABCG4_sg1	GTGGGACATGAACCGTAGGT	0.209788	0.787276	0.436186	0.552824	0.236144	0.209558	0.0684651	0.958727
ABCG4_sg2	TGGAGCTGTCCTATTCCGTG	-0.0562277	0.948013	-0.272008	0.623256	0.0173579	0.952944	1.21575	0.247759
ABCG4_sg3	CTCTGTGTCCCCAGTCATCG	0.172392	0.809415	0.167632	0.687011	0.163529	0.469225	0.480868	0.692969
ABCG4_sg4	GGTGGAGAGAACTACCTGGT	0.473219	0.709346	-0.875604	0.227991	-0.726227	0.126485	-0.561908	0.619574
ABCG5_sg1	GGTGCTATCCAGGACCGCGT	0.0820081	0.971916	-0.0912311	0.945152	0.0743276	0.913561	0.814886	0.556214
ABCG5_sg2	TGATTGGCAACTACAGCTTG	-0.779452	0.479995	-0.0600872	0.941216	-0.362085	0.153386	0.312012	0.819345
ABCG5_sg3	ACACCTGAAAACGTTACCAA	-0.798664	0.66646	0.0929891	0.945765	-0.517977	0.473738	-0.546872	0.823976
ABCG5_sg4	GGCTCGCAGGAACCGAATTG	-0.10537	0.933498	0.300302	0.572708	-0.198658	0.482997	0.59352	0.699729
ABCG8_sg1	CTCAAACCAAGGGACCTGAG	0.149904	0.854849	-0.378078	0.629892	0.815163	0.000106396	0.590581	0.4982
ABCG8_sg2	GAGTCCTACGAAGATGCCTG	0.19511	0.761283	0.758107	0.0382135	-0.106471	0.671141	-0.230731	0.848239
ABCG8_sg3	CACCCCCATCTACTTAGGGG	-0.0969076	0.899345	-0.144148	0.76654	-0.138812	0.590858	1.46277	0.0225848
ABCG8_sg4	CAGTGCGCTGACACCCGCGT	0.311901	0.653211	0.79218	0.00605624	0.337335	0.191572	0.25896	0.840564
ABHD1_sg1	GCTGTCGTGTTTAACAACCG	1.15678	0.0439571	0.963424	0.140635	0.202076	0.562602	-0.253177	0.833173
ABHD1_sg2	GGTGCAAGACGTATGTCTCC	0.181483	0.902604	0.0465948	0.967604	-0.314979	0.490986	-1.15886	0.390744
ABHD1_sg3	AGCCCCTAGTCCTTTATCAG	1.06469	0.126722	0.931441	0.0387513	-0.909836	0.0758532	0.0322197	0.981741
ABHD1_sg4	GACCCTACCGTTCCACAAGT	0.554204	0.540527	-0.686509	0.357513	0.279588	0.732021	-1.04982	0.308176
ABHD10_sg1	TCATATAAGAAAGATAGCCA	0.934298	0.576472	-0.0299114	0.984854	0.3091	0.617362	-0.392058	0.797111
ABHD10_sg2	TGCACGACCAGAGAAGGTCG	0.0683939	0.953281	-0.077979	0.928293	-0.177703	0.599727	-1.6583	0.044707
ABHD10_sg3	TAATTGATGACTTAGCTGAT	1.08375	0.0198282	0.736073	0.0368317	0.644496	0.0115874	1.17532	0.120042
ABHD10_sg4	TACCTCAGCGGGCGCCACGG	0.0703099	0.944939	0.42921	0.314326	0.378118	0.145276	-0.732588	0.435675
ABHD11_sg1	GAGCCCGTGCAAAAAGACGA	-1.66043	0.210483	-1.63042	2.30008e-05	-0.308617	0.33163	-3.69166	1.16288e-06
ABHD11_sg2	GCTGTGGCCAACGACGACGC	-1.28913	0.314652	-1.7704	7.19728e-05	-0.513448	0.038519	-1.69305	0.0174484
ABHD11_sg3	ACGGTGGATGCTCGTAACCA	-3.60315	0.000909682	-1.96181	5.26961e-07	-0.0154431	0.966934	-1.40653	0.0517139
ABHD11_sg4	CTGCCACATAGGTTGCAAAG	0.806714	0.273701	0.656192	0.225114	0.521282	0.169306	-0.109027	0.931701
ABHD12_sg1	GAGTGGCCCCAGATGTACAC	-0.262058	0.705264	0.363341	0.306026	0.756308	1.71147e-05	-0.362482	0.734782
ABHD12_sg2	GCAGGTACAGAATGATAGGG	0.218548	0.846758	-0.547179	0.450703	0.506833	0.229952	-1.01419	0.337972
ABHD12_sg3	AGGTGACCACATGGTAACCA	1.33671	0.0152501	-0.831724	0.175964	-0.213304	0.765041	0.420492	0.720442
ABHD12_sg4	CCTACGCCTGACGGGCCCGG	1.44791	0.0192815	0.364208	0.410941	-0.106764	0.84783	0.153569	0.934651
ABHD12B_sg1	CCAAGACAATAGCATCAACT	1.01426	0.557043	0.0910385	0.942059	0.0649965	0.958158	-0.837567	0.533671
ABHD12B_sg2	GTCTTGTCTGTTGACTACAG	0.708208	0.33257	-0.436929	0.514959	0.149918	0.74505	-0.27905	0.816316
ABHD12B_sg3	TAATTGGGTTCCCATCACGA	-0.252871	0.825299	-0.505576	0.498948	0.254328	0.629857	0.583215	0.72872
ABHD12B_sg4	TTGTGTCTATGAGTGGACCA	-0.397309	0.776277	0.547731	0.407937	0.491865	0.273703	-0.290034	0.822444
ABHD13_sg1	GGGAACATAAAGACGTGAAG	0.48536	0.529902	-0.0216353	0.987686	-0.790412	0.0796813	-1.1442	0.20657
ABHD13_sg2	TAGGATTTCAGCCATTATGG	-0.0429469	0.96188	0.279332	0.480819	-1.17519	0.000115568	-0.483832	0.627408
ABHD13_sg3	AATAGCCACTGCTCCACCCA	0.772975	0.0511346	0.513712	0.0427397	-1.13683	3.43106e-14	-0.493067	0.582092
ABHD13_sg4	CATGGGAATGCAGGCAACAT	0.79683	0.0340498	0.429588	0.367658	-0.363844	0.377552	0.487291	0.621305
ABHD14A_sg1	GGAGGTACAGAATGCCGTGT	-0.138377	0.9239	-0.35954	0.412436	0.0203779	0.946588	-0.481672	0.59085
ABHD14A_sg2	TCCCACTCAACCAGGCACAC	0.898949	0.0822932	0.0617716	0.93192	0.245134	0.316058	0.791157	0.31783
ABHD14A_sg3	AGGCCTTTAACTCTCACACG	-0.0486042	0.974683	-0.0723084	0.910904	-0.0335604	0.959575	-0.248612	0.814431
ABHD14A_sg4	CTGGCAGCCCCACATACAGT	0.311401	0.591179	0.157245	0.814673	0.410177	0.255915	-0.174443	0.914456
ABHD14B_sg1	TGATGGACTGATCACAACCG	0.862235	0.127568	-0.045295	0.960981	0.298498	0.147793	-0.390134	0.724795
ABHD14B_sg2	TGCAGGTCTGGGGCACTCCA	0.47884	0.389694	0.169021	0.803186	0.385505	0.0156237	0.688624	0.496366
ABHD14B_sg3	AGAACCTGGGTACACTGCAC	0.325876	0.570493	-0.0593713	0.927453	0.510337	0.00434953	0.364936	0.765789
ABHD14B_sg4	GAGAGGCCCTGCCCGGCAGT	0.845565	0.278049	0.174302	0.66123	0.470374	0.000574473	-0.0639113	0.96269
ABHD15_sg1	CAAACAAGGCTGCACCCTCC	0.872514	0.286673	0.677622	0.0977846	0.393497	0.223626	-1.7951	0.0834244
ABHD15_sg2	CTGGTGATCCCCAATGCGTG	-0.498028	0.818005	-0.229463	0.82968	-0.599301	0.334731	0.399161	0.821184
ABHD15_sg3	GGCCGGCCTCGAACCACTCT	-0.0106337	0.995253	0.716559	0.220538	-0.149791	0.804459	0.527672	0.702979
ABHD15_sg4	TGTATGTGACCGCCTCCTTG	-0.273317	0.79374	0.20744	0.673749	-0.733342	4.72549e-05	-0.029516	0.982742
ABHD16A_sg1	ACCATGTTTGTGGACCGGCG	-0.185864	0.874278	-0.287093	0.644861	-0.545805	0.00647339	0.27381	0.815302
ABHD16A_sg2	ATCTACGCCTGGTCCATCGG	0.449253	0.610439	-0.744613	0.0542596	-0.954443	7.90305e-06	0.416403	0.742232
ABHD16A_sg3	CCATCTTGGAAGCAACACAT	0.614488	0.515394	0.650663	0.367323	0.102805	0.92583	0.596355	0.608575
ABHD16A_sg4	CTCAGGAAGGAGTCTCGAGG	-0.177527	0.851894	-0.194954	0.76728	-0.409136	0.334003	-0.538591	0.666488
ABHD16B_sg1	CAGACCAGCCGTAGACCACC	0.570376	0.613073	-0.329905	0.73547	-0.467866	0.633822	-0.352285	0.786811
ABHD16B_sg2	CATCTGCTGCGAAGGCAACG	0.835467	0.558263	0.16659	0.904398	0.64223	0.0532739	1.22951	0.48776
ABHD16B_sg3	GCGCACGTCATCCCAGCGGA	-0.474816	0.657568	-0.302314	0.684722	-0.483698	0.157849	-0.390813	0.819659
ABHD16B_sg4	GGCCGCTGGCTCGTGTACCC	0.455266	0.666495	0.274904	0.727429	0.326187	0.328401	-0.0492102	0.972226
ABHD17A_sg1	GCGCGAGCTGGACACCATCG	-8.70622	1.93306e-14	-3.17257	4.42472e-10	-3.12471	1.22692e-07	-1.61777	0.028513
ABHD17A_sg2	TACACGGTCCTCTTCTCGCA	-1.86994	0.0157101	-3.08297	0.00124392	-1.79587	0.492418	-3.07764	6.8252e-06
ABHD17A_sg3	ACCGTAGCCGGAGTAGTCGT	-1.44892	0.312307	-1.34684	0.361119	-2.35215	2.43003e-05	-2.47123	0.0303383
ABHD17A_sg4	AGGCTCTCAGGGTCCCCAAG	-1.0126	0.0415582	-1.36962	0.00939774	-0.964771	0.0208764	0.10517	0.93851
ABHD17B_sg1	TATAGGGACAGTACCGTCTG	0.44051	0.383731	-0.546164	0.130393	0.245828	0.259521	0.412478	0.660757
ABHD17B_sg2	TTCATGACTAGAACCAGTAA	-0.564819	0.567023	-0.461015	0.477311	-0.229451	0.699332	0.626212	0.647237
ABHD17B_sg3	CTTGGCTTGCTCTTAGGACA	0.568392	0.202637	0.419097	0.381544	0.265257	0.337838	0.71983	0.551845
ABHD17B_sg4	GAGTAAAGTGTATTTCGCAT	0.427289	0.493101	-0.0246557	0.971503	-0.00683658	0.99043	1.63469	0.252724
ABHD17C_sg1	GCGCGAGAAGAAGACCTCGA	0.641748	0.320636	-0.276801	0.777397	-0.0250923	0.950306	0.00974813	0.995692
ABHD17C_sg2	TCCCAATGCTCTGACCATAG	-0.337356	0.674279	-0.223053	0.74222	-0.765136	0.00205511	0.878723	0.500778
ABHD17C_sg3	ACGCCGACATCGACGCCGCG	-0.225146	0.781737	-0.00630843	0.994194	-0.166465	0.571645	0.505071	0.691503
ABHD17C_sg4	GCCGTATCCCGAGTAGTCGT	-0.370011	0.712424	0.626274	0.278763	0.37663	0.58234	-1.02122	0.298175
ABHD2_sg1	GGGCGTAGTCAACGAAAGTG	0.604495	0.627881	0.0935196	0.928698	0.640602	0.23679	-1.28457	0.179101
ABHD2_sg2	TTTGCCCACAGGCTGCACGT	0.431895	0.665324	0.159703	0.839992	0.718271	0.0056852	1.88063	0.234067
ABHD2_sg3	AGGTGACCTACCTGTGCGAG	-0.458991	0.673214	-0.428668	0.47863	0.209096	0.497916	1.01726	0.45668
ABHD2_sg4	GCTCAGCCAAGGGCTCGAAG	0.733426	0.61246	-0.490129	0.697926	0.917663	0.0474842	-1.76509	0.0431107
ABHD3_sg1	ACTCCTTGCTTGTTCCCGTG	0.118901	0.915833	0.387684	0.545904	0.462411	0.391112	1.62097	0.0169395
ABHD3_sg2	GGGGGCTTCGAAGTGATGAA	1.55789	0.0900425	0.75376	0.0985565	0.928104	0.079749	-0.361291	0.835926
ABHD3_sg3	GTCACTACTTCCAGACGCCA	0.468428	0.575486	0.456673	0.435739	0.662359	0.577657	-1.62591	0.138077
ABHD3_sg4	TAGTACGTTTCTGTAACCAC	0.947877	0.487677	0.470507	0.507264	-0.761202	0.112906	-0.21563	0.89485
ABHD4_sg1	GGAGGGATACATATCTGGCC	1.0355	0.303879	-0.111802	0.934606	0.76441	0.242355	0.787039	0.656992
ABHD4_sg2	GGGGTGCACGGATCTCACTG	-0.128244	0.924254	0.195965	0.829015	-0.0443499	0.92455	1.02002	0.355981
ABHD4_sg3	GACATCGATAGAGACATGGC	0.0614671	0.950332	0.187229	0.815607	-0.667113	0.013882	-0.445375	0.654852
ABHD4_sg4	GCTACTCGAAGAACAGCCAA	-0.405576	0.887345	-0.207969	0.898918	-0.459346	0.399046	-0.62361	0.603115
ABHD5_sg1	TAAGGTGTGATATAGACGTA	0.843468	0.297457	0.206011	0.846909	-0.0776915	0.897592	0.715284	0.454729
ABHD5_sg2	TTGGACGAAGTAGTAGACCC	0.341638	0.722346	0.252119	0.653395	0.100349	0.866332	1.2338	0.43787
ABHD5_sg3	GGTCGTTCAGGGAAACCCCA	0.33695	0.792568	-0.396318	0.713233	-0.357447	0.567056	0.473103	0.686959
ABHD5_sg4	GTGGAGATGTGCCCTAGGAT	2.7707	0.000560479	-0.606677	0.722074	-0.0536437	0.957151	-0.166135	0.950947
ABHD6_sg1	CTGACAATCAATTTGTACAA	0.315314	0.698679	0.0358629	0.969976	0.0119735	0.980604	-0.266671	0.817012
ABHD6_sg2	GCAAGTTAAGAGGATACACC	0.982134	0.461246	1.15241	0.239739	-0.646916	0.378217	1.26926	0.23499
ABHD6_sg3	AGTCTTCATGGTGAACATAG	-0.0791609	0.967292	-0.00364845	0.998234	-1.18388	0.100525	-2.20987	0.201364
ABHD6_sg4	CAAGGATATGTGGCTCAGTG	0.494494	0.278755	0.126509	0.76251	0.67672	0.000602243	0.983306	0.493046
ABHD8_sg1	GTACCCAGACCTAGTGCACA	0.137644	0.919704	0.622715	0.19513	-0.213158	0.565416	0.646596	0.503785
ABHD8_sg2	TCACCGTGTACCGCAATGGG	0.871942	0.302342	0.207269	0.778999	-0.0705669	0.869647	0.554221	0.559536
ABHD8_sg3	GATGAAAAAGAGCACCACGT	-0.0120696	0.993773	-0.793628	0.413287	-0.999901	0.0220948	-0.469087	0.749711
ABHD8_sg4	GCCGGGCTTGACCTCTACAA	-0.564754	0.572013	-0.837092	0.128991	-0.610686	0.0582075	0.619468	0.694096
ABI1_sg1	GAGTTACCAGAACCTGACTC	-0.560443	0.463237	0.206227	0.666827	-0.528379	0.005783	0.330578	0.73722
ABI1_sg2	GTTGTGTCGAGATATCTGCC	0.636657	0.508159	0.423517	0.398343	-0.092152	0.749773	0.680152	0.428808
ABI1_sg3	GTTTCCGAATATACCTTACA	-0.151613	0.916878	0.531694	0.379851	0.48057	0.167028	1.26135	0.361706
ABI1_sg4	TCGCCACCCACTATTGGACC	0.10761	0.913052	-0.576206	0.320113	0.112304	0.704385	0.407441	0.78388
ABI2_sg1	ACGAACTGGTCGTTCAAGGT	-0.779937	0.416808	0.580878	0.264399	-0.0311131	0.944053	0.116772	0.949604
ABI2_sg2	CATACTCCCCCAACAATAGG	0.14387	0.941468	1.23975	0.0248161	0.485345	0.378408	0.919043	0.629569
ABI2_sg3	TGCCTATCTGATAAACACCT	0.0368544	0.992126	-0.0990247	0.949855	0.261082	0.752018	2.33925	0.0615635
ABI2_sg4	TTACCTGGAAAGACACTGGG	0.5349	0.675283	0.281951	0.7257	0.694828	0.217161	0.0771506	0.965812
ABI3_sg1	GCGATGACCTTCTGGCCGGG	-0.628087	0.259417	-0.174263	0.782828	-0.459759	0.13912	2.25724	0.00323877
ABI3_sg2	TCAGGCCACAGACAAGCGGA	0.543756	0.232086	0.119759	0.805675	-0.0554321	0.816018	0.466977	0.623972
ABI3_sg3	CCTGTCTCGAAAGAGCATCA	-0.080481	0.949569	0.127761	0.885475	0.134257	0.753073	1.39376	0.365354
ABI3_sg4	CGGGCACACTCTGCGCATGT	1.07108	0.028073	0.41468	0.140826	0.545674	0.0033888	0.520601	0.599342
ABI3BP_sg1	TCCTCATAAACCATACCCTG	0.198009	0.925474	0.216823	0.825022	-0.506972	0.671773	-1.60814	0.174599
ABI3BP_sg2	TCTAATGCACTAGACGTAGT	0.729996	0.224874	0.33341	0.796222	0.0879582	0.793009	0.476533	0.67865
ABI3BP_sg3	GAGATATCAGATTCCTACAC	0.672285	0.657757	0.0097721	0.994194	0.428864	0.616518	-0.220672	0.927786
ABI3BP_sg4	GGGATAGATGTAGTTTGCTG	-0.176608	0.899327	0.460082	0.516836	-0.454131	0.650859	-2.68142	0.0100819
ABL1_sg1	CTTAGGCTATAATCACAATG	-5.8335	1.26847e-08	-0.270309	0.760436	0.378821	0.233648	-0.124031	0.942282
ABL1_sg2	GGTTCATCATCATTCAACGG	-3.64987	0.0181642	-0.427487	0.535953	-0.196066	0.706467	-0.837485	0.432598
ABL1_sg3	TCAGTGATGATATAGAACGG	-0.484114	0.900295	-0.30861	0.72217	0.276996	0.557863	-0.223302	0.838618
ABL1_sg4	TTGCTCCCTCGAAAAGAGCG	-2.2562	0.000217393	0.880664	0.00140894	0.258495	0.188125	0.36071	0.736917
ABL2_sg1	AACCTCTGTAATGACGACGG	-0.0927521	0.965156	0.438688	0.59673	-0.273603	0.411397	-1.05709	0.317799
ABL2_sg2	GGTTCAACATCACAACCATA	-1.79769	0.11449	0.222842	0.820021	0.987005	0.000727571	-0.805214	0.717728
ABL2_sg3	TATCGAATGGAACAGCCTGA	0.339599	0.848091	0.282944	0.689047	-0.0427501	0.923186	-0.305504	0.858916
ABL2_sg4	TGTACACCATCACTCCACAG	-1.48349	0.225069	0.791589	0.338272	1.08665	0.137637	1.21067	0.540935
ABLIM1_sg1	TAAGCAATCTACGAAGACCG	0.835257	0.47369	0.518584	0.355197	0.557452	0.187732	1.94696	0.0435637
ABLIM1_sg2	TCTAACTCCAACTTACGCTC	1.0443	0.431118	0.145176	0.883075	0.668743	0.0886612	-1.17958	0.247163
ABLIM1_sg3	TCTTTCGGACTGGACGACAT	0.747981	0.473099	-0.427511	0.382495	0.57448	0.00171368	0.158977	0.895203
ABLIM1_sg4	TGTTACATACACGCCCACGT	0.985501	0.405284	-0.216458	0.833901	0.334945	0.748313	-1.10048	0.387999
ABLIM2_sg1	GCTGTGAGAAATACATCACG	-0.196371	0.882579	-0.182941	0.844117	0.359271	0.425472	-0.131772	0.944402
ABLIM2_sg2	GTGAGTAGGAGATCATGTCG	-0.367058	0.749914	-0.390544	0.614773	0.375488	0.247428	-0.862951	0.383227
ABLIM2_sg3	AGGTCGGAGTGTAGCGCCCG	0.428029	0.621925	0.57361	0.259109	1.15442	0.0188004	0.227624	0.891811
ABLIM2_sg4	CTTACATAAATCACACGGCT	1.31036	0.500093	0.276422	0.87854	0.297355	0.767669	0.440971	0.833008
ABLIM3_sg1	GGAAGTGGTTGTTGTGCACG	1.04404	0.000871943	0.494758	0.0469396	0.726455	1.15043e-06	1.79592	0.0389741
ABLIM3_sg2	TGGGGGAGTCTATGTACCCC	0.217784	0.765761	0.00792652	0.990357	-0.0918178	0.769635	0.717654	0.435792
ABLIM3_sg3	AGGTCACCTTGTCTCCAATG	-0.568529	0.281533	0.0728813	0.899301	-0.31429	0.596564	0.405226	0.760232
ABLIM3_sg4	CAAGGTTAAGTCTATCTACG	-0.367554	0.659603	0.119935	0.891226	-0.0368723	0.918474	0.252557	0.843101
ABO_sg1	AGCCAAAGGTGCTGACACCG	0.292487	0.822758	0.472581	0.290278	-0.0503374	0.926752	0.303659	0.83772
ABO_sg2	ATGGAGTTCCGCGACCACGT	0.768501	0.490833	-0.289476	0.637983	0.235764	0.802964	0.100751	0.952709
ABO_sg3	CCGGTCCCCAGCGTCACGCG	0.665499	0.543357	0.0231155	0.98352	0.46369	0.18208	-0.743996	0.491165
ABO_sg4	TGATCAGTGACTTCTGCGAG	-0.00148546	0.999238	-0.164521	0.832388	-1.07721	2.40017e-05	0.906911	0.262839
ABR_sg1	CAAGAGTGAAATCCAGAAGG	1.1289	0.0063178	0.410853	0.29936	0.00170063	0.996312	0.203408	0.887212
ABR_sg2	CTGCAGTGACAACGCCCAAG	1.13167	0.0858385	0.632187	0.477417	-0.475295	0.255235	-1.1182	0.297361
ABR_sg3	GAGGCTTGACACTCACGTGT	1.23572	0.0100906	0.0576243	0.944522	-0.806755	0.022096	-1.27352	0.223876
ABR_sg4	TACTGTCCTCGGACTACGAG	-2.54139	0.00211272	-0.675782	0.414306	0.0826175	0.914319	0.154151	0.932542
ABRA_sg1	CCTCAGCCACAGGTACGAGA	-1.04433	0.392324	-0.176268	0.8887	-0.188348	0.758479	-1.11678	0.504299
ABRA_sg2	CCTGGTGTCTGAGCTAACCA	-0.177791	0.878343	0.00307881	0.996696	-0.574486	0.203663	-0.717979	0.570587
ABRA_sg3	GAAAGAGGTGTCCAAAACGG	0.711336	0.240369	0.37315	0.617679	0.6261	0.01408	0.540313	0.624998
ABRA_sg4	GAATGCATTCACTTACTGGG	0.929134	0.0579252	0.387227	0.398002	0.0353083	0.961973	0.123364	0.933009
ABRACL_sg1	CGAGGTTAACCTCTTAGTGG	0.426034	0.583329	0.224483	0.719557	-0.316803	0.566266	0.11551	0.933942
ABRACL_sg2	GGTTGGCACATTTATCATCA	1.12203	0.0331548	1.03784	0.0391756	0.185674	0.661402	0.0242339	0.988084
ABRACL_sg3	AAAGTTAAGCGTGAAATTTG	0.830284	0.182402	1.05076	0.00103476	0.630871	0.0014141	0.510595	0.665559
ABRACL_sg4	AGCAATGAATGTGGATCACG	-1.06015	0.299313	0.562604	0.353442	-0.205491	0.620397	1.03185	0.320903
ABT1_sg1	GACGCGTCCGACCTCGCCAT	-6.82088	8.09942e-15	-4.10702	1.29722e-16	-5.39758	3.68432e-31	-0.605158	0.865688
ABT1_sg2	GTTCCAAAGATCATAACGGA	-1.50585	0.309244	-2.83672	0.000543346	-0.933139	0.0112789	-0.0215727	0.993829
ABT1_sg3	AAAAAAGCGGTCCTACACCA	-0.294258	0.91033	-1.39605	0.0213365	-0.404211	0.490132	-1.27245	0.310985
ABT1_sg4	AGAACAGACACTAGATGCGG	-1.16969	0.196373	-0.633262	0.331708	-0.582997	0.2878	-0.0608828	0.979547
ABTB1_sg1	GGGCTCGGAAGTAGTCACTG	0.469374	0.647102	0.25165	0.851587	0.424852	0.392965	-0.0375566	0.981057
ABTB1_sg2	TGTAATCGCGTAGAGCCCGG	0.749882	0.375938	-0.2378	0.815535	-0.460001	0.6755	-1.14952	0.509317
ABTB1_sg3	CGCACTTACTCGGAGCTCGG	0.392063	0.756285	0.573726	0.590344	-0.4699	0.433205	-0.604662	0.567704
ABTB1_sg4	CTACAAAGACCACGTCACTG	-0.701618	0.615688	-0.237776	0.814045	0.70527	0.311604	0.526658	0.710039
ABTB2_sg1	GAGGGCTCGGCAGTGAACGG	0.521217	0.371499	-0.281931	0.590291	0.574704	0.00120869	-0.0694694	0.955704
ABTB2_sg2	TGTTCAAGGTCATTCTCGGG	0.220712	0.842591	0.379594	0.277233	-0.130468	0.586367	0.678581	0.498719
ABTB2_sg3	AGGGGCTGAAGTATGCGGGG	-1.14	0.0215134	-0.0236389	0.968634	0.254661	0.334666	0.438356	0.729898
ABTB2_sg4	CCTCATCAACCAAGCCATCG	0.152614	0.86574	-0.011314	0.987929	0.730654	0.0022281	0.392849	0.795667
ACAA1_sg1	AGCGCGAAGTAATATTTCCA	0.218569	0.927845	0.416286	0.72668	0.518377	0.579686	-0.88719	0.503001
ACAA1_sg2	CTGCCGAGAGAAGCTCGTCG	1.35193	0.0684613	0.259702	0.764395	0.620493	0.199567	-0.626155	0.541564
ACAA1_sg3	GCCCTTGTCATCATGGACCG	0.34087	0.790317	0.101893	0.887048	0.574696	0.0113084	1.50001	0.0393434
ACAA1_sg4	TCAATAGACAGTGTTCGTCG	0.547591	0.533107	-0.0314789	0.980093	-0.192739	0.621878	1.50291	0.142899
ACAA2_sg1	TACCTGACATCCATTCACAA	-0.149766	0.941726	0.829968	0.301316	0.365541	0.602263	1.56836	0.117729
ACAA2_sg2	TAGCAGTGAAGTCTTTCAGA	-0.635877	0.633113	0.388645	0.537149	0.287694	0.513666	0.188132	0.912033
ACAA2_sg3	TGTTACTGCAGGGAATGCAT	-0.626654	0.674845	0.367695	0.752507	-0.0650783	0.929856	0.284096	0.832674
ACAA2_sg4	TTTCTGTAACTGTTCCAGGG	-0.550108	0.641997	-0.00346187	0.997864	-0.514248	0.176861	0.714871	0.529092
ACACA_sg1	AATGCATGCGGTCTATCCGT	-2.3599	8.99198e-05	-1.55441	1.72636e-06	-2.24811	6.5244e-08	-1.31883	0.0666013
ACACA_sg2	CCAGAGTCCCACATTCCCTG	-1.15728	0.17085	-1.22563	0.151073	-2.50749	1.19132e-23	-1.16214	0.21313
ACACA_sg3	TATTTGCCTAGGTACCGAAG	-1.15834	0.0770182	-0.557233	0.541269	-1.99323	9.93936e-16	-1.57508	0.0359663
ACACA_sg4	TGATGGGTCCATGATAACCG	-3.10885	0.01065	-0.970042	0.0673798	-3.53219	9.35161e-20	-2.29238	0.0196921
ACACB_sg1	AAAGCGTGTGACAAACTCAG	0.120685	0.96283	0.817703	0.471811	-0.10688	0.894429	-0.0236349	0.989528
ACACB_sg2	ACAACGACATCGACACCGGG	-0.329236	0.695049	0.150558	0.848924	0.173411	0.793869	-0.0673594	0.957557
ACACB_sg3	GAACTCGAATATGGCCAGCG	0.863978	0.354905	-0.240037	0.783239	0.0956155	0.882665	0.25557	0.889727
ACACB_sg4	GTCGGAGTCCATAATCCACA	1.00096	0.246473	0.0309978	0.985754	-0.350081	0.469917	0.111298	0.953377
ACAD10_sg1	CCAGCTCATACCTCAAGGGG	0.247368	0.856847	0.0935198	0.935511	-1.01843	0.196359	-0.81022	0.601922
ACAD10_sg2	TCCAACTTACTACATCAGGC	-0.42148	0.811467	0.370604	0.723889	0.66262	0.26528	-0.929289	0.386921
ACAD10_sg3	AGCTCGATACTGCTTAACCC	-0.908026	0.464225	-0.0725345	0.959637	-1.03616	0.0646475	0.0128136	0.994329
ACAD10_sg4	ATCGCTTGTAGACTCCCTGT	0.286633	0.842584	0.43474	0.589571	0.131644	0.774717	-1.10262	0.279983
ACAD11_sg1	CTGAGCCAATGTTTCTACCG	0.543056	0.581928	0.489132	0.643924	0.842554	0.167028	0.252719	0.843552
ACAD11_sg2	TTGTTTGTACAGACTCGGAA	-0.111493	0.955963	0.754511	0.412608	0.192262	0.789625	1.71307	0.316127
ACAD11_sg3	CCACTCCGATAGCTGTTGCA	0.468599	0.563765	0.983921	0.00237874	0.0951799	0.837372	2.38584	0.10061
ACAD11_sg4	CCTTGGCCAAAAGTAGAACA	0.205284	0.87021	0.380573	0.721767	0.0601675	0.942001	0.945902	0.564837
ACAD8_sg1	TCAGTCCTCTCACGGCAATG	0.884797	0.0108908	0.163169	0.804029	0.077407	0.710833	0.316755	0.852353
ACAD8_sg2	TCGAAGATCACAGCTCGTGT	0.494058	0.557592	-0.1712	0.772142	-0.678263	0.000789849	-0.173644	0.878335
ACAD8_sg3	CAAGGCTTCAAAAATGACAG	0.275152	0.777895	0.44993	0.369319	0.680171	0.00737046	-0.336291	0.752251
ACAD8_sg4	GCTTCGGAAATGAGGAACAG	0.863415	0.187527	0.630535	0.014658	0.374946	0.0409102	0.302567	0.789767
ACAD9_sg1	GAAGATAAATTAGGCATTCG	-0.801466	0.4967	-0.62144	0.23096	-0.838512	0.000229407	0.570244	0.552689
ACAD9_sg2	GGACTCCCGAAAAATTGACC	-1.81663	0.108367	-0.484744	0.391174	-1.67743	0.00622641	-0.689817	0.711313
ACAD9_sg3	CACCATGTACTCAAGACTAG	-2.331	0.00353414	-0.784255	0.480197	0.410681	0.165346	0.511491	0.726025
ACAD9_sg4	CTTGCCTAAACTGGCGTCCG	-1.13748	0.0384416	-0.384931	0.452814	0.114865	0.820803	-0.60028	0.522825
ACADL_sg1	CAGAAAAAGGCTAATACCAT	0.0907872	0.959502	0.945459	0.25009	-0.0102286	0.990101	0.25887	0.897993
ACADL_sg2	CTCCTCCCAGACAATAGCTG	-0.285911	0.864892	-0.236705	0.780626	-0.181622	0.670353	-0.0321726	0.983765
ACADL_sg3	GCCACTTACTCTGAGTGATG	0.081022	0.954979	0.321425	0.577409	-0.145834	0.742339	-1.26927	0.259337
ACADL_sg4	TAAAATGGGATTAAAAGCCC	0.978899	0.531326	0.612666	0.432257	0.943395	0.0904004	2.63468	9.4453e-05
ACADM_sg1	AAGATGTGGATAACCAACGG	1.02882	0.400392	0.347093	0.596285	-0.202088	0.618657	-1.15251	0.444715
ACADM_sg2	AATTGGCTTATGGATGTACA	0.0557363	0.960701	0.914843	0.0709686	0.159032	0.581504	-0.273761	0.810242
ACADM_sg3	ATTGTGGAAGCAGATACCCC	-1.64022	0.0805908	-0.121248	0.912253	-0.844731	0.241822	0.409642	0.814172
ACADM_sg4	GTATTTGGGGAGAATGACTG	0.258209	0.845855	0.220509	0.740526	0.366577	0.22009	0.24621	0.838275
ACADS_sg1	ACACACCATCTACCAGTCTG	-0.477679	0.451264	-0.00913661	0.992182	0.284204	0.157411	0.588123	0.499778
ACADS_sg2	GACACTCATGATGACTCCGG	-0.0901144	0.936123	0.0869105	0.906248	-0.62661	0.0279689	0.44701	0.757748
ACADS_sg3	GGCAGGTACCTGGTTCGCTG	0.179856	0.857718	-0.155722	0.792754	0.0668753	0.841927	0.558173	0.599494
ACADS_sg4	TAAGGAACATCTCTTCCCAG	0.347621	0.721845	-0.446616	0.552895	-0.237604	0.571645	-1.28183	0.201144
ACADSB_sg1	AGCCAAAGTTGATGCATCTG	1.38405	0.307209	0.649009	0.263477	-0.764902	0.0262561	0.16432	0.938295
ACADSB_sg2	ATGGAGAAATCAGTAATACA	-0.877501	0.573514	0.446677	0.648252	0.265488	0.601718	0.623995	0.73438
ACADSB_sg3	ATTGAGTAGAGCTTCTGACT	-0.136446	0.938437	0.01592	0.99062	0.0175024	0.979768	-0.47488	0.768411
ACADSB_sg4	TTCGAATGTTAACGGGCAGG	-0.113412	0.917776	0.0259893	0.982286	-0.237505	0.435997	0.453455	0.631104
ACADVL_sg1	CACTAATCGTACCCAGTTTG	0.316295	0.766943	0.259481	0.712034	-0.0629986	0.884265	0.361383	0.740077
ACADVL_sg2	GTCTAACCGAGCCCTCAAGC	-0.769746	0.646802	1.87709	0.0396447	-0.0281479	0.984155	-0.780373	0.533339
ACADVL_sg3	GTGGAGGAGACCACTTGGCA	1.16596	0.320471	-0.260873	0.792418	-1.34691	0.00514721	-1.59669	0.241509
ACADVL_sg4	TCCTGGTCAGAGCGTCAGAG	1.52824	0.00753587	-0.0678437	0.960121	-0.597282	0.128585	0.541933	0.638236
ACAN_sg1	CAGCGGTCACCTGCACGACG	0.668933	0.428897	0.426901	0.650787	0.0530686	0.920305	0.404591	0.708789
ACAN_sg2	CCTGCGCTCCAATGACTCTG	0.200934	0.900295	0.848247	0.160648	-0.172187	0.826252	1.84852	0.318212
ACAN_sg3	GAACCAGCCTATACCCCAGT	-0.829152	0.49914	-0.0654742	0.934696	0.0907776	0.897009	-0.512508	0.667846
ACAN_sg4	GAGGGCAGTTCACCAACCGT	-0.700243	0.432313	-0.214832	0.823918	-0.0587746	0.89771	-1.11212	0.266477
ACAP1_sg1	AGGTCTGCGGGGTTTCCGAG	1.07782	0.0048883	0.0833091	0.891707	0.492629	0.148108	0.838266	0.43557
ACAP1_sg2	CAGAACCAAGCTTAAGAGAG	-0.464851	0.657238	1.24689	0.00679509	-0.284787	0.578343	1.09268	0.366206
ACAP1_sg3	GTCACAAATGCCGACAACGA	1.08125	0.222962	-0.786534	0.421056	-0.170573	0.85104	2.49847	0.0077756
ACAP1_sg4	TGCCGGAACACTGAATGCAG	-0.247563	0.818814	-0.653959	0.302748	0.293303	0.394637	0.785708	0.567849
ACAP2_sg1	TCCGGAGCACTCGATACACA	0.426598	0.681095	0.154899	0.768649	0.48212	0.105523	-0.43235	0.662759
ACAP2_sg2	TGAACTTGGACCCTACATGA	0.0116243	0.994582	0.271265	0.683719	-0.226909	0.612011	-1.24933	0.334555
ACAP2_sg3	ACTATAGGATAATCCGACTG	0.725565	0.167347	-0.00209922	0.997957	-0.204957	0.387728	-1.73838	0.0258149
ACAP2_sg4	ATATATCAGAGCAAAATATG	0.324973	0.812123	0.535679	0.413473	0.245435	0.624467	1.19562	0.580352
ACAP3_sg1	CCTCGCTATAGCAACTGTCA	0.579236	0.727097	0.0843431	0.925197	-0.163158	0.800164	-0.228034	0.848541
ACAP3_sg2	CTCCACTTTGGACTCATCGT	-0.529897	0.501539	-0.748243	0.170654	-0.519565	0.0271832	-0.716021	0.594378
ACAP3_sg3	CTGGATCAAGGACAAATACG	-0.292452	0.766312	0.51722	0.38947	-0.67302	0.0513735	0.203142	0.899861
ACAP3_sg4	GTTCGCTGACAGCCTACAGG	-0.309558	0.71214	-0.582581	0.111938	-0.373883	0.0332428	-0.447113	0.639211
ACAT1_sg1	CTGCCTAAAAAAGATCCAAT	-2.2621	0.252197	2.18178	0.0311218	0.258493	0.843658	2.66915	0.00776077
ACAT1_sg2	GAAGTGAAAGAAGCATACAT	-1.50114	0.473083	0.749202	0.475112	-1.03129	0.328996	1.46875	0.447337
ACAT1_sg3	GAGGATCAACACCATATGGT	0.459874	0.648065	-0.250959	0.624788	-0.165011	0.730765	-0.134264	0.928824
ACAT1_sg4	TTCTGCGCAGGATGTGATGG	0.53709	0.45043	-0.229587	0.70125	-0.238691	0.705535	1.19282	0.143738
ACAT2_sg1	CCTGTTAGACAAGCCAGTGT	-1.65844	0.257666	1.08949	0.0649615	-0.0211003	0.977211	-0.749477	0.59739
ACAT2_sg2	GCAGTCCAGTCAATAGGGAT	-0.0304401	0.985029	0.111109	0.89708	-0.0388218	0.932771	2.60221	0.0532701
ACAT2_sg3	GTTCTCAAGTAAGCCAAGTG	-1.47701	0.306021	0.309702	0.754258	0.0615276	0.940225	-0.449747	0.730792
ACAT2_sg4	TCTATGTTGCTCCCATGGCG	-0.20893	0.859425	0.110272	0.898295	-0.655678	0.189206	1.22951	0.268863
ACBD3_sg1	GGGCCGCGACCGGATCCAGG	0.214182	0.809696	0.142654	0.809127	0.730184	0.000321369	0.15824	0.931289
ACBD3_sg2	TGCGTCCCACAAAATAGAGA	-2.09321	0.199824	-0.351618	0.832361	0.844657	0.00889652	-1.85211	0.0627175
ACBD3_sg3	AAGAGAACGTCTGCAAAAGG	-0.332433	0.702832	-0.384635	0.604393	0.701408	0.0285322	0.903393	0.36493
ACBD3_sg4	ACATCAAAGAATCCAACCTC	-1.12755	0.383926	0.38061	0.779473	0.602451	0.297594	0.150042	0.94175
ACBD4_sg1	CAGGGAATCACAGAAAACCT	-1.18303	0.0962268	-0.533795	0.451642	-0.126224	0.873846	-0.295208	0.791661
ACBD4_sg2	GTGATCGACACAGTGCCCCT	0.667875	0.122042	-0.769803	0.0249772	-0.424795	0.115055	1.56094	0.0151315
ACBD4_sg3	ACCACTTATATCGTCCAATG	-0.537128	0.499647	-0.340245	0.553407	0.228957	0.385042	0.0852004	0.958246
ACBD4_sg4	AGGTGATCCCTGACATGCCG	0.0833944	0.939422	-0.315526	0.62269	-0.342637	0.573636	0.873201	0.280701
ACBD5_sg1	ACTGGGTGATATGACCAAAG	-0.192852	0.908167	0.930999	0.0234527	-0.20193	0.68211	-0.629668	0.677149
ACBD5_sg2	AGCCCATTGATGAAAACTTG	0.313734	0.77735	0.570844	0.0373477	0.501346	0.0640987	0.742977	0.508376
ACBD5_sg3	AGGTAAAATAGTCCAACCTG	0.242335	0.904941	0.19895	0.774742	-0.0651293	0.935828	-0.0674389	0.965446
ACBD5_sg4	TGGTCATTCCAGTCAACCCA	-0.175915	0.860632	0.310903	0.49176	-0.125499	0.748504	-0.409651	0.701523
ACBD6_sg1	CCTCGATCTCAGGGCTATGG	-1.03519	0.111571	0.673485	0.14169	-0.250235	0.595616	-0.66286	0.463356
ACBD6_sg2	TTAAAAAACTAGATCCAGGT	0.432044	0.55955	0.0910273	0.901951	0.2722	0.380042	1.16107	0.525646
ACBD6_sg3	AAATATATTTGATTACTGCA	1.7309	1.65122e-05	0.703758	0.113549	0.7457	0.0371425	0.0434738	0.980206
ACBD6_sg4	AGCCATCAAATCGAAAAATG	0.95286	0.012597	0.648197	0.292532	0.641778	0.00669216	-0.00795551	0.994696
ACBD7_sg1	ACAGGGCTGCAGAAGATGTG	0.137709	0.873572	0.376688	0.24719	0.206263	0.297931	-0.136735	0.927719
ACBD7_sg2	CTGAAAGCAAGACCAGATGA	0.221788	0.82116	0.602277	0.102735	-0.00841326	0.981792	0.548316	0.70882
ACBD7_sg3	GAGAACTGAAAGAACTCTAT	0.546685	0.568542	0.183829	0.846402	0.66478	0.241781	1.13998	0.353141
ACBD7_sg4	GCAAAGCCAAATGGGAAGCA	0.294754	0.784268	0.148781	0.819628	1.10756	0.00196963	0.724727	0.424716
ACCS_sg1	TAGGTGGTTGTCCTGAATGG	0.804522	0.0725565	0.468055	0.113345	0.50612	0.00272477	0.878949	0.514356
ACCS_sg2	TGTGATAGCGCCATAGTAAG	0.620371	0.323601	0.156949	0.736807	0.0778127	0.807925	0.275597	0.787351
ACCS_sg3	CCCAACAGACTTCTCAAACA	-0.121282	0.957604	0.217642	0.829419	0.286027	0.555831	-0.822717	0.483222
ACCS_sg4	GGGGAGTATACATCACCCAG	-0.176377	0.875413	0.16429	0.759026	0.0911007	0.810962	1.03162	0.39986
ACCSL_sg1	AAGTGACATGAACTGCATTG	0.615734	0.27456	0.502414	0.0907873	0.222372	0.319536	1.75921	0.146483
ACCSL_sg2	GATCAACCTCCTACAGTCTG	-0.745628	0.366598	0.20099	0.681838	0.574735	0.0113862	-0.030971	0.981134
ACCSL_sg3	TCCCACGGATGGATAGGTCG	0.0199129	0.987356	-0.0783401	0.926052	0.738891	0.000100759	-0.629581	0.533815
ACCSL_sg4	TCTTAGGGGAAAAAGGTCCG	0.165035	0.916777	-0.298274	0.648993	-0.0212667	0.965962	-0.352411	0.788653
ACD_sg1	ATCCGCTGGGTGTAGCCGTG	-0.170089	0.861679	-0.100529	0.92565	-0.0323929	0.91997	0.451572	0.662721
ACD_sg2	GCTTCTGGATGAAATGCGGG	0.133423	0.884757	-1.44565	0.000188466	-0.288848	0.58574	-0.65346	0.480369
ACD_sg3	AAGCAGCGTGGCCCCGACGT	0.223421	0.751755	-1.1785	0.0111971	-0.0331975	0.95103	0.389704	0.69287
ACD_sg4	AGATGCACAGCATTGAGCTG	-1.28041	0.0547586	-0.971349	0.203454	-0.195437	0.510472	0.017269	0.992037
ACE_sg1	GGAAAACATCTACGACATGG	-0.450495	0.65105	-0.536301	0.349767	-0.336519	0.459818	0.184561	0.895891
ACE_sg2	GGTGTGGAACGAGTATGCCG	0.676037	0.585588	-0.131425	0.928909	0.752246	0.21741	-1.69302	0.156599
ACE_sg3	GTTGTAGAAGTCCCAAGCCG	-0.383619	0.748328	0.442806	0.291443	-0.189415	0.783104	0.0617856	0.972727
ACE_sg4	GTTTCGTTTCGGGTAACAGG	-1.67343	0.0485093	0.52599	0.294304	-0.607537	0.0504878	-0.098906	0.971051
ACE2_sg1	CCAAAGGCGAGAGATAGTTG	-0.595155	0.356979	0.615277	0.0539611	0.187438	0.384661	-0.528962	0.567678
ACE2_sg2	TGCACAGAGAATATTCAAGG	0.49151	0.752247	0.958576	0.364305	-0.159163	0.803024	0.201807	0.908631
ACE2_sg3	AACATCTTCATGCCTATGTG	0.933685	0.203592	0.612791	0.0365784	0.475587	0.309399	0.628414	0.489852
ACE2_sg4	CAGGATCCTTATGTGCACAA	-0.922273	0.580682	0.621048	0.676675	0.910775	0.0680694	1.19274	0.457143
ACER1_sg1	CCCAGACAACGTAAATGTAG	-0.481232	0.678115	0.219042	0.842332	-1.31807	7.84558e-05	-0.143551	0.942241
ACER1_sg2	GAAGACCAGGCGGATGAACT	-1.04601	0.34911	0.226209	0.801834	-0.161398	0.766077	0.257436	0.845449
ACER1_sg3	GGTGGCCGAGTTCTACAACA	-2.61785	0.242203	1.91623	0.232965	-0.2323	0.875094	-1.57398	0.633275
ACER1_sg4	TGGACGAGATCGCCATCCTG	-1.33982	0.203559	0.0015258	0.99891	0.0570421	0.907631	-0.842173	0.38823
ACER2_sg1	ATACCTTCTGGGGAACCACA	0.301793	0.848992	1.06699	0.139893	0.199475	0.893717	0.558894	0.731097
ACER2_sg2	ATTCAGGGGTAGGTTCAAGG	-0.455248	0.76793	0.902575	0.177943	1.03878	0.118242	-1.25011	0.266077
ACER2_sg3	CATCTGACCCAAGAAACTAA	0.0382471	0.979489	0.171829	0.912956	0.839116	0.151693	0.183766	0.886484
ACER2_sg4	TATCGCCGAGTTCTACAACA	-0.717394	0.465139	0.706338	0.100778	0.350427	0.269181	0.824666	0.468977
ACER3_sg1	TAAGCCATGGATAAACCCTG	-0.879326	0.336345	0.0863823	0.942234	-0.161315	0.809977	-1.2903	0.234885
ACER3_sg2	TATTAAACTGAATAGAACTA	1.77202	0.167221	0.407948	0.844661	-0.731265	0.413968	0.843666	0.557111
ACER3_sg3	AAAAGAGCCGATATTCCATC	0.819879	0.531894	0.452381	0.498579	0.987634	0.00174159	0.651971	0.710772
ACER3_sg4	CTCGGCGATGTACCAGGTCA	-0.669527	0.529533	1.10928	0.113297	0.515329	0.295084	0.517682	0.663255
ACHE_sg1	GGTGTCCATGAACTACCGGG	-1.29375	0.391434	0.000590006	0.999536	-1.18556	0.247147	0.996207	0.363995
ACHE_sg2	TATGTGGACACCCTATACCC	-1.13131	0.348821	0.296276	0.790432	-0.377994	0.485997	0.24726	0.898611
ACHE_sg3	TGGTGGGAATGACACAGAGC	-0.0672622	0.96292	-0.402718	0.624304	0.978907	0.0269047	-1.9795	0.0202725
ACHE_sg4	TGTCCTCGTCTGGATCTATG	-0.896704	0.577247	-0.00396197	0.997264	-0.490565	0.43798	0.198034	0.875303
ACIN1_sg1	GAGGAATTAGCACTGGCCAA	-0.768737	0.202783	-1.59481	2.53964e-06	-1.63525	1.88324e-15	-0.355705	0.753827
ACIN1_sg2	TGAGGGACAAAAATCTAGGG	0.441679	0.507855	-1.78426	8.4385e-06	-1.55824	1.01635e-08	-0.101508	0.947584
ACIN1_sg3	CCTGGTCAAGCGGCTCAAAG	0.126264	0.904991	-1.3188	0.133972	-2.4711	7.18755e-15	-1.11555	0.175725
ACIN1_sg4	CGTACTCATGCCAACCCTCG	-1.04543	0.258066	-1.08871	0.0368509	-2.25119	0.0115803	-0.892147	0.420694
ACKR1_sg1	AGCTAGGATACCCAGGACAC	-1.04986	0.268549	0.655252	0.210003	-0.104777	0.852011	0.787522	0.737907
ACKR1_sg2	CAATGGCAACAAGACAAAGA	0.0314333	0.987041	0.612916	0.446933	-0.0744016	0.937259	0.235058	0.870221
ACKR1_sg3	CTGCACCCTGATATACAGCA	1.69279	0.0106666	0.300171	0.790558	-0.202623	0.790797	0.834606	0.415462
ACKR1_sg4	GAAGGAATCATTCACACCAT	0.148549	0.896495	0.222699	0.784839	0.332176	0.425002	0.453905	0.672965
ACKR2_sg1	ATCTCAACCATCCGCCTGCG	0.813644	0.231583	0.167537	0.725114	0.377756	0.0340747	0.65883	0.518336
ACKR2_sg2	CAGCCCATACTATGGTAGCA	0.703912	0.373283	0.264108	0.567518	0.316015	0.188877	0.978476	0.226197
ACKR2_sg3	CATGCCCGCCGAAATCTGCG	0.10642	0.912715	0.206798	0.77006	0.354712	0.234809	0.68708	0.462464
ACKR2_sg4	GGAGTGGAAGGAGAAACCCT	-4.46702	0.000673455	-0.958261	0.152409	-0.189608	0.6643	-1.60549	0.116007
ACKR3_sg1	GCACTGCTACATCTTGAACC	2.24335	2.49774e-06	0.0866157	0.931887	0.548886	0.489989	0.267484	0.87797
ACKR3_sg2	GGTCCACGCTCATGCACGTG	0.694657	0.170428	-0.0188772	0.977799	0.538046	0.00134709	0.91935	0.415462
ACKR3_sg3	AAGACAGCGATAATGGAGAA	1.14248	0.145057	0.567714	0.143345	0.326951	0.105892	0.030427	0.982378
ACKR3_sg4	CCAACAATGAGACCTACTGC	-1.60867	0.118928	0.316297	0.762318	-1.04339	0.0303293	1.37659	0.1155
ACKR4_sg1	CAATGACGAAAACTATTGTG	0.0165387	0.99066	0.287221	0.439057	0.639224	0.0358124	1.28606	0.0550233
ACKR4_sg2	TGTGCTACTTTATCACAGCA	0.925369	0.238445	0.271867	0.531428	0.530344	0.0167088	1.75749	0.0635424
ACKR4_sg3	AGTCCCCAGCCAATCAGGAG	0.364075	0.546769	0.303359	0.393562	0.274362	0.190541	1.44129	0.0739344
ACKR4_sg4	ATTGATGTTCCTAGGTAGCG	0.732222	0.273725	0.467714	0.102289	0.47928	0.016414	0.460011	0.604475
ACLY_sg1	AGAGCAATTCGAGATTACCA	-5.56442	3.36637e-05	-1.29142	0.55484	-5.9873	4.4612e-08	-2.28728	0.0319556
ACLY_sg2	CGGTCACCTGTACACGACAG	-2.00177	0.0125796	-5.41515	9.47654e-15	-7.82685	1.70116e-15	-2.205	0.00706802
ACLY_sg3	GACCAGCTGATCAAACGTCG	-2.07151	0.00426431	-2.31765	5.65847e-05	-2.90857	1.19328e-16	-2.46604	0.00113452
ACLY_sg4	GCCAGCGGGAGCACATCGGT	-0.826778	0.810784	-1.55923	0.154801	-2.69763	0.101899	-5.18756	8.98465e-06
ACMSD_sg1	AGTGGTGCGAGAGAATTGCT	0.0582476	0.98177	0.186713	0.908461	0.45152	0.518857	-0.920953	0.657939
ACMSD_sg2	CCTCCTGGGGTAGCTCACAA	1.05386	0.0464048	0.225957	0.732197	0.966072	2.1302e-08	0.722053	0.373432
ACMSD_sg3	CGAGTGGGACCTGAACGCGC	0.47493	0.573514	-0.0572343	0.950964	-0.229669	0.826353	-0.190103	0.89091
ACMSD_sg4	CTGCAGAGGTTTGGCTACGG	-0.430347	0.757655	-0.00229916	0.998782	1.3771	0.0031021	-0.897755	0.431273
ACO1_sg1	CCTGCCCCTAACATCACAGA	0.374022	0.800826	-0.0995437	0.937922	-1.64986	0.0177013	-0.253358	0.858795
ACO1_sg2	CTTGGTGTCTAGGTTTGACG	-0.518762	0.735298	0.697953	0.22868	-0.563269	0.313495	0.488543	0.700141
ACO1_sg3	TTATTACCCAGACAGCCTCG	1.23898	0.0306652	0.049863	0.978303	-0.225666	0.696165	0.873017	0.385608
ACO1_sg4	TTGCATATGCTATTACTAAG	-0.285786	0.880257	0.100966	0.954997	-0.111109	0.866169	-0.503511	0.721747
ACO2_sg1	ATCTTCTCCGAGAGTGTCAG	-2.97183	2.52159e-13	-2.28399	0.00226945	-2.75513	4.90408e-24	-0.663382	0.527762
ACO2_sg2	GTCTCAATAGGACATCAACC	-0.77221	0.60485	-2.34521	4.58596e-05	-0.966365	8.66984e-06	-1.52721	0.0506785
ACO2_sg3	GTGCAGCTACCAATTAGACC	-1.89638	0.0202132	-2.5294	3.3228e-08	-4.66591	4.43382e-29	-1.32152	0.126007
ACO2_sg4	TCTCGGGGTTTGCGTCGTTG	-3.92156	0.217032	-2.82386	0.328509	-3.95538	0.0638981	-3.27322	0.304627
ACOT1_sg1	GGGGGAACCTTACGCTACAA	-0.698937	0.67362	-0.697994	0.501667	0.360611	0.699149	-0.377515	0.819243
ACOT1_sg2	ACAATGCCAGGAAAGGGCCC	0.518397	0.42642	-0.23642	0.703275	-0.0503113	0.911139	1.06725	0.441005
ACOT1_sg3	AGCCCGAGAAACCCTTGGTG	0.591607	0.502869	0.780002	0.372193	1.04612	0.0376289	0.855093	0.605609
ACOT1_sg4	CTACTTGCTCAGTCATCCTG	1.69358	0.000204409	-0.0942577	0.916866	0.47948	0.512534	1.42748	0.326991
ACOT11_sg1	GCCAACTGCGCCATTCAGGG	0.553246	0.331449	0.644724	0.0144245	0.00129304	0.997418	0.560271	0.634854
ACOT11_sg2	GGGATACCGGAACCCCACGG	-0.386552	0.601245	0.45275	0.533716	-0.269661	0.354364	0.228455	0.860581
ACOT11_sg3	AGCTGAAGCAGATCACGCCG	0.212698	0.780704	-0.0450549	0.950686	-0.122305	0.728233	1.17203	0.311559
ACOT11_sg4	ATCTGCGTCCAGGACCACAA	0.300608	0.863886	0.290673	0.650543	0.363225	0.601595	0.245556	0.824424
ACOT12_sg1	AGCATTCAGCACAAGCATGG	0.712067	0.633487	0.605992	0.408686	-0.455868	0.508076	-1.0155	0.498989
ACOT12_sg2	CCACCCCATGCAAACCATCA	-0.198059	0.878539	0.33764	0.686794	0.421908	0.452294	1.59038	0.0199992
ACOT12_sg3	GATGATTTCAGACGCTATCG	-2.73414	0.0032817	0.477499	0.49199	-0.614871	0.260088	-1.20595	0.15147
ACOT12_sg4	GTAGATATGTTTAAGTTCCG	0.934915	0.169895	-0.631554	0.182619	0.292636	0.632086	-0.647311	0.586451
ACOT13_sg1	GGTGATAAAGGCCATGACCA	0.125926	0.931381	0.91212	0.0299874	0.481056	0.28854	1.55143	0.0708178
ACOT13_sg2	GTTCATATCGACACTGACTC	0.089925	0.950332	-1.01789	0.25523	0.188014	0.771302	-0.565532	0.633862
ACOT13_sg3	ACGTGGCTGTCAAACCGCCG	-1.69402	0.320636	0.657822	0.361559	-0.309218	0.739378	-0.240916	0.879166
ACOT13_sg4	AGTAGATAACATATCAACAA	0.169053	0.971013	0.4618	0.800387	0.56527	0.389801	-0.0424512	0.984447
ACOT2_sg1	GCTCGCCAAGAGTGTCGGCG	-0.13298	0.887401	-0.240461	0.56507	0.294769	0.379095	0.240154	0.864822
ACOT2_sg2	GGTACAGCCGGGACGCTCGA	0.58276	0.282138	0.420479	0.137536	0.30594	0.319919	1.60241	0.188464
ACOT2_sg3	AGATCATTAGGGTTCCTGCT	0.897779	0.415283	0.207671	0.724812	0.486492	0.0315664	-0.0545087	0.968421
ACOT2_sg4	CTACTTGCTCAGTCATCCCG	-0.0746891	0.932527	0.0685321	0.90124	0.557318	0.0171942	-0.355032	0.769823
ACOT4_sg1	ATAATAAGCTAGAGCCAACG	-2.07931	0.140946	-1.65848	0.0288857	-0.550746	0.396057	-0.621317	0.580561
ACOT4_sg2	ATGTCAATGATCCCTGGGAA	0.526126	0.548682	0.242992	0.610803	0.362827	0.581979	0.601355	0.48776
ACOT4_sg3	CAGTTTCCATCAATGGATCT	0.31097	0.665187	0.244038	0.55086	0.461472	0.00288365	0.556325	0.556268
ACOT4_sg4	TCGCGGGACTCGAGCCCATG	0.347859	0.625565	-0.325683	0.620915	-0.114895	0.691358	0.751158	0.592882
ACOT6_sg1	TTGGCATGGATGATCAAAGC	0.515521	0.432313	0.490648	0.282055	-0.514024	0.16435	0.277343	0.812178
ACOT6_sg2	ACAGGCATTGATAAGTACAG	-0.00365809	0.997994	0.262594	0.666071	-0.0327455	0.959465	-0.605182	0.603088
ACOT6_sg3	ATCATATCCTTGTAATGTAG	-0.0518976	0.98749	0.454419	0.380744	0.152114	0.84055	0.109163	0.951966
ACOT6_sg4	CTGAAAGGCTACAAGCTCAT	1.24733	0.0080772	0.622029	0.242635	0.739905	0.000897266	0.334332	0.767917
ACOT7_sg1	GCGGCCAGATGATGCCAACG	2.09151	0.000430964	-0.101755	0.943854	-0.0678772	0.951324	-1.7245	0.118974
ACOT7_sg2	GTCTCCCATGTGCATCGGTG	-0.312062	0.834506	0.531686	0.377553	0.16117	0.762023	-0.640637	0.640238
ACOT7_sg3	AGCGCATGGAGACCAAGTGG	-0.382383	0.835887	0.590433	0.168249	-0.191006	0.858373	0.354097	0.767142
ACOT7_sg4	CAGGGGCACATACCACAGGG	1.20372	0.488998	-0.190946	0.833957	-0.743973	0.481669	0.323142	0.859528
ACOT8_sg1	ATTACTGGGTACCGGCCAAG	0.00946865	0.994314	-0.31948	0.700282	0.235119	0.562501	1.51514	0.17983
ACOT8_sg2	CCTTAAATACTGGTCAATGA	0.404851	0.806689	1.36013	0.115814	0.524277	0.389204	0.281997	0.874018
ACOT8_sg3	TCGTGACCAAGACGCTACGG	0.555477	0.554338	-0.354161	0.703233	1.24842	4.52517e-07	2.50005	0.0758785
ACOT8_sg4	TTACTGGCTTGATCTCAATG	-0.588041	0.497437	-0.0126821	0.991952	-0.143498	0.73888	0.397279	0.750787
ACOT9_sg1	GAGAAACATCTCATGTATGG	0.686793	0.151123	0.182518	0.691366	0.22661	0.260509	0.073805	0.95823
ACOT9_sg2	TCTTCCCGACCCAGCTAACA	0.00801293	0.994306	0.0394503	0.959976	0.840008	0.201347	0.491044	0.652826
ACOT9_sg3	AAGAGGAGCTCTTTAGACAA	0.463204	0.33757	0.216999	0.696547	0.598175	0.143058	0.881624	0.262685
ACOT9_sg4	CTTACCAATCTTATCCACCA	0.603151	0.478975	0.721819	0.263609	0.112375	0.886224	0.737494	0.408728
ACOX1_sg1	ACCTATCACCGGATTAACGA	0.167022	0.952608	-0.192393	0.856635	-0.243233	0.637687	-0.416951	0.85554
ACOX1_sg2	CTGTGGTTTCCAAGCCTCGA	-0.190991	0.862037	0.0773182	0.91492	-0.158337	0.652586	0.701275	0.579393
ACOX1_sg3	GCGCCGCCGAGAGATCGGTG	0.0445836	0.976098	0.433577	0.363974	-1.14617	0.00689742	0.361357	0.751057
ACOX1_sg4	TGGCATTGAAGCATGTCGGA	-1.13211	0.277135	-0.12172	0.89728	0.208613	0.666339	0.365782	0.723208
ACOX2_sg1	GACCATCTTCTAACCAACCC	-0.61652	0.686945	0.13344	0.900351	-0.334477	0.569652	-1.22219	0.168069
ACOX2_sg2	GCATAACTGATGGCCAGCTG	0.950325	0.164977	-0.170768	0.735683	0.446409	0.0871139	-0.103045	0.930078
ACOX2_sg3	GTGTATCACAAACTCCTGGG	0.70933	0.614844	-0.0443975	0.956996	-0.13853	0.814362	-0.0516857	0.968715
ACOX2_sg4	TGCTGTACCGAGTTTGACGT	0.160656	0.862205	-0.100577	0.899933	0.501748	0.031665	1.61293	0.295452
ACOX3_sg1	AAGCCACGGCAGTAATACCA	1.18273	0.251928	-0.242991	0.776398	0.756449	0.0196959	1.1583	0.141539
ACOX3_sg2	CCGCACGCCTCACCTTAAAG	1.039	0.0472891	0.297774	0.595611	0.728564	0.240143	1.52102	0.224725
ACOX3_sg3	GATCCCAACTGCACATACGA	-0.846372	0.650271	0.390657	0.643456	1.30759	0.174763	-0.645817	0.764056
ACOX3_sg4	GCGTCAGTTTGGACCCACAG	0.0187104	0.987689	-0.229529	0.745586	-0.217423	0.54457	1.17574	0.118486
ACOXL_sg1	ATGTTTGCAATGACCGAGAG	0.532384	0.641997	0.157576	0.86595	-0.150197	0.809561	-0.13011	0.930456
ACOXL_sg2	TGACAAGGTTCGGATACCCA	-0.389099	0.801536	0.141592	0.900909	-0.0634235	0.938627	-0.87487	0.45742
ACOXL_sg3	AAGCCACAGCTAATCTCGAA	1.33986	0.342936	0.456699	0.607364	0.693726	0.280591	1.41637	0.131972
ACOXL_sg4	ACAGGAACGATGAAACAGTG	-0.909822	0.417719	-0.717245	0.386657	-0.688636	0.146871	0.352638	0.772574
ACP1_sg1	ACATAGTATATAATCAAATG	-0.506239	0.822335	1.04644	0.293041	0.557705	0.646531	-1.33105	0.408806
ACP1_sg2	ACCCAGACACACAAACAGCA	-0.325073	0.857319	0.246216	0.856946	-0.407035	0.634072	-0.444962	0.807488
ACP1_sg3	GGAACCCCCCTGACTACCGA	0.179369	0.834702	0.258862	0.488162	-0.365413	0.169968	0.802066	0.401723
ACP1_sg4	GGGGTTCCCTATCTCATACC	0.0489894	0.982687	0.701597	0.241105	0.796758	0.0672099	-0.0454951	0.981134
ACP2_sg1	ACATGGTGGCCAACGAGACA	-1.61391	0.199675	0.396361	0.679982	0.45313	0.516245	0.441147	0.831608
ACP2_sg2	ACCAGTGAAGACATATCCCA	1.26388	0.321656	0.489768	0.545642	-0.142536	0.900783	-0.580067	0.799166
ACP2_sg3	CACCTCTTATCACCGGCAAG	-0.345612	0.751789	0.616266	0.127138	0.337802	0.575523	-0.0943642	0.946177
ACP2_sg4	TTCTGCAGCTGCTCATAACG	-1.13907	0.404049	-0.194568	0.826062	0.38579	0.227759	2.31342	0.167548
ACP5_sg1	ACCCACGGCTACAAAGCGCA	-0.226068	0.801965	0.555047	0.477427	-0.0997625	0.840883	0.203388	0.889572
ACP5_sg2	CTGGACACAGTGACACTATG	0.636948	0.501698	0.450071	0.183418	0.644821	0.00432584	0.246275	0.839601
ACP5_sg3	GCTCGGCTATGGACCACACG	0.466794	0.480282	0.368809	0.382523	-0.480328	0.166154	0.632702	0.465764
ACP5_sg4	GTACCAGGGCACTTTGCGAA	0.932635	0.49641	0.407621	0.426599	0.814425	0.0341604	0.788561	0.513508
ACP6_sg1	ACCAACCTTCAACCCACAGG	-0.508489	0.795972	-1.05942	0.488936	0.95709	0.389483	0.0119998	0.994329
ACP6_sg2	GCAGGTCGTGTTTCGACACG	0.358016	0.798318	0.668866	0.0915248	0.716217	0.222605	0.782892	0.549261
ACP6_sg3	AAAAAGGTGAAGGACAGGAT	0.269104	0.876092	-0.386029	0.751872	0.00565723	0.993434	0.0482799	0.980352
ACP6_sg4	ACAGTCACCAATCTAGCTGG	0.0326323	0.988827	-1.52531	0.0405613	-0.0315919	0.971522	-0.109193	0.934662
ACPP_sg1	AAAGGCAGGTATAGCAACTG	0.724172	0.145385	0.692436	0.0456382	0.178464	0.776424	-1.23653	0.21863
ACPP_sg2	ACTCCTTGGCTAGTACACTT	0.14595	0.91406	0.276518	0.610445	0.934291	0.00128136	0.940382	0.315428
ACPP_sg3	CTACGACCCTTTATATTGTG	0.484103	0.477888	-0.362283	0.514111	-0.0356607	0.922662	0.994144	0.318583
ACPP_sg4	GCCATGAGGATTCCTTTATG	0.147874	0.90669	0.0884186	0.924729	0.488617	0.00563299	0.445857	0.642797
ACPT_sg1	AGGCTGGTAGTGGAAGACCG	0.168113	0.876705	0.361926	0.493327	-0.340913	0.347522	-0.320481	0.783787
ACPT_sg2	TATCCTTGCAAACTTCTCCC	-0.526015	0.750997	0.280299	0.715701	-1.0999	0.0175703	-0.511842	0.79062
ACPT_sg3	TCGCCATGGCGGAATACCTG	-0.596967	0.449738	0.0976056	0.914312	0.237938	0.690696	0.13471	0.91081
ACPT_sg4	TTGGATATTGGAGCCCACGT	0.289282	0.771364	0.510383	0.251405	0.175255	0.484403	-0.810194	0.342512
ACR_sg1	AAGCGCCCACACGAAATGGG	-1.40017	0.0542978	-0.600942	0.422706	-0.133519	0.876077	0.0486025	0.981656
ACR_sg2	CCCCGACACTTACTCACACG	-1.20322	0.182048	0.0310491	0.977787	0.0372963	0.961961	-0.550672	0.679924
ACR_sg3	GAAAGCGCCTATGTGGTCGT	0.227065	0.876161	0.22629	0.843731	-0.37285	0.223994	0.218424	0.875865
ACR_sg4	TAATGTGCATGACTGGAGAC	-0.358309	0.951625	-2.53733	0.347536	-0.888284	0.612213	-4.94906	0.102767
ACRBP_sg1	GACTCTACTTCTCGTACCCG	-0.579853	0.68766	-0.385066	0.587569	-0.371802	0.250075	-0.030979	0.98179
ACRBP_sg2	GGTGCTGTGCTATTCGATCG	0.446675	0.402485	0.480002	0.140941	0.634126	0.0850618	0.236847	0.821227
ACRBP_sg3	AAGAAGCGTTCGTATTCGGT	0.290407	0.796262	0.111748	0.814439	0.00432248	0.987271	0.623923	0.568458
ACRBP_sg4	CAAACCAGGAGGCATAAGGG	0.429075	0.439154	0.420882	0.243104	0.603126	0.0199942	0.423271	0.74335
ACRC_sg1	AAACTATTGTGGAGCCACCG	0.968805	0.315556	-0.0316694	0.978679	0.140501	0.739046	0.688696	0.478685
ACRC_sg2	CAAACCACCAAGTGATCCTG	1.02495	0.202126	0.605738	0.149069	0.521754	0.0892232	-1.082	0.319528
ACRC_sg3	GCATCCTTAATGTCCAGTCA	1.76221	0.0594496	0.911351	0.308655	0.315118	0.547026	2.05033	0.0570246
ACRC_sg4	TTATTGGAAATAAACAGCGA	-0.335716	0.864132	0.184742	0.908475	1.00411	0.453252	-0.746847	0.59546
ACRV1_sg1	CCTGACTCAAGCTCACTCAA	-1.03948	0.510568	0.432634	0.712645	-0.221444	0.840291	0.843417	0.531656
ACRV1_sg2	GCTGAAGGTGAGCATACTGT	0.5564	0.381947	0.625279	0.146271	0.0420844	0.964888	-0.695163	0.492716
ACRV1_sg3	TGGTTCAAGCAAGCACACTG	-0.186654	0.880586	0.924263	0.0534363	-0.74356	0.254515	1.02813	0.471707
ACRV1_sg4	TTCAGGTGAGCACGCTTCAG	1.07996	0.060574	0.0834371	0.925117	0.35897	0.261424	0.222384	0.922405
ACSBG1_sg1	TCAAAAGAACTTCTATGGAG	0.432154	0.878542	-0.12099	0.908673	-0.715715	0.0647153	0.442373	0.815189
ACSBG1_sg2	TGTGCATCGGATGTTCTACG	0.249993	0.787863	0.385525	0.594643	-0.577037	0.244236	0.399666	0.787045
ACSBG1_sg3	GAAGGTGAATAATGCCCAGT	-0.668075	0.177635	-0.426862	0.387142	-0.24347	0.252936	0.0672558	0.971833
ACSBG1_sg4	GGAGCCCACATCACACATGG	-0.167003	0.886542	0.0235087	0.978009	0.156059	0.78962	-0.356568	0.760102
ACSBG2_sg1	GGGACCACAGGCATACCCAA	-0.831137	0.426309	0.132591	0.846781	0.0439064	0.924508	1.10561	0.179084
ACSBG2_sg2	TCCATGAAATCATCCCACTG	-1.24956	0.21468	-0.981049	0.126122	-0.643009	0.0295164	0.573586	0.665755
ACSBG2_sg3	AAATTCAGGGATGGTCATCG	0.103522	0.918655	0.212413	0.770871	0.0296814	0.96287	0.798314	0.483091
ACSBG2_sg4	ACACGAGAGTCTTAGCCATG	0.229275	0.842863	-0.643381	0.168346	0.586362	0.119526	0.968444	0.255765
ACSF2_sg1	CGTGGGGGTACCATACAGGA	0.0708914	0.983197	-0.411227	0.60661	0.070519	0.911157	-0.717286	0.544152
ACSF2_sg2	GTCTTCATGGAGGACGACCA	0.753594	0.311691	0.12707	0.883545	-0.344161	0.302246	0.112946	0.929447
ACSF2_sg3	ACGTAGCTGAGGCCTCCGAT	0.0279298	0.979965	-0.018482	0.98253	0.0613422	0.856141	-0.316168	0.786173
ACSF2_sg4	ATGGCTCGGATCAACTCTGG	-0.907911	0.230579	-0.211752	0.792894	-0.464186	0.154113	-0.563128	0.670253
ACSF3_sg1	CCATGATCATCTACACCAGT	-0.0882527	0.958802	-0.260084	0.875787	-0.0644656	0.901125	0.447162	0.743758
ACSF3_sg2	GCAGCGCGTTGACCACACCA	1.13432	0.100107	-0.0061513	0.996165	0.130642	0.786706	-0.347636	0.799275
ACSF3_sg3	TAACGATGCCTCCTACGTCG	1.57928	1.94619e-06	0.443526	0.414371	0.632666	0.00829546	0.953967	0.196067
ACSF3_sg4	TCTTAAGTTCTGAAACGCCG	0.897341	0.423285	1.24072	0.000566085	0.516763	0.324454	1.68354	0.022985
ACSL1_sg1	ATCACGTACATAGTCAACAA	-1.01991	0.470871	-0.0719513	0.955197	1.1037	0.0251173	0.227101	0.886216
ACSL1_sg2	CAAGAGCCATCGCTTCAGCG	1.02267	0.174429	0.235131	0.834671	-0.0666891	0.929717	1.50455	0.0392767
ACSL1_sg3	GATGCCAATGAACTGATCTG	-0.0793464	0.958844	0.31082	0.615897	0.470836	0.0902428	0.013887	0.991392
ACSL1_sg4	GTTTCCGAGAGCCTAAACAA	-0.168088	0.937474	0.112424	0.903886	0.341692	0.491788	0.663972	0.563558
ACSL3_sg1	ATGATTACTGCAATATCTGA	0.228131	0.877186	-0.285175	0.83315	-0.297898	0.65079	0.190496	0.893304
ACSL3_sg2	GAAAGTTCGAAGCTTGCTAG	0.0189341	0.988729	0.252867	0.691036	-0.775354	0.000200015	-0.0105989	0.993167
ACSL3_sg3	GTGGTGAAGAGTAACCAATG	0.119503	0.960602	-0.553377	0.403496	-0.447766	0.262292	0.905919	0.266263
ACSL3_sg4	TATCTAAAGTATCACATCCA	-0.445487	0.66887	0.42169	0.4146	-0.853879	0.00514311	1.64245	0.143231
ACSL4_sg1	AAGCCCACTTCAGACAAACC	0.86446	0.210173	-0.178256	0.810654	-0.297352	0.307536	0.847295	0.418702
ACSL4_sg2	ACCTGGTCAGAGAGTGTAAG	0.656183	0.129667	-0.707246	0.367165	-0.290353	0.209289	0.0839975	0.944242
ACSL4_sg3	GCATCATCACTCCCTTAGGT	0.54163	0.4791	-0.797537	0.385512	-0.91656	0.0174556	-0.798777	0.572971
ACSL4_sg4	GTGTGTCTGAGGAGATAGCG	0.0474646	0.969956	-0.927041	0.0168097	-0.58111	0.149205	0.225499	0.852345
ACSL5_sg1	CTTGTTGACAATATGTACGA	-0.0404268	0.974116	0.0162362	0.986656	0.309779	0.321429	0.665764	0.592374
ACSL5_sg2	TCTGATAGAGCAGAGTACCT	0.475825	0.492411	0.681883	0.141084	-0.527197	0.0965149	-0.273698	0.802174
ACSL5_sg3	CAGAGTTGGATTCTTCCAAG	0.40313	0.577985	0.566824	0.0461928	0.0798453	0.831086	-0.772375	0.401422
ACSL5_sg4	CTTATCCCTATATGATGCTG	0.327258	0.754063	1.00294	0.074866	0.663376	0.1977	0.0769606	0.95566
ACSL6_sg1	GTCTCCACAGTGGATCATTG	0.250979	0.682102	0.0999929	0.874621	0.456395	0.00636155	-0.615675	0.520369
ACSL6_sg2	TCTGTCGTCTATTGCCACGG	-0.693809	0.419953	-0.125845	0.854019	0.0816005	0.884893	-1.14578	0.141516
ACSL6_sg3	CTGAGATGCTAAGCCCACGG	0.099644	0.915188	-0.104006	0.860766	0.275088	0.218502	-0.629193	0.594377
ACSL6_sg4	GATGCTCACCCATGGGAACG	0.193408	0.761529	0.207102	0.722978	0.338133	0.109763	-0.599603	0.5619
ACSM1_sg1	CAAGGTCTTTGACTTAACAC	0.0461273	0.985577	-0.0406748	0.983124	-2.05518	0.00164916	-0.504053	0.728386
ACSM1_sg2	CCCCCCAAAAGTGGTTAATG	0.552599	0.679336	0.568001	0.393691	0.393343	0.343229	1.4259	0.275622
ACSM1_sg3	CGCTGTCCATGGTTCTACCA	-1.01159	0.36505	1.24238	0.0163453	-0.145456	0.872231	-1.20284	0.305049
ACSM1_sg4	GCACTGCTATACTGGCGGGG	-0.0337117	0.981204	-0.31291	0.635635	-0.211441	0.575317	-0.270735	0.820039
ACSM2A_sg1	ACAGGCTCCCGAGAGGACGT	-1.03995	0.392658	-0.402647	0.713842	-2.16914	0.000154662	0.0433107	0.982176
ACSM2A_sg2	GTGCATGCTCCTAATGCCCA	1.16408	0.061866	0.0960909	0.90336	0.230229	0.748491	0.437584	0.774728
ACSM2A_sg3	TGACGCAGTTCTGTAGATGG	0.848141	0.371405	0.239043	0.741195	-0.187303	0.599085	0.0965756	0.949445
ACSM2A_sg4	TGTCTGAGAAAAGCTGTGAT	0.765227	0.458486	0.211177	0.854609	-0.0150909	0.986182	0.26285	0.844633
ACSM2B_sg1	ATGTGGACCATATCAGACAC	-1.1275	0.237537	0.473005	0.425812	-0.831836	0.46189	0.439983	0.827568
ACSM2B_sg2	GAAGGGACTCCCCTCCAGCG	0.924676	0.249364	-0.0279175	0.981758	0.193175	0.740296	0.891628	0.516913
ACSM2B_sg3	TGTCTGAGAAAAGCTGCGAT	0.882755	0.36892	0.92443	0.146825	0.0306746	0.978356	2.90075	9.24153e-05
ACSM2B_sg4	TTACCTTTAGAATAACCAGT	0.869743	0.520268	-0.399781	0.807447	-0.935422	0.742353	-2.1773	0.0782318
ACSM3_sg1	ATTTCTGTTGATCCACCAGA	1.28174	0.0303772	-0.0591931	0.956104	0.702625	0.0865882	-0.353649	0.797851
ACSM3_sg2	GAAGCCTGTTCCCTACAAAG	0.365543	0.839463	-0.754198	0.107744	-2.24791	1.21542e-10	-0.816947	0.432765
ACSM3_sg3	TGAAACAGGACTTCAAACTG	-0.629094	0.412739	0.34797	0.581555	-0.921805	0.00150259	0.215647	0.886484
ACSM3_sg4	TGCAACAGCGTCTACTGCTG	0.981382	0.0948305	-0.262361	0.655624	-0.501344	0.131628	0.0508991	0.973894
ACSM4_sg1	AGAGGGTGAACCCAATGCCG	0.589218	0.357606	0.541302	0.146873	-0.134409	0.732918	0.972822	0.366323
ACSM4_sg2	CACGAGCATCCGGTACACAG	0.843156	0.702982	-0.329186	0.834341	-0.339077	0.743113	-0.405068	0.814573
ACSM4_sg3	CATTCGATGCACAAAAACAC	0.92048	0.572516	0.206632	0.897185	0.62455	0.292826	0.94902	0.50641
ACSM4_sg4	TACAATGGACTCCACCGCTG	0.308155	0.783543	0.44739	0.295671	0.335716	0.145352	0.55606	0.658866
ACSM5_sg1	GTGGAAACACCAGACTGGTG	0.637425	0.537754	0.0479866	0.956586	0.0107374	0.98019	0.631642	0.604282
ACSM5_sg2	TGGTCAGTGTGGCTTGCATG	-0.462226	0.606166	0.476599	0.600442	0.190757	0.814946	-0.843932	0.413405
ACSM5_sg3	ATAACTTTGGCATCAACTCG	1.30396	0.0478577	-0.0733521	0.922617	0.0502488	0.904444	-0.292182	0.838953
ACSM5_sg4	CTTTACCAGCGGAACCACCG	1.06902	0.147932	-0.253844	0.809489	-1.16499	0.0153998	-0.0871661	0.970714
ACSM6_sg1	CAGGGATAAAGATCCACCAA	0.381452	0.740867	0.172051	0.879153	0.672928	0.106794	-1.36519	0.139952
ACSM6_sg2	CCTGCCTAGGACGGACTCAG	0.611244	0.331896	-0.00196901	0.998234	-0.203626	0.554912	2.36449	0.0775514
ACSM6_sg3	TGTCAGATAAGAGCTATGAT	0.321986	0.780704	0.38612	0.537809	0.325559	0.434635	1.93473	0.267851
ACSM6_sg4	TTTGCAGATAGAGTGGTGAT	1.26636	0.00222864	0.878875	0.00338989	0.163437	0.630849	1.1799	0.294627
ACSS1_sg1	GATCAAAGCAACGCTCTCGG	0.917371	0.480147	-0.135105	0.845716	-0.740196	0.00601943	-0.572531	0.576921
ACSS1_sg2	GCTGAAATACGGTGATGCCT	0.337493	0.757825	-0.558323	0.487925	0.575185	0.312062	0.693535	0.667054
ACSS1_sg3	ACCAGCATTGGGATAAACTG	0.341852	0.794974	1.05452	0.0129476	0.328849	0.6852	0.651077	0.539084
ACSS1_sg4	CAGACAACAAGGTCCACATG	-0.0670776	0.970114	-0.434857	0.573312	-0.663894	0.206328	-0.047064	0.973949
ACSS2_sg1	GCATTGTGGTCAAGCACCTG	-2.32921	0.00159534	-0.066139	0.94914	-0.469066	0.186745	2.09115	0.0626831
ACSS2_sg2	GGAACCAAGGGATTGACTTG	0.0682593	0.92991	0.265507	0.473512	0.193185	0.767487	-0.180702	0.887454
ACSS2_sg3	CAGGAAGGGGAGTCAACATG	0.238628	0.878776	0.761824	0.345374	-0.237473	0.678157	1.15421	0.518336
ACSS2_sg4	CAGTGGCCCATAGGTGACGT	-0.316828	0.723764	0.220251	0.68875	-0.0964695	0.819658	-0.0317777	0.984811
ACSS3_sg1	CTTGTACCAGCTGATCTGCT	0.316744	0.814406	0.648197	0.352585	0.601766	0.299971	0.973932	0.325328
ACSS3_sg2	GGTGTGATTAGGCCCACTGG	0.843038	0.33299	0.31131	0.700282	0.315636	0.590227	1.10095	0.299195
ACSS3_sg3	ACATGGTATACATCGCCTGT	0.640212	0.409563	-0.0268386	0.980827	0.314414	0.286378	1.38727	0.14265
ACSS3_sg4	CCGGGACCACTAAAGCCCTG	-0.128242	0.921956	0.082368	0.919775	0.797652	0.00246204	-0.586267	0.562
ACTA1_sg1	CTTCTACAACGAGCTTCGCG	0.373734	0.801581	-0.189234	0.889484	-0.287923	0.820594	-0.822464	0.47377
ACTA1_sg2	GGGTCAGAAAGATTCCTACG	0.542633	0.691851	0.859445	0.0832295	-0.474609	0.570989	0.718096	0.469189
ACTA1_sg3	GGTGAAAGCCGGCTTCGCCG	0.667024	0.62452	-0.129447	0.909054	0.598089	0.632712	1.07249	0.192987
ACTA1_sg4	TCAGGTAGTCGGTGAGATCG	-0.106259	0.915847	-0.173707	0.786081	0.111309	0.853647	1.23012	0.211126
ACTA2_sg1	CATGTATGTGGCTATCCAGG	0.00255196	0.998766	0.763573	0.102116	0.371053	0.462706	0.082719	0.954432
ACTA2_sg2	GAAGCTCATTGTAGAAAGAG	-0.503526	0.593328	0.0711105	0.945552	0.504598	0.502433	1.71603	0.00955521
ACTA2_sg3	GACGTCCCAGACATCAGGTG	0.227267	0.918655	0.589105	0.54235	-0.680509	0.198017	1.76803	0.00588103
ACTA2_sg4	GGCCTCACCAGTAGTAACGA	-0.607099	0.527136	0.298642	0.666174	0.293607	0.506288	-0.311547	0.824236
ACTB_sg1	AAGAGCTACGAGCTGCCTGA	-3.3895	9.60185e-07	-2.60775	1.76344e-07	-2.08599	2.48497e-09	-1.66658	0.0486111
ACTB_sg2	CGTACAGGGATAGCACAGCC	-2.12115	0.0129798	-2.93446	1.38774e-07	-1.0585	0.0102754	-2.47173	0.00176066
ACTB_sg3	GGATTCCTATGTGGGCGACG	-2.3146	0.00291715	-2.11214	0.000476515	-2.4484	5.78766e-16	-1.75531	0.040468
ACTB_sg4	TCACCTGGGTCATCTTCTCG	-1.80552	0.20126	-3.93668	1.6647e-16	-1.75417	3.02958e-16	-3.16254	1.47447e-07
ACTBL2_sg1	GAGGACGCCCTATCATGGAG	-1.46328	0.186105	-0.971074	0.36074	0.0263692	0.964509	-1.57081	0.0898303
ACTBL2_sg2	GGAGCTATGAACTTCCTGAT	-0.730417	0.583922	0.177339	0.85815	0.727932	0.0300821	1.15869	0.25695
ACTBL2_sg3	GGAGCTCATTGTAGAATGTG	0.154289	0.895448	-0.0960768	0.910567	0.475115	0.0890051	0.256214	0.860826
ACTBL2_sg4	TGTCCCTCTATGCCTCAGGA	-0.197694	0.885086	0.310777	0.627995	0.0905238	0.825593	0.199452	0.898428
ACTC1_sg1	CGATGGACGGGAAGACAGCG	1.214	0.0414221	0.247686	0.783977	-0.0262031	0.946023	1.05205	0.387591
ACTC1_sg2	CTGGGCTTCATCACCTACGT	-0.150625	0.927447	0.545479	0.320816	-0.143528	0.825569	-0.566751	0.711881
ACTC1_sg3	GGTACGGCCAGAAGCATACA	0.867665	0.0671721	0.248826	0.794305	-0.188353	0.518774	-0.0399399	0.975378
ACTC1_sg4	TCTTCATGAGGTAGTCAGTG	0.292893	0.711699	-0.12934	0.850414	-0.0650539	0.92053	-0.210361	0.856155
ACTG1_sg1	AGCTGTAGCCTCGCTCAGTG	0.961427	0.0247238	0.27335	0.459176	-1.38083	1.29883e-07	-0.239215	0.883864
ACTG1_sg2	ATGGAAGGAAACACGGCTCG	0.145229	0.912727	0.308947	0.697006	-2.41542	3.81375e-13	-0.997275	0.487351
ACTG1_sg3	CAACAGAGAGAAGATGACTC	0.414441	0.665632	0.83633	0.475728	-0.918785	0.016924	-3.91108	1.95881e-07
ACTG1_sg4	CTTCTACAACGAGCTGCGCG	0.379633	0.740787	-0.188405	0.91232	-1.31901	0.0372765	0.0442358	0.985132
ACTG2_sg1	AGAGCTATGAGCTGCCAGAT	0.612893	0.270241	0.233166	0.647847	0.361668	0.146349	0.129516	0.918583
ACTG2_sg2	CTGGATACCTGTGGTCACAA	-0.422224	0.686235	-0.488162	0.291712	0.248438	0.596977	0.233472	0.836663
ACTG2_sg3	TGAATCCAGGACGATGCCTG	0.344942	0.587564	0.0712572	0.916694	0.434207	0.0796813	0.489392	0.634657
ACTG2_sg4	TGATGATGCCGTGTTCAATG	0.893997	0.150863	0.193324	0.811326	0.29118	0.380949	0.707673	0.40889
ACTL10_sg1	AGAAGATGCCCAAAACGCTG	-1.0626	0.323677	0.191453	0.836397	-0.472532	0.531979	0.138001	0.945347
ACTL10_sg2	AGATGTGTGATGGCCTTGCG	0.0554869	0.959448	0.0554285	0.927043	0.122651	0.586923	-0.324166	0.795003
ACTL10_sg3	CACGCCACGCCCATCTACGC	0.356467	0.724337	-0.027494	0.980296	0.338192	0.46434	0.964435	0.296867
ACTL10_sg4	GGCCACCTTCCGACTGAACG	0.507305	0.347884	0.247795	0.789456	0.403045	0.349511	0.338003	0.780534
ACTL6A_sg1	ACCACCATACCAATAGCTGT	-3.24552	1.00735e-06	-1.03356	0.00530065	-1.25873	0.000841385	0.364462	0.813351
ACTL6A_sg2	ACTGCAATTCCAGTCCACGA	-3.06409	0.107478	-3.47705	1.27258e-15	-3.52747	0.402645	-2.69583	0.0398049
ACTL6A_sg3	AGAAGTTGCCTCAGGTTACG	-1.7139	5.96761e-05	-1.65911	2.11816e-11	-0.0374229	0.903421	1.2434	0.247982
ACTL6A_sg4	TGTTCCGAGGGAGAATATGG	-4.97624	3.00669e-11	-3.73405	9.06931e-13	-3.55446	9.76723e-19	-1.18097	0.157025
ACTL6B_sg1	CACTCACTGTTCATCGTAGG	-1.29272	0.0496432	0.0244961	0.983619	-0.306827	0.431157	1.17161	0.24253
ACTL6B_sg2	TTGGCTGCGATCATGTAAGG	0.4606	0.760633	0.00777852	0.995025	-0.650922	0.145178	2.50918	0.14432
ACTL6B_sg3	AGTGGAACACACGGGCCAAG	0.00863167	0.995928	-0.0343793	0.978032	-0.117943	0.899695	-0.995891	0.426635
ACTL6B_sg4	ATGCCAGCTTTGCAAACGGG	0.619498	0.358013	0.350941	0.354008	-0.101355	0.810978	0.514389	0.552381
ACTL7A_sg1	GTGGCTCTGAACTCGTATGG	-0.198276	0.832284	-0.0544341	0.942995	-0.255202	0.546739	0.0892439	0.943145
ACTL7A_sg2	GTTGTTGAGATCTTGTGGGT	0.667447	0.506346	0.162803	0.891153	0.379583	0.537716	1.51193	0.329449
ACTL7A_sg3	ATCGCAAGGAGACATTCGTG	0.079746	0.940979	0.162868	0.748881	0.482544	0.00314666	-1.27332	0.181107
ACTL7A_sg4	GGGCCATGGCGTGTCCTACG	0.823948	0.153936	0.701669	0.00320837	0.553385	0.00190211	0.406231	0.726976
ACTL7B_sg1	CAAGAAGAAGTGCTGCTATG	0.918552	0.112127	0.402914	0.388441	0.19462	0.334855	1.06359	0.306178
ACTL7B_sg2	CGTGGGCAAACGCTGCCCCG	0.976389	0.0519424	0.673449	0.060019	0.514502	0.0337345	1.28647	0.206394
ACTL7B_sg3	ACTCCTACGGCAAGACCTCG	-0.493646	0.699766	0.503497	0.431517	0.378804	0.571305	-0.580756	0.579941
ACTL7B_sg4	AGCCGCGCCGACTACGCTGG	0.82897	0.24414	-0.381825	0.635029	-0.289904	0.455634	0.0440114	0.975934
ACTL8_sg1	TGTCTCCGTGATGATCACAG	-0.144747	0.920695	0.32557	0.507011	-0.894467	0.0111829	-0.755775	0.438199
ACTL8_sg2	TTTAGCTACCCCATCGAGCG	0.544403	0.502112	-0.269247	0.539719	0.244521	0.208559	0.263008	0.841776
ACTL8_sg3	CTGGTGGAAAGGCTGCACGC	1.50938	0.0695108	0.184221	0.70385	-0.319948	0.163181	0.866397	0.278642
ACTL8_sg4	GAGACTCTTGAGGAGATAGG	0.0685094	0.952921	0.200972	0.6362	0.128275	0.752255	0.498238	0.565685
ACTL9_sg1	CAGCCCGCTGACACGACCGT	-1.41709	0.0374461	0.264551	0.601282	-0.195143	0.623694	-0.346206	0.75486
ACTL9_sg2	CCCAAACCCCAGTCCCAACG	0.600073	0.55281	0.350569	0.646806	-0.442118	0.373102	-0.853928	0.576866
ACTL9_sg3	GCTGCCACCAAAGACCGGCG	0.69083	0.659322	0.275234	0.855977	-1.51238	0.12743	0.772501	0.5409
ACTL9_sg4	TAAGCACCACTATTGCTACG	1.36719	0.00475091	0.157009	0.813358	0.343707	0.193224	1.0051	0.368009
ACTN1_sg1	CAGGACATCAACAATGCCTG	0.0345971	0.983407	-0.265105	0.823564	0.808932	0.164528	-0.481819	0.699348
ACTN1_sg2	GCAGGGCCTTGATCTCCGAG	0.174003	0.794059	-0.0245886	0.968634	0.337943	0.139302	0.732466	0.525962
ACTN1_sg3	GGATCCGCCGCACAATCCCG	1.70879	0.0469929	0.599841	0.367564	0.0888364	0.917876	1.02717	0.24253
ACTN1_sg4	GGCCCTAACTCAGAAGCGAA	0.931959	0.203339	0.232061	0.774643	0.349944	0.396799	-0.788671	0.400008
ACTN2_sg1	AGGACTTCCGGGATTACCGC	-0.428587	0.763609	-0.222955	0.813425	0.40519	0.53731	-0.311431	0.861615
ACTN2_sg2	CCAGGTTAATATTTCCTATG	-0.238548	0.887345	0.121173	0.894858	1.02531	0.00881786	0.691381	0.641217
ACTN2_sg3	CGAGTCGGCGTCGCTGACAG	-0.639854	0.681794	0.524509	0.385936	0.435766	0.250347	0.135844	0.927743
ACTN2_sg4	TGATGGTCCAGATCATACCC	0.549341	0.643231	-0.0928086	0.904955	1.09201	0.021562	-0.0997759	0.946315
ACTN3_sg1	CAGTGAGCTGGACTACCACG	0.0600391	0.949147	0.221375	0.637099	0.103865	0.7862	0.662129	0.44744
ACTN3_sg2	CCATGGCTGGAGAACCGTGT	-0.735691	0.541748	0.567569	0.600809	0.213869	0.822316	0.209808	0.934109
ACTN3_sg3	GTCCAGGGCCTTGTTAACGT	-1.80858	0.10929	-0.0578463	0.967604	0.695968	0.30338	-0.0297683	0.98776
ACTN3_sg4	TGCAACTGGAGTTTGCCCGG	0.0468344	0.978687	-1.00564	0.256188	-0.760898	0.270462	-0.751697	0.541564
ACTN4_sg1	ACAGATCGAGAACATTGATG	-1.23869	0.361178	0.140804	0.885175	-0.114488	0.897009	-1.16536	0.415199
ACTN4_sg2	ACTCCCACAATGTCAACACC	0.105518	0.957388	0.402719	0.409524	-0.719158	0.142043	-0.427006	0.686191
ACTN4_sg3	GTTCATCGTCCATACCATCG	-0.438701	0.691787	-0.109221	0.913952	-0.671391	0.039635	-0.457482	0.682695
ACTN4_sg4	TGGGCGGCTTGTGCACACGC	-1.43634	0.102789	-0.54329	0.496738	-0.679747	0.0630161	-0.663579	0.731515
ACTR10_sg1	AATGGATAGTCAACATTTGG	-5.23954	1.42785e-05	-3.64051	1.49578e-08	-2.37174	0.0035134	-0.0791879	0.969964
ACTR10_sg2	ATTCGATAATCACAACTCGG	-5.97562	1.79798e-05	-4.06817	0.00362394	-2.3435	0.000876348	-1.13492	0.333604
ACTR10_sg3	AAAAAGATATGGGTAACACC	-1.36385	0.147181	-2.61389	6.03218e-05	-1.88775	0.00088927	0.488248	0.696545
ACTR10_sg4	AATGAATTTACCCATCACTG	-4.37468	0.000171044	-2.1297	0.000105569	-3.10139	8.15281e-13	-1.31687	0.11284
ACTR1A_sg1	AGTCGTAGCCCTCCTTACGC	-3.41663	0.0014769	-1.16134	0.235807	-2.68567	2.77506e-06	-2.67983	0.000280119
ACTR1A_sg2	CGCTACAGGCAGGACCACAG	-2.7986	0.00395704	-2.02955	0.00187265	-1.19585	0.272267	-2.0178	0.0217954
ACTR1A_sg3	GAAGGTCTCGAAGAAAACTT	-3.24578	1.63928e-05	-1.80159	0.000540026	-2.03962	2.79117e-10	-3.24916	0.0131272
ACTR1A_sg4	TGACACGAACGTGCTTGGGT	-2.55307	5.0196e-07	-2.00292	5.73016e-08	-2.28203	2.99103e-09	-0.652134	0.698608
ACTR1B_sg1	CTTCATCGGACCAAAAGCAG	-1.79212	0.310556	-0.0534149	0.970229	0.284965	0.842202	-2.50844	0.0352982
ACTR1B_sg2	GCATCCTGTGCTCCTCACGG	0.216273	0.871137	-0.101724	0.921178	-0.880683	0.0210045	0.0267551	0.985859
ACTR1B_sg3	GGTTGTCCGGACAATCAAAG	-0.606742	0.594918	-0.179731	0.856043	-0.575056	0.216185	0.0690822	0.966599
ACTR1B_sg4	TCCGTCCTAACAGTGTCGGG	0.159684	0.889448	0.0543042	0.966063	-0.925153	0.0551567	-0.448807	0.66408
ACTR2_sg1	ACTGGTGTAGTGGTAGACTC	-3.10165	8.95006e-09	-4.04798	1.84718e-10	-3.97447	8.29226e-11	-0.505921	0.771046
ACTR2_sg2	ATCCTCGCAACAGAAGTAGC	-0.20354	0.800177	-0.412145	0.491204	0.262908	0.644809	0.734549	0.531656
ACTR2_sg3	GGACGTATCATCAAAGTTGG	-2.02806	1.1734e-05	-4.2191	7.00117e-15	-3.39494	8.83529e-13	-2.03265	0.00291806
ACTR2_sg4	GGATGACATGAAACACCTGT	-3.34468	8.0976e-07	-5.19976	6.76585e-14	-2.9661	0.0111319	-1.57912	0.121914
ACTR3_sg1	ACCGGTACGGTAATAGACAG	-0.734996	0.37715	-4.91577	4.79074e-13	-2.8147	6.48321e-07	-0.714322	0.416551
ACTR3_sg2	ATTAAGGAGTCAGCAAAAGT	-1.67504	0.0144607	-1.7761	0.00942339	-0.339771	0.543316	-0.0539078	0.968715
ACTR3_sg3	CCCAATCTTCAACTATACCA	-0.973738	0.47052	-4.17388	5.73417e-06	-2.90899	0.000268918	-0.484905	0.757628
ACTR3_sg4	TTAACAAGTATGATACAGAT	-0.0794779	0.968483	-1.52913	0.0308115	-0.373039	0.38538	-1.40961	0.136698
ACTR3B_sg1	TGGGTGAACGTACGTTAACG	1.01943	0.119161	0.540632	0.152592	-0.432014	0.0656352	-0.0745137	0.956768
ACTR3B_sg2	TTTGAATCATTTAACGTACC	0.859767	0.222505	0.837501	0.154166	0.366698	0.640094	1.61922	0.236502
ACTR3B_sg3	AGGTAGTTGACCAAGCTCAA	0.237584	0.820579	0.404396	0.402011	0.478939	0.268781	0.921659	0.245602
ACTR3B_sg4	TACTGTTTGATCCACTTCCG	-1.34408	0.237483	-0.347604	0.585599	-0.791815	0.0319834	-0.699914	0.672811
ACTR3C_sg1	TGGGTGAACGTACATTAACG	-0.208059	0.770265	-0.035736	0.952548	0.462722	0.1752	0.76715	0.542093
ACTR3C_sg2	CATTTGCCCCGATATAGTCA	-0.0519709	0.976828	0.726568	0.497419	-0.150126	0.894321	0.217466	0.927928
ACTR3C_sg3	GCTTACCACTGGGATAACAT	-1.21717	0.733785	-1.35423	0.551499	-0.252592	0.861933	-1.4722	0.417041
ACTR3C_sg4	TACTGTTTGATCCACTTCTG	0.444407	0.675494	0.332353	0.674692	-0.106841	0.897904	0.297488	0.848724
ACTR5_sg1	TGAGCACAGCTACATCGCTG	-3.36328	0.00201512	-0.757664	0.250034	-2.96813	0.00125764	-1.73572	0.0376018
ACTR5_sg2	TGGGTAAAACATGCGTACAC	-1.1915	0.37803	-0.406744	0.651157	-2.39931	0.00338402	-1.44945	0.151264
ACTR5_sg3	CGGGACACGCCCAGCCAGCG	-0.767178	0.308831	0.475273	0.261006	-0.804752	0.0318482	0.365221	0.773014
ACTR5_sg4	TCATTTGCCGTGAATACAGT	-4.72485	9.14677e-08	-0.386756	0.629197	-0.654293	0.271056	1.54283	0.0934282
ACTR6_sg1	CTCCCCTTGCAGGATAAATG	-3.29975	0.000101489	-2.53052	8.45431e-05	0.101016	0.841188	-0.523014	0.62921
ACTR6_sg2	GGATGTAAAAGAGTCCAGAA	-3.01281	0.108142	-3.06004	8.63272e-05	-5.21089	2.80367e-08	-4.46078	0.00014069
ACTR6_sg3	AGATGTATGCTATGTGTCTC	0.866374	0.308831	0.802083	0.347778	0.510686	0.130445	-0.154882	0.912772
ACTR6_sg4	ATAATTCGGAAGGATTATCT	1.53075	0.0196469	-0.358341	0.711257	0.52071	0.264102	1.57238	0.162618
ACTR8_sg1	AGCCAACTGTCCTTGTATAG	-0.574779	0.617702	-1.04096	0.111585	-3.4671	4.74995e-19	1.41932	0.403397
ACTR8_sg2	CAACGATTCCAAAAGTTGCG	-0.0582359	0.955717	0.807699	0.00346726	1.00083	4.95748e-10	2.03212	0.0313873
ACTR8_sg3	CACGTGTATTGTAGACGTTG	-0.791424	0.606883	-0.884363	0.102167	-1.74119	1.19615e-10	1.1718	0.481902
ACTR8_sg4	CTTCTCCTACTAAATACTCA	-2.224	0.0377501	-0.69376	0.545204	-1.08639	0.014374	1.13889	0.449545
ACTRT1_sg1	ACGGAGCTGATGACATGGCG	-0.0594809	0.976206	-0.199562	0.900033	0.633634	0.15299	0.900699	0.52347
ACTRT1_sg2	GGTAACAGGATGGGATGACA	-0.561027	0.547818	-0.145394	0.861564	0.695285	0.0181424	0.555986	0.567609
ACTRT1_sg3	TGATTAGACAGGTAGAAACC	0.643734	0.589616	-0.435715	0.616518	0.261489	0.701578	0.319709	0.861033
ACTRT1_sg4	TTAATCAGAAGTACTTCGTG	0.388294	0.737746	0.0920425	0.914993	0.595658	0.141951	0.402712	0.699893
ACTRT2_sg1	CGCAGTCACCAAGCTCCACG	-0.681798	0.341427	-0.120478	0.866327	-0.339033	0.237823	1.39827	0.0834456
ACTRT2_sg2	CGTGCCCGCTTTCTACCTGT	0.252877	0.747521	0.538952	0.333388	0.210735	0.496338	0.554598	0.631129
ACTRT2_sg3	GAATTTCAGGTGCCCCACGA	-0.173047	0.894692	-0.945128	0.0869738	-0.732347	0.221196	0.0660657	0.961204
ACTRT2_sg4	GATCAGGCCACGCTCGAAAG	0.0108425	0.994088	-0.0660059	0.928114	-0.674891	0.0214657	0.708108	0.594101
ACTRT3_sg1	GGCGGGCTAGAACTCTGCGT	0.355464	0.787863	0.107331	0.918984	-0.916057	0.0448454	-2.30592	0.0316662
ACTRT3_sg2	TGTGGCAATGAACTACGAAG	-0.116144	0.9678	-0.243212	0.887258	0.307907	0.659481	-1.41605	0.274005
ACTRT3_sg3	AATGTTCGGGTAGATAAACT	1.92603	0.0781076	0.312883	0.766465	0.337482	0.450099	0.403789	0.818011
ACTRT3_sg4	CACTGAGCAACATGATACCA	0.368309	0.747224	0.657372	0.370539	-0.0643644	0.90839	1.66303	0.364291
ACVR1_sg1	ATTACACTGTTGGAGTGTGT	-0.565083	0.468271	-0.149792	0.8708	-4.13245	4.16766e-34	0.106631	0.948416
ACVR1_sg2	CCATGACTTCTCATCACGGG	0.135826	0.927231	0.21296	0.75051	-2.94196	1.88076e-16	0.198431	0.904475
ACVR1_sg3	CTGGTGTAACAGGAACATCA	-0.0982706	0.94918	0.680621	0.3801	-0.425497	0.765921	-0.0665114	0.965715
ACVR1_sg4	GCCATCGTTGATGCTCAGTG	-0.367752	0.791664	-0.00137984	0.998841	-4.77267	2.19099e-16	-2.64243	0.00164866
ACVR1B_sg1	AAGAGATTATTGGCAAGGGT	-0.566275	0.716858	-0.646316	0.5513	1.21162	0.0446701	-0.909089	0.666365
ACVR1B_sg2	ACTTGACTCAGGTCACCTCA	0.805753	0.220214	0.878173	0.211247	0.788271	0.00907583	0.641446	0.488157
ACVR1B_sg3	CCGGTTCAGATAATCAAACA	0.770132	0.641047	0.678509	0.378883	1.78186	0.00160831	-0.816762	0.485841
ACVR1B_sg4	CTACACGTGTGAGACAGATG	-3.54676	0.0139452	0.376903	0.712365	0.0493803	0.957607	-0.831169	0.703325
ACVR1C_sg1	ATTGTCCTTTGAACCAACAG	1.13239	0.261932	-0.0466974	0.976238	0.531597	0.174518	-0.138099	0.924332
ACVR1C_sg2	CCAAGATCTTTCATCTCTGG	-0.574529	0.644295	0.707461	0.0294157	-0.419211	0.348605	-0.916595	0.431804
ACVR1C_sg3	CTGGCGCTCTCAATTGCTAG	0.198705	0.822301	0.620887	0.396058	0.634662	0.0179237	0.935999	0.277233
ACVR1C_sg4	TGTAGGAGCACTGTCGACCC	-0.225943	0.852629	0.840229	0.239458	-0.202541	0.832322	0.795602	0.469157
ACVR2A_sg1	AGTGGTTTCAAACCTAGTAA	-0.434933	0.615658	0.107381	0.900571	0.0180878	0.977992	-0.198197	0.87797
ACVR2A_sg2	ATTGCAGAAACCATGGCTAG	-0.152743	0.916128	0.710944	0.0977846	0.999796	0.000215676	0.651842	0.622321
ACVR2A_sg3	CCAAAGATCCACATCAACAC	-0.262244	0.927073	-0.325998	0.829904	0.298973	0.660654	-1.56112	0.202526
ACVR2A_sg4	CCAGTTGCTTAACGAATATG	0.34076	0.682309	0.32825	0.387925	0.049251	0.91055	0.512335	0.730648
ACVR2B_sg1	ACAAGCCGTCTATTGCCCAC	0.751466	0.214273	0.274582	0.655474	0.214109	0.754799	0.259197	0.836663
ACVR2B_sg2	ATGACTTCAACTGCTACGAT	2.01262	0.00772371	-0.0835749	0.93766	-0.0232711	0.977076	0.285695	0.832119
ACVR2B_sg3	ATGTCCACATGACCGTAGGG	-0.385497	0.796875	-0.229738	0.789629	-0.268417	0.747368	1.01477	0.334561
ACVR2B_sg4	CTGGAGCGCACCAACCAGAG	0.216354	0.888308	0.866752	0.136048	1.19848	0.0463346	2.10127	0.00918735
ACVRL1_sg1	AGGCACCCCCAGGAACATCG	1.34492	0.476184	0.962127	0.191863	-0.914168	0.178499	0.860109	0.581865
ACVRL1_sg2	CCAGGACTGTTCATCCCTCG	-0.217633	0.860603	-0.163359	0.783528	-0.151412	0.666455	0.245437	0.879788
ACVRL1_sg3	CTGCGTGCTCGAGTTGCGGG	0.472736	0.694112	0.320736	0.604046	0.189232	0.736935	-0.0869881	0.946428
ACVRL1_sg4	TGGACAGTGACTGCACCACA	0.999923	0.322852	0.511902	0.549565	0.466878	0.211332	-0.244125	0.843129
ACY1_sg1	AGGCACAAAGGTCATGTGGA	1.11621	0.0110245	0.0850266	0.908246	-0.284543	0.32561	0.813977	0.592535
ACY1_sg2	CCATGCCTCACGCTTCATGG	0.221877	0.866028	0.525033	0.33851	0.391411	0.699649	-0.162698	0.915445
ACY1_sg3	GCTGGACAGTGCGGATACGC	0.218091	0.815659	-0.067646	0.938026	-0.62815	0.0259458	-0.118842	0.940813
ACY1_sg4	TAGCTTAGTCAGGTTCACGG	0.923662	0.159356	0.275679	0.672183	0.133346	0.770003	0.111642	0.962219
ACY3_sg1	CACCTCATATGGGTCGTCCG	-0.103841	0.89844	-0.016687	0.977568	0.253844	0.161343	0.320214	0.768517
ACY3_sg2	CTTCCTGTACCAGCGGTCTG	-1.30157	0.145676	0.353266	0.52219	0.237229	0.430857	0.81802	0.433595
ACY3_sg3	GTGCATGGCAAAGACTTCGT	-1.69801	0.459007	-0.619851	0.677835	0.638712	0.427525	1.79309	0.070156
ACY3_sg4	TGAGGTCATGGTCCACGTAG	-0.725214	0.629633	-0.239643	0.856261	-1.21918	0.186796	-3.3881	0.000274847
ACYP1_sg1	ACAGTGCAAGGACAATTGCA	0.819826	0.127925	0.134682	0.829584	0.951387	0.0018476	1.11867	0.173339
ACYP1_sg2	TAGGCTGAGGGTAAAAAGCT	0.543243	0.709792	-0.658225	0.419033	0.7366	0.234638	0.0906328	0.948889
ACYP1_sg3	TGGGTCCAGAACACTGACCG	0.531657	0.599729	0.574533	0.267761	0.808761	0.0121423	0.838726	0.355209
ACYP1_sg4	TTCCTGCATATGACGCACCT	0.376297	0.834915	-0.35683	0.671056	0.13232	0.74993	0.726994	0.572505
ACYP2_sg1	ACCAGCAAAGGCACCGTGAC	1.59927	0.000277161	1.15563	0.0510467	0.138254	0.853171	1.60036	0.0250812
ACYP2_sg2	CGCCCAGTCACTCAAATCCG	-0.00509945	0.99747	0.278704	0.712137	0.581516	0.0563928	0.452198	0.690271
ACYP2_sg3	GAGGTGTTCGGAAGAGTGCA	0.63669	0.406633	0.447525	0.346279	0.495198	0.102922	0.0791666	0.959632
ACYP2_sg4	TGAAGCTAGGAAAATAGGAG	0.518326	0.472063	0.273617	0.583134	0.217786	0.4495	0.493692	0.688338
ADA_sg1	CACAGACTGGTCCCCCAAGG	-0.111651	0.932121	-0.46357	0.475728	-0.285763	0.64205	0.132771	0.92779
ADA_sg2	TCACCGTACTGTCCACGCCG	-0.0326957	0.978051	0.284088	0.514303	-0.0267969	0.962466	-0.900832	0.535644
ADA_sg3	TCCCAGCTAACACAGCAGAG	1.1977	0.26438	-0.0748509	0.956192	0.307913	0.818566	-0.0597184	0.98142
ADA_sg4	TGGACATACTCAAGACAGAG	0.564895	0.716067	1.08978	0.0410791	-0.729466	0.243225	-0.0315783	0.985491
ADAD1_sg1	AACTGGTGCAAGGCTGACAC	0.144022	0.842182	0.231255	0.512278	-0.0429209	0.919015	1.13303	0.109305
ADAD1_sg2	AGGTGAATACAATTACAGCC	0.182494	0.89886	-2.56768e-05	0.99997	-0.481423	0.274209	3.95335	0.0069166
ADAD1_sg3	CGATAACTACACCCACAGGA	-1.24921	0.297005	0.225871	0.86274	-0.258804	0.752018	-0.885285	0.39664
ADAD1_sg4	TCAAATGCAGATATAGAATG	1.73748	0.0389353	0.8112	0.029342	0.148077	0.712706	0.766013	0.37911
ADAD2_sg1	ACAGAGATCCCGCGTGCCAG	0.251927	0.872014	-0.0849203	0.925249	-0.465613	0.503358	1.41622	0.298462
ADAD2_sg2	CACTGCGAATAGCAAGACGG	0.27516	0.888638	-0.620787	0.549251	-0.115826	0.9377	-0.472381	0.797006
ADAD2_sg3	TCACCTACCTACGCTCAGGG	-0.376935	0.869446	0.580017	0.392045	-0.0803187	0.951107	-1.30025	0.291033
ADAD2_sg4	TTCAAATATAGAGCCCCTGG	-0.961818	0.411227	-0.0325373	0.977247	0.42738	0.346963	-0.346238	0.815149
ADAL_sg1	ACTAATGGATCCATTCAAGT	0.576482	0.641164	-0.0987194	0.934343	-0.555834	0.0858399	-1.51617	0.0756967
ADAL_sg2	CAATCACAGTCATCTGATCG	0.234345	0.843093	0.856904	0.0154	-0.161375	0.709507	1.07327	0.147867
ADAL_sg3	GGAGACTGTAAAACTTGCCG	0.0471133	0.971433	0.0670205	0.915277	-0.0792687	0.849673	0.156901	0.899425
ADAL_sg4	TATGTGGAATCTATACTTGA	1.08588	0.081112	-0.386745	0.56196	0.244606	0.548373	0.629174	0.544092
ADAM10_sg1	CCCATAAATACGGTCCTCAG	-2.62999	0.0719683	0.701681	0.263362	-0.233074	0.735121	0.116838	0.961981
ADAM10_sg2	GGAAATGGAATGGTAGAACA	0.671172	0.612705	0.324396	0.650909	-0.0766459	0.916856	-0.232813	0.880216
ADAM10_sg3	TTCCATCAATAACAGACCCA	-1.06896	0.55711	-0.114651	0.935846	0.648975	0.40219	-1.89215	0.0614324
ADAM10_sg4	TTTCAACCTACGAATGAAGA	-0.342107	0.846098	0.818957	0.318151	0.712278	0.288587	-0.388346	0.829967
ADAM11_sg1	GCTCATGGTCTACCGACGGG	-0.138713	0.861879	0.362671	0.323948	-0.13417	0.809413	0.591763	0.518268
ADAM11_sg2	GCTCCACGTATTGCGAGGAG	-0.463821	0.505471	0.210761	0.673977	-0.157569	0.740843	0.476323	0.788453
ADAM11_sg3	GTTCGAGCAGATGCGACAGT	-0.749369	0.400414	-0.123624	0.870735	-0.19429	0.652729	-0.308057	0.786832
ADAM11_sg4	TGGGAACTTGACTTACATCG	-0.864475	0.455225	1.06814	0.0280472	-0.407457	0.377154	-0.546799	0.70812
ADAM12_sg1	AAGCAATGGTACTTGCCCGG	0.627097	0.411807	0.348312	0.631791	0.360908	0.367408	-1.16304	0.291808
ADAM12_sg2	ACTGAACATTCGGATCGTGT	1.15694	0.0683456	-0.12856	0.897535	-0.188376	0.680191	-0.760733	0.424128
ADAM12_sg3	GGTGATCCTTATGGCAACTG	0.931875	0.0988371	0.243752	0.724869	0.236897	0.513594	0.420594	0.713385
ADAM12_sg4	TGCTGAATATTCGACTACAA	0.617846	0.770068	0.204926	0.888254	-0.353273	0.567888	1.24935	0.232608
ADAM15_sg1	AGTGCCACTCGTACATTCAG	0.214701	0.842463	0.0671578	0.9467	-0.166815	0.831801	0.0474682	0.980549
ADAM15_sg2	CTCCAGACAGCTAATACTCG	-0.161262	0.885545	0.00154266	0.99914	-0.628189	0.137864	-0.515036	0.591792
ADAM15_sg3	CTGTTGTCAAAATTGCCAGG	0.788484	0.0855017	0.233094	0.617228	0.491902	0.00343305	0.193081	0.87989
ADAM15_sg4	TGGATTCGCGAAATAATGGG	-0.061681	0.970608	0.28656	0.602767	0.0479058	0.901105	1.02124	0.199022
ADAM17_sg1	AATCAGAATCAACACAGATG	0.803075	0.499447	-1.27694	0.158348	-0.367316	0.504912	-1.71092	0.0741477
ADAM17_sg2	ACAAAATTTCAAGGTCGTGG	0.0747496	0.955359	-0.599482	0.391318	0.638552	0.390738	1.77401	0.17983
ADAM17_sg3	CATCGCTTCTACAGATACAT	0.158696	0.928789	-0.433336	0.656028	0.434618	0.443803	1.31736	0.255604
ADAM17_sg4	TGGTGAAAAGCACTACAACA	1.37768	0.299971	0.622588	0.539394	1.48788	8.32115e-06	2.66565	0.00176258
ADAM18_sg1	AAAATCCCATTACCACACAC	0.195261	0.915113	-0.517195	0.669831	0.358301	0.550175	-0.0998735	0.973283
ADAM18_sg2	AGTAAGTATGCTATGTCATG	-0.321115	0.832993	0.0782783	0.94056	0.619042	0.18856	0.0588446	0.967129
ADAM18_sg3	AGTGCCTGCTATTGACAACT	0.604699	0.510905	-0.0980608	0.923851	1.07378	0.000687923	-0.180719	0.890155
ADAM18_sg4	TATAACAGTCAATTTGAACT	-0.274145	0.902227	-0.218412	0.882135	0.421109	0.484426	1.46794	0.425554
ADAM19_sg1	ATGCCTCTAATTGTACCCTG	0.679122	0.323282	0.0841736	0.903572	-0.207962	0.550101	0.538292	0.566069
ADAM19_sg2	CCTCTAAATAATCAGCCACG	-1.33328	0.374665	-1.18624	0.451807	0.216535	0.714601	0.443228	0.728413
ADAM19_sg3	GTCACGCTCAGCACTTGCCG	-0.482015	0.70274	-0.0651224	0.963612	-0.125891	0.849157	-0.22673	0.914455
ADAM19_sg4	TGCCCAGAGATGCGAAGTGT	0.875321	0.122916	1.16772	0.0646392	-0.0461211	0.954779	0.0357068	0.979335
ADAM2_sg1	ATGTGTGATGCAAACTATGC	0.308733	0.71767	0.885337	0.00552303	0.881103	4.10299e-06	0.630849	0.507402
ADAM2_sg2	CTTTAAATTACAAAGCGTAG	0.881046	0.36476	0.937488	0.158199	0.262504	0.657675	2.65932	0.0150247
ADAM2_sg3	GACCTCCCTGAATATTGCAA	0.314544	0.618587	0.152303	0.850963	-0.102321	0.826083	0.395235	0.710099
ADAM2_sg4	TTGAAAAAAGGATCTAAGCG	1.40272	0.116336	0.771495	0.0169752	0.218203	0.55017	1.30003	0.285093
ADAM20_sg1	AATGTGACTGTGGAACCATA	0.624412	0.392809	0.0477829	0.939065	0.413785	0.0649054	0.752047	0.519325
ADAM20_sg2	AGAGATACATTGTCCACATG	0.508494	0.281073	-0.322312	0.351665	0.570467	0.137346	0.366274	0.789254
ADAM20_sg3	GGTGTGTGTGCGAGCTACAG	1.91665	0.0357392	-0.103712	0.890765	-0.205287	0.523058	1.47531	0.280816
ADAM20_sg4	TAAGGGCAACCAAGGACTCA	0.948744	0.00621596	-0.195659	0.67379	0.624621	2.4566e-05	0.375008	0.716741
ADAM21_sg1	ATATTCCTGCAACATAGGCT	1.31899	5.25822e-05	0.360264	0.290376	0.342648	0.216446	-0.537753	0.580343
ADAM21_sg2	GAAACACGTTGTTCATATGA	0.665195	0.161994	-1.13761	0.00414439	-1.01771	2.54058e-05	0.0293359	0.984398
ADAM21_sg3	GCATAATCCTCCAAGATTGG	0.432498	0.538401	0.21285	0.663221	0.0917975	0.84568	0.471351	0.737103
ADAM21_sg4	TGGGTTCAATTTCATAAGTG	1.0474	0.0537453	-0.467796	0.290158	0.437228	0.226428	0.751222	0.553298
ADAM22_sg1	TACTACCAGGGCCATATCCG	0.444708	0.6242	-0.160815	0.83945	0.118899	0.885375	-0.211173	0.898504
ADAM22_sg2	TGTATTTCATAAACTCACGT	0.0810971	0.959921	-0.307557	0.860848	0.580739	0.502783	-0.908453	0.504715
ADAM22_sg3	ATAGGTATTGGTATGTACAA	0.0503057	0.967199	-0.161253	0.896548	-0.154448	0.662341	0.77217	0.419909
ADAM22_sg4	CTTAGGTGAATGTAAATGCG	0.771103	0.324642	0.0609604	0.933183	0.3563	0.638042	-0.0693219	0.96269
ADAM23_sg1	ACATATAATCCAGAAAACCT	-0.117386	0.962747	0.0489203	0.984403	0.471167	0.683085	-0.389346	0.863846
ADAM23_sg2	AGGCGTCAAAGACTCCAAGG	-0.51573	0.674061	-0.730575	0.365699	0.795722	0.11927	0.147281	0.922071
ADAM23_sg3	ATATTACATCAACCAAGACT	2.29468	0.0439875	0.425332	0.682051	0.00575964	0.994816	-1.72503	0.242525
ADAM23_sg4	GGATACTTACAGAATCCACA	1.07874	0.433165	0.170099	0.902116	0.234202	0.859804	-0.768516	0.695055
ADAM28_sg1	TAGGCAATGGAGCATTAAAG	0.130476	0.908791	0.664672	0.257055	0.050353	0.935732	2.09865	0.11816
ADAM28_sg2	TTAAGCCCCATACATCGGGA	0.455611	0.55359	0.517736	0.295805	0.0900808	0.846179	1.80396	0.0511894
ADAM28_sg3	CATACTACTAGTTTGGTGGC	0.174149	0.88713	0.934281	0.0250159	1.1891	8.18857e-06	0.649255	0.476847
ADAM28_sg4	TAAAAAGCTCAATACTCATG	-0.255464	0.857456	0.117546	0.883074	0.24534	0.599254	2.13065	0.00120349
ADAM29_sg1	GTATACCAGATGTTCAAACG	0.896864	0.463269	-0.506158	0.516827	-1.18141	0.00440378	0.747601	0.535785
ADAM29_sg2	TTTGGGCATGAACCATGATG	1.75464	0.0640393	0.391524	0.492206	0.135001	0.703485	0.487446	0.630331
ADAM29_sg3	ACTGCAAGTTCCTACCATCA	0.171963	0.873785	0.264175	0.655895	-0.075213	0.892832	-0.156886	0.902861
ADAM29_sg4	AGTCGGAGAACATTACGCCC	0.499446	0.532347	-0.107064	0.888918	0.822901	0.00380286	0.219045	0.873329
ADAM30_sg1	CCAAAGGACTGCAACTACAT	-1.13748	0.490459	-0.365425	0.704927	0.923543	0.00788876	-0.740207	0.682058
ADAM30_sg2	CCCCTTATGAGAATAAGGCG	-0.485887	0.70858	0.911531	0.218878	0.44533	0.42069	-0.251615	0.894588
ADAM30_sg3	AATACTGCCAATGTAGGGGT	0.696203	0.544135	0.94199	0.0138142	0.123113	0.807413	-0.629664	0.682123
ADAM30_sg4	ATGTGGAAACAAAATTGTGG	0.160049	0.910432	0.475804	0.581218	1.08607	0.105904	1.03032	0.368361
ADAM32_sg1	AAATCTCCGAAACCAGTCTG	0.677564	0.548275	0.562872	0.551489	-0.382998	0.238155	0.112204	0.937488
ADAM32_sg2	AACACTGCTCCCAAATAACG	1.28138	0.160977	0.14459	0.92347	0.227785	0.797404	1.76662	0.204252
ADAM32_sg3	AAGCCTGAAAGAACAACCAA	0.788993	0.526894	0.924752	0.0751505	1.43413	0.0730756	-0.263195	0.85888
ADAM32_sg4	TACAATCAGGCGTTGAATGT	0.0200007	0.988504	-0.128443	0.88258	-0.309117	0.733903	0.0400303	0.984166
ADAM33_sg1	CTCCATCCGAAAGATCTCGT	-2.68359	0.00121722	-0.559973	0.466662	-1.40994	0.000369736	-0.747021	0.481924
ADAM33_sg2	GTGGGTTTCTATGTATCCTG	-0.59005	0.695389	-0.602408	0.49065	-0.534833	0.482923	-0.561326	0.819261
ADAM33_sg3	CACAGGGTGAGCCGTCCAGT	-1.10748	0.302342	-0.576313	0.439057	-0.441666	0.483803	-1.50187	0.178035
ADAM33_sg4	CCCCCCACCCGCGTACCCGG	-0.276352	0.812557	0.340354	0.47535	0.143543	0.828108	0.896172	0.381447
ADAM7_sg1	AAAGATCCTTAAAACACGGA	0.471326	0.627867	1.10009	0.269063	0.336486	0.443901	1.53292	0.296867
ADAM7_sg2	ACAGAATGGCACATCAACTG	0.427986	0.674845	0.682648	0.0387927	0.409673	0.0606673	1.34254	0.0535173
ADAM7_sg3	CATTTGCAAATACCTGAGCA	0.366568	0.752072	0.351271	0.397414	0.425842	0.118258	2.02525	0.12802
ADAM7_sg4	CCATAAGATACCATGATCTG	0.379736	0.606612	0.890148	0.0072713	0.424481	0.0268529	0.561145	0.581061
ADAM8_sg1	AGTCCGGGTACCCCTCTACG	0.521502	0.359685	0.214759	0.574516	0.164614	0.655784	0.421459	0.64439
ADAM8_sg2	CAAACAGGTTCCCACACACG	0.124879	0.927624	0.272457	0.77813	-0.648799	0.179508	0.0824407	0.950943
ADAM8_sg3	CCACATACAGCTCCACGTAG	-0.511794	0.767467	-0.111494	0.926829	-0.758069	0.185885	-1.08877	0.383735
ADAM8_sg4	CCAGCTTAGACTCACCAAGT	-0.52422	0.734795	-1.07342	0.200522	-1.42229	0.0182844	0.495058	0.771395
ADAM9_sg1	AAAAGTTTCTTATCACACGT	0.860689	0.289881	-0.126209	0.903818	0.375506	0.617224	-0.152586	0.919847
ADAM9_sg2	GAATTGGACCCTTGCTGCGA	0.280293	0.908685	0.569707	0.393367	0.645712	0.0911222	-0.600237	0.706839
ADAM9_sg3	GCTGTTCATTGTCGTAGACA	0.82917	0.345707	0.625394	0.275867	0.392098	0.328039	0.162753	0.9195
ADAM9_sg4	TGTGGTTTATACTTACAACA	1.15195	0.369713	-0.442071	0.83434	-0.171698	0.896461	0.325656	0.884336
ADAMDEC1_sg1	GATGGCACAGTTCTAACCTG	0.592276	0.267659	0.316314	0.368785	-0.238728	0.238929	0.585564	0.677344
ADAMDEC1_sg2	TGATGTGTGAAGTATCCTCT	0.515203	0.533165	0.39859	0.498689	0.179594	0.751782	1.14874	0.246057
ADAMDEC1_sg3	AATGTCTTACCACATTGAGT	0.611305	0.655134	0.80089	0.202938	-0.142115	0.862188	2.14808	0.00451817
ADAMDEC1_sg4	CGTCTTTACATCTAACCAGG	0.284378	0.885207	-0.126823	0.928536	0.123342	0.908849	-0.958156	0.671426
ADAMTS1_sg1	CTATGTGGAAACCATGCTTG	0.635412	0.381696	0.122124	0.93431	0.159947	0.637642	0.219847	0.877564
ADAMTS1_sg2	GAAAGCGGAGACCGAAGACG	0.34582	0.737603	0.113134	0.911646	1.15291	3.44502e-08	-0.0821811	0.951516
ADAMTS1_sg3	GAGGAGTCCAGTACACGATG	-0.235457	0.875112	-0.213062	0.802452	0.0531005	0.935119	-0.206913	0.864622
ADAMTS1_sg4	GTAATCATGTAGGCACTGCA	0.856585	0.106074	0.101725	0.879643	0.74826	0.0118366	0.94917	0.494766
ADAMTS10_sg1	TACAAGTGGAAAACGTACCG	-1.01938	0.201694	0.184021	0.786572	0.59985	0.012685	0.912116	0.326158
ADAMTS10_sg2	TGCCATTCCAGAGAACGGTG	-3.11143	0.0400349	-0.7442	0.511984	-0.567702	0.702262	-3.32388	0.00234503
ADAMTS10_sg3	ATCGCGTCAGTGTAAATACG	-0.673413	0.404069	0.0994342	0.894858	0.16108	0.701089	1.01024	0.185229
ADAMTS10_sg4	GGCATGAACCATGACGGCGT	-0.13405	0.928689	-0.066032	0.948342	0.24164	0.560099	-1.63269	0.127765
ADAMTS12_sg1	GTACTACAGAATTTCTCACG	0.76468	0.356109	0.400368	0.502752	0.917542	0.000269434	1.42253	0.0618027
ADAMTS12_sg2	TTGGTGCCTCTGAGCGACAG	0.421466	0.774302	-0.00513994	0.996144	-0.151748	0.896282	-0.703835	0.709771
ADAMTS12_sg3	AACATCATAGATCACTCCGG	-1.62543	0.0864861	0.44146	0.618048	-0.363254	0.72054	-0.739801	0.583094
ADAMTS12_sg4	AATGCCACCGAGGATCGCTG	-0.236585	0.875713	0.67832	0.38196	0.461989	0.629254	-1.30529	0.455797
ADAMTS13_sg1	GGCAACTCCAGGTCAAACCT	0.701595	0.362133	0.342973	0.419926	0.487008	0.141771	0.35989	0.771046
ADAMTS13_sg2	TGGTCGTGTCGAGTACAGAG	0.642522	0.262292	-0.413872	0.410605	0.127491	0.650751	0.397494	0.695989
ADAMTS13_sg3	AGCACCACACTCACTAGGGA	-0.741538	0.31933	-0.100383	0.883677	-0.39372	0.161668	-0.785944	0.374407
ADAMTS13_sg4	CATGGGCGCTGGTCTAGCTG	1.53275	0.0316575	0.588819	0.377873	-0.140957	0.822673	-0.395269	0.74297
ADAMTS14_sg1	CAGACCTGGTACTCGAACAT	-0.0944959	0.963613	-0.561514	0.550286	-0.611317	0.103064	0.632077	0.726025
ADAMTS14_sg2	CAGGAGTGTGTGTACACTGG	1.19832	0.121325	0.333254	0.728493	0.0521506	0.893568	-0.158564	0.929259
ADAMTS14_sg3	GGTCTCATGAGCTATCACGA	-1.71572	0.107427	0.344301	0.707742	0.61085	0.576358	0.129202	0.938403
ADAMTS14_sg4	TGACCTTTGAAGCACCACTG	0.188323	0.882512	0.318126	0.677291	0.257756	0.688759	0.0525095	0.969964
ADAMTS15_sg1	AGCGTTTCGTGTCTATCCCG	-0.122699	0.923329	0.151964	0.788027	0.132284	0.791862	0.601938	0.629569
ADAMTS15_sg2	CAACCCCATCAACATCGTTG	0.174406	0.816664	-0.00689604	0.993138	-0.554058	0.00678622	1.00487	0.452126
ADAMTS15_sg3	CATGGGGCATGTTGAACACG	0.610373	0.165319	0.445876	0.097052	0.441991	0.00629357	0.923596	0.334008
ADAMTS15_sg4	GCGACGCTGCTTCTATTCTG	0.761836	0.237735	0.198599	0.69486	-0.383379	0.194702	0.241749	0.824021
ADAMTS16_sg1	AAGAAGACCAGTCCGACCAG	0.304805	0.781083	0.586655	0.232343	0.884311	0.00838777	0.956502	0.248291
ADAMTS16_sg2	AGATGGGACTCCATGCTCGG	1.10656	0.045838	-0.265762	0.656646	-0.312628	0.283322	-0.220094	0.861848
ADAMTS16_sg3	GGGACACGTAATCGCCCCTG	0.437871	0.588159	0.298464	0.57477	0.100872	0.796539	0.925286	0.528082
ADAMTS16_sg4	GTTGAGTATCGTGAGCACGT	0.47267	0.689963	0.197937	0.863641	0.510139	0.406899	0.772718	0.39228
ADAMTS17_sg1	AGAAAAGAAGAAGCCGACGT	-0.678463	0.314378	-0.328476	0.580694	-0.143639	0.615168	0.0546661	0.967133
ADAMTS17_sg2	AGTAGAAGCACAGCTCGGCG	0.737488	0.127247	-0.208114	0.828829	-0.0452906	0.904845	0.257405	0.824236
ADAMTS17_sg3	GAGACTGATCTCTGCGTGCA	0.324517	0.521772	-0.0364718	0.943206	0.641067	1.24415e-06	0.227547	0.824117
ADAMTS17_sg4	GCATGTGCAGCCGAACATGT	-0.435417	0.497798	0.196039	0.801191	0.121282	0.68211	0.438542	0.687612
ADAMTS18_sg1	AGGCCAGTGCGTAAAGTTTG	0.614486	0.279823	0.0478547	0.94336	1.01896	5.51527e-05	0.852411	0.34714
ADAMTS18_sg2	CCGAAGTTGTACCATCAATG	0.518461	0.405532	-0.294746	0.537403	0.338777	0.251564	-0.00517685	0.997341
ADAMTS18_sg3	GTGACTGCTCAAAATCGCCG	1.3131	0.0453833	-0.513653	0.368209	-0.640647	0.292963	-0.43664	0.796794
ADAMTS18_sg4	TATTGGAAGTGACATAAACG	0.60347	0.318176	0.102321	0.88202	1.24192	0.0166954	1.31226	0.241574
ADAMTS19_sg1	ATGCAGCTATACTTATAACA	-1.31285	0.375516	0.0425606	0.978343	1.01091	0.0735131	-0.0426866	0.980503
ADAMTS19_sg2	CCACTGAAGTATATGCTTTG	1.33712	0.0592249	0.854755	0.255649	0.553206	0.0710969	1.36331	0.312929
ADAMTS19_sg3	GACCATCAGCACACGATGGG	0.285873	0.568794	0.397045	0.141982	0.408723	0.0173766	0.838615	0.262685
ADAMTS19_sg4	TCTGCCTATATACACGGTGT	0.430101	0.62904	0.532533	0.0937034	-0.37213	0.489101	0.183183	0.909216
ADAMTS2_sg1	AGCACGCCAACAGCTCGAGG	0.400438	0.473144	0.289792	0.604046	-0.259857	0.416929	0.17405	0.878252
ADAMTS2_sg2	CCTGACATCCTCAAACGGGA	0.551577	0.494496	-0.154275	0.859661	-0.143503	0.723374	-0.727312	0.629126
ADAMTS2_sg3	CGTGATCGTGGTATTCATCG	0.732806	0.270459	0.512599	0.193528	0.226801	0.330998	1.10107	0.136059
ADAMTS2_sg4	GAGCTTCCCCGGAGGCAACG	1.0924	0.0521532	0.473871	0.300133	0.125241	0.759172	1.06384	0.314113
ADAMTS20_sg1	GGCTGCTAGTGAATGGAGCG	0.857901	0.191666	0.636599	0.19691	0.511134	0.147536	1.0052	0.246701
ADAMTS20_sg2	GTGGCATTCCCTCTAATGTG	0.877135	0.565686	0.314892	0.71687	0.254702	0.710385	1.20203	0.576625
ADAMTS20_sg3	AGTGAATGTTCATCCCAATG	-0.487809	0.645725	0.223086	0.815139	-0.0611669	0.918262	-1.4082	0.119284
ADAMTS20_sg4	GCCTCCGCATAAGCTGACGA	-0.685502	0.824723	0.483959	0.606495	-0.748653	0.131582	-0.374691	0.804191
ADAMTS3_sg1	CCACATTTATATGCACTCCG	-1.57376	0.370519	0.145717	0.911539	0.929494	0.0203041	1.3126	0.320065
ADAMTS3_sg2	TGGCTATAAAATGTGCACCG	1.0993	0.28263	1.36492	0.119058	0.707633	0.189067	-0.506648	0.818294
ADAMTS3_sg3	TGTGGTGATGAGACTGCTAT	1.15407	0.0384525	0.173075	0.802086	0.506777	0.176471	-0.147712	0.906696
ADAMTS3_sg4	TGTGTTAATCCAAGAAGACG	0.946648	0.439097	0.0407938	0.972397	0.477285	0.201971	0.939706	0.356
ADAMTS4_sg1	AGCGCTTTAGCCCCGCACCG	0.231771	0.703342	-0.0942988	0.856431	0.384796	0.020873	-0.264199	0.796428
ADAMTS4_sg2	AGGGGCCATGACATGGCGAG	0.486273	0.485901	-0.447456	0.451611	-0.0637545	0.895524	-0.113296	0.92794
ADAMTS4_sg3	CATACCCAGCGTGTCGCAAG	-0.681266	0.562864	-0.472066	0.494423	-0.0335225	0.935325	0.241544	0.861027
ADAMTS4_sg4	CCAGACCAAACACTCGCCCT	0.132077	0.905153	-0.157674	0.851483	0.401156	0.315991	1.29049	0.0834244
ADAMTS5_sg1	CTGCTTCTATCGGGGCACAG	1.08635	0.402033	-0.167185	0.850029	0.00152411	0.997418	-0.459643	0.690422
ADAMTS5_sg2	TGTGCTGTGATTGAAGACGA	0.713424	0.11995	0.334965	0.462374	0.488781	0.250339	0.367107	0.781632
ADAMTS5_sg3	AACATCGACCAACTCTACTC	-1.54439	0.156849	0.456018	0.635471	0.323991	0.666146	0.11358	0.932565
ADAMTS5_sg4	CTGCACGTCTACACCCGCGA	1.28014	0.00101395	-0.126577	0.847912	-0.421388	0.511438	0.222382	0.891302
ADAMTS6_sg1	TGGCCCCAGAGCATAGATGG	-0.0836298	0.922004	0.181299	0.803288	0.242211	0.326137	-1.04172	0.330099
ADAMTS6_sg2	TTAGACAACTGTCATTACAC	0.356716	0.725927	0.451703	0.469445	0.402131	0.415103	-0.242655	0.858215
ADAMTS6_sg3	AGCATCATACACCTGACCTG	1.63112	0.0130444	0.10105	0.900024	0.307997	0.636708	0.134994	0.944806
ADAMTS6_sg4	TAATAAGAACTGCATTATCG	-0.259576	0.908072	0.348783	0.845716	-0.282212	0.58522	0.245002	0.863987
ADAMTS7_sg1	GGACGCCAGGTGGCACCGAG	0.891428	0.515596	0.531808	0.71539	1.22668	0.00204994	-0.150554	0.944482
ADAMTS7_sg2	TTCTACGAGCTACAATACCG	-0.31549	0.847184	0.804344	0.291368	0.861551	0.0190475	-0.0982244	0.952021
ADAMTS7_sg3	GAAAAGCATCAACATGAAGG	-0.880001	0.307062	0.312078	0.747014	-0.0528573	0.911733	0.636529	0.486736
ADAMTS7_sg4	GCCCGTAGGACAGATCCTCG	-0.246316	0.937092	0.135904	0.899163	-2.36801	0.00148333	-0.690425	0.576816
ADAMTS8_sg1	CCACCCAGAGCACTACGACA	0.80123	0.178417	1.0174	0.00295383	0.592914	0.178032	0.941684	0.24303
ADAMTS8_sg2	TTCAAGATCGAGCGCCTCGG	0.206475	0.78596	-0.0557611	0.931231	-0.273709	0.452613	1.45341	0.366731
ADAMTS8_sg3	AAACCGCTTGGTCCTACTCG	0.196306	0.873425	-0.507638	0.368209	0.288056	0.287185	-0.807919	0.411061
ADAMTS8_sg4	AAGGACCCCGAGCCTCAGAA	0.223284	0.873654	0.420702	0.296269	-0.139853	0.699649	2.07522	0.04996
ADAMTS9_sg1	CTGCGCCTATAAATGATGTG	0.472125	0.498134	-0.2961	0.632543	-0.020386	0.965848	0.369496	0.778016
ADAMTS9_sg2	TGAAAGAATAGCGTACATCG	-0.176753	0.906008	-0.271713	0.697926	-0.349603	0.320391	-2.44291	0.038824
ADAMTS9_sg3	ACTGAAAGGTAACTCACACA	-0.0479433	0.976174	0.482642	0.298691	-0.079981	0.89135	-1.08401	0.612339
ADAMTS9_sg4	AGCCCGGAGAGATAAATGTG	-0.043703	0.977656	0.17136	0.856188	0.113083	0.786387	-0.663827	0.735322
ADAMTSL1_sg1	AGGTGCTAGTTCAACAACCA	0.503111	0.713323	0.470344	0.61175	-0.116827	0.928963	-1.27572	0.203306
ADAMTSL1_sg2	CAGCTCGACGCACGTCACGG	1.11514	0.531489	0.182982	0.850737	-0.676798	0.128037	-0.335105	0.835442
ADAMTSL1_sg3	TGGAATTGACAACCGTTGAG	-0.806068	0.489406	-0.407908	0.595661	0.233706	0.580944	0.606047	0.516747
ADAMTSL1_sg4	TGTATGACTGGGAGTATGAG	1.09378	0.0465704	0.724711	0.0872648	0.90393	0.0723855	0.431992	0.698508
ADAMTSL2_sg1	CGTACGCAGACATGACCCCT	-0.376116	0.728068	-0.313234	0.713188	0.787559	0.0115257	1.11138	0.490324
ADAMTSL2_sg2	CGTCCGCCCGTTGTACACGT	0.3446	0.806186	0.33712	0.710336	0.110656	0.839314	0.55527	0.688382
ADAMTSL2_sg3	GACCGGAATCGAGTACATCG	1.10653	0.0817514	0.116676	0.915391	0.245068	0.735884	0.683819	0.513033
ADAMTSL2_sg4	TGACGGGCAACTATCGCAAG	0.517364	0.791872	-0.905401	0.154101	-0.791518	0.126904	0.874825	0.440654
ADAMTSL3_sg1	CCTTGCACAGCAACATGCGT	1.68117	0.02266	0.175342	0.891447	0.461128	0.37394	2.64604	5.06866e-05
ADAMTSL3_sg2	GCAGCAGGATCATTATATCG	0.193176	0.938176	0.283615	0.786062	0.249136	0.765183	-0.531505	0.792545
ADAMTSL3_sg3	ATTTCTGGAATCGTCGCACG	-0.0463696	0.975466	-0.112443	0.923529	0.292105	0.489652	0.45841	0.689362
ADAMTSL3_sg4	CCAAACTATTGGCTTCGCTG	0.349975	0.842785	0.160461	0.907993	-0.270703	0.612664	-0.395191	0.836637
ADAMTSL4_sg1	GCTGCGTACTGGAAACGAGT	0.0938822	0.948944	-0.394748	0.745589	0.336692	0.516176	-0.0974146	0.963308
ADAMTSL4_sg2	GGGGGCCCCCTCGGTCAGTG	0.291593	0.638551	0.392261	0.556751	0.367919	0.0344647	1.31258	0.0846419
ADAMTSL4_sg3	AGGACGGTTATATCGAAAGA	-0.0449545	0.98137	-0.308353	0.649263	0.310932	0.132835	0.511276	0.709022
ADAMTSL4_sg4	CCTTCTCCTAAGGAGTGCGT	-0.16005	0.840486	-0.684953	0.169833	0.107166	0.699794	0.157375	0.904945
ADAMTSL5_sg1	AGAACTCAAACTCGATGCCA	-2.97114	8.0423e-05	-0.401435	0.746284	-0.519866	0.106701	-0.296816	0.908925
ADAMTSL5_sg2	GCACACTGTAGGTCTCGGAA	-1.56874	0.00341098	-0.256069	0.778021	0.0414823	0.930043	-0.593353	0.514274
ADAMTSL5_sg3	GGATGTGTCTGGCGCCCTCG	-0.216196	0.909081	0.110285	0.887196	0.488622	0.312507	0.346553	0.75428
ADAMTSL5_sg4	TGGTCTACACCCGAGACACA	0.784657	0.432291	0.376401	0.602701	-0.352463	0.283213	-0.0407604	0.985966
ADAP1_sg1	GTGGGCCGGTAGTAGAAGGA	0.888218	0.0706333	0.349245	0.570216	-1.04922	0.00533143	-0.434453	0.644082
ADAP1_sg2	GTTTGTGCTGACAGAACGAG	1.39633	0.0335662	-0.45549	0.700748	-1.5058	0.0291889	0.343554	0.841219
ADAP1_sg3	CAGGTGCTCGATCTTCATCA	1.30833	0.307262	-1.48019	0.104395	-0.861275	0.274146	-0.0615447	0.967328
ADAP1_sg4	GCTTCCAGAGAAAACCCTCA	-1.62044	0.312227	-1.65048	0.221567	-1.77461	0.0241645	-2.0704	0.0916797
ADAP2_sg1	TGATGTCAGGGAAGTTACGG	-1.14208	0.294968	0.333669	0.709752	0.0312856	0.958356	1.3459	0.405544
ADAP2_sg2	TGTTTGTGTATCATGAAAGT	-2.90782	0.204724	-0.41205	0.774908	-0.0118988	0.993792	0.929616	0.375726
ADAP2_sg3	CCTCCTGAAGTACTTCACAA	-0.297947	0.81846	0.677022	0.586379	0.878745	0.381781	0.669648	0.612745
ADAP2_sg4	CTGGGACGACAGTATTGTGG	0.67444	0.425708	-0.387056	0.584315	0.0399905	0.921051	-0.0180128	0.989528
ADAR_sg1	AGGCAATCAACACCTCTCTG	-0.581765	0.668194	-0.142094	0.903152	0.369781	0.528476	0.355453	0.791937
ADAR_sg2	CGTTCTCCCCAATCAAGACA	-0.609123	0.676814	-2.59726	0.0193903	-0.352177	0.57405	-0.366727	0.795
ADAR_sg3	GTGCATACACTCAAGCAGTG	-0.288736	0.845599	-0.627246	0.259072	-0.353072	0.218874	-0.303049	0.836633
ADAR_sg4	TTCTTGTAGGGTGAACACCG	0.235241	0.866065	-1.93468	0.00290093	0.0597082	0.919824	-0.611977	0.579441
ADARB1_sg1	GGTGAATACATGAGTGATCG	1.16886	0.062018	0.316655	0.708829	-0.131572	0.851137	1.21784	0.217281
ADARB1_sg2	TCAGGTCACCAAACTTACCC	0.361111	0.727362	-0.176875	0.830383	0.370231	0.26241	1.58152	0.207319
ADARB1_sg3	TTCAGAAATCAGAGCGAGGG	0.529637	0.403481	0.57406	0.0551271	0.651428	6.95104e-05	0.841471	0.369599
ADARB1_sg4	TTGGAGCCCACGTAAAAGGG	0.410095	0.498891	-0.17623	0.761478	0.523546	0.192188	-0.0456254	0.971263
ADARB2_sg1	CAGAGCGATCGATATTCGTG	1.2077	0.0818678	0.674212	0.511984	-0.207798	0.848548	-0.286569	0.808931
ADARB2_sg2	GGCGTTGGGGAACTGCACGA	0.787444	0.266257	0.2675	0.717774	-0.237097	0.692532	0.768128	0.3707
ADARB2_sg3	GTGGACGGCAGGACGTTCGA	0.56345	0.372998	0.0361938	0.955128	0.0635532	0.866313	1.75076	0.0522559
ADARB2_sg4	TCCTGGCATCACAAACACGG	-1.11424	0.47222	-0.629599	0.425041	-0.271924	0.673381	0.19296	0.923497
ADAT1_sg1	GCATCCGAGGACGTTCCATC	-0.248964	0.882453	-0.296431	0.828158	0.302757	0.502645	1.09225	0.238381
ADAT1_sg2	GTGGACATTATTGGCAGCGG	0.426585	0.652303	0.335514	0.726443	0.706689	0.028449	-1.37093	0.10749
ADAT1_sg3	ATGCTGAGGTCATAGCCAGA	0.149994	0.86115	-0.12969	0.861536	0.503537	0.220916	0.640014	0.553349
ADAT1_sg4	CTATCACTTTGGCACTACCA	0.369941	0.748716	-0.295899	0.762268	-0.326317	0.629815	0.448282	0.684817
ADAT2_sg1	CACTTTGACGACACCAATCG	0.180292	0.879541	0.208823	0.731864	0.737868	0.120488	0.844523	0.406912
ADAT2_sg2	GCAGCTGCACACATAATGCA	-6.64474	2.76349e-24	-5.3955	1.02241e-32	-5.92623	0.0659343	-3.61964	2.81752e-05
ADAT2_sg3	GGAGACCGAAAAGTGGATGG	0.190669	0.839629	-1.41915	0.000155505	-1.2379	2.30293e-09	-2.11395	0.00127446
ADAT2_sg4	TGACAGCCATATACAACCAG	-0.720435	0.687	-3.14913	6.34113e-08	-4.34151	4.12642e-06	-2.95683	0.000245126
ADAT3_sg1	CCCACACCGCCCGCTCCATG	-2.83969	3.20655e-09	-2.74856	2.00144e-07	-1.23292	2.73387e-09	-0.000157055	0.999897
ADAT3_sg2	CGAGGCCGGGTCCACTACCA	-4.00386	0.000105004	-2.84671	1.55184e-13	-2.25072	2.07625e-06	-0.00901964	0.995432
ADAT3_sg3	GCTTCTCGGACAGGACAGGG	-1.61895	0.059341	-4.34949	1.32273e-11	-3.00174	3.30541e-11	-2.05022	0.0199992
ADAT3_sg4	TTGTCCTCGTGGAAGGACGT	0.0538917	0.969956	-1.49612	1.18498e-07	-0.301983	0.48133	0.119558	0.921445
ADCK1_sg1	GGTGCGGAAGCACCCCGGCA	0.582432	0.501729	1.3137	0.129537	0.780681	0.00855846	-0.104212	0.947357
ADCK1_sg2	TTTCAGATCTCACGCCACCT	1.04839	0.229199	0.212791	0.819453	0.602287	0.00856327	0.904384	0.430472
ADCK1_sg3	GAGTGTCCCTTATGGCTCAG	0.482772	0.666941	2.56506	0.21489	0.66384	0.00992744	-0.234341	0.873871
ADCK1_sg4	GCTTCGATGACACCCCTCTG	1.06691	0.123822	-0.0169096	0.989323	1.0232	3.9071e-06	0.216732	0.876352
ADCK2_sg1	GGCGTATGCTTTGTACACCT	-0.00611613	0.995449	0.185268	0.709509	0.232172	0.390026	0.501386	0.789577
ADCK2_sg2	TTCGCCGACTCAGAACGTCA	0.0946661	0.935648	0.113804	0.918489	0.0459524	0.919015	1.43349	0.297322
ADCK2_sg3	CCTCCGAAAACAGATCGCGC	-0.745861	0.402297	-0.107936	0.902654	0.0124527	0.98206	0.886986	0.471671
ADCK2_sg4	CCTGGTTGGATCAAATGCAG	0.221041	0.862165	0.500323	0.445027	-0.00377769	0.992215	-0.964945	0.255771
ADCK3_sg1	CCTGGGTCATGCCCACAGCG	1.03092	0.259576	-0.00576701	0.996559	-0.189733	0.807991	0.859665	0.366286
ADCK3_sg2	TGTCCGAGGCCAATGCAGAG	0.722405	0.591773	0.735933	0.338704	0.330708	0.44468	0.4418	0.680283
ADCK3_sg3	CCGAATGAAGGGCGGCCGCG	1.29097	0.0114204	0.870626	0.399981	0.603667	0.0557265	0.983442	0.498327
ADCK3_sg4	CCTGGCTAAGATCTTCGAGC	0.134669	0.913317	-0.604608	0.274779	0.209986	0.583286	0.633318	0.73039
ADCK4_sg1	TAAGGTCTGCACAATCCGCT	1.36463	0.31086	-0.491866	0.532255	0.20771	0.587215	0.327064	0.850827
ADCK4_sg2	TTAAGGAGCTGTGCACGACA	-0.45815	0.765162	0.196999	0.714842	0.584111	0.0929645	-0.204561	0.914646
ADCK4_sg3	GCACCTTGCGTTCTCGAGAG	-0.216142	0.909103	-0.157795	0.902654	0.825131	0.0143902	-0.494169	0.750827
ADCK4_sg4	GGAGTGTGACTACCGTCGTG	0.0555468	0.958353	0.668784	0.273406	0.320685	0.303421	-0.58109	0.508789
ADCK5_sg1	CACCCCTCGAAGGACAACAT	0.470942	0.49906	-0.41833	0.410912	0.126604	0.689121	-0.643048	0.467736
ADCK5_sg2	CGCGGGGCACCACGACGTAG	0.632751	0.298897	0.0975842	0.864064	0.371926	0.118647	1.58594	0.0255219
ADCK5_sg3	GTGCCTCTGCCATGACATAG	0.452171	0.3078	-0.193817	0.618392	0.700126	0.00015202	0.646385	0.446333
ADCK5_sg4	TGCCAGGATGTGGGTCCGAG	0.0802869	0.94918	0.235943	0.701468	-0.150055	0.772625	0.801922	0.36448
ADCY1_sg1	AACCGGGTTACGGACATGAG	-0.0728652	0.950872	-0.161076	0.859387	0.539811	0.309608	-0.0295789	0.98418
ADCY1_sg2	CATGTTCAGATCCACCTCGG	1.14692	0.0682452	-0.129367	0.87209	-0.564926	0.0293702	-0.41039	0.718972
ADCY1_sg3	CCCAGACGAAAGGACCACCA	0.789203	0.361966	0.0160999	0.985213	0.117539	0.761358	0.925335	0.347156
ADCY1_sg4	CGGGGTGGTGTAGACAACGT	1.1193	0.31459	0.541334	0.388787	0.744838	0.0560616	-0.480443	0.631673
ADCY10_sg1	GCACAGGGAATGTTAACGAA	-0.282238	0.777679	0.660325	0.0184021	-0.0334883	0.923959	0.840172	0.467878
ADCY10_sg2	TCACAAACACAATCGTCACT	-0.877142	0.302449	0.687183	0.0591145	0.933259	0.00148953	-0.474675	0.662369
ADCY10_sg3	AATGCTTACCTATCTTGACT	-0.850811	0.642492	0.468331	0.419185	0.628991	0.0910727	-0.0412238	0.975667
ADCY10_sg4	AGAAAACAGCCTACGAGCTG	-0.268645	0.779809	0.120741	0.779155	0.293568	0.0365201	1.35561	0.045454
ADCY2_sg1	ACTCCAAGTACCGGGTCATG	0.971483	0.290751	0.0954651	0.911649	0.634478	0.00287044	-0.631311	0.487622
ADCY2_sg2	CAGGCAGACGCTAAGCACGA	0.443467	0.565104	-0.0587745	0.940618	0.593616	0.00519819	1.21658	0.297042
ADCY2_sg3	CCTGTAATTGCATCAAGTCG	0.464287	0.485024	-0.0535869	0.959987	0.295609	0.332848	1.17015	0.241955
ADCY2_sg4	TGAAGCGGCATACAAACGTG	0.383806	0.75362	0.639273	0.270916	0.303849	0.481669	-0.00862107	0.994696
ADCY3_sg1	AGCTGTCTCCAGTACTACAC	1.64863	0.0650425	0.384169	0.490098	0.0291443	0.945986	1.19603	0.241219
ADCY3_sg2	CCACGGAGATGATCACGATG	0.551628	0.52057	-0.121874	0.873745	-0.155235	0.750831	-0.390317	0.745289
ADCY3_sg3	GTCGATGAGTATCTCGACCA	0.667273	0.309398	-0.142993	0.835923	0.214018	0.505318	0.123786	0.935741
ADCY4_sg1	GGAGAGGTTGGAAATCATGG	0.406853	0.903425	-1.73252	0.102253	-6.00171	1.96121e-06	0.3606	0.83249
ADCY4_sg2	GTGGCCCAAGATACAGCCCG	-0.302406	0.875484	0.200074	0.907993	-1.18775	0.0477811	-3.27855	0.0013804
ADCY4_sg3	TGGAGGCAGGCGGTGTACCA	0.725237	0.678633	0.795734	0.146529	-0.701711	0.350651	0.107678	0.959663
ADCY4_sg4	TTCATCATCTAGTCCCCGGG	0.0754975	0.959514	-0.46971	0.500073	-1.6853	3.74497e-05	1.19564	0.41256
ADCY5_sg1	AGCCGCTCCAGTTTGTCCGA	0.461354	0.754939	0.122525	0.892023	0.82713	0.00101236	-1.14897	0.211025
ADCY5_sg2	AGCTACACTCACCTTTACGC	0.0949575	0.967445	-0.0842787	0.927284	-0.227432	0.662465	-1.64356	0.182738
ADCY5_sg3	CACAGCGGGCGAGTACACTG	-0.0951047	0.9457	0.304503	0.637502	0.0781783	0.896216	-0.87488	0.364591
ADCY5_sg4	GACGACGATCCTCCGCTGAG	0.0360384	0.975043	0.00845914	0.992231	-0.340329	0.226145	0.826979	0.428856
ADCY6_sg1	AACACTGCAGTACCTGAACG	-0.0942482	0.932609	-0.118376	0.829782	0.388881	0.0273291	-0.145193	0.89902
ADCY6_sg2	ATAGATCCCAAGCATCAGGG	-0.137845	0.91138	0.450569	0.529962	0.227796	0.479282	0.43841	0.659834
ADCY6_sg3	GATGACGCCTTCATCCGGAG	-1.53793	0.400198	0.226902	0.843768	0.106973	0.853299	0.74111	0.451734
ADCY6_sg4	TTGGCCTGGCAACTTAACCG	-1.69314	0.155864	-0.0573392	0.965226	-0.234639	0.639387	0.595135	0.807518
ADCY7_sg1	AGAGGCACCAGAATGTCAGG	-0.0917184	0.951533	0.238189	0.675719	-0.154429	0.657482	0.455829	0.77416
ADCY7_sg2	CCGTAGCCGGGTGCACATCA	0.952199	0.186105	0.372092	0.57921	0.0461637	0.948695	0.647536	0.508376
ADCY7_sg3	GCGTGGGTAGGCAGCGACAC	-0.440298	0.842299	0.279671	0.851719	0.974714	0.0817914	-1.10853	0.61696
ADCY7_sg4	TGTACGTCGAGTGTCTCCTG	0.9147	0.0686905	-0.522991	0.344503	-1.01198	9.95948e-05	-0.0893303	0.953492
ADCY8_sg1	ATTTCCAGGACAACAAACCG	0.374635	0.72322	0.0776435	0.939795	-0.0545649	0.912517	1.07944	0.243171
ADCY8_sg2	CAAAACACGATGTTGACATG	-0.398415	0.615226	0.403646	0.382123	0.454633	0.391118	1.26009	0.186741
ADCY8_sg3	CGATATTTAAGATGGCACCC	0.751058	0.717021	0.763593	0.378641	0.0014683	0.997308	0.0877746	0.949845
ADCY8_sg4	GCTGCAGGTCATCCTCCAAG	0.375006	0.653573	-0.211461	0.755848	0.395272	0.540884	0.544312	0.687591
ADCY9_sg1	GATATCGGGTCAGAGAGCCA	0.111469	0.913052	0.313162	0.489725	0.172834	0.510361	0.581769	0.620156
ADCY9_sg2	GCTACCACGTCACTGCATCG	0.201953	0.818275	-0.0382041	0.966462	-0.0575331	0.90993	-0.545764	0.629569
ADCY9_sg3	GGGAGACTGTTACTACTGCG	0.290392	0.647799	-0.0144521	0.987472	0.128278	0.579556	0.516934	0.606791
ADCY9_sg4	TGTACGCCCGGCATTACGCG	0.386764	0.662619	0.185008	0.80635	0.228742	0.731582	1.71758	0.181766
ADCYAP1_sg1	AGAGGAAGAGGCGTACGGCG	-0.498799	0.771922	0.493313	0.494385	0.550889	0.686015	0.380481	0.790999
ADCYAP1_sg2	GAAGCACCTGCAGTCGCTCG	1.81642	0.00036572	0.423118	0.388255	0.447127	0.0540398	1.43059	0.0684212
ADCYAP1_sg3	GCTGCCAGACTTCGATGGCT	0.0551013	0.978368	0.655548	0.321136	0.669048	0.32707	-0.696916	0.554822
ADCYAP1_sg4	GGCCTCGTTAAGGATCCCGT	0.246483	0.843975	0.133785	0.915849	-0.530919	0.223849	0.179885	0.923535
ADCYAP1R1_sg1	CGAATCTTCAACCCAGACCA	-0.247804	0.898672	0.198297	0.812941	-0.201174	0.788761	1.45579	0.272148
ADCYAP1R1_sg2	GGTGAGCCGGAACTGCACGG	0.532265	0.415534	-0.0718928	0.93822	0.500531	0.0524702	-0.941984	0.490729
ADCYAP1R1_sg3	TGAATATGAATCTGAGACTG	0.856763	0.215559	0.842928	0.02165	0.243988	0.588669	-0.342684	0.8444
ADCYAP1R1_sg4	TGTGGGACAACATCACGTGT	-1.38741	0.0298539	-0.354783	0.66711	-0.518836	0.0847517	0.909786	0.347991
ADD1_sg1	ATTATCGAGCATCCGCATGA	-0.0142271	0.994123	-0.131634	0.884696	0.215301	0.597975	0.686105	0.529092
ADD1_sg2	CCTCTTGCCAATCTCCCCGG	-0.255943	0.75362	-0.202736	0.693501	0.0869567	0.906279	1.1604	0.139554
ADD1_sg3	GACTAGCAGATCTCTTTGGG	0.600323	0.285172	0.304248	0.588127	-0.22668	0.758528	1.668	0.00894193
ADD1_sg4	GTAATGCCAATAGGCCTGTG	0.212376	0.757094	0.193388	0.678996	0.498093	0.00304284	0.372482	0.737298
ADD2_sg1	ACTCGGCCATCTATGCAGCG	-0.128976	0.881724	0.706632	0.038984	-0.00258615	0.994432	1.43208	0.0724092
ADD2_sg2	GCTGAGTGACACCTATGTCA	0.448605	0.465609	0.696216	0.311691	-0.493544	0.0867434	0.0261434	0.986994
ADD2_sg3	GGAGAAGCACCGGCCCCATG	0.5656	0.236602	0.487295	0.129911	-0.84559	0.000472743	-0.457029	0.626191
ADD2_sg4	GGTGCTAAGAAACCATGGAG	0.25967	0.784517	-0.121453	0.881125	0.131813	0.689913	-0.216796	0.854515
ADD3_sg1	AAGGATCCCACATTTCATGG	-1.83991	0.0112505	-0.0875945	0.919449	-0.758672	0.247667	-0.862533	0.581542
ADD3_sg2	ACCCAGAATACATTAGGGAG	0.842363	0.162352	0.686284	0.0901225	0.422807	0.409653	-0.173389	0.939099
ADD3_sg3	CTAGGCTTCTCTCGAATGAG	0.171537	0.860848	0.0597606	0.945974	0.258509	0.302566	-0.365634	0.726312
ADD3_sg4	GTCTACAAGTCTGTACAGGC	-0.0717125	0.963162	0.807879	0.0908618	0.212282	0.797404	-0.0893117	0.950414
ADGB_sg1	GAAGGTAAATCAGATCCTGG	-0.0622159	0.978161	-1.38794	0.0554915	-0.678104	0.0994322	-0.530166	0.695411
ADGB_sg2	TCAGTGAAATCTATGCAGTG	0.994884	0.37377	0.712574	0.384358	0.502878	0.381125	0.430005	0.697023
ADGB_sg3	AAAAGCGACAAAGTTCCAAA	-0.220227	0.916612	-0.0570974	0.970702	-0.237782	0.744837	1.21866	0.197637
ADGB_sg4	CAACTTATGAATTTGAACTG	0.190364	0.887013	0.407656	0.613323	-0.0506762	0.938812	1.04145	0.594378
ADGRA1_sg1	GGTGCCCAGGAAGTACACAC	0.197655	0.90511	0.397232	0.746235	0.0907867	0.875974	1.14287	0.187876
ADGRA1_sg2	TGCACTCAGTACCTGAGCAG	-0.181057	0.853253	0.0594836	0.957241	-0.173337	0.67014	-0.59258	0.524289
ADGRA1_sg3	ACCTTCACTGTGTTCGCCGG	0.267652	0.850577	0.221727	0.811971	-0.550177	0.204535	0.488147	0.744711
ADGRA1_sg4	CCCCGCACTTGACGCCAACG	0.681859	0.503156	-0.0894972	0.914922	-0.155279	0.808025	0.848829	0.339728
ADGRA2_sg1	GCCACGTTCCTCGCATTCTG	-0.159895	0.884101	0.0653588	0.936407	-0.367603	0.285671	-0.790091	0.41217
ADGRA2_sg2	TGAGCAATAACAAGATCACG	-0.0625362	0.97841	-0.200364	0.893268	-0.896555	0.0501865	-0.833428	0.719576
ADGRA2_sg3	AGGGATGAGAATAGACTCGG	0.75533	0.475653	0.19277	0.886519	1.11429	0.0370633	0.326074	0.791421
ADGRA2_sg4	GAGCTGACGCTGTCTCACAT	1.40321	0.0119407	0.441222	0.44394	-0.295674	0.799338	1.36085	0.518914
ADGRA3_sg1	ATCTGAACTATACACCCAGG	0.762914	0.333116	0.556573	0.46738	0.155034	0.765183	-0.0406363	0.982237
ADGRA3_sg2	CACTCCTACCCATAGTACTG	0.381825	0.637442	0.364187	0.400907	0.0686968	0.888427	-0.30316	0.785003
ADGRA3_sg3	TGATGGAAAACGACGTACTG	0.634261	0.335853	0.0568112	0.952014	-0.422654	0.393193	0.00767506	0.995369
ADGRA3_sg4	TTCAGCGCATTGCTACCTAC	0.31465	0.83389	0.0566912	0.964034	-0.889301	0.0641225	-0.446229	0.709955
ADGRB1_sg1	CAGGATGAGTACCGGCAGTG	0.600792	0.352787	-0.184933	0.68446	0.0917364	0.793672	1.18577	0.352514
ADGRB1_sg2	CCCACGATGAGCGTCACCGA	0.629952	0.194949	0.204251	0.680491	-0.153402	0.59007	-1.08543	0.206414
ADGRB1_sg3	CCTGTGGGGCGAATGCACGC	0.435044	0.56848	0.148166	0.761206	0.567867	0.00229519	0.580054	0.552039
ADGRB1_sg4	GAAGCATCCGTGTTTGTGGT	0.68257	0.0700702	-0.140103	0.75684	0.254793	0.33533	-0.128196	0.910773
ADGRB2_sg1	ATCATCAGCCGAGGGCACGT	-0.270491	0.826378	-0.583143	0.297312	0.624669	0.362441	1.03795	0.390124
ADGRB2_sg2	CAGCCACTGATAGCAAGTGG	0.0223608	0.980375	-0.302484	0.45218	-0.0429567	0.926791	0.42767	0.64122
ADGRB2_sg3	CTCTCTCGTAGGCGACCCGG	0.427151	0.62091	-0.184904	0.740038	0.417864	0.351213	1.49374	0.0414981
ADGRB2_sg4	TGAGCAAGACCTCGACAAAG	-0.0542108	0.983147	0.220839	0.865039	0.968682	0.0106722	-0.820596	0.463562
ADGRB3_sg1	AGGCGAATAAGGACCTGTCA	0.610795	0.434556	0.131343	0.829114	0.333411	0.367137	-0.89601	0.338223
ADGRB3_sg2	AGGGTCAATAGAGTTAATGC	-1.00978	0.538667	0.974092	0.403007	0.115611	0.889184	-0.958202	0.679004
ADGRB3_sg3	CCAAGTCTGCAATCTTACCA	1.65162	0.0467775	-0.585008	0.367872	0.263425	0.418443	-0.332631	0.767022
ADGRB3_sg4	TACAGTACACGGAGTATGGG	-0.0838632	0.939631	0.471867	0.294021	0.348175	0.197195	0.28106	0.787911
ADGRD1_sg1	AAAAGAAAACGTGACCCCTG	-0.381657	0.807083	0.263717	0.751659	0.228706	0.553396	0.562779	0.738181
ADGRD1_sg2	CCTGCTCAGACCCTATCACG	-1.35995	0.234286	0.0167977	0.989435	0.598312	0.378445	0.639526	0.597912
ADGRD1_sg3	GAAGGGGTCTGGTCGAACCA	0.658829	0.561131	1.18655	0.0608785	0.0324523	0.954028	0.432904	0.757078
ADGRE1_sg1	CACGTGGACTAAATTCACCA	-1.72763	0.212029	-0.992624	0.314966	-0.379315	0.742372	0.587527	0.747786
ADGRE1_sg2	CCAGGATTTGAATCCAGCAG	-0.751713	0.523126	0.337194	0.563409	-0.115182	0.761257	1.99071	0.000646265
ADGRE1_sg3	CCTGCAAAAACCTGTCAGGG	0.758409	0.357982	0.421984	0.503822	0.2913	0.788829	0.354261	0.861632
ADGRE1_sg4	TGCCACCTGCACCAATACAG	-0.731968	0.665324	0.66002	0.529736	-0.550238	0.663465	-1.10443	0.596113
ADGRE2_sg1	GCACATCGTAGTGGGCCATG	-0.991967	0.326251	0.654839	0.0362713	0.0102964	0.981877	0.346843	0.817477
ADGRE2_sg2	TCCACCAGCACTCACACGGT	-1.33934	0.0380076	-0.0222198	0.973052	-1.73938	1.99167e-17	-0.123764	0.958787
ADGRE2_sg3	ACCGTCACAAGTCTCCATGG	-0.512595	0.635509	0.285565	0.702723	0.594453	0.297997	-0.590141	0.780422
ADGRE2_sg4	AGACAAGGCCCACCACAGAA	-1.21888	0.151686	0.267216	0.69074	-0.218552	0.62038	1.24872	0.488352
ADGRE3_sg1	CAGGTGACTGCAATTACACA	0.390856	0.843643	0.703254	0.260587	0.914435	0.25634	0.569472	0.685592
ADGRE3_sg2	GATTGATCGAACTGAACCCA	-0.961051	0.441458	0.557865	0.328344	0.669359	0.19134	0.435759	0.740564
ADGRE3_sg3	ATCATCCAGGGAGACACACA	-0.120768	0.95044	0.268548	0.709551	-0.413174	0.404762	-0.605327	0.702742
ADGRE3_sg4	CACCTCCTCAAAGACAACCG	-1.47994	0.547606	-0.801735	0.463716	-0.3653	0.819349	0.586241	0.704577
ADGRE5_sg1	ACCGTCACAAGTCTCCGTCG	-0.121051	0.928338	0.740083	0.245395	1.03969	0.0564162	-0.274533	0.890305
ADGRE5_sg2	CCCATCGGAGGACTCAAGGT	-0.567473	0.661676	-0.460805	0.578114	-1.11345	0.0533089	-0.438846	0.79316
ADGRE5_sg3	CCTTATGGCTCATTATGACG	0.473826	0.715271	0.884344	0.422657	0.12838	0.829819	-0.284773	0.90334
ADGRE5_sg4	GGCCTCACCTGTGTTCGAAG	0.884883	0.558075	-0.602694	0.3618	-0.363005	0.621094	1.03879	0.57163
ADGRF1_sg1	AAAGACAATGTCATTACACT	0.985731	0.608773	0.0787166	0.974356	0.118277	0.877804	0.295891	0.921496
ADGRF1_sg2	AATACATCTATTCCCATCAG	-0.57303	0.605368	-0.239782	0.794362	-0.17111	0.689906	0.226645	0.895806
ADGRF1_sg3	CAACGGGGAAGATTGTAGAG	0.36032	0.759966	0.52187	0.50653	0.747546	0.0137107	0.637518	0.622321
ADGRF1_sg4	TTCTGGGGATCAAGGCATGA	-0.28169	0.771176	0.288265	0.556939	0.29325	0.242084	1.01545	0.437221
ADGRF2_sg1	AATTACACAAGACAGATCTG	0.888017	0.263806	-0.148925	0.808327	0.546102	0.208768	1.08466	0.373589
ADGRF2_sg2	AGCAAGCTGTTTGCAAATGT	0.12693	0.911166	0.0202894	0.977356	0.537819	0.00633041	1.3435	0.305188
ADGRF2_sg3	CAGACACTCAGGGAAATATG	-0.0960531	0.959381	0.902895	0.0420823	-0.0392788	0.94541	0.896397	0.516854
ADGRF2_sg4	GGACCTCAATGGACAAGCAA	0.906498	0.365576	1.13999	0.040541	0.474433	0.253144	0.140033	0.913068
ADGRF3_sg1	AGAGTGTAATGTCAACCACA	0.876639	0.216832	0.318422	0.608675	0.921289	0.000255583	0.995016	0.232069
ADGRF3_sg2	AGTTCCATTACGGACCAATG	0.32565	0.745047	1.2262	0.0424547	-0.0580653	0.930115	-0.796799	0.428621
ADGRF3_sg3	CACAAACCTGGCCTACACCG	-0.0172407	0.991998	0.0218716	0.979183	-0.812774	0.0131447	0.412117	0.675915
ADGRF3_sg4	GCTGAGCACCATGAAATACG	-0.627796	0.662746	0.123867	0.924315	0.604924	0.361773	-0.150905	0.917743
ADGRF4_sg1	AAATGGTCTGGTGCTATCAG	1.16362	0.0171211	0.0673179	0.928338	0.0482637	0.950189	0.250933	0.862567
ADGRF4_sg2	GGAAAAAGACATCACCACAC	-0.28069	0.917865	0.0540476	0.977356	0.57374	0.319796	-0.295657	0.865298
ADGRF4_sg3	TGACTGCAACAAATCCGAGC	-0.652796	0.672052	-0.482674	0.651884	-0.29317	0.73448	1.38511	0.239744
ADGRF4_sg4	TGATGCAGGCATAATCAAAG	-2.19025	0.383255	0.659031	0.628534	1.47515	0.205199	0.0704249	0.972341
ADGRF5_sg1	AGTCATGTTGTTGAAAAGTG	0.31307	0.700969	0.103595	0.881859	0.216914	0.708128	1.56372	0.0606494
ADGRF5_sg2	CATCAAGTGCTGCATAGAGG	-1.37664	0.0355333	0.554	0.104554	-0.0496768	0.883881	0.174464	0.883148
ADGRF5_sg3	CTTGTAGGACCTATAGAGGG	0.714304	0.630555	0.0349856	0.964982	0.384239	0.451691	0.232741	0.894938
ADGRF5_sg4	TCCATCAAGATACCTCCTCG	-0.0829338	0.938293	0.171811	0.758994	0.227139	0.396401	-0.291162	0.79062
ADGRG1_sg1	AGGACCCCATACCTGGAACA	-0.144815	0.921226	0.2673	0.823306	-1.11355	0.166729	0.195213	0.882774
ADGRG1_sg2	CCCCTGCATACTCACATGTG	0.110064	0.901327	0.276715	0.533882	-0.419245	0.0893358	0.810488	0.51445
ADGRG1_sg3	GAGCTCGCACATGTCCACCG	1.43784	0.0157942	0.419672	0.63494	-0.232146	0.647209	-0.202953	0.886484
ADGRG1_sg4	GGAGGACCGGATCAACGCCA	-0.154492	0.91033	-0.952287	0.146708	-0.529949	0.377926	0.393786	0.802922
ADGRG2_sg1	AACCCTGCAAACCCTAAGTG	0.194113	0.819673	0.544824	0.22194	0.667732	0.00078525	0.488727	0.684448
ADGRG2_sg2	AGAGGAGGCTGGTCAGACAA	0.0265311	0.981955	0.0365902	0.962393	0.531067	0.422226	0.559717	0.555586
ADGRG2_sg3	GGTAGTGTTGACATTCGCAG	0.306159	0.777224	-0.046848	0.96864	0.293784	0.397443	-0.638885	0.508835
ADGRG2_sg4	TGGGAAAGCACAGTGGCCCG	-0.285683	0.714268	0.00705039	0.992782	0.359118	0.592397	1.10398	0.389621
ADGRG3_sg1	CAGATACTGGCTAAACTACG	0.407666	0.72948	0.121927	0.908538	0.353926	0.480717	1.18435	0.107394
ADGRG3_sg2	GCGTGTGAGGATATGCACCG	0.771239	0.0655123	0.644732	0.33919	-0.409204	0.055125	0.849317	0.460859
ADGRG3_sg3	GTCTGTGGTTGTAGGTTCCG	-0.256438	0.687537	0.330502	0.295264	0.362997	0.340021	0.496733	0.571304
ADGRG3_sg4	TGAGAGAAGACGATCTCCAG	0.0449078	0.967727	0.160481	0.734557	-1.09324	7.61646e-08	0.212295	0.878144
ADGRG4_sg1	AGATACTAGACCAGTCTGAG	1.85615	4.67784e-05	-0.510187	0.574263	-0.658605	0.0880791	2.15667	0.0245919
ADGRG4_sg2	TGACAGACGAATCAGCACAA	1.39154	0.374737	0.726565	0.258119	0.203374	0.679965	-0.172906	0.93159
ADGRG4_sg3	TGGGGTTACTGTATCAACTG	-0.0597478	0.971754	0.227985	0.801467	0.659604	0.0770178	0.879927	0.361647
ADGRG4_sg4	TTTCCAAAGATGGAGTACCC	0.425399	0.701788	0.577926	0.230249	-0.0732183	0.892728	1.20973	0.167809
ADGRG5_sg1	CTGGGGCACCCGCTTCAGAG	0.0845965	0.945512	-0.337959	0.56469	0.537458	0.240755	1.3247	0.284428
ADGRG5_sg2	GAGAATATGCAGGTGTCCAG	0.014941	0.987728	0.265822	0.521741	-0.257549	0.512897	0.00988786	0.995003
ADGRG5_sg3	TCTTACGTACATCTCCCTCG	1.27581	0.0383278	0.0340032	0.964489	-0.17297	0.590352	1.02608	0.290187
ADGRG5_sg4	TGGGCACGTGAACAACCTCA	0.319324	0.797509	0.548699	0.472738	-0.833157	0.231924	0.83015	0.594377
ADGRG6_sg1	TATCTGAATGATATAACCGG	-2.11632	0.0329199	0.382267	0.761635	0.221794	0.781191	-1.07589	0.498281
ADGRG6_sg2	TCCTTAAGGACACGGCAACT	-0.0293909	0.981618	0.698475	0.0791284	0.797641	0.071231	1.78314	0.0178431
ADGRG6_sg3	AACCCATTGGTAACCTACTG	0.305266	0.72634	0.215879	0.787891	-0.0445896	0.952803	0.0777053	0.954552
ADGRG6_sg4	CTAACAGAATCGATAAACAA	0.67802	0.706548	0.519547	0.705231	1.12306	0.162045	0.673064	0.769823
ADGRG7_sg1	CATCACTAGTGCTACGCGAG	0.751544	0.128454	0.258015	0.616588	0.553433	0.122161	0.747244	0.528487
ADGRG7_sg2	TTTGGGTAATCAATCAGTGG	-0.0919877	0.934585	0.0470267	0.960773	0.196039	0.513797	1.91896	0.159793
ADGRG7_sg3	AGACAGTGCACATCCAACGT	0.0455474	0.96793	0.194816	0.814923	-0.499967	0.0704479	0.177582	0.899174
ADGRG7_sg4	ATTCCAATAGACACAGGCAT	0.823579	0.0581832	0.29013	0.503833	0.0965531	0.713302	0.592915	0.484994
ADGRL1_sg1	CCTTCAAGATCATGTCACAG	0.603561	0.648271	-0.264193	0.747493	0.897187	0.00152506	-0.994898	0.32782
ADGRL1_sg2	TGTTGAAGGCATAGTCCACG	0.877532	0.334269	0.00897579	0.994177	0.415186	0.640332	0.487376	0.652287
ADGRL1_sg3	ACGGACGCGCATCAAGAGCG	-0.919595	0.321656	-0.266818	0.671554	-0.235376	0.371859	1.08485	0.127275
ADGRL1_sg4	AGCCGGCAAGAACTACAACA	-0.638402	0.831275	0.265547	0.814676	1.13887	0.00267832	1.17108	0.235157
ADGRL2_sg1	GAGCGCTAACTATGGTCGGA	0.223355	0.901993	-0.582171	0.476599	0.690827	0.401336	0.418986	0.815779
ADGRL2_sg2	TCTTTAACAAAGAAAGAACG	0.102592	0.968777	0.0364442	0.985588	0.507749	0.760075	0.279693	0.908907
ADGRL2_sg3	AGCTGGACGGAGTTATAACA	0.825498	0.361704	-0.149872	0.864915	-0.294526	0.66139	-1.16589	0.319089
ADGRL2_sg4	CTCTTCGATTTGAAGCAACG	0.749542	0.519752	0.0473694	0.975037	1.05977	0.144781	1.49454	0.180516
ADGRL3_sg1	AGGCATCTGGCAGATAACAT	-0.77956	0.474636	0.361847	0.579716	0.778024	0.0403345	1.13828	0.380198
ADGRL3_sg2	CAAAGTTGTGGTCCGAAGGG	1.4092	0.000368825	0.119747	0.907927	0.42634	0.341534	1.21102	0.107307
ADGRL3_sg3	ACAGGTTATTGGTCAACACA	0.713339	0.36484	-0.205628	0.804318	0.04395	0.926434	0.145875	0.917869
ADGRL3_sg4	AGGCAAATCTGACATAGACC	0.294356	0.867089	0.774736	0.124718	-0.320211	0.486028	3.20289	6.90599e-05
ADGRL4_sg1	TGAAGCCTGCTATTGCAACA	1.12986	0.0139263	0.479269	0.33705	0.805221	0.00792981	1.1876	0.19975
ADGRL4_sg2	TGAATTTGTATCAAACTCTG	1.44458	0.250156	0.210036	0.842901	0.920198	0.00934499	2.40959	0.194112
ADGRL4_sg3	AATGTGTCAGGTGATTACAG	0.445601	0.605841	0.647879	0.185148	0.626265	0.404649	-0.165246	0.909212
ADGRL4_sg4	ATTTACATTAAGTCATCGAA	1.96391	0.288151	1.15887	0.0318262	0.0481811	0.962871	0.664307	0.680484
ADGRV1_sg1	TCCACATCATCCGATCAAGG	0.413042	0.804141	0.169619	0.918234	-0.27811	0.724077	-3.14949	0.0136896
ADGRV1_sg2	TCTTTACTTAAAGGGCGCTG	-0.0778843	0.970996	1.2957	1.45823e-06	-0.221528	0.675091	1.14325	0.200003
ADGRV1_sg3	GTTTAACATTGGTAGCCCAG	-0.870098	0.373248	0.658596	0.0944467	0.262989	0.616371	-0.337645	0.854937
ADGRV1_sg4	TCATACCAAATAATCCATAG	1.00953	0.295014	0.421779	0.738725	-0.0289895	0.967237	-0.924562	0.503431
ADH1A_sg1	ACAGACTTTCTCTAGAGGCG	0.596191	0.489496	0.351029	0.606238	0.39631	0.309322	-0.356006	0.83668
ADH1A_sg2	CACACTGAGGAATAGCGAGT	0.68678	0.343127	-0.269182	0.555551	0.0854572	0.873913	-0.579099	0.544502
ADH1A_sg3	CCAGTGTAAGCAATCCTCAG	0.612687	0.577012	0.33339	0.687238	0.530791	0.382021	1.41236	0.286408
ADH1A_sg4	CCATGGTACCACTAACCACG	0.478261	0.750888	0.584049	0.427355	-0.222307	0.810051	0.191789	0.896955
ADH1B_sg1	CACCTTCTCCCAGTACACGG	0.867882	0.65271	1.04632	0.394387	-0.593117	0.469683	-0.298655	0.835788
ADH1B_sg2	CTGTCACACAGATGACCACG	1.41368	0.00904294	0.483725	0.27404	0.713376	0.253685	0.347907	0.762732
ADH1B_sg3	GTCTGCAGTTAACGTTGCCA	0.165409	0.866218	0.379518	0.564948	-0.258824	0.483914	0.479534	0.656928
ADH1B_sg4	TGGAGCAGCCAGAATCATTG	0.256459	0.830018	0.659381	0.418188	1.18628	1.07193e-05	1.85842	0.306822
ADH1C_sg1	AGCAGCCAGAATCATTGCTG	0.553706	0.396452	0.167409	0.813784	0.373025	0.292944	-0.209619	0.873651
ADH1C_sg2	CACCTTCTCCCAGTACACAG	0.0260795	0.990796	0.404863	0.694384	0.937047	0.0468539	-0.243147	0.880838
ADH1C_sg3	GGTAGAGGTTGCACCTCCTA	-0.656298	0.376888	-0.188049	0.780346	0.327655	0.446339	0.631523	0.650638
ADH1C_sg4	TGAAAACATAGGTCACCCCA	1.04941	0.0423642	1.06447	2.90342e-05	0.197281	0.640094	0.175674	0.890805
ADH4_sg1	AAATTTAGAATCGATAACAG	-0.454939	0.795417	-0.150316	0.925422	0.387843	0.559011	0.847871	0.706282
ADH4_sg2	TACATTCTCTCAGTACACTG	-1.08742	0.569201	0.809805	0.361305	0.998296	0.0432101	-0.624259	0.638107
ADH4_sg3	TCAACCTCTTCAATGCAAAG	0.225169	0.911986	0.864389	0.323962	1.70218	0.195151	-1.28399	0.446101
ADH4_sg4	TTCCCACACAAATTTGTGAG	1.0013	0.222689	0.329727	0.61369	0.887088	0.000421174	1.31268	0.147486
ADH5_sg1	GCTGGAATTGTGGAAAGTGT	0.792542	0.350113	0.0246117	0.987929	0.0828254	0.925666	0.472799	0.684865
ADH5_sg2	TCAGGGTATAGGCATCGGTG	-0.32227	0.829586	-0.238478	0.864472	0.0334959	0.972785	-1.81769	0.0753965
ADH5_sg3	TGCTTCCCGGATCATTGGTG	-0.495993	0.711191	-0.152152	0.888485	-0.167689	0.813865	-0.190582	0.90557
ADH5_sg4	TGGGTTTACTAAAATCCTGA	0.588779	0.702982	-0.469298	0.743852	0.670093	0.240608	-0.844152	0.567484
ADH6_sg1	AAAACCCAACTGATGTCTGA	0.607695	0.498302	0.720983	0.23146	0.503341	0.0280628	0.821713	0.351946
ADH6_sg2	CCTTCATGGCCCAAGATGGT	0.169188	0.812359	0.59835	0.0372645	0.184867	0.569119	0.809677	0.510951
ADH6_sg3	TAAGCACAGTGAAACCAGGT	0.150654	0.848712	0.55199	0.0481713	-0.0106458	0.973811	0.990902	0.351946
ADH6_sg4	TGCTGCAATCAATACTGCCA	0.918861	0.140998	0.390186	0.594873	0.436868	0.288988	-0.439309	0.720514
ADH7_sg1	AAGACGACGCAAGTGGAACC	-0.63501	0.438094	0.0851995	0.917285	-0.223392	0.758354	-0.126129	0.921979
ADH7_sg2	CCTACTCGCTCCTAATGCAA	0.556442	0.831371	1.01306	0.19143	-0.139983	0.889421	-1.22096	0.468558
ADH7_sg3	CTTGGGACTGATACACTCAG	0.784634	0.307117	0.698713	0.122047	-0.136479	0.831879	1.06227	0.351166
ADH7_sg4	TACATTTACCGAGTACACAG	-0.641125	0.859902	1.47016	0.0199382	-2.9349	0.151613	-1.617	0.5049
ADHFE1_sg1	AACCGGGAGTGAAACTACTG	0.382759	0.681647	0.0568175	0.947884	-0.201181	0.763385	-0.678173	0.470071
ADHFE1_sg2	AGGATCAATCAGTCCCAGTG	0.540699	0.409491	0.263466	0.532881	0.428226	0.0606553	0.415271	0.706082
ADHFE1_sg3	TGTCGGTGGTGGCTCTACCA	-1.05932	0.64852	0.601519	0.66123	-0.462908	0.702603	-3.5832	0.151556
ADHFE1_sg4	TTTGGGCTATCCACGCGCTG	0.0556477	0.959947	0.0536788	0.946604	0.084595	0.814266	0.805873	0.522415
ADI1_sg1	CTGGTATATGGACGACGCCC	0.865362	0.0905505	0.277652	0.607653	0.18502	0.578343	1.03486	0.248033
ADI1_sg2	TATGGTTATGATGTCCATCC	0.127216	0.951522	0.453913	0.486864	0.692117	0.223544	0.718695	0.477139
ADI1_sg3	CAGTGGGTACTTCGATGTGA	1.209	0.00861875	0.658936	0.23334	0.897543	2.86561e-05	1.86184	0.25046
ADI1_sg4	CTAGATTAAGATGTTCTACG	-0.643521	0.666772	0.279049	0.849159	0.158646	0.764479	0.532986	0.671379
ADIG_sg1	AATGTGAGGTCGTTCACCAG	-0.934545	0.169977	0.187016	0.732024	-0.039026	0.944239	-0.134004	0.934109
ADIG_sg2	ATAACAACAGCAAACCCACA	-0.25145	0.869095	0.385536	0.583828	-0.550399	0.261502	0.552529	0.751047
ADIG_sg3	GGAGGCAGAACCAGAAAACC	1.67349	0.0517679	-0.781961	0.739962	0.464292	0.567315	0.300217	0.931599
ADIG_sg4	TCGTATCTCCACAGATTCAG	0.606111	0.520065	-0.432619	0.525379	0.545984	0.0893316	0.580823	0.689203
ADIPOQ_sg1	GAAACCACGACTCAAGGGCC	0.458479	0.644309	-0.00648353	0.995511	0.502308	0.433114	0.775622	0.382034
ADIPOQ_sg2	GTTGCAGTGGAATTTACCAG	1.04109	0.472551	-0.038089	0.981619	-0.316484	0.570957	0.349521	0.830434
ADIPOQ_sg3	TACCGCTCAGCATTCAGTGT	-0.237971	0.858371	0.262247	0.734379	-0.170899	0.78434	-0.990136	0.280029
ADIPOQ_sg4	TGGATTCCCGGAAAGCCTCG	-0.40152	0.80077	0.123877	0.903665	0.0750127	0.937205	1.41272	0.366323
ADIPOR1_sg1	GTATATGTTCTAGGTCTGGG	0.450759	0.679755	-2.0197	0.0560851	-0.587083	0.590029	1.48095	0.0438712
ADIPOR1_sg2	TTTCTCTGAATGACAATAGA	2.90875	0.0105666	-0.424838	0.854541	0.841526	0.601936	-0.274761	0.90385
ADIPOR1_sg3	CCAGGACACAGACGATGGAG	0.0106576	0.995253	-1.7984	0.110685	-3.08668	2.17514e-11	-0.853673	0.411381
ADIPOR1_sg4	GACAACGACTATCTGCTACA	0.0881112	0.951123	-1.74477	0.000613241	-0.45215	0.321399	-0.148047	0.912078
ADIPOR2_sg1	ATGATGGGCTTGTAAGAGAG	0.466233	0.616281	0.472559	0.203285	0.117871	0.851513	0.310429	0.778016
ADIPOR2_sg2	CTCATGATGTACTACCAGAC	0.679131	0.198433	-0.238547	0.653383	-0.481168	0.408923	-0.297472	0.8031
ADIPOR2_sg3	ACAGGAAGAATACACAACCT	-0.509153	0.503956	-1.12282	0.0390541	0.102248	0.82054	0.350812	0.764329
ADIPOR2_sg4	AGTCTACTGCCACTCAGAGG	-0.595331	0.345332	-0.746551	0.0634547	-0.147844	0.714561	-0.0191467	0.98934
ADIRF_sg1	CCAGCTGGCCAAGACCACCC	-0.233254	0.870344	-0.260862	0.806181	0.131265	0.721772	0.189952	0.924582
ADIRF_sg2	GCCACAGAGGCGGGGCAGAA	1.03391	0.313816	0.626367	0.242062	0.575381	0.449084	1.35644	0.138521
ADIRF_sg3	AGCGGCAGCTCAGCAAGTGG	-0.0288563	0.989285	-0.613609	0.494232	0.5153	0.392303	-2.63179	0.0374671
ADIRF_sg4	AGTGGTGGACCAGGCCACAG	1.21372	0.280101	-0.569453	0.313899	-0.359042	0.250395	-0.693882	0.473146
ADK_sg1	AAAGTCGAATATCATGCTGG	-0.774155	0.15839	-0.0258535	0.976567	0.138396	0.638103	0.627628	0.516695
ADK_sg2	ACAGCAGAGATGTCAAGCAG	-0.214982	0.771383	-0.0439605	0.966401	-0.242781	0.309821	-0.806512	0.421437
ADK_sg3	GTAGTAATGAGCATCCACAT	-0.949322	0.436404	1.03595	0.00186408	0.471711	0.464668	-0.953259	0.338241
ADK_sg4	TCTGGAGAAAAACTGGATGT	0.0619458	0.960289	0.656848	0.0906984	0.185577	0.442378	-0.474	0.750975
ADM_sg1	CGACGCGACATCCAACCGAG	0.0317389	0.983686	1.38503	0.18069	-0.424454	0.427135	-0.368333	0.786811
ADM_sg2	CTAGGAAGGCGAGCGAACCC	-0.158689	0.88301	0.523809	0.282723	-0.0628599	0.908252	-1.08277	0.246684
ADM_sg3	GCACCGTGCACGTCCCGAAG	0.353101	0.774911	-0.346081	0.528846	0.107729	0.749854	-0.49757	0.677693
ADM_sg4	TCTGGCGGTAGCGCTTGACT	0.971702	0.0993339	-0.0258925	0.979406	0.302142	0.347854	0.580308	0.64533
ADM2_sg1	GAGAGGCTGACCCATAACAG	0.697321	0.223644	-0.00655464	0.995295	-0.132496	0.599441	0.0639934	0.957868
ADM2_sg2	GAGGAGGCTGATGCAACCCA	-0.65927	0.451816	0.501733	0.38562	-0.288582	0.399858	0.479706	0.638143
ADM2_sg3	ACCCGCGACCCGTCAAACCC	0.0441503	0.974901	0.124982	0.820091	0.474145	0.0536359	0.0827549	0.950414
ADM2_sg4	AGCTTCCAGACCACAGGTCG	0.395362	0.823426	-0.247655	0.836986	-0.15661	0.752365	0.122739	0.944257
ADM5_sg1	GGCGGCGCCCATAGCTGTAG	0.0515572	0.966177	0.249792	0.669437	-0.0974132	0.683068	0.682642	0.5961
ADM5_sg2	GGTGGGTCCGGCATACGCCC	0.342691	0.770579	0.586709	0.352816	-0.762815	0.323957	0.116896	0.93499
ADM5_sg3	TCCAGTATATGATCTCCGCC	-0.343651	0.638369	-0.278227	0.684476	-0.844016	0.000692345	1.46639	0.238738
ADNP_sg1	TGGAGACTGATTAAGCCGAG	0.16654	0.921486	0.891231	0.0781845	0.414173	0.68633	-2.77591	0.00290778
ADNP_sg2	TTGCACATCACTTACGAGAG	-0.847951	0.316429	0.90922	0.0829925	0.0269188	0.952689	-0.767011	0.558631
ADNP_sg3	GTTGGTCAGTCAATGAGACT	-0.332917	0.730415	-0.156812	0.783177	0.158557	0.614157	-0.030398	0.98574
ADNP_sg4	TCAGATTGTATGTAGTTACC	-0.42537	0.674728	0.619865	0.43541	-0.314668	0.195103	-1.31048	0.109951
ADNP2_sg1	TGCAGAGATAACCCTCAATG	0.18368	0.883979	-0.014962	0.986169	-0.284977	0.420189	0.836089	0.432046
ADNP2_sg2	TGGGATTCCAACCTACACGC	1.38702	0.0639306	0.0470563	0.97684	-1.13917	0.216273	0.526129	0.631171
ADNP2_sg3	GCTTATGCGCTACCTCCATG	1.50154	0.000155976	0.583054	0.152592	-0.640263	0.0784591	0.43601	0.656285
ADNP2_sg4	GGCGAACAGTCTGATTTATG	-0.924522	0.434134	-0.575596	0.553968	-0.0134366	0.986359	1.50979	0.297219
ADO_sg1	CGATGTTCAAGTCCTCGGCG	-0.0355102	0.981446	-0.0514094	0.972485	0.870187	0.00105251	-0.0133838	0.992524
ADO_sg2	CGTCGCGATCGGAAGCGCCG	0.55138	0.633731	-0.466532	0.531774	0.556171	0.053364	0.117635	0.950943
ADO_sg3	ATGGACAAGCTAGACGCGGG	0.00841461	0.996666	-0.747968	0.358852	0.633808	0.446562	0.167941	0.906758
ADO_sg4	CCCGGGAGCGAGAAGCCGTG	-1.03753	0.456861	-0.463946	0.691201	-0.113308	0.930936	0.798136	0.610098
ADORA1_sg1	AGGGGTCAGTCCCACCACGA	-1.61758	0.0711645	-0.307906	0.834671	-0.0464483	0.956898	0.596939	0.547591
ADORA1_sg2	GAGGACCATGAGGAGAAGCG	-1.53214	0.0401603	0.282101	0.649559	-1.02919	0.000283565	0.431679	0.680188
ADORA1_sg3	GGAGAGGGATCTTGACCCGG	0.666379	0.260622	-0.0592906	0.940835	-0.0816377	0.856141	0.952141	0.417515
ADORA1_sg4	GGCAGCCAACGGCAGCATGG	-0.438978	0.575114	0.153918	0.877619	-0.582624	0.0365173	0.147222	0.916731
ADORA2A_sg1	AAGCAGTTGATGATGTGTAG	0.4906	0.588159	-0.133862	0.878256	-0.00988541	0.98132	-0.980972	0.301283
ADORA2A_sg2	ATGCTAGGTTGGAACAACTG	-0.839218	0.398726	-0.238152	0.738387	0.40945	0.152715	0.805199	0.460319
ADORA2A_sg3	GCGGCGGCCGACATCGCAGT	-0.389304	0.666934	-0.0925145	0.908572	0.559723	0.0153818	0.71536	0.423247
ADORA2A_sg4	TGGCTTGGTGACCGGCACGA	0.632286	0.55281	0.0444391	0.967976	0.607424	0.0708625	0.26277	0.867262
ADORA2B_sg1	CACCAGCATTATAAGCAGTG	0.864309	0.241893	0.193382	0.727813	0.104921	0.79239	-0.570698	0.540473
ADORA2B_sg2	GGTATAAAAGTTTGGTCACG	-0.193245	0.870748	0.606862	0.219375	0.321992	0.366926	1.02137	0.29487
ADORA2B_sg4	TGGAGTCAATCCGATGCCAA	0.698604	0.384858	0.484659	0.198222	0.139182	0.82894	-0.0873286	0.963573
ADORA3_sg1	ATGGCGCACATGACAACCAG	-0.1493	0.906839	-0.00236127	0.997282	-0.73559	0.000294892	-1.29578	0.0739344
ADORA3_sg2	ATTGGACTCTGCGCCATAGT	0.470238	0.672984	-0.215706	0.764395	1.12269	0.000545635	0.940002	0.232995
ADORA3_sg3	GACATTTCTGTGGTACTCTG	0.402221	0.75892	0.87473	0.103075	0.78787	0.207048	1.83315	0.038824
ADORA3_sg4	GATGCCCAGGCTGACAACAA	0.333226	0.60509	0.0762911	0.925802	-0.133481	0.602928	0.747973	0.380234
ADPGK_sg1	CCATCATGTGCAATCCAGAG	0.878928	0.297457	0.134982	0.853075	1.28423	0.0284438	-0.00898751	0.996487
ADPGK_sg2	GCTGGCCAGTATGACTAACA	-0.350113	0.806683	0.0531335	0.961151	-0.0440152	0.938709	0.202774	0.89692
ADPGK_sg3	AAGATGAATCGGTTGGCATG	0.716688	0.161975	0.634883	0.147003	0.269301	0.547773	0.389027	0.759972
ADPGK_sg4	ACTCTCTTACAGCACTATGT	-0.53335	0.687117	0.0722806	0.924071	0.00412712	0.994759	2.13327	0.00406701
ADPRH_sg1	AAGTGAGCATCGAGAGTGGT	0.339862	0.57153	-0.0833748	0.878019	-0.222926	0.27351	1.27185	0.0944317
ADPRH_sg2	AGTCTTGGTAATGCTTAGCA	1.12339	0.039784	0.806443	0.0518434	0.771384	0.208928	-0.37965	0.771244
ADPRH_sg3	ATAGCAGACCACCCTTGCAG	0.193917	0.884546	-0.578076	0.579504	-0.984304	0.00697776	-1.17638	0.296143
ADPRH_sg4	GGAGAAGATACACCGGCAGT	-0.333624	0.75006	0.130012	0.842648	0.0414613	0.930238	-0.0663882	0.973238
ADPRHL1_sg1	CATGCACATCGCAACCGCCG	1.07354	0.294737	0.730853	0.287412	0.948202	0.007655	1.95907	0.167907
ADPRHL1_sg2	CTCCTGGCGAGAGTACGAGG	-0.403526	0.82668	-0.798799	0.321731	0.554185	0.149953	1.83066	0.0317548
ADPRHL1_sg3	GGAGATGGTGAGATGCTATG	1.3277	0.000132956	0.749644	0.00634129	0.476704	0.0350955	1.33072	0.179397
ADPRHL1_sg4	TGCGGCGAACGACACAAACA	0.378791	0.692592	0.339801	0.627057	0.148452	0.682083	1.29304	0.350662
ADPRHL2_sg1	GATGGCGCCATTGTAACCCA	0.315766	0.673102	0.221186	0.739878	-0.0578819	0.877804	-0.413382	0.702599
ADPRHL2_sg2	TACAAGAAAGACCCTGACAG	-0.350594	0.872703	0.853139	0.256092	-0.0143392	0.982844	-1.16077	0.180032
ADPRHL2_sg3	ATGGCAATGGAGGTGCCATG	0.529161	0.453515	0.796839	0.0412538	0.315987	0.671226	0.423944	0.668615
ADPRHL2_sg4	CAGGACTGACGTCAGGTCGA	0.488444	0.560363	1.07749	0.0125254	0.676028	0.0068947	0.184899	0.882498
ADPRM_sg1	TAAGCATAATAATCTTCTGA	-0.308361	0.891197	-0.617716	0.688563	-0.494303	0.549627	0.462716	0.824367
ADPRM_sg2	TTGTTATGGACATGTTCAAG	-0.120119	0.941999	0.586063	0.215552	-0.212863	0.573873	-1.70984	0.0301943
ADPRM_sg3	AACATCTGCGATGACGCCAA	-0.564905	0.619899	0.187457	0.766318	0.444843	0.52881	0.320833	0.803666
ADPRM_sg4	CCATTAAACTGGACAAACTG	0.949192	0.212267	-0.4826	0.552542	0.594805	0.435181	0.395112	0.822772
ADRA1A_sg1	ATCTCCATCGACCGCTACAT	0.290564	0.873876	0.849594	0.215663	0.375445	0.564632	2.43053	0.059535
ADRA1A_sg2	CCAAGACGCACTTCTCAGTG	0.370382	0.484587	0.363365	0.167678	0.0873346	0.746611	0.691294	0.474941
ADRA1A_sg3	GGGTCCAATGGATATGACCA	0.210734	0.893639	0.528148	0.537919	-0.00516685	0.994287	-0.668286	0.528787
ADRA1A_sg4	TGGCCTCAAGACCGACAAGT	0.397208	0.54533	0.336128	0.321665	0.250447	0.204639	0.56057	0.569302
ADRA1B_sg1	CATCCTAGTCATCTTGTCTG	0.514687	0.546917	0.237589	0.801457	-0.604341	0.196751	-0.341844	0.79062
ADRA1B_sg2	CCATTCCAAGAACTTTCACG	0.387703	0.870277	-0.119474	0.930145	-0.87569	0.19898	-0.793871	0.532864
ADRA1B_sg3	CTCCATCGATCGCTACATCG	-0.325369	0.826184	-0.203746	0.824831	0.841421	0.00395722	-0.00490089	0.997649
ADRA1B_sg4	TCTTGGCCACTATATAGACA	-0.266044	0.865653	0.463909	0.756669	0.1161	0.881907	0.786432	0.498392
ADRA1D_sg1	ATCTCCGTGGACCGGTACGT	1.0332	0.450656	-0.608547	0.637502	-0.568995	0.498984	0.593775	0.727164
ADRA1D_sg2	CGGCGACGTGAATGGCACGG	0.370585	0.848015	-0.561279	0.443107	0.20949	0.740601	-0.174586	0.914189
ADRA1D_sg3	TACCGCAGAAGCGCTCGTCA	0.454271	0.859425	-0.386962	0.779404	-0.887193	0.0923983	-0.213605	0.876988
ADRA1D_sg4	TGCGCGCGACCACGTACACG	-0.281003	0.833298	-1.17588	0.0861049	-0.297972	0.486546	-0.238858	0.855975
ADRA2A_sg1	ATGATGGCCTTGATGCGGCG	0.684173	0.20685	0.22363	0.650918	0.176792	0.46862	2.38042	0.134772
ADRA2A_sg2	GACGAGCACGTTGCCGAACA	0.869541	0.0174521	0.132489	0.832223	0.422751	0.014821	0.706691	0.448324
ADRA2A_sg3	TCCAGCGCGTCGGTGTCGCG	0.692526	0.400414	-0.299927	0.737774	0.725129	0.0819357	0.613039	0.603675
ADRA2A_sg4	TGGTCGTTGATCTCGCAGCG	1.27024	0.0345825	0.095837	0.90575	-0.00659569	0.986359	0.643954	0.46578
ADRA2B_sg1	CAGCCCCGACCCGACCATGG	-0.126001	0.903222	-0.624625	0.0604546	-0.659212	0.043402	0.39384	0.710297
ADRA2B_sg2	CGGACACTCGAAGTCCACTG	-0.295599	0.711343	0.330237	0.362491	-0.700527	0.0181646	0.349728	0.767176
ADRA2B_sg3	TGGAGTTGTACTCCAGCGCG	0.768345	0.159869	0.188285	0.74124	0.290105	0.273897	0.756356	0.331122
ADRA2B_sg4	TGGTCGCCCTTGTAGATGAG	-0.0182662	0.983078	0.114097	0.853198	0.124222	0.541654	0.493445	0.575452
ADRA2C_sg1	ACACAGATGCACGATCGACG	-0.0600806	0.967878	0.0618696	0.95738	-0.0704314	0.908343	0.00899973	0.994904
ADRA2C_sg2	ATGGTGGCCTTGACGCGGCG	1.35685	0.152935	0.328094	0.833038	1.40748	0.0271689	1.987	0.192049
ADRA2C_sg3	CTACGCGCGCATCTACCGAG	1.01977	0.385027	0.867138	0.187824	1.13284	0.000291089	2.01558	0.013734
ADRA2C_sg4	TGTACCAGGTCTCGTCGTTG	0.439986	0.388344	0.0585848	0.919411	0.370843	0.328153	0.308497	0.757413
ADRB1_sg1	CGCACGCCCGTTGGCCAGCG	0.186326	0.899584	-0.209218	0.844364	0.0752148	0.890532	0.947371	0.528152
ADRB1_sg2	GTAGAAGGAGACTACGGACG	-0.516644	0.72125	-0.351073	0.819446	0.51767	0.36475	-0.169162	0.910164
ADRB1_sg3	TGGCCATCGCCAAGACGCCG	-0.0601756	0.971879	-0.0902506	0.908074	-0.412665	0.518056	-0.393485	0.810668
ADRB1_sg4	TGGCCCACACGGTGCACACG	-0.473674	0.681252	-0.390696	0.702754	0.501584	0.44622	0.465282	0.674296
ADRB2_sg1	ATCCACTGCGATCACGCACA	0.0793172	0.944067	0.616795	0.103937	0.777562	0.000707271	0.31753	0.773779
ADRB2_sg2	CAGACGCTCGAACTTGGCAA	-0.637433	0.520672	0.106757	0.908573	0.431649	0.4861	0.427364	0.752176
ADRB2_sg3	CCCTTTCCTGCGTGACGTCG	0.436713	0.403166	0.562547	0.0496484	0.602808	0.0200208	1.73812	0.00356809
ADRB2_sg4	GGGAACGTAGAAGGACACGA	1.38091	0.040428	0.516364	0.345634	0.924794	0.0383788	-0.24635	0.831063
ADRB3_sg1	ACCAGTGCGCCGTAACGCAG	-0.366061	0.691091	-0.206741	0.760211	-0.556064	0.0614644	1.06679	0.326685
ADRB3_sg2	CAGCGAAGTCACGAACACGT	0.320603	0.91192	-0.687591	0.564998	-0.174181	0.82059	2.04836	0.0420061
ADRB3_sg3	CCAATACCGCCAACACCAGT	1.09602	0.410952	-0.337429	0.774843	-0.271377	0.81518	-0.161488	0.91825
ADRB3_sg4	GATGGGCGCAAACGACACCG	0.397338	0.602368	0.116144	0.878235	0.419051	0.445672	0.8833	0.368009
ADRBK1_sg1	CATCGCATCATTGGGCGCGG	-0.0438646	0.96819	-0.200617	0.824712	0.0256694	0.943883	0.521206	0.571531
ADRBK1_sg2	CCAGGTCCGAGATCCGCACG	0.151247	0.92503	-0.0380443	0.978701	-0.146923	0.790913	-2.13718	0.0802855
ADRBK1_sg3	CTCCTCATAGAATTCCACCA	0.691348	0.366119	0.161413	0.906565	-0.552028	0.0769238	0.34955	0.866324
ADRBK1_sg4	TCTGGAACACGTCCCCTCGG	-0.437726	0.589142	-0.00250461	0.998649	-0.96346	0.000649749	-1.2569	0.151107
ADRBK2_sg1	ACTACTTACACACTCGCATG	0.144855	0.924388	0.2861	0.660224	-0.203378	0.613957	-0.0256831	0.990784
ADRBK2_sg2	GATGAAGCAGAGTTTATCTG	0.530867	0.593639	-0.129389	0.829165	0.677298	0.0404864	0.874813	0.421986
ADRBK2_sg3	TATTGGACGAGGAGGATTCG	0.946636	0.0124809	0.194842	0.676162	0.628671	0.00199323	0.350939	0.753884
ADRBK2_sg4	TCTTCATAAAACTTCACCTG	0.579476	0.728025	0.362494	0.544198	0.345036	0.270983	0.315527	0.789488
ADRM1_sg1	GCTTGAACTCACAGTCGTCA	0.321902	0.815428	0.0212747	0.987813	-1.89627	2.3101e-12	-0.703954	0.645753
ADRM1_sg2	GTGACTCCGGATAAGCGGAA	-0.748182	0.459026	0.423502	0.331813	-2.64262	2.46284e-09	-0.968537	0.252226
ADRM1_sg3	ACGTGCTGAAGTTCAAGGCA	0.00431116	0.996292	0.638795	0.010587	-2.6437	3.39152e-26	-1.74461	0.0326458
ADRM1_sg4	CACGAACTCTCTGCGCTAGG	1.8616	0.238549	-0.109475	0.936312	-0.858266	0.331689	-0.547693	0.656735
ADSL_sg1	AAATGTGTGAAACCTAATGT	0.643633	0.817736	-6.64046	1.98905e-15	-4.26936	0.000285827	-3.09554	0.0105047
ADSL_sg2	CAGCAACGTTCTGAACGCAT	-4.03886	0.107501	-1.95461	0.346247	-3.1879	0.0169187	-2.59229	0.088207
ADSL_sg3	GGTATAAATTCCGGACATGG	-8.06271	1.80532e-07	-5.99112	1.50271e-11	-10.3396	4.35781e-10	-7.68401	5.5904e-07
ADSL_sg4	TATTGAAGTACTGTCTGTGC	-3.82892	1.93315e-05	-3.71939	3.48324e-05	-4.80915	1.37391e-17	-0.279505	0.887503
ADSS_sg1	AATTTGAAGAGGTTACAAAA	-2.13167	0.145246	-3.6209	0.0049687	-0.795965	0.572708	1.58922	0.231353
ADSS_sg2	CAGCTTTGGACGAATAAACT	-1.13349	0.56041	-1.11346	0.329519	-0.18242	0.870958	0.448649	0.803302
ADSS_sg3	TGACAGAGCTCATATTGGTA	-2.57685	0.00901327	-3.37568	6.13841e-11	-1.55269	0.00596461	-1.94089	0.0194523
ADSS_sg4	TTTGGATTAATTATTCCACT	-1.12308	0.316429	-2.06921	0.00271365	0.24328	0.6673	-0.37537	0.82517
ADSSL1_sg1	ACGTCACCTATGTTCTGCGG	-0.498349	0.635521	-0.715869	0.154265	0.127203	0.718936	0.855199	0.332298
ADSSL1_sg2	ACTCATCAAAATCTGACAGG	0.275712	0.795915	-0.963129	0.102253	-0.441197	0.254457	0.633473	0.510932
ADSSL1_sg3	CCTCAAACAAGCCTGGCAAG	-0.97911	0.300294	-0.871091	0.192656	0.169689	0.589227	0.194163	0.880838
ADSSL1_sg4	TACCGAAGTCAATGTCGAGG	-0.00830915	0.99509	-0.629508	0.227411	-0.0308754	0.947798	-0.10931	0.946741
ADTRP_sg1	TCTTGGCAAATGGTGCAAGG	0.757815	0.156851	0.256905	0.589207	0.567188	0.0602778	1.24762	0.319609
ADTRP_sg2	TTGCATGATTCAGCCACACG	-0.335768	0.753737	0.359458	0.462611	-0.456278	0.131294	-0.091374	0.947939
ADTRP_sg3	AATTATTACATCTCACAGGA	-0.138813	0.948967	0.866454	0.181736	-0.397	0.608153	1.91725	0.306822
ADTRP_sg4	GTGCTGAAAAGAACCAAAGG	0.290841	0.83264	-0.538421	0.628335	0.233019	0.556602	-0.496404	0.760534
AEBP1_sg1	CCAGACCTTTCATGGGAACG	0.556253	0.71578	0.535296	0.598271	-0.512158	0.335207	-0.449475	0.731087
AEBP1_sg2	GCACCAGGCTGCGCACACGT	0.765063	0.444034	-0.149204	0.854559	0.723162	0.00369323	0.513496	0.69967
AEBP1_sg3	GCGCCGAATGTACTCAACTG	-0.322931	0.819451	-0.665827	0.415477	0.00150853	0.997699	-1.08926	0.439149
AEBP1_sg4	GTGTGACTCCATCCCAATGG	-0.212649	0.76707	-0.435281	0.348722	-0.756488	7.08026e-05	0.0214512	0.990784
AEBP2_sg1	CTCCATCTACCAGTCAAAGT	-0.248794	0.925953	-3.15381	0.00228311	1.12475	0.0724635	0.337395	0.863663
AEBP2_sg2	GAGGAGCCCAAGGGACCGCG	0.00896269	0.995253	-1.57228	0.0235962	0.291268	0.505691	-0.404094	0.809296
AEBP2_sg3	GCGGCGCTGCTGCTGAACGG	0.476211	0.740193	-1.003	0.474202	0.680166	0.139719	-5.82567	4.40043e-08
AEBP2_sg4	GTAGACAGCACAATTTCCAG	0.688354	0.6031	-2.44424	0.000345011	-0.869604	0.340021	0.283003	0.849232
AEN_sg1	TGAGCATGCCTCCAGAACCA	0.275694	0.771729	0.411338	0.372723	0.774628	0.0138669	-0.0637998	0.961002
AEN_sg2	TGTGGCTATCGACTGTGAGA	0.197395	0.899285	-1.32888	0.107193	-0.644498	0.167107	-0.158914	0.907371
AEN_sg3	ATTGCCATGGTAGCTCACAA	1.70918	0.0493765	0.0421111	0.968634	0.391137	0.289411	0.549059	0.600632
AEN_sg4	CGGGTACGGTAGTCAGCGAT	0.279044	0.697973	0.0558647	0.931409	-0.417103	0.114239	-0.134102	0.91616
AES_sg1	CAAGCTCGAATGTGACAAGT	-0.0701474	0.971839	-0.615108	0.558568	-0.703119	0.331479	0.736463	0.71675
AES_sg2	CCTGCCCTACCTCTCCCAAG	-1.12822	0.535539	-1.82137	0.0244451	-1.4883	0.0163367	2.2488	0.0415167
AES_sg3	CGGATGATAGAGTTCAGCTC	-1.49642	0.191675	-0.0766922	0.954705	0.73164	0.015207	0.635007	0.531656
AES_sg4	GTGGTGAATTTGAGTTGCTG	-0.00174483	0.998962	0.523319	0.0354949	0.342029	0.296479	-0.26567	0.824136
AFAP1_sg1	GATGTTTAGAATCCAAACCC	-1.62946	0.268656	-0.238514	0.870817	0.0476224	0.965808	-1.01018	0.567678
AFAP1_sg2	GTAATGTTACAGCCTTGGAG	0.655988	0.345917	-0.750857	0.0435697	-0.0507095	0.86833	0.334411	0.851071
AFAP1_sg3	AATTACCACATGTAATGGAA	0.069409	0.979101	0.858095	0.319574	0.277006	0.684586	0.713992	0.531745
AFAP1_sg4	GAGGACACTCTGAATCCACG	0.136245	0.944958	0.381299	0.728314	-0.75002	0.13593	1.12568	0.335689
AFAP1L1_sg1	CATCCACAATCGAGTGTGAG	-0.133187	0.907065	1.00874	0.0489607	0.0524552	0.946464	0.22679	0.878252
AFAP1L1_sg2	CGAGCTGCGTTTCACCCAGG	1.37272	0.0701754	0.432176	0.476928	0.448074	0.442896	0.087412	0.949889
AFAP1L1_sg3	GCAAGCTGTTCAGAGGACAT	0.409479	0.777942	-0.499011	0.417729	0.0916407	0.830503	0.218229	0.859326
AFAP1L1_sg4	GTATTTCCACAAGGATCACA	0.237701	0.770267	-0.027444	0.967627	0.48837	0.040374	-0.0808314	0.961113
AFAP1L2_sg1	GGAGGAGCTGTATGACGACG	0.667304	0.310468	0.45534	0.404765	0.777633	2.66514e-05	0.314451	0.763653
AFAP1L2_sg2	TGAAGGAAACCAGTACACCC	0.306461	0.790106	-0.0398988	0.967159	0.594599	0.194676	2.08471	0.184953
AFAP1L2_sg3	AATTCTTACTGGATGTCTCG	0.918843	0.08038	-0.259872	0.770152	-0.300264	0.481034	0.128175	0.939222
AFAP1L2_sg4	GCAGGGCCTGCTACCCAATG	-0.120647	0.929362	0.415866	0.508953	0.443948	0.424142	-0.434355	0.740594
AFF1_sg1	AATCTGTCACCGAAGCACAG	-0.0806829	0.954804	-0.229064	0.829332	1.36701	0.0134766	0.215555	0.877149
AFF1_sg2	ATGGGCCGGACATAAGCCGT	-0.350946	0.765912	0.328441	0.500711	0.649137	0.00315034	-0.187895	0.884056
AFF1_sg3	GCCTGAGAGAGCCTTAGAGG	-1.27941	0.263417	0.617679	0.0749019	0.414373	0.0410753	-0.434643	0.763653
AFF1_sg4	GGAGCACAGAGCCCCCACGG	-0.349311	0.66828	-0.906115	0.0548805	-0.116131	0.806225	0.503325	0.589703
AFF2_sg1	CCTCCAGAAATAATGCACGG	-0.54064	0.62323	0.501107	0.3732	0.633584	0.372238	0.344013	0.746488
AFF2_sg2	GAGCTTCATGACCCACCAAG	0.434617	0.554476	0.111115	0.864241	0.659037	0.0396805	0.843402	0.452319
AFF2_sg3	GTACTCTAGAGAGTAAGTCA	0.735282	0.618807	-0.0546879	0.972451	1.2881	0.012067	1.30923	0.149146
AFF2_sg4	TTTACTGCAAAACAAGCATG	0.439887	0.544392	-0.0301656	0.975839	0.0693709	0.838429	1.31706	0.0534608
AFF3_sg1	CAGCCTCTGATCATTCCCGG	0.855698	0.581928	-0.870541	0.409342	-0.686894	0.299412	0.0825318	0.969409
AFF3_sg2	CAGCTTAGGAGACTCATCAG	-0.785522	0.651536	0.591411	0.276066	0.181017	0.709287	-0.715805	0.500869
AFF3_sg3	GAGCAATCAGTACTACAACC	-2.1404	0.290364	0.713155	0.653514	-0.0949569	0.949645	-1.42125	0.271128
AFF3_sg4	TCTTTCTCCAGACTAACAAG	-0.820161	0.646526	-0.645337	0.565446	-0.941828	0.37079	-2.21519	0.130874
AFF4_sg1	TGGGAATGATCACCATAGCA	-0.164644	0.934221	0.581922	0.146871	0.982518	0.0827347	-0.116927	0.943246
AFF4_sg2	TGTATGAATAGCCGTTAGAG	-0.897646	0.437033	0.429391	0.577876	-0.270966	0.736482	-1.70642	0.103903
AFF4_sg3	ACAATGCCGAGGAGTACACC	-0.0909561	0.949506	0.238489	0.788626	0.953962	0.0212492	-0.0294128	0.987941
AFF4_sg4	AGGCGGGTGACACTTTATGT	1.29145	0.264769	-0.0925383	0.926387	0.210127	0.724684	2.74515	0.0604488
AFG3L2_sg1	TGTCGGAGAAACCACTGCCA	-0.90047	0.195076	-0.512515	0.601678	-2.24054	4.10299e-06	-0.791934	0.486325
AFG3L2_sg2	TTCCACTCACCTGAAAACCC	-2.63893	0.141134	-2.76133	0.00868778	-4.93611	6.7952e-07	-5.388	8.06003e-07
AFG3L2_sg3	AGGAAAAACTCCTGTTGATG	-1.21967	0.196053	-1.8602	2.49597e-08	-0.869747	0.00128429	0.0879785	0.957603
AFG3L2_sg4	GAATGAGACTCACTCTAGCA	-4.13507	4.29339e-06	-3.69979	6.17884e-07	-2.56169	0.00129409	-1.88857	0.0793296
AFM_sg1	AAAAAATATGTGCTATGGAG	-0.157142	0.916323	0.387294	0.635154	0.961171	0.266972	0.315957	0.814921
AFM_sg2	AGAGAATATTCACCGTGTCA	0.415065	0.542298	0.378328	0.353076	0.815202	0.000145573	0.612781	0.465764
AFM_sg3	AGTCAACTGCCTTCAAACAA	-0.109338	0.957604	-0.0621515	0.968256	0.343934	0.556202	0.427089	0.865162
AFM_sg4	TATAACAAGAAATCTGATGT	1.69499	0.14103	0.145237	0.8647	0.379132	0.369326	0.991991	0.489852
AFMID_sg1	ACAACCTTCAGACGACTCGT	-0.667916	0.708693	-1.12099	0.42953	-1.0319	0.0717343	-0.93072	0.562853
AFMID_sg2	CTCCCAGTCGGACAACCCAT	0.491812	0.719927	0.138716	0.861498	0.181976	0.603626	0.0336991	0.980763
AFMID_sg3	GCCGTGGTAATAGTGGCTTA	-0.219522	0.832284	0.534596	0.420115	0.477421	0.164351	-0.137148	0.926721
AFMID_sg4	TCTGGACAAACGCAACGCTG	-0.688331	0.620945	-0.346229	0.751388	-1.11051	0.0324148	-0.583612	0.659005
AFP_sg1	ACATTGACCACGTTCCAGCG	-0.00844386	0.996292	0.668799	0.135294	0.429824	0.430522	0.584822	0.549645
AFP_sg2	AGTGGCTTCTTGAACAAACT	-0.540359	0.789268	0.762411	0.126657	0.800614	0.109973	0.397302	0.735923
AFP_sg3	AGTTGAATGCTTCCAAACAA	1.20886	0.713512	-0.814615	0.545191	1.51688	0.0956224	2.0216	0.30505
AFP_sg4	ATTGTAGGTGCATACAGGAA	-0.019617	0.989093	0.0186344	0.986431	0.258737	0.507153	0.379777	0.777623
AFTPH_sg1	TGAGTACCAGTAACAAAAGG	-1.46738	0.423063	-0.583459	0.602582	0.00429306	0.995486	-2.05526	0.05673
AFTPH_sg2	TTTGTTAGAATCTCCAGACA	0.239877	0.813449	-1.42573	0.0482138	-0.443945	0.382179	-0.523602	0.688821
AFTPH_sg3	ACCAGATTATACTCGTCCCA	-0.966208	0.382562	-0.276504	0.803293	-0.168542	0.732082	-1.06184	0.38591
AFTPH_sg4	ATAAGCATAGTGACTAACAG	-1.66681	0.0752397	-0.949199	0.127028	-0.18419	0.845582	-0.154902	0.92807
AGA_sg1	ATGGTTGTAATCCATAAGAC	1.70051	0.00507274	-0.516823	0.643456	0.189506	0.874646	-0.391615	0.79637
AGA_sg2	CCAGATCCCTCAAAATACTG	0.209511	0.863712	-0.311237	0.784298	0.430694	0.556764	-0.508841	0.678228
AGA_sg3	GGGCCAAGTGTTGACGACCA	0.625714	0.279069	0.508395	0.0932594	0.245835	0.299575	0.848329	0.461282
AGA_sg4	TGGAGGGCATTAGCATCTGG	0.648962	0.614893	0.311816	0.693448	0.324182	0.491427	0.277702	0.845359
AGAP1_sg1	ATTGTGGGTAACTTGGCCAG	1.10595	0.189061	0.690018	0.113928	0.186949	0.752316	-0.312851	0.795018
AGAP1_sg2	CACCTGCGCGGAACAGACGG	0.889236	0.00834974	0.552576	0.0216975	0.297365	0.105068	0.903539	0.328968
AGAP1_sg3	TTACCACTACTACAGTCGAA	0.896416	0.214656	0.0884613	0.910862	-0.0255916	0.952243	0.955093	0.234177
AGAP1_sg4	TTCGCAAGCAGTCTAAGCGC	0.692448	0.581556	1.01417	0.165582	0.754163	0.0295098	-0.416309	0.809172
AGAP11_sg1	GCGTGGGAACTCCCACTGCG	1.54931	0.000112346	0.472295	0.307376	0.899727	0.0842078	1.68495	0.0119497
AGAP11_sg2	GCTGGGAGTCAATGGAATGG	-0.762655	0.597155	-0.869055	0.0614579	-0.80192	0.00269516	0.475849	0.788653
AGAP11_sg3	GGAGTGACCCAGACAAAGGG	-1.17879	0.0929682	-1.62747	0.00127919	-2.85825	9.57745e-14	-1.70981	0.014226
AGAP11_sg4	GTGGCACGTTTGGCCAGTGA	-2.21798	0.145692	1.16337	0.241019	0.355791	0.738962	-0.824479	0.494358
AGAP2_sg1	CCGGTGACCAACATTCGGTG	-0.0296514	0.980357	0.0118319	0.991872	0.418771	0.210864	-0.419294	0.781889
AGAP2_sg2	GATTACATCCACAGTACCCA	0.818725	0.562864	0.741448	0.169475	0.488207	0.224914	-1.42915	0.123009
AGAP2_sg3	GCAGCTGAGTTCCCTTCGCG	-1.46287	0.0612667	0.807545	0.00490139	-0.267335	0.429519	-0.306834	0.781493
AGAP2_sg4	TCAACTCACTAGGGGAAGCG	-0.0646595	0.969031	-0.453401	0.607008	0.0185542	0.969939	-0.111266	0.937576
AGAP3_sg1	CTGCTGTCGTCGATAACCCG	0.154397	0.896321	-0.656095	0.337377	-0.33314	0.404697	0.322182	0.813447
AGAP3_sg2	CTTTAAGCTCCGGTACGGAG	0.512853	0.580235	-0.666693	0.353031	0.166868	0.854646	-0.107454	0.958408
AGAP3_sg3	GAGCGGAGTAACACACAGCT	1.17805	0.247595	0.191852	0.850035	0.136055	0.753331	0.898477	0.260659
AGAP3_sg4	GGGATCCTGCTAAAGCGGAG	0.842814	0.30925	0.460197	0.540227	0.698385	0.447433	1.08701	0.166385
AGAP4_sg1	GATGGGTGTGCAGGCCGATG	-3.41248	0.0638557	-2.42649	0.00200775	-2.83757	0.0011438	-0.708695	0.745022
AGAP4_sg2	GCATCTCCCGGTCACGAACG	-0.922982	0.608601	-0.911682	0.257623	-1.15675	0.146618	-0.747173	0.68443
AGAP4_sg3	GGTGTCAGCATGATTCTCCG	-4.45937	0.000163823	-1.39665	0.415186	-0.474374	0.332358	-4.89212	4.14152e-07
AGAP4_sg4	GTGGGAGGAACACTGAACTG	-1.22959	0.455225	-0.465673	0.80713	-0.904612	0.133573	-1.50349	0.06644
AGAP5_sg1	GATGGGTGCACAGGCCGATG	-3.07872	1.49031e-07	-1.62252	1.74563e-09	-2.53943	4.35673e-10	-2.02637	0.00102349
AGAP5_sg2	GGTGACCGTTGAAGTTGGTG	-0.85749	0.359511	-0.603187	0.337598	-0.670857	0.411948	0.478804	0.623815
AGAP5_sg3	TGTCTGCCACTGGCCAAACA	0.456015	0.370234	0.443124	0.241369	0.645131	0.000356584	0.552976	0.609001
AGAP5_sg4	ATTACGAAGAACAGAAATGG	-2.54642	0.102266	-0.671275	0.316994	-1.30449	0.00104821	-0.717099	0.695989
AGAP6_sg1	CACCCACGCCCGTTTGCAAG	0.453342	0.434253	0.733965	0.00280017	0.37692	0.108614	1.09812	0.242709
AGAP6_sg2	CGTGACCGGGAGATGCCTGA	-7.20231	8.89499e-13	-0.897534	0.552334	-1.41149	2.01396e-06	-2.31245	0.00379854
AGAP6_sg3	GAGCATGCCATTGGAACACA	-3.91606	0.00892265	-2.5851	7.5585e-06	-1.96206	0.325558	-1.58815	0.0531617
AGAP6_sg4	TTATTAGCATGAGGAGAGGG	-0.623709	0.4967	0.625233	0.0809899	-0.185311	0.548674	0.234092	0.844533
AGAP9_sg1	TTTCTTCATAATGTGCACGG	-3.05718	0.0483278	-0.295943	0.877843	-0.626885	0.355794	1.60745	0.452214
AGAP9_sg2	CATGGACCGCTTGCAAACGG	-6.19319	2.20695e-06	-0.509594	0.630817	-1.74983	0.0801242	-2.87349	0.0213394
AGAP9_sg3	GATGGGTGCACAGGCTGATG	0.513689	0.85682	-0.66828	0.52723	-1.08895	0.00382864	-0.79196	0.492226
AGAP9_sg4	GGTGACTGTTGAAGTTGGTG	-3.81461	0.000477882	-2.38456	0.00764518	-1.98776	0.000468292	-1.44028	0.4153
AGBL1_sg1	AGAGGAACTGATGCAATATG	0.546877	0.541984	0.566927	0.437772	0.36855	0.25595	0.0759134	0.953492
AGBL1_sg2	GCCTACGTGCAGATCCGACG	-0.737667	0.533968	-0.271808	0.805162	-0.426405	0.35707	-0.994162	0.402639
AGBL1_sg3	GGATATTTGAGGATATTCGG	0.736506	0.697021	0.295546	0.774643	-0.277478	0.652667	-0.21199	0.913989
AGBL1_sg4	GTAGGTATAGGGATAGTGGT	0.394101	0.606756	0.546968	0.289845	0.377042	0.193279	0.0285858	0.986081
AGBL2_sg1	AGGCAAACGAGGAATTGTCA	1.03287	0.0522086	0.62167	0.149609	0.452983	0.233276	0.590809	0.522828
AGBL2_sg2	CAAAAAGCCTTTCATAACCC	0.926095	0.29403	0.102173	0.919775	0.795634	0.0567049	1.58399	0.188346
AGBL2_sg3	AGATATTATTCTTACGACTG	-0.868616	0.3423	-0.391131	0.598316	-0.167266	0.776003	0.436084	0.741295
AGBL2_sg4	AGCCCTTCTACTGTCTCACG	-0.201711	0.840035	-0.611378	0.241184	-0.134425	0.742746	0.190859	0.873296
AGBL3_sg1	CCATGTTCCTAGCAAGCGTG	0.0980981	0.928976	0.0999247	0.820639	0.0119331	0.975995	0.854247	0.334353
AGBL3_sg2	CCTGCTAGTCTTTACAGTCG	0.787203	0.22249	0.0709172	0.951353	0.0993517	0.893616	-1.12175	0.271095
AGBL3_sg3	TGAGAGTGGTAATCTACAGA	0.787947	0.117898	0.368939	0.478598	0.16926	0.670646	0.205111	0.866419
AGBL3_sg4	TTCCGGGTATACCATACAGA	-1.6326	0.225125	-0.491905	0.676747	-1.39725	0.000315809	0.372617	0.800906
AGBL4_sg1	CAGGGCTGGTTATCGTCAGG	0.161314	0.840471	0.435087	0.100123	0.0117683	0.963963	0.147247	0.8969
AGBL4_sg2	TTGAACCAGACTCGGAAGCG	0.863713	0.326467	0.76899	0.449445	0.707106	0.0768092	0.373489	0.736917
AGBL4_sg3	AATCCTGATGGAGTCTACCT	0.61071	0.179959	0.30345	0.646217	1.02918	4.74458e-08	0.507244	0.60862
AGBL4_sg4	ATGATGAGGGTGTTTCCCCT	0.248937	0.746754	0.279579	0.413642	0.783919	0.00204651	0.756147	0.415195
AGBL5_sg1	GGAAATAGCTGCTCTAGACG	0.773711	0.32734	0.653463	0.183919	0.584705	0.117765	0.384233	0.722956
AGBL5_sg2	TTCTACTTCAGCGTCCGGGG	0.490983	0.690307	-0.185855	0.836689	-1.75214	0.000939657	-0.883188	0.503785
AGBL5_sg3	ACACCATCGGGGTTCAACAT	1.55388	0.0215755	0.157511	0.876352	-0.879266	0.0520388	1.53905	0.189513
AGBL5_sg4	ACATGGCGGAATGTAATCCG	-0.00877672	0.99614	-0.387339	0.623816	0.500523	0.338303	0.483376	0.640535
AGER_sg1	CATCATAGGAGTATCTGTGA	1.16721	0.00643977	-0.0536335	0.955054	0.377172	0.231896	0.774854	0.572837
AGER_sg2	GTCAGGGTTACGGTTCCACC	0.70834	0.416262	0.468316	0.210845	-0.120597	0.703733	-0.221054	0.891184
AGER_sg3	GTGCTCAAAACATCACAGCC	0.735901	0.117888	0.44221	0.348062	0.43687	0.774853	0.126521	0.944482
AGER_sg4	TGGAATTCTTACGGTAGACA	1.11733	0.374329	-0.066615	0.93321	1.11945	3.3304e-05	1.16057	0.268935
AGFG1_sg1	ACCACAGGTAAAGCTCCTGT	0.943258	0.252818	-0.778415	0.381434	0.818478	0.00798705	1.10343	0.446333
AGFG1_sg2	CAGTTGTAGGTCGTTCTCAA	-0.00252141	0.998426	-1.61038	0.154045	-0.239184	0.674954	0.643464	0.644675
AGFG1_sg3	GCCGACCGTCATGTTAACGT	-0.911532	0.253483	-2.25041	0.0017336	-0.0292425	0.969588	-0.847633	0.410563
AGFG1_sg4	GGTTCCAAAATCAGCACTGG	0.0504276	0.980632	-0.747443	0.579716	0.110611	0.939774	0.832708	0.608779
AGFG2_sg1	ACTGACCTGCTGGCTGACAT	-0.625997	0.668343	-0.25778	0.789241	-0.0944676	0.832305	-0.378147	0.765691
AGFG2_sg2	CCGACGGCACCACACCTCCG	0.734658	0.0730752	0.523032	0.1323	0.187317	0.534767	0.907613	0.437866
AGFG2_sg3	CCGAGCGTGAGACTGACTGA	0.465977	0.452283	0.197145	0.74892	0.0274596	0.923684	0.0937523	0.944242
AGFG2_sg4	GATTGACTTGACACGATGAG	0.12755	0.860632	-0.189612	0.660937	-0.0273927	0.915925	0.654217	0.413351
AGGF1_sg1	TAAATACCTGAGATTGACCA	1.26521	0.221931	0.00500339	0.99704	0.181392	0.776914	0.915133	0.361679
AGGF1_sg2	TTTCTGTTCTATCGGTACCA	-0.788011	0.649545	0.108972	0.886382	-0.0646837	0.894684	0.0122442	0.993929
AGGF1_sg3	ACAATAGTAATAAATTCCAG	-1.92412	0.201708	-1.44567	0.535398	0.537663	0.446117	-1.57356	0.226565
AGGF1_sg4	GGAGACTGATAGTGAACCAG	0.228334	0.911426	-0.619302	0.599762	1.0737	0.178741	-1.17133	0.48349
AGK_sg1	GCCAGATAAATGTAAAATCG	-0.640158	0.667853	0.118094	0.929076	-3.76843	1.38612e-09	0.187029	0.93676
AGK_sg2	TGTTCTTCGACGAACAGATG	0.647609	0.5402	0.362375	0.613398	-2.45723	0.0511983	0.847021	0.686124
AGK_sg3	CAAAGAAGGCCTTTGTACAG	0.238466	0.911381	-0.362356	0.815324	-2.62746	0.000794812	0.694604	0.752144
AGK_sg4	GCAATGACCGGCCTTCGATG	0.46049	0.634032	-0.389894	0.634997	-2.8185	2.60312e-06	-0.693739	0.644505
AGL_sg1	AAACACGAAACCTTATAGGA	-0.828228	0.558798	-0.241726	0.780924	-0.997171	0.159559	0.510061	0.608263
AGL_sg2	ACGCTATGGGAATAAACCAG	0.506511	0.4552	0.125841	0.895168	0.00163774	0.997276	-0.00433964	0.997608
AGL_sg3	ATGCGTAATATCCATAAACA	-0.709481	0.669669	0.42749	0.661775	0.0478735	0.971074	1.47008	0.283838
AGL_sg4	TGAAGAGTAACACAGTCCAA	0.615464	0.354989	0.372585	0.472748	0.881762	0.0944568	0.734031	0.645315
AGMAT_sg1	TCTCCTGGACTGTAAGCGTG	-0.969742	0.79026	0.177333	0.973378	0.24984	0.893602	-0.863636	0.772157
AGMAT_sg2	TTGCAGACTGACATTACCCA	0.109227	0.935197	-0.0262905	0.980545	0.467992	0.254081	0.281514	0.883501
AGMAT_sg3	GACAGTCAATCCTAGCACGG	0.398177	0.663191	-0.145053	0.863494	-0.880486	0.0875819	-0.253905	0.8302
AGMAT_sg4	GCACACGGACACGACCGACA	-0.767287	0.362965	-0.266764	0.679211	0.329999	0.542369	1.92685	0.315428
AGMO_sg1	AGATGAACAGCATATACTGA	0.969319	0.261039	-0.428453	0.443636	0.276585	0.73107	0.24341	0.846307
AGMO_sg2	CTTATTGAAGAATCCAGGTG	-0.177768	0.880094	0.338031	0.543394	-0.30949	0.473078	0.310084	0.842983
AGMO_sg3	GCTTACCATGAGCCATACGA	-0.820092	0.605505	1.19315	0.0244029	-1.05013	0.0555555	-0.349982	0.811201
AGMO_sg4	GTTTGGAATGAAGTTTCACT	0.625897	0.667739	0.645507	0.206849	0.87884	0.0407648	0.727924	0.439447
AGO1_sg1	GAACGCGCTGAGAGTCCGTG	-0.375691	0.711029	0.618086	0.222915	-0.105021	0.801496	1.76451	0.045562
AGO1_sg2	GATGCGGGGATGCCTATCCA	-0.475255	0.802863	-0.864578	0.252174	0.711199	0.123014	-0.157644	0.933894
AGO1_sg3	AAGAGAACTGTACCATACAC	-0.648807	0.759854	-0.193039	0.818505	-0.736493	0.0251252	-1.29775	0.129845
AGO1_sg4	CAGCATTCGCCAGCTCACAA	0.0603334	0.967794	0.312976	0.737528	-0.941218	0.0357195	3.11441	5.95183e-05
AGO2_sg1	CGGAACAAGCAGTTCCACAC	0.834203	0.222029	0.0135909	0.985262	0.65049	0.00451728	1.04148	0.239128
AGO2_sg2	TAACGCCTGCAAGCTCACGC	0.0510597	0.971013	-0.825928	0.503796	-0.138673	0.879691	-0.39527	0.816316
AGO2_sg3	AAGGTGGAGATAACGCACTG	0.0560942	0.958348	-1.06539	0.0215801	-0.0748918	0.84783	-0.047092	0.971404
AGO2_sg4	CCTGTCCGACTTGTAAACAT	-0.104814	0.927323	-1.08256	0.0335778	-0.171987	0.823786	-0.355566	0.803857
AGO3_sg1	ATGTCGTAGCACCACATCAA	-0.475587	0.649795	0.382846	0.53069	0.531213	0.350777	0.0508529	0.970658
AGO3_sg2	GGATGACGATAATAAGCTGT	-0.418735	0.758054	0.119297	0.895598	0.479522	0.0844667	-0.0383568	0.978808
AGO3_sg3	GTGTTTGTAATGTAACAAGG	-0.9547	0.288642	0.241276	0.779984	-0.168845	0.660845	0.114492	0.933009
AGO3_sg4	TGTGAAGGCATTACTTCTAG	-0.722922	0.662584	0.407008	0.753131	-0.322032	0.533986	-0.744719	0.53054
AGO4_sg1	AAAGTTGAGGTGACCCACTG	-0.221142	0.80265	0.222467	0.666255	0.194796	0.516767	0.520282	0.588042
AGO4_sg2	CCTTACCTGTTGACTCTACG	0.238036	0.791876	-0.208175	0.728314	0.548813	0.101227	0.523187	0.575071
AGO4_sg3	GAAAAAGGAACGGCCCACTG	-0.403311	0.677081	0.306998	0.560148	-0.266133	0.346155	-0.00939113	0.994923
AGO4_sg4	GGATAACCACTATTAGCTGT	-0.224286	0.840736	-0.0363062	0.971205	-0.37048	0.389738	-0.121417	0.924776
AGPAT1_sg1	CCTGTACGGGATCCGAGTGG	-1.64333	0.035991	-1.44015	0.182605	-2.81418	2.40359e-08	-0.584806	0.542652
AGPAT1_sg2	GAGGGAACGAGAAACCACAA	-0.297908	0.878961	-1.60876	0.174241	-1.29368	0.15574	0.263788	0.824236
AGPAT1_sg3	GTCCTCGCACGGCACACACA	-2.14051	0.0374387	-0.829707	0.389472	-1.60751	0.000214333	-0.478386	0.693866
AGPAT1_sg4	TGGTTGGAGACAACAACATA	0.158813	0.900841	-1.39487	0.00371106	-1.84572	1.83733e-08	1.26338	0.146879
AGPAT2_sg1	ATGACAGTGATGGCCGACCT	-0.175088	0.875713	0.263003	0.689557	0.935964	0.0814817	-0.261718	0.864822
AGPAT2_sg2	CAAAGTGTGGATCTATCCCG	-1.95762	0.0953213	-1.37256	0.161055	-1.56881	0.0197544	-1.85942	0.0632374
AGPAT2_sg3	GCTGCGTGCAGATCGCCAAG	-0.402206	0.755092	-0.399248	0.739358	0.252455	0.573707	0.112183	0.947771
AGPAT2_sg4	TGGCGTAGAACTCGGCCGCG	1.03531	0.225557	0.0943563	0.955532	0.135484	0.94317	1.83012	0.181541
AGPAT3_sg1	CTTCCCAAAGCGCTCTACCG	0.134708	0.916008	-0.678752	0.405165	0.338483	0.380917	-0.159105	0.908925
AGPAT3_sg2	TACCACGTCCAGCCGATGAG	0.0130379	0.989376	-0.164612	0.860324	-0.143663	0.544783	0.912855	0.407138
AGPAT3_sg3	CAAGCACCGCGTTAGCATGG	-0.326347	0.697802	-0.168336	0.867377	0.0212143	0.96369	1.37834	0.0507407
AGPAT3_sg4	CACTCACCCACATGTACTCG	-0.541245	0.552086	-0.463692	0.387048	-0.240957	0.426935	0.356277	0.786055
AGPAT4_sg1	GATGTGGTACTTCACCGAGA	0.351575	0.760569	-0.185291	0.777001	0.481249	0.202035	-0.0727259	0.967212
AGPAT4_sg2	TACATACAAAATACTTCTCG	-0.0323229	0.991037	0.457451	0.534458	0.138436	0.78124	-0.278008	0.828078
AGPAT4_sg3	ACAGCCCAAAGCGTTCGGAC	0.469118	0.562447	0.491421	0.456416	-0.0792547	0.852171	-0.0650975	0.959697
AGPAT4_sg4	CCATACTTGAGGTAGGCGCG	0.342932	0.61322	0.91557	0.000301911	0.164841	0.510736	1.52827	0.121007
AGPAT5_sg1	GACCCCCCAGGCCAACACGT	-6.94656	1.79974e-19	0.130882	0.858261	0.458729	0.231093	-0.291812	0.825417
AGPAT5_sg2	GCAAAGTAACACCCATACAA	-2.41936	0.196521	0.768102	0.296888	-0.055558	0.961579	1.66778	0.308296
AGPAT5_sg3	AAAATCACAAGATACATCTG	-0.404329	0.868467	0.570661	0.200385	0.381694	0.0573858	1.4025	0.0721363
AGPAT5_sg4	CTTCTTCGAGAATTACACCG	-5.16634	0.000319793	0.913818	0.0442666	0.00682734	0.994287	0.0212469	0.98833
AGPAT6_sg1	AGCGCTCAAACCAGACGTGT	-1.21422	0.377508	0.765291	0.294826	-0.0512381	0.930316	-1.32326	0.346591
AGPAT6_sg2	CTTTACAAGCCCTACACCAA	0.220503	0.913572	0.925591	0.356149	-0.563593	0.44389	0.162763	0.913797
AGPAT6_sg3	GATGATCACATCGATCGGTG	0.306218	0.842593	-0.311479	0.630288	-0.583649	0.336123	-0.131445	0.949982
AGPAT6_sg4	GTAGAGTTTGCGGATACCAA	0.206899	0.87578	-0.190764	0.800846	-0.0856363	0.826862	-1.64615	0.061168
AGPAT9_sg1	GTCTGCGGCTCACTATGGTG	0.131774	0.867086	0.336238	0.272712	0.0129857	0.978008	0.385629	0.795942
AGPAT9_sg2	TCAAGATTAAAACATCAATG	-0.157857	0.898103	0.673845	0.275286	0.658932	0.026489	0.0431241	0.976816
AGPAT9_sg3	GATAATGAATGGTACCAGAG	0.265755	0.851327	-0.836252	0.302944	-0.433903	0.339515	2.78492	0.0445938
AGPAT9_sg4	GCTGGTTATAGGAACTACAC	-0.149135	0.931858	0.519497	0.412247	0.26688	0.42525	0.307272	0.82312
AGPS_sg1	CAATTTGACAGCTCATGTAG	0.243205	0.858286	-0.218867	0.820427	-0.472652	0.556588	-0.366265	0.765125
AGPS_sg2	GAATATCTATGGCAATATCG	0.145878	0.943067	0.317848	0.874148	-1.74771	0.13304	0.202225	0.911811
AGPS_sg3	GTACCAATGAGTGCAAAGCG	-0.074717	0.957279	0.17011	0.840682	0.633757	0.0129968	1.56006	0.0589975
AGPS_sg4	TGCCACTAAGAGGGTACCTA	-0.874477	0.423121	-0.237888	0.875501	0.575908	0.300815	1.13495	0.336597
AGR2_sg1	AAGTGATGAATAATCATCAA	0.843387	0.174939	0.532193	0.302988	0.0760264	0.92998	0.550217	0.660992
AGR2_sg2	AGAGATACCACAGTCAAACC	0.105168	0.953841	0.728681	0.30144	-0.285589	0.707454	3.30335	0.00895884
AGR2_sg3	ATAAATTACCTTGACTGTGT	0.0185739	0.988729	0.369108	0.445068	0.98546	2.14548e-05	1.15112	0.236111
AGR2_sg4	GGAAACTTACAACCAGATTG	0.707438	0.50809	-0.320756	0.669806	-0.0515892	0.924406	-0.165495	0.896747
AGR3_sg1	AAGAAACTGTGACGAGTAAG	1.00694	0.358291	0.472329	0.217777	0.0568779	0.877804	1.68809	0.025913
AGR3_sg2	AGGTGATAAATTCTTATCAG	-0.0139285	0.993876	-0.168563	0.858334	0.251312	0.706467	0.289712	0.819608
AGR3_sg3	GAGGATTGTCAATACTCTCA	1.29401	0.105109	0.173122	0.791979	0.810112	0.0465256	0.687616	0.447637
AGR3_sg4	GCACCTCTTGAGAGTGTCTG	-0.208481	0.844177	0.620195	0.314372	-0.0511931	0.900264	-0.816182	0.520419
AGRN_sg1	ACAGCGAGGGCTCTACGTAG	-0.145399	0.892236	-0.471803	0.242573	-0.302427	0.371684	0.694904	0.579624
AGRN_sg2	AGCAGCGATGAGGAACTGAG	0.366339	0.598661	-0.0928846	0.882546	0.231599	0.333968	-0.113469	0.926868
AGRN_sg3	GTGGCCCCCGTGATAAACGC	-0.0350192	0.976984	0.0355534	0.982433	-0.741857	0.0160554	0.68075	0.434621
AGRN_sg4	GTGGCGCGCAAAGGACCCTG	0.8378	0.38608	0.274653	0.704646	0.900595	0.0418266	-0.630172	0.543522
AGRP_sg1	ACGCAGCGACGTGAGGAGCG	0.111562	0.948883	-0.155945	0.908343	0.109954	0.819406	0.830759	0.514786
AGRP_sg2	AGAAGAGGATCTGTTGCAGG	-0.0173624	0.987722	-0.628658	0.174857	0.684196	0.094087	0.319418	0.80125
AGRP_sg3	CCTGCAGGTACTAGACCTGC	0.825738	0.134516	0.641506	0.165264	0.782322	0.0242779	0.576916	0.610098
AGRP_sg4	GCCACGCGAGGAGCCCAGAT	0.794923	0.262292	1.1854	0.0360781	-0.0776084	0.899649	0.364062	0.734557
AGT_sg1	AGAGCGTGGGAGGACCACAG	-0.545997	0.675342	-1.71593	0.032718	-0.901583	0.0176325	-0.512241	0.722787
AGT_sg2	CTTACCTTGGAAGTGGACGT	-0.749954	0.46852	-0.169276	0.815635	-0.227716	0.457092	-0.494347	0.608602
AGT_sg3	TGTCCTTCCAAGGAACACCC	-0.150092	0.9312	0.265061	0.856946	0.602861	0.367043	0.0470161	0.977107
AGT_sg4	TTGACACCGAAGACAAGTTG	0.0429113	0.97521	0.805611	0.00742288	0.217647	0.411527	0.616696	0.465764
AGTPBP1_sg1	GAGTGATATCATAGATCGTG	-0.684693	0.41435	0.399808	0.441104	0.0604958	0.857192	-0.831222	0.339484
AGTPBP1_sg2	TTCATCGGTAGAACAAGCAT	0.86113	0.0630596	0.47128	0.413856	0.211532	0.627635	0.0724676	0.952864
AGTPBP1_sg3	AGTAAAGGCTAGAATTAATG	1.14268	0.230922	0.519327	0.301164	0.697278	0.199827	-0.174623	0.929247
AGTPBP1_sg4	GACCATGGTGGATTCGTATG	0.830445	0.30764	0.817648	0.0425365	0.848251	0.176017	-0.273518	0.813339
AGTR1_sg1	CAAGCATTGTGCGTCGAAGG	1.76379	0.107893	0.236449	0.782122	1.44144	0.430063	0.779615	0.582779
AGTR1_sg2	GCTGTGTAGACAGCCCATAG	1.31429	0.39715	0.539367	0.483195	1.16593	0.000106328	-0.182699	0.901765
AGTR1_sg3	GTAGAAACACACTAGCGTAC	-0.549389	0.698341	-0.439572	0.718911	0.75136	0.108933	-0.892503	0.49353
AGTR1_sg4	TCAGGCCCAGCCCTATCGGG	0.587434	0.516036	0.734193	0.157014	-0.124696	0.788037	0.515745	0.662082
AGTR2_sg1	ACAGGCCATACACCAAACAA	0.977761	0.132892	-0.11312	0.904955	0.579541	0.125441	0.125822	0.936086
AGTR2_sg2	ATTGGGCATATTTCTCAGGT	0.777122	0.30577	0.330357	0.376195	-0.194138	0.600679	0.122129	0.928829
AGTR2_sg3	GGAGTAAATCAGCCACAGCG	1.04612	0.0119864	0.104723	0.849655	0.595032	0.0614879	1.48558	0.0318481
AGTR2_sg4	GTACCTATCAACACTCATGC	0.140812	0.928813	0.462895	0.328869	0.3599	0.3505	0.348941	0.736125
AGTRAP_sg1	GTGTCCGTGAGGCTGACCCG	-0.764737	0.430667	0.729701	0.160653	0.241875	0.647079	0.159852	0.909037
AGTRAP_sg2	TGGCCATGCCCACGCCAAAG	1.39554	0.0390576	0.226205	0.806389	0.51512	0.536487	1.55791	0.219666
AGTRAP_sg3	CTCCATCGACGCCATAAGCA	-0.144759	0.921912	-0.123893	0.923242	0.300663	0.690202	-0.122821	0.934581
AGTRAP_sg4	GCCTGCTGTGAACCTGAAGG	-0.386952	0.727053	0.0511614	0.96679	0.195291	0.829725	-1.04578	0.310584
AGXT_sg1	CCCCTTTACATGGACCGGCA	0.805009	0.339529	-0.02668	0.979539	-0.00892106	0.985587	1.00308	0.223576
AGXT_sg2	CCGATGACCAAGGACCCTGG	0.429866	0.700163	0.160542	0.857752	0.236974	0.626817	0.0741957	0.966613
AGXT_sg3	GCTGCTGTTCTTAACCCACG	0.0543181	0.983692	0.540699	0.444561	0.258423	0.661236	-0.356875	0.809612
AGXT_sg4	GTCACTGAAGGAGATGAGCG	0.727991	0.255082	0.832444	0.015882	0.511655	0.103371	-0.421741	0.692649
AGXT2_sg1	CAGGAGAAAGATGTTCCTTG	0.498372	0.746714	1.27088	0.00100834	0.815725	0.010187	0.253275	0.867941
AGXT2_sg2	GCACTGGAGAATCTCGACAG	-0.573256	0.75693	0.372145	0.443603	0.2156	0.679973	-0.739858	0.609287
AGXT2_sg3	AACACTGACAGTAACAATCC	0.218187	0.931545	0.124771	0.927043	-0.650397	0.438967	-0.0293588	0.986455
AGXT2_sg4	ACACTTGGCTTGACAAACGT	-1.658	0.313476	0.725724	0.587534	0.194202	0.83786	-1.81912	0.205329
AHCTF1_sg1	GAATTCATGATTCTGAACGC	-3.04505	0.000380523	-1.24757	0.370774	-2.79307	2.05844e-15	-0.76377	0.563912
AHCTF1_sg2	GTTAATCCTTCGTCCAACAC	-0.750368	0.662935	-0.714642	0.616983	-1.86973	2.08985e-05	0.531899	0.796794
AHCTF1_sg3	CCACCCAAAATGGATTCCTG	-0.905656	0.271422	-0.86169	0.210719	-0.865079	0.00363957	-0.38023	0.75783
AHCTF1_sg4	CCTACATGCAGACTAGCAGG	-2.40187	8.60988e-05	-4.64564	1.28989e-18	-2.39948	5.7998e-06	-1.33472	0.369311
AHCY_sg1	AACATGATTCTGGACGACGG	-6.9162	3.37999e-14	-7.19708	1.20661e-27	-4.61559	5.45453e-26	-4.11689	2.76048e-05
AHCY_sg2	CTCTGAGGAGACCACGACTG	-4.61996	3.06612e-08	-3.55486	6.46989e-16	-2.16654	5.40231e-12	0.0985508	0.945737
AHCY_sg3	GATGATGTCAATACAGCCTG	-4.50777	0.000151509	-3.89248	6.83887e-11	-2.39055	5.96846e-11	-1.24246	0.107365
AHCY_sg4	GCGGGCTCCGAAACCCCGCA	1.27335	0.113877	0.116258	0.887672	0.877426	0.000229379	1.13109	0.257603
AHCYL1_sg1	GATGTTTGGTGGGAAACAAG	-2.92508	0.00164241	-0.796056	0.321843	0.138577	0.812811	-0.741098	0.491203
AHCYL1_sg2	TGGGGGAGACTTAACCCACT	-1.08308	0.322762	-0.742322	0.2948	0.850353	0.00139128	-0.0753274	0.957492
AHCYL1_sg3	ACTCAGGAAACGTGCTCAGG	-4.06128	2.39537e-06	-1.26522	0.0235259	-0.529441	0.0440195	-1.6488	0.0476908
AHCYL1_sg4	AGATGTTACAAGCAGACCAG	-3.51687	1.25037e-05	-2.10912	7.83737e-08	0.0445741	0.902808	-1.84615	0.0119436
AHCYL2_sg1	GGAAAGCAAGTGGTAGTCTG	0.906898	0.498898	-0.190391	0.83869	-0.301591	0.266029	-0.551998	0.588067
AHCYL2_sg2	TGATGATGAGACATCGCCCA	-0.09837	0.932121	0.0920258	0.879153	0.162976	0.623462	-0.0135946	0.992877
AHCYL2_sg3	AGTACCTTCTTGACTGTGCG	0.297683	0.772098	0.116421	0.872223	0.715333	0.0089333	0.315993	0.872585
AHCYL2_sg4	CGATAGATGTGTGAATGTGG	-0.623057	0.442245	-0.0323537	0.970271	0.507725	0.0607291	-0.261971	0.827363
AHDC1_sg1	TCCGCCGCCCCAGCGATACG	-0.179906	0.885793	-0.68956	0.236262	-0.456092	0.302266	0.280425	0.855251
AHDC1_sg2	TTGGGGCACCCACGCAAACG	-0.281485	0.893156	-0.632554	0.418432	-0.260652	0.659832	0.811163	0.369647
AHDC1_sg3	CAGAGGTAAAAAAACGACGG	0.670797	0.677264	-0.189003	0.892942	0.380648	0.596706	-0.565686	0.6764
AHDC1_sg4	GTCACCCCAAGTACGCCTTG	0.848882	0.0911058	-1.11081	0.0415035	0.150299	0.579221	0.182613	0.896853
AHI1_sg1	CATGTGGTTGATGAGCATAC	-0.118876	0.927317	0.531273	0.466491	0.304524	0.478894	2.01501	0.00666115
AHI1_sg2	CCTGAAGAGCCATCATAGAG	-0.20666	0.867206	-0.0240995	0.988792	-0.0366162	0.959182	0.191162	0.918583
AHI1_sg3	AATTGGATATCCATCCCGGC	-2.33475	0.0834187	0.0224944	0.984188	0.851154	0.20362	-0.422884	0.724705
AHI1_sg4	AGGTCTTGTGTAGTCAACTG	-0.0857775	0.942097	0.328389	0.617588	0.169985	0.736465	-0.405289	0.801868
AHNAK_sg1	GTGATGCTACCCCCAATTTG	0.495422	0.432909	0.210971	0.692139	0.97067	0.019638	0.319677	0.756174
AHNAK_sg2	TGTTAACATTGAAGGACCAG	0.526538	0.649133	0.558592	0.242683	0.400247	0.129141	-0.0194485	0.988828
AHNAK_sg3	GGACCTTTGACATCAACTTG	0.157722	0.896495	0.779303	0.394676	0.281492	0.794754	0.194816	0.867909
AHNAK_sg4	GGTCCTAAGCTTAATATCGA	0.0887162	0.959502	0.138939	0.903572	-0.531724	0.42579	-0.508339	0.700089
AHNAK2_sg1	CAGAGACACCTCGACATCGG	1.189	0.536546	-0.127289	0.928025	0.135908	0.788909	0.407808	0.725632
AHNAK2_sg2	GGCCCCAGGCGAGTCCATCG	-0.117073	0.955939	-1.32415	0.012886	-0.17908	0.714154	-0.0097316	0.995103
AHNAK2_sg3	GGCCCCGAAATAGACATCAA	0.152059	0.915352	0.442355	0.549584	-0.281696	0.608791	-0.100218	0.952363
AHNAK2_sg4	GGGGCCGATACCCCGAACGA	0.467116	0.82286	-0.185369	0.891579	0.306855	0.555074	-0.358633	0.83939
AHR_sg1	ATCGCAAACAAAGCCAACTG	-0.113406	0.917215	0.43884	0.19764	-1.27557	1.39832e-05	-0.333095	0.744177
AHR_sg2	CTTACTTCGGATATGGGACT	0.561844	0.230094	0.415436	0.235475	-0.741349	0.00130242	0.513568	0.55721
AHR_sg3	TACCACATCCACTCTAAGCA	-0.358048	0.645814	0.0777941	0.905402	-0.278965	0.338404	-0.0991872	0.935741
AHR_sg4	TTATAACAGACTACTGTCTG	0.0783035	0.937826	0.534113	0.0409715	-0.291438	0.161829	1.04057	0.317162
AHRR_sg1	CTGTGCGAATCGGAACTGCA	0.13386	0.891395	0.199023	0.754012	0.886153	0.00854164	2.00885	0.0142587
AHRR_sg2	GCTGTCGCTGTTCTGCATTG	0.18368	0.884534	0.228954	0.743134	0.537827	0.112236	0.203196	0.882939
AHRR_sg3	AGGAAGGCCGAGTACTCGGT	-0.14996	0.892399	-0.470462	0.593668	-0.221472	0.558389	0.27679	0.80413
AHRR_sg4	CATTTATGACTACATCCACG	0.901964	0.348992	-0.580445	0.566619	0.180545	0.768722	0.656974	0.793061
AHSA1_sg1	CCAGTGCCAGTTGTTGACGT	-0.121995	0.887221	-0.487657	0.174186	0.142493	0.674156	0.600789	0.644719
AHSA1_sg2	TAAGAGTGATCTTACAAGTG	0.0660524	0.956517	-0.0736369	0.932387	0.219115	0.725708	0.266375	0.872436
AHSA1_sg3	TGAGCCTGACACAAATCTCG	-0.752774	0.679633	-1.22691	0.293918	-0.145675	0.872357	-1.06963	0.269858
AHSA1_sg4	TTTGTCTGATGAAAACAGCG	0.213516	0.856328	-0.598594	0.211994	0.185632	0.496031	0.295616	0.797278
AHSA2_sg1	AACGAAAGCTATGGCAACCC	0.0886433	0.945433	-0.186764	0.777298	0.424835	0.281364	0.140677	0.915542
AHSA2_sg2	CACAAAATTCAGTGCAACCA	-1.11197	0.114499	0.0394241	0.961183	0.501304	0.0900615	-0.662996	0.457898
AHSA2_sg3	GGGTGTAAGGATTCCCACTG	0.139067	0.934046	0.526406	0.651152	-0.458188	0.192939	-1.24098	0.182194
AHSA2_sg4	TAGCATCTTCACTGTAAAGG	0.14936	0.890378	0.203708	0.801813	-0.330664	0.358649	-0.877656	0.368649
AHSG_sg1	AGACACTGTAAACTCCACAT	0.816357	0.365835	-0.235649	0.842396	0.225558	0.771633	-0.0785954	0.959951
AHSG_sg2	AGATTGATGAAGTAAAGGTG	0.184629	0.927073	0.132168	0.891226	-0.11002	0.800134	0.423074	0.713392
AHSG_sg3	GCAACACTCAGTGAGAAGCT	0.132605	0.932708	0.107874	0.902654	0.425658	0.354506	1.0235	0.215372
AHSG_sg4	GTTGTCTATAAATCAGCCCT	0.512128	0.631153	-0.679306	0.336705	0.292586	0.440118	0.455751	0.82482
AHSP_sg1	GCTGAACTCCTTCAATCCTG	1.6813	0.254406	1.36348	0.0436806	-0.0571991	0.973276	-2.54661	0.0509794
AHSP_sg2	TGAAGAAGACATGGTGACTG	-0.263895	0.8184	0.662051	0.368874	-0.0514594	0.939969	-0.293576	0.808301
AHSP_sg3	AGAGCCTTGTCTCGCTCTTG	0.536927	0.375938	0.613176	0.00127971	0.681631	3.88488e-08	1.08428	0.146626
AHSP_sg4	CATCAACTATTACAGGCAGC	0.255542	0.87548	-0.118554	0.923271	-0.63854	0.113563	0.542185	0.735331
AICDA_sg2	TGTCGGGCACAGTCGTAGCA	0.846774	0.162831	0.00605923	0.995304	0.135907	0.645689	2.5528	0.00957315
AICDA_sg3	ACCGCAAGGCTGAGCCCGAG	0.636389	0.199529	0.207638	0.713563	0.172073	0.575127	0.55621	0.533823
AICDA_sg4	CTCACAGAAGTAGAGGCGCG	1.08019	0.0265874	0.935243	0.0056766	-0.114926	0.729091	-1.06393	0.398365
AIDA_sg1	GGCGCCGACTTCGACTCTTG	-0.21945	0.872841	-0.0737033	0.925925	-0.128279	0.656448	-0.0273965	0.984347
AIDA_sg2	TTCCTGCTAGAGTTCCCGGT	0.358701	0.569259	0.369625	0.35495	0.372467	0.0617993	0.957443	0.288589
AIDA_sg3	AGCAAGACATCTACAAAAGG	-1.42862	0.0401964	0.186316	0.808398	-0.99278	0.015242	0.097349	0.953736
AIDA_sg4	GAAGTGCAGCTTTACAGGTA	-0.0755499	0.931186	0.396697	0.243104	0.380922	0.113762	1.55188	0.0155087
AIF1_sg1	AAAAGCTTTCGGACTGCTGA	1.34169	0.244976	0.180436	0.804405	0.293669	0.482774	0.633403	0.63557
AIF1_sg2	CAAACTCCATGTATTTCTCT	0.559685	0.727575	-0.142326	0.881762	0.53374	0.233046	0.338976	0.77883
AIF1_sg3	TGCTATATTTGGGATCGTCT	-0.138328	0.899806	0.0603814	0.939779	-0.216676	0.691212	0.449756	0.706082
AIF1_sg4	TTTCAGGGACATGATATCTG	0.471128	0.576843	-0.0966132	0.898173	-0.649498	0.0213243	0.629776	0.468977
AIF1L_sg1	GAGCTCAGCAACAGGTTCCA	-4.0719	0.00575208	0.02494	0.982641	0.252353	0.679409	-0.00689078	0.997548
AIF1L_sg2	GAGGCTGGCCGAGATCAACC	-1.49109	0.201641	0.567276	0.438326	0.889835	0.17045	0.99491	0.284753
AIF1L_sg3	ATGATCTCAGAGGTGACAGG	-2.3218	0.0192048	0.130876	0.907799	0.456945	0.171834	0.329048	0.802412
AIF1L_sg4	CAGACCTGATGTCTTTAAAG	-5.03962	0.0019972	-0.188812	0.897108	0.470816	0.549775	-1.05891	0.424053
AIFM1_sg1	AGACACTGCGATTCAAACAG	-1.01492	0.591961	-1.95861	0.0420823	-1.73085	0.211332	-2.76344	0.174911
AIFM1_sg2	ATTGTGGGCTTATCAACAGT	-1.23517	0.208513	-0.676018	0.438049	-1.37136	0.104031	-0.930691	0.408458
AIFM1_sg3	GGAATACTCACCAGATAACG	0.510495	0.492458	-0.43749	0.508037	-2.55981	9.8943e-05	-2.17454	0.0566366
AIFM1_sg4	TCAATTACGATTATCGGTGG	-2.55146	0.0139208	-2.33156	5.19915e-07	-3.56787	2.35188e-05	0.0687536	0.974111
AIFM2_sg1	TCCGGCAGGGGCTAGTAGTG	-3.08597	0.053238	0.0702261	0.963513	0.567445	0.609348	-0.227135	0.925883
AIFM2_sg2	TGAGCGGGTGAGCAATCTGG	-2.13207	0.0196785	-0.417575	0.694165	-0.732667	0.16907	-1.20383	0.390165
AIFM2_sg3	CACTCTCATTCACTCCCAAG	-0.380156	0.844152	0.228384	0.851469	-0.842358	0.240414	-0.711398	0.64125
AIFM2_sg4	CCAGCGCTCACGGTTCATCG	0.0934653	0.937189	-0.212205	0.802452	0.905285	0.00111692	0.837683	0.610366
AIFM3_sg1	AGCACTTGGAGAGATACACT	-1.99587	0.0813217	-0.276327	0.734575	0.796572	0.04129	1.53357	0.0485664
AIFM3_sg2	CAGCCCTCAGGATTGCGTGG	-1.45049	0.112134	-0.0427159	0.95147	0.390337	0.116453	-0.573641	0.60493
AIFM3_sg3	GCTGGCCCGAGGCCGCAACG	-1.03446	0.265844	0.779675	0.00784787	0.520942	0.00416343	0.279904	0.841447
AIFM3_sg4	TTTCCGAGCCTATGGCATCG	-0.585358	0.483699	0.161863	0.72807	0.715671	8.44319e-07	0.374229	0.698192
AIG1_sg1	CGATGGCCTTGTAGTTACAC	0.117841	0.903397	0.326522	0.450582	-0.517146	0.219645	-0.875857	0.463365
AIG1_sg2	TTCCGTGATTCAGCCACCCT	0.621687	0.444097	0.602111	0.395714	0.0944141	0.83429	0.00392077	0.997571
AIG1_sg3	CCTCACACCAGACCTACGGA	-0.00206727	0.999274	0.136909	0.89708	-0.307435	0.752666	0.456152	0.701406
AIG1_sg4	CCTTTATATTAATCGAGATG	0.0632313	0.965654	0.550995	0.389477	0.792071	0.00351354	0.730865	0.471068
AIM1_sg1	AAATGGTCTTCGTGAATAGG	-1.18125	0.165556	-0.502883	0.411304	0.144786	0.859226	0.376202	0.738825
AIM1_sg2	AGAAACCAAAGTTACCGTCT	-0.0878976	0.957577	0.383007	0.613239	-0.162644	0.693515	-1.66195	0.0457475
AIM1_sg3	GCCCAGGAACCATTTCGGCG	0.637484	0.385308	-0.0103152	0.992182	0.95372	0.0424748	1.32226	0.222879
AIM1_sg4	GTGTCACAGCCCACGACTGA	0.721449	0.358909	0.423516	0.466944	0.261082	0.531983	1.06779	0.471288
AIM1L_sg1	GCTTGTCTCTGATCCCACCG	-0.199237	0.80546	-0.374452	0.60738	-0.159292	0.753053	-0.2464	0.86727
AIM1L_sg2	GTGTCACTCGGTATTCCTCG	0.0566042	0.964744	-0.0315656	0.967121	0.287233	0.604246	0.819307	0.439703
AIM1L_sg3	CTGGGATTGGAACTGCAGGG	-0.963566	0.337039	-0.0865383	0.927953	0.201568	0.788761	-0.0178453	0.989775
AIM1L_sg4	GCCTCGAACTACCCTTATGG	0.151228	0.892291	0.595175	0.0781323	-0.0733141	0.875089	-0.367455	0.720687
AIM2_sg1	CCTGGATAACATCACTGATG	-0.193732	0.801404	0.356729	0.305165	-0.115928	0.670711	-1.24549	0.0829621
AIM2_sg2	CCTTATCCTACCTTAACATG	-1.14692	0.332669	-0.335741	0.659267	-1.2369	0.000202243	0.584869	0.677518
AIM2_sg3	CTTGATGATTCAAAATGCTG	0.221236	0.847493	-0.497541	0.523477	0.222211	0.58364	-0.649687	0.533565
AIM2_sg4	GCAAGATATTATCGGCACAG	0.640652	0.564374	0.30718	0.802821	0.628345	0.103739	1.31974	0.402781
AIMP1_sg1	AACCAATTCGAAGATCCAGA	0.762628	0.59003	0.142326	0.908701	0.152785	0.918491	1.94905	0.138819
AIMP1_sg2	ACCATAGAATTAGCGTGCAG	0.963842	0.00776301	0.0338889	0.952215	0.428405	0.135821	-0.499869	0.597561
AIMP1_sg3	GCAGTAACAACCGTATCTTC	0.250788	0.879181	0.465596	0.497725	1.08048	8.03196e-05	0.310919	0.842025
AIMP1_sg4	GCCCCAAGGACAGTTGTCAG	1.02337	0.243482	0.108936	0.899971	-0.53569	0.3401	0.293617	0.79637
AIMP2_sg1	CCCCGCCAAGACTATCAGCT	0.414748	0.761497	0.274916	0.777691	-0.794685	0.0873061	-1.00266	0.379488
AIMP2_sg2	GTTGGGGAGCCGGTACATGC	-3.77001	4.62747e-05	-1.04885	0.309679	-1.86838	0.00889761	-2.28223	0.0306857
AIMP2_sg3	TGTAACCAACATAATCCAAG	1.26	0.64494	-0.441776	0.8481	-0.179056	0.947673	-0.0854529	0.975107
AIMP2_sg4	TTCAGCGCCCCGTAATCCTG	-0.90294	0.507807	0.0676918	0.968431	-0.492309	0.506223	-1.78229	0.0538397
AIP_sg1	ACGCTGCACAGTGACGACGA	-0.460418	0.515328	0.34358	0.387153	0.256755	0.286195	-0.659369	0.461864
AIP_sg2	CAAAAACGTGTGATACAGGA	-0.133311	0.922537	0.930202	0.149562	-0.0584905	0.92455	0.762046	0.411367
AIP_sg3	CAAGAGTCTCCGCAACATCG	0.372309	0.622163	-0.490895	0.268811	-0.389182	0.109373	0.427152	0.672614
AIP_sg4	CGTGTGCACCATGCGAGAAG	-1.76858	0.00726909	-0.282382	0.56889	-0.840372	0.000306039	0.0226816	0.986081
AIPL1_sg1	TGCCCCGAGTGATTACCAGA	-0.0953665	0.923269	-0.0157187	0.983619	0.10277	0.749228	-0.646301	0.477139
AIPL1_sg2	TTTATCCCCACAGCACACGG	1.36453	0.335576	0.111877	0.94213	0.226516	0.760958	1.97349	0.0038087
AIPL1_sg3	CGTGTGGTAGGCGAACATGT	-0.410012	0.786537	0.00694787	0.997264	0.118757	0.864421	-0.588786	0.656111
AIPL1_sg4	GGACAGTCATTGACGACAGT	-0.351175	0.634966	0.322843	0.416077	0.253433	0.709631	0.882638	0.51515
AIRE_sg1	AGTTCGAAGACTCCGGCAGT	0.717581	0.302496	-0.31624	0.652044	0.742521	0.0973568	-0.487245	0.64072
AIRE_sg2	CCCCGCTCACCGTTCCCGAG	0.540508	0.399482	-0.112535	0.887373	0.0763911	0.876859	-0.619553	0.503041
AIRE_sg3	CGCGCTGGCTGACCACGACG	1.62058	0.00330656	0.512828	0.288668	0.163536	0.748352	1.43342	0.169917
AJAP1_sg1	CGGTCTCCATCCTACAAACA	0.275919	0.768966	0.0334845	0.976278	0.308136	0.489091	0.620452	0.543583
AJAP1_sg2	CTCCTAAAACTCCACAGCCG	0.515371	0.4969	0.326266	0.626114	0.470441	0.0844466	1.31518	0.169552
AJAP1_sg3	AGCCATGTTTCAGCTCGCCG	1.68878	6.43903e-06	0.322178	0.686747	0.326064	0.229034	0.0209326	0.9891
AJAP1_sg4	CCATGACGCTGCAGACTAAG	0.232235	0.856764	0.985494	0.0681116	0.936371	0.154306	0.772079	0.642941
AJUBA_sg1	TAGGTCCCCCCAACCCACTT	0.745925	0.125145	-0.232916	0.713188	-0.0168206	0.959186	1.71676	0.0717953
AJUBA_sg2	TGGACCGATTGTACGCTCAG	-0.605025	0.531066	-0.251363	0.71157	0.0807643	0.85004	0.36796	0.819261
AJUBA_sg3	AAATCGGGGGGCAACGACTG	-0.345201	0.716679	0.242498	0.754123	-1.01221	0.0123722	0.450452	0.74769
AJUBA_sg4	ACCCGACGGCTCAATCCCCG	-0.373264	0.838549	0.45791	0.504848	-0.62829	0.496997	0.965483	0.414223
AK1_sg1	AAGAGTTTGAGCGACGGGTA	0.299283	0.711181	0.285725	0.4578	0.41346	0.330323	1.90917	0.118144
AK1_sg2	AGTATTGACTTTGGCCACCA	0.49968	0.433997	-0.28638	0.612994	0.0748147	0.798361	0.0883831	0.953492
AK1_sg3	GATTGATGGCTACCCGCGGG	-0.258872	0.905826	-0.629048	0.363309	-0.961067	0.0329558	0.255619	0.882498
AK1_sg4	GCCCTGAGACCATGACCCAG	-0.377223	0.807961	0.221396	0.684254	-0.400819	0.251628	-0.223129	0.860661
AK2_sg1	AGGCTGATTCACCCCAAGAG	-2.54439	0.000762338	-4.96452	1.56409e-17	-0.3763	0.648612	0.59899	0.551434
AK2_sg2	ATGGATGCTGGGAAACTGGT	0.647284	0.161365	-4.75034	6.24176e-22	0.423594	0.0234304	0.37821	0.69301
AK2_sg3	GTCCCTTTACCGGCCCCGGG	0.887592	0.0621752	-3.45274	4.15313e-22	0.88022	6.87991e-08	0.718401	0.489959
AK2_sg4	GTGAGGCAGGCAGAAATGGT	0.326545	0.694167	-5.59727	4.78987e-46	0.415727	0.114294	0.314637	0.795667
AK3_sg1	GATCTGATAAGCTCTATCTA	0.452664	0.676666	-0.0744489	0.904559	0.336447	0.454049	0.517802	0.583764
AK3_sg2	TGTAGTGATGCGCGACGACA	0.972886	0.0217276	0.0266591	0.973497	0.457993	0.150575	0.661421	0.499611
AK3_sg3	AGAAATTGGCGTGTTAGCCA	1.10834	0.00515015	0.146907	0.820639	0.36054	0.0540963	0.174071	0.904515
AK3_sg4	ATCCAACAGCCAGCTATACT	-0.148137	0.927315	0.0382635	0.973909	0.932796	0.0378954	0.607381	0.682915
AK4_sg1	ATTCTTACATGTACATGAGG	-0.549777	0.537652	0.199539	0.7989	-0.566914	0.0792108	0.240677	0.837495
AK4_sg2	GAGAACATCAAGGCCAGCAC	-1.01013	0.0805924	-0.073268	0.931305	-0.591586	0.42069	0.361172	0.737223
AK4_sg3	GTGCCCTTGCCCGAGCCGGG	-0.186041	0.868092	-0.752515	0.0376669	-0.0906238	0.852924	0.0551521	0.964695
AK4_sg4	TCCGAGTTGGAGAACAGGCG	-0.149786	0.896946	0.119628	0.858169	0.45041	0.0154964	-0.234418	0.831404
AK5_sg1	CAGGAATACCACCAAATCGG	-1.86174	0.306972	-0.568531	0.564149	-0.555851	0.339865	0.871325	0.623704
AK5_sg2	CCTTCGATGATATTGGACAC	0.563087	0.441065	0.84502	0.00603481	0.49984	0.080005	0.0966667	0.938405
AK5_sg3	ACAATGTAAAAGCTACCCAA	1.05887	0.266105	0.456232	0.505005	-0.47618	0.523707	-1.44807	0.170234
AK5_sg4	ACTCAAACTTTCCATATCGG	-1.22451	0.224437	0.506562	0.42836	0.164448	0.885491	1.08503	0.196608
AK6_sg1	TTAGATAACCAAATGAGAGA	-3.12237	0.112176	-3.37507	0.00010717	-1.59982	0.0857916	-1.128	0.433291
AK6_sg2	CAGGGAAGAAATCACAACCA	-7.69293	7.81333e-08	-4.79361	9.43409e-06	-3.64435	1.51462e-07	-4.31658	5.29276e-07
AK6_sg3	GTGGGTGATTTAGCTCGAGA	-4.00834	6.6498e-10	-1.86811	4.98952e-06	-2.25024	6.59261e-08	-0.421954	0.766621
AK6_sg4	TGTACGAAAGACTTGAAACA	-3.83494	1.19216e-06	-3.01836	3.21436e-06	-2.14366	2.38666e-05	-0.603978	0.675915
AK7_sg1	AATGGAAGCGCTCTTTGTGA	-0.474023	0.692528	-0.638432	0.629042	0.30543	0.410419	1.37257	0.161427
AK7_sg2	ACTGCATCACATCCAACTGA	-0.554659	0.780636	-0.384635	0.751659	-0.104517	0.953071	-0.608823	0.724726
AK7_sg3	AGCTTCCTCAACCAAAGTGA	0.176661	0.9455	-0.318128	0.753729	-0.28705	0.643551	0.47935	0.699622
AK7_sg4	CGCTCTACTTACGGGGTCCA	-0.65609	0.555723	-0.325024	0.67243	1.17431	1.38154e-06	1.64227	0.401229
AK8_sg1	CTGGATGAGCTCGCCAAACG	-0.0933379	0.9658	0.614349	0.48774	-0.808587	0.0784832	-0.116565	0.943246
AK8_sg2	GTATCATAGGAACATCGTCA	-0.275672	0.871389	-0.502657	0.720438	0.877244	0.0249571	1.63022	0.497122
AK8_sg3	TGAACGGGGCATTAGTACGA	-0.81094	0.650474	-0.102479	0.923552	-0.945049	0.0340044	0.445327	0.713719
AK8_sg4	TTCGGGTGGCCAGTCAAAGG	-0.00461551	0.998021	-0.38736	0.797484	-0.406022	0.26204	0.768527	0.542555
AK9_sg1	ACATATACAGTAGAGACCAG	0.386642	0.583922	-0.255885	0.613239	0.628394	0.000987525	0.665049	0.429523
AK9_sg2	AGGCATCTCACGATACCCGA	-1.77251	0.168939	1.01701	0.229548	0.193373	0.891018	-0.673995	0.736766
AK9_sg3	TACTGCATGGGAGTTAACTG	0.847223	0.337866	0.397435	0.28592	0.556907	0.203137	0.543103	0.533166
AK9_sg4	TCACGGGCTTTATCAAAACG	0.463241	0.689093	0.753322	0.112309	0.55861	0.0114842	-0.159417	0.906154
AKAP1_sg1	ACAGACATGAGATTGCGACC	0.139264	0.932121	-0.26657	0.7139	-0.679855	0.379593	-1.75168	0.0197525
AKAP1_sg2	GCTTCTCTGCGGGGACTACG	0.0260883	0.990796	0.00968082	0.995713	0.294448	0.478303	-0.188054	0.884296
AKAP1_sg3	GTCCGGCAACTCTTCACTGG	1.19624	0.0401501	-0.828373	0.219271	-0.661045	0.0775688	-1.08902	0.425459
AKAP1_sg4	TGCAACCTTGCCAACCGTGG	0.471034	0.663652	0.0596426	0.960981	0.100927	0.918661	-0.868077	0.381469
AKAP10_sg1	GGGCCAATATGATGGACAGG	0.97004	0.0486558	0.51164	0.0825739	0.661938	0.00148486	0.405298	0.814498
AKAP10_sg2	TTGTTTATGACTCATTCAGA	-0.115518	0.921754	0.867125	0.115161	-0.0405047	0.925015	2.53174	0.137733
AKAP10_sg3	ACTGGCTACTGTAAGTGTAG	0.850062	0.0754576	0.360365	0.524254	0.190867	0.822627	-0.184836	0.875303
AKAP10_sg4	CAGATTGAAGTGCTGACCAG	0.556366	0.329054	0.00351137	0.99607	0.456282	0.00924891	0.828455	0.538392
AKAP11_sg1	AGATGGCAGTGTCTCTAGGG	-0.725614	0.58764	-0.61536	0.517858	-1.53442	0.00119253	-0.621343	0.609287
AKAP11_sg2	TACTGGTATAAGGTACACCT	0.38168	0.821537	-0.0521021	0.964548	0.48956	0.5971	-0.168944	0.905172
AKAP11_sg3	AAGTGTAGTGCCATCGACAC	0.608723	0.530923	-0.298695	0.791954	-0.0680874	0.910215	0.451688	0.801421
AKAP11_sg4	AATATTAACAGTATTAAACA	2.23825	0.0639868	-1.58561	0.300693	0.503474	0.491079	-1.32208	0.355931
AKAP12_sg1	CTGGGGGAGAAATTTCTGCG	0.950898	0.278531	0.657358	0.26257	-0.330312	0.573056	0.295894	0.811089
AKAP12_sg2	GTGCTGTCCAAACCCCCCGA	0.719014	0.36595	0.153169	0.862376	-0.3329	0.586827	0.948195	0.262505
AKAP12_sg3	TCATATTCAGCTGATAACCG	-0.325753	0.803761	0.0692645	0.951721	0.0217673	0.979328	-0.560556	0.796951
AKAP12_sg4	TGAAGCCGCACTGTTAACTG	0.104876	0.939158	-0.0437496	0.964109	0.00990315	0.983853	-0.151363	0.909216
AKAP13_sg1	CAGACACCCATTCAGTGGTG	1.05283	0.00382308	0.486998	0.378857	0.796419	0.000109649	-0.577735	0.504792
AKAP13_sg2	TGTGACGGTGGATGTTACAG	-0.138946	0.918157	0.0708945	0.940936	0.384934	0.292022	0.0446023	0.980333
AKAP13_sg3	AGAGAGTGTACCTCAAAACA	0.522897	0.566621	0.232306	0.610823	0.696194	8.7418e-06	0.428954	0.65385
AKAP13_sg4	ATTCGAATGAGCCTGATACG	0.567295	0.646257	0.578783	0.334655	0.448943	0.173322	-0.112594	0.930599
AKAP14_sg1	ATGGCGTAGAGTTTGTAGAG	0.513384	0.442679	0.697226	0.165501	0.148056	0.625367	1.62477	0.0934214
AKAP14_sg2	CAGAGATTCGTGCTACGGGT	0.414122	0.501708	-0.148966	0.757073	-0.0985077	0.800987	0.345128	0.734449
AKAP14_sg3	GACTCACGGTGAATTCACTG	0.263322	0.779809	0.496981	0.139022	0.108857	0.778519	0.234921	0.83261
AKAP14_sg4	TATGCTGTTAAGATTGTGGA	0.429536	0.498184	0.097589	0.906018	0.929298	2.09049e-10	0.981647	0.353206
AKAP17A_sg1	ACATGAACGAGACCCTGCCG	0.351665	0.491679	-1.00444	0.000237519	-0.543579	0.02468	0.896288	0.376876
AKAP17A_sg2	GCTCTTGGAAATACGCAGCG	-0.245611	0.736291	-1.18246	0.0375459	-0.682155	0.2253	0.850773	0.565091
AKAP17A_sg3	GTACTCGCGGTACTGCACAT	0.574373	0.257167	-0.813003	0.121876	-0.861433	0.149933	-0.386882	0.736766
AKAP17A_sg4	GTGATGCCTCAATTAAGAAG	-0.752731	0.356214	-1.41736	0.00593893	-1.74583	1.43818e-06	0.0193211	0.993628
AKAP2_sg1	CCTATCCAATGATTTCAGCA	1.9637	0.0561258	-0.0222191	0.990609	0.675981	0.152459	-0.685474	0.709883
AKAP2_sg2	TGATATCTGGCTAAAAAGCG	0.366805	0.748909	0.769327	0.179101	0.879296	0.18772	1.20611	0.109028
AKAP2_sg3	ACAGCGAGCCTTCTAAACGT	0.526924	0.631614	0.629533	0.119822	-0.450296	0.363039	1.62375	0.171845
AKAP2_sg4	AGAGATCCGCTATCTAGATG	-0.0464746	0.97288	0.315845	0.536012	-0.145199	0.660713	1.03703	0.223729
AKAP3_sg1	CATGACCTATGCTAACAGTG	0.103957	0.934128	0.05619	0.942306	0.0766276	0.914205	1.17697	0.201734
AKAP3_sg2	GGAATCTCCACAGCGTCACA	1.56267	0.002834	-0.579365	0.461969	1.09488	9.12101e-05	0.80624	0.420016
AKAP3_sg3	GTGAGCACATTATCAAAGAG	1.11865	0.200832	-0.0112569	0.992182	0.526308	0.0817058	1.08175	0.272148
AKAP3_sg4	TGGCTATGACTAGATTCGTG	0.58332	0.498247	0.0414844	0.972425	-0.0918879	0.866533	-0.627525	0.703869
[truncated: 75,163 more rows]
