# Supplementary material for: CRISPR/Cas9 screen for genome‐wide interrogation of essential MYC‐bound E‐boxes in cancer cells
Source: Mol Oncol. 2023 Aug 7;17(11):2295–313. doi: 10.1002/1878-0261.13493 (PMC10620128; doi:10.1002/1878-0261.13493)
Supplement: Supplementary file 2 — Fig. S1. Studied cell lines express high levels of MYC and depend on MYC for their growth. Fig. S2. Quality of MYC‐CRISPR and Brunello libraries based on NGS. Fig. S3. Changes in sgRNA abundance in two screen replicates. Fig. S4. Validation of the screen results using the CRISPR/dCas9 approach. Fig. S5. Snapshots of common E‐boxes and target genes in cancer cell lines. Fig. S6. Snapshot of selected specific E‐boxes and target genes in cancer cell lines. Fig. S7. Genomic location of sgRNAs targeting selected E‐boxes. Fig. S8. Validation of selected E‐boxes in K562 cells. Fig. S9. Validation of selected E‐boxes in ST486 cells. Fig. S10. Dynamics of tumor growth in vivo. Fig. S11. Intersection of the MYC‐CRISPR screen with SLAM‐seq data. Table S1. List of E‐boxes and targeting sgRNAs in the MYC‐EBOX‐CRISPR library. Table S2. Primer sequences. Table S3. Oligo sequences. Table S4. Number of reads obtained by NGS for individual samples. Table S5. Raw read counts for MYC‐EBOX‐CRISPR library in two screen replicates. Table S6. Raw read counts for Brunello library in two screen replicates. Table S7. Screen results for Brunello library by gene and by sgRNA. Table S8. Screen results for MYC‐EBOX‐CRISPR library by E‐box and by sgRNA. Table S9. Top 50 enriched gene sets among genes from Brunello library. Table S10. Top 50 enriched gene sets among genes adjacent to essential E‐boxes. Table S11. Depleted genes near essential E‐boxes specific for each cell line—processes they are involved in and TCGA data regarding expression in normal vs. tumor tissues and association with survival. Table S12. E‐box editing with CRISPR/Cas9: +1 insertions. Table S13. Mutations of K562 clones. [file MOL2-17-2295-s002.zip › mol213493-sup-0007-TableS8.xlsx]

## Sheet: all E-boxes
Supplementary Table S8. Screen results for the MYC-CRISPR library by E-box.
For each E-box, the number of targeting sgRNAs is given and the respective log2FC and p values were calculated by DeSeq2. In this algorithm read counts for all sgRNAs for a given E-box were summed up and analyzed. Coordinates of the MYC peaks and E-boxes as well as nearest TSS up- and downstream of the E-box are provided according to hg19. Highlighted in blue are significantly depleted E-boxes, a…
highlighted in gray - E-boxes in the amplified BCR-ABL1 breakpoint region in K562 cells
		K562		ST486		HepG2		MCF7							Closest gene with TSS within 50kb from E-box
E-box	no. of sgRNAs	log2FoldChange	padj	log2FoldChange	padj	log2FoldChange	padj	log2FoldChange	padj	chr	MYC peak start	MYC peak end	E-box start	E-box end	gene upstream	distance	MYC target	gene downstream	distance	MYC target
chr1_BS5_CGCGTG_1	2	0.108542	1	0.200169	1	0.184951	1	1.16465	1	chr1	839952	840388	840222	840228	N/A	N/A		SAMD11	20898
chr1_BS6_CACGTG_1	2	0.225255	1	-0.0941298	1	0.197504	1	0.83883	1	chr1	846460	846844	846553	846559	N/A	N/A		SAMD11	14567
chr1_BS7_CACGTG_2	2	0.758011	1	0.0882336	1	0.420143	1	0.120742	1	chr1	855734	856254	856106	856112	N/A	N/A		SAMD11	5014
chr1_BS12_CACGTG_1	2	0.803971	1	-0.347374	1	0.263575	1	-0.216548	1	chr1	872146	872530	872366	872372	SAMD11	11246		NOC2L	22313	y
chr1_BS12_CACGTG_2	1	-0.527035	1	-0.805983	1	-0.434086	1	0.293214	1	chr1	872146	872530	872452	872458	SAMD11	11332		NOC2L	22227	y
chr1_BS20_CACGCG_1	1	0.284457	1	-0.742683	1	-0.251919	1	0.0192349	1	chr1	902241	902733	902645	902651	PLEKHN1	769		PERM1	14852
chr1_BS21_CATGTG_1	1	0.244038	1	0.0622666	1	-0.295221	1	0.0693906	1	chr1	919511	919895	919844	919850	PERM1	2347		HES4	15708
chr1_BS23_CACGCG_1	1	-0.320373	1	-0.00562726	1	-0.292653	1	1.06955	1	chr1	935939	936539	936523	936529	HES4	971		ISG15	12323	y
chr1_BS23_CACGTG_1	1	-0.417771	1	-0.217882	1	0.157996	1	-0.675682	1	chr1	935939	936539	936320	936326	HES4	768		ISG15	12526	y
chr1_BS23_CATGTG_1	1	0.253254	1	-0.310367	1	-0.130028	1	0.903572	1	chr1	935939	936539	936303	936309	HES4	751		ISG15	12543	y
chr1_BS25_CATGTG_1	2	-0.0263719	1	-0.331263	1	-0.163059	1	-0.225774	1	chr1	940317	940773	940555	940561	HES4	5003		ISG15	8291	y
chr1_BS26_CACGTG_1	1	-0.817211	1	-0.232206	1	-0.441972	1	0.263208	1	chr1	941959	942209	942116	942122	HES4	6564		ISG15	6730	y
chr1_BS27_CATGTG_1	1	-0.161241	1	0.103862	1	0.531817	1	0.211737	1	chr1	948538	949012	948580	948586	HES4	13028		ISG15	266	y
chr1_BS31_CACGCG_1	1	-0.330002	1	-0.609887	1	-0.124011	1	0.378457	1	chr1	968387	968913	968759	968765	AGRN	13257	y	RNF223	40928
chr1_BS31_CACGCG_2	1	0.0266187	1	0.404279	1	0.0552683	1	0.686399	1	chr1	968387	968913	968769	968775	AGRN	13267	y	RNF223	40918
chr1_BS33_CATGTG_1	1	-0.635551	1	0.0370949	1	-1.04337	1	1.31001	1	chr1	993577	994017	993787	993793	AGRN	38285	y	RNF223	15900
chr1_BS36_CACGCG_3	1	0.235201	1	-0.397088	1	-0.147769	1	-0.335683	1	chr1	1004005	1004343	1004206	1004212	AGRN	48704	y	RNF223	5481
chr1_BS38_CACGCG_1	1	-0.476883	1	0.428068	1	0.577435	1	0.286861	1	chr1	1005243	1005553	1005393	1005399	AGRN	49891	y	RNF223	4294
chr1_BS40_CATGTG_1	3	-0.839126	1	-0.356192	1	-0.373504	1	-0.210843	1	chr1	1010005	1010241	1010107	1010113	RNF223	420		C1orf159	41629	y
chr1_BS40_CATGTG_2	1	-0.657494	1	-0.79766	1	-0.842704	1	0.0702327	1	chr1	1010005	1010241	1010161	1010167	RNF223	474		C1orf159	41575	y
chr1_BS41_CACGTG_2	1	-0.440031	1	0.00749854	1	0.364468	1	0.235563	1	chr1	1014764	1015893	1015692	1015698	RNF223	6005		C1orf159	36044	y
chr1_BS44_CACGTG_1	3	-0.34892	1	-0.0303746	1	-0.118784	1	0.484104	1	chr1	1071962	1072277	1072256	1072262	C1orf159	20520	y	TTLL10	37029
chr1_BS46_CACATG_1	2	0.10345	1	-0.1626	1	-0.0859339	1	0.703637	1	chr1	1080525	1081109	1080738	1080744	C1orf159	29002	y	TTLL10	28547
chr1_BS49_CATGTG_1	2	-0.363808	1	0.055647	1	0.326794	1	0.0508357	1	chr1	1120876	1121260	1120913	1120919	TTLL10	11628		TNFRSF18	21176
chr1_BS50_CACGCG_1	3	0.505278	1	0.00916551	1	0.579866	1	0.407267	1	chr1	1136722	1137162	1136931	1136937	TTLL10	27646		TNFRSF18	5158
chr1_BS50_CGCGTG_1	2	0.357477	1	-0.0056021	1	0.288588	1	0.641452	1	chr1	1136722	1137162	1137044	1137050	TTLL10	27759		TNFRSF18	5045
chr1_BS52_CACATG_1	1	0.457951	1	0.412698	1	0.668599	1	0.25853	1	chr1	1148671	1149070	1148797	1148803	TNFRSF18	6708		TNFRSF4	751
chr1_BS52_CACGTG_1	2	-0.310801	1	-0.252151	1	-0.298892	1	0.0116302	1	chr1	1148671	1149070	1148825	1148831	TNFRSF18	6736		TNFRSF4	723
chr1_BS52_CACGTG_2	1	0.41786	1	-0.522425	1	0.133078	1	0.295506	1	chr1	1148671	1149070	1149053	1149059	TNFRSF18	6964		TNFRSF4	495
chr1_BS53_CACGCG_1	2	-0.527562	1	-0.340605	1	-0.084666	1	-0.383274	1	chr1	1166646	1167098	1166900	1166906	TNFRSF4	17352		SDF4	547
chr1_BS54_CACGTG_1	2	-0.406112	1	0.135077	1	0.16119	1	0.303379	1	chr1	1167216	1167608	1167489	1167495	SDF4	42		B3GALT6	139	y
chr1_BS57_CATGTG_1	3	-0.0700969	1	-0.536342	1	-0.322418	1	0.208513	1	chr1	1209041	1209686	1209461	1209467	UBE2J2	227		SCNN1D	6354
chr1_BS57_CGCGTG_1	2	0.120908	1	-0.0440406	1	0.121026	1	0.809679	1	chr1	1209041	1209686	1209060	1209066	FAM132A	26958		UBE2J2	174
chr1_BS58_CACATG_1	1	0.187604	1	0.179391	1	0.534043	1	0.0725426	1	chr1	1225519	1225903	1225831	1225837	SCNN1D	10016		ACAP3	17438
chr1_BS59_CACGCG_1	2	0.259788	1	-0.367312	1	0.207506	1	0.377226	1	chr1	1227204	1227634	1227238	1227244	SCNN1D	11423		ACAP3	16031
chr1_BS59_CGCGTG_1	2	0.930995	1	-0.0816402	1	0.0748703	1	0.195069	1	chr1	1227204	1227634	1227206	1227212	SCNN1D	11391		ACAP3	16063
chr1_BS64_CACGTG_1	2	-0.404884	1	0.151163	1	-0.0878865	1	-0.00636263	1	chr1	1243244	1244233	1244129	1244135	PUSL1	170	y	CPSF3L	15938	y
chr1_BS64_CGCGTG_1	3	-0.0307054	1	0.0316841	1	-0.207197	1	-0.0719538	1	chr1	1243244	1244233	1243757	1243763	ACAP3	488		PUSL1	202	y
chr1_BS71_CACGTG_1	1	0.480976	1	-0.643292	1	-0.507822	1	-0.25555	1	chr1	1293846	1294386	1294187	1294193	MXRA8	260		AURKAIP1	16631	y
chr1_BS71_CACGTG_2	4	0.278301	1	0.207031	1	0.028109	1	0.632359	1	chr1	1293846	1294386	1294286	1294292	MXRA8	359		AURKAIP1	16532	y
chr1_BS76_CGCGTG_1	2	-0.0828428	1	-0.209456	1	0.651831	1	-0.291463	1	chr1	1334622	1335222	1334768	1334774	CCNL2	50	y	MRPL20	7925	y
chr1_BS78_CGCGTG_1	2	-0.141098	1	0.212774	1	0.352989	1	0.0911124	1	chr1	1337326	1337810	1337691	1337697	CCNL2	2973	y	MRPL20	5002	y
chr1_BS79_CACGTG_1	1	-0.0777306	1	-0.0709219	1	0.179801	1	-0.131194	1	chr1	1341603	1342027	1341813	1341819	CCNL2	7095	y	MRPL20	880	y
chr1_BS80_CACGCG_2	1	-0.722012	1	-0.814658	1	-0.806463	1	0.292569	1	chr1	1342466	1343070	1342879	1342885	MRPL20	186	y	ANKRD65	13945
chr1_BS82_CGCGTG_1	1	-0.230402	1	-0.346126	1	0.417404	1	0.152861	1	chr1	1370722	1371179	1370864	1370870	TMEM88B	9357		VWA1	38	y
chr1_BS82_CGCGTG_2	1	-0.789361	1	0.0583811	1	-0.167892	1	0.0442039	1	chr1	1370722	1371179	1370951	1370957	VWA1	49	y	ATAD3C	14117	y
chr1_BS83_CACGCG_1	1	-0.131979	1	0.553242	1	0.132979	1	1.29074	1	chr1	1376170	1376770	1376441	1376447	VWA1	5539	y	ATAD3C	8627	y
chr1_BS83_CACGTG_1	3	0.11876	1	-0.682397	1	0.0518471	1	-0.0884422	1	chr1	1376170	1376770	1376506	1376512	VWA1	5604	y	ATAD3C	8562	y
chr1_BS83_CATGTG_1	1	-0.36932	1	-0.653863	1	-0.269213	1	-0.304574	1	chr1	1376170	1376770	1376287	1376293	VWA1	5385	y	ATAD3C	8781	y
chr1_BS86_CATGTG_1	1	0.0368045	1	-0.349049	1	-1.09134	0.166237	0.587444	1	chr1	1440121	1440454	1440184	1440190	ATAD3B	33050	y	ATAD3A	7338	y
chr1_BS88_CGCGTG_1	1	-0.175842	1	-0.108421	1	-0.42706	1	-0.219743	1	chr1	1446801	1446961	1446887	1446893	ATAD3B	39753	y	ATAD3A	635	y
chr1_BS89_CACGCG_1	3	-0.336582	1	-0.145163	1	-0.253614	1	0.390485	1	chr1	1446999	1447649	1447296	1447302	ATAD3B	40162	y	ATAD3A	226	y
chr1_BS90_CATGTG_1	3	-0.0769515	1	-0.550291	1	-0.263134	1	-0.0657665	1	chr1	1486338	1486648	1486469	1486475	TMEM240	10729		SSU72	23793	y
chr1_BS93_CACGTG_1	2	0.700099	1	0.139826	1	0.367924	1	1.0854	1	chr1	1508824	1509548	1508994	1509000	TMEM240	33254		SSU72	1268	y
chr1_BS94_CGCGTG_1	4	-0.0648618	1	-0.460042	1	-0.422316	1	-0.076769	1	chr1	1509570	1510519	1509684	1509690	TMEM240	33944		SSU72	578	y
chr1_BS95_CACATG_1	2	-0.355384	1	0.173427	1	-0.388819	1	0.313998	1	chr1	1529923	1530233	1530151	1530157	SSU72	19889	y	C1orf233	5325
chr1_BS98_CACGTG_1	3	0.175065	1	0.00463849	1	-0.328912	1	0.467329	1	chr1	1549484	1550219	1550028	1550034	C1orf233	14552		MIB2	766	y
chr1_BS99_CGCGTG_1	2	0.633875	1	0.575784	1	0.170299	1	1.22059	1	chr1	1550462	1551109	1550784	1550790	C1orf233	15308		MIB2	10	y
chr1_BS101_CGCGTG_1	1	-1.52104	0.0111775	-0.0814831	1	-1.16839	1	0.210631	1	chr1	1565699	1565999	1565941	1565947	MIB2	15147	y	MMP23B	1618	y
chr1_BS103_CACGTG_1	1	0.336865	1	0.226191	1	0.0369861	1	1.0545	1	chr1	1610298	1610710	1610645	1610651	CDK11B	20087		SLC35E2B	13598
chr1_BS107_CATGTG_1	1	-0.484705	1	-0.259407	1	-0.568361	1	0.4665	1	chr1	1684777	1685165	1684812	1684818	SLC35E2	7374		NADK	25097	y
chr1_BS110_CATGTG_1	3	0.574869	1	0.503646	1	0.219702	1	0.181828	1	chr1	1695687	1696004	1695897	1695903	SLC35E2	18459		NADK	14012	y
chr1_BS111_CACGTG_1	4	0.595784	1	0.699572	1	0.16588	1	0.308627	1	chr1	1709468	1710686	1709945	1709951	NADK	36	y	N/A	N/A
chr1_BS111_CACGTG_2	3	0.248582	1	-0.467018	1	-0.553868	1	0.0223842	1	chr1	1709468	1710686	1710310	1710316	NADK	401	y	N/A	N/A
chr1_BS112_CGCGTG_1	2	0.114022	1	-0.107231	1	-0.272724	1	0.521643	1	chr1	1711619	1712136	1711839	1711845	NADK	1930	y	N/A	N/A
chr1_BS113_CACGTG_1	1	-0.711723	1	0.21367	1	-0.368999	1	0.0408162	1	chr1	1713666	1714373	1713883	1713889	NADK	3974	y	N/A	N/A
chr1_BS113_CGCGTG_1	2	0.534025	1	-0.174336	1	-0.399024	1	0.597962	1	chr1	1713666	1714373	1713767	1713773	NADK	3858	y	N/A	N/A
chr1_BS114_CACGTG_1	1	-0.81509	1	0.492017	1	-0.708947	1	-2.03167	0.000247946	chr1	1764941	1765241	1765065	1765071	N/A	N/A		N/A	N/A
chr1_BS118_CACGCG_1	3	-0.717416	1	-0.263104	1	-0.432774	1	-0.0239814	1	chr1	1821270	1821899	1821555	1821561	N/A	N/A		GNB1	1001	y
chr1_BS119_CACGCG_1	3	-0.262746	1	0.02065	1	-0.0823886	1	0.0174906	1	chr1	1822355	1822796	1822547	1822553	N/A	N/A		GNB1	9	y
chr1_BS119_CGCGTG_1	1	0.202163	1	-0.171984	1	-0.164113	1	-0.161756	1	chr1	1822355	1822796	1822648	1822654	GNB1	92	y	CALML6	23617	y
chr1_BS120_CACATG_1	1	-0.714575	1	-0.541007	1	-0.519978	1	-0.0923278	1	chr1	1822948	1823372	1823319	1823325	GNB1	763	y	CALML6	22946	y
chr1_BS121_CACGTG_1	1	-1.07469	1	0.201565	1	-0.52424	1	-0.0367386	1	chr1	1827265	1827565	1827560	1827566	GNB1	5003	y	CALML6	18706	y
chr1_BS125_CACGTG_1	1	0.437426	1	0.548716	1	0.752582	1	0.0361578	1	chr1	1838870	1839170	1839026	1839032	GNB1	16470	y	CALML6	7239	y
chr1_BS126_CACGTG_1	1	-0.762786	1	-0.193556	1	-0.177369	1	-1.082	1	chr1	1840432	1841029	1840817	1840823	GNB1	18261	y	CALML6	5448	y
chr1_BS127_CACATG_1	3	-0.375177	1	0.0132514	1	-0.329986	1	0.159443	1	chr1	1849987	1851317	1850776	1850782	TMEM52	36	y	N/A	N/A
chr1_BS130_CATGTG_1	2	0.425684	1	-0.103371	1	-0.226264	1	0.320458	1	chr1	1933260	1933700	1933536	1933542	N/A	N/A		CFAP74	1740
chr1_BS131_CACGCG_1	4	-0.359813	1	-0.406066	1	-0.219954	1	-0.163603	1	chr1	1976202	1976642	1976389	1976395	GABRD	25622		PRKCZ	5519
chr1_BS131_CACGTG_1	4	-0.487177	1	-0.191223	1	0.0276603	1	-0.0363885	1	chr1	1976202	1976642	1976361	1976367	GABRD	25594		PRKCZ	5547
chr1_BS131_CGCGTG_1	2	0.908923	1	-0.119802	1	0.021957	1	0.386806	1	chr1	1976202	1976642	1976609	1976615	GABRD	25842		PRKCZ	5299
chr1_BS133_CACGTG_1	1	-0.597834	1	-0.148441	1	-0.021462	1	-0.803891	1	chr1	1980766	1981079	1980921	1980927	GABRD	30154		PRKCZ	987
chr1_BS134_CACGTG_1	1	-1.09754	1	0.0359424	1	-0.268743	1	1.2156	1	chr1	1990662	1991102	1990861	1990867	PRKCZ	8953		N/A	N/A
chr1_BS138_CACGTG_1	3	0.0118533	1	-0.232525	1	0.148024	1	0.223698	1	chr1	2064348	2064938	2064405	2064411	N/A	N/A		N/A	N/A
chr1_BS140_CACGTG_1	5	-0.389469	1	0.135185	1	-0.422703	1	-0.0713984	1	chr1	2071144	2071572	2071313	2071319	N/A	N/A		N/A	N/A
chr1_BS142_CACGTG_1	1	-0.611648	1	-0.783238	1	-0.772538	1	0.542731	1	chr1	2107066	2107868	2107666	2107672	N/A	N/A		C1orf86	18548
chr1_BS143_CACATG_1	4	0.224929	1	0.0461467	1	0.0364873	1	0.16854	1	chr1	2110839	2111466	2111025	2111031	N/A	N/A		C1orf86	15189
chr1_BS143_CACGTG_2	3	-0.179867	1	-0.168598	1	-0.0385837	1	0.501755	1	chr1	2110839	2111466	2111016	2111022	N/A	N/A		C1orf86	15198
chr1_BS143_CACGTG_3	2	0.386781	1	-0.0627229	1	0.0684223	1	0.868988	1	chr1	2110839	2111466	2111255	2111261	N/A	N/A		C1orf86	14959
chr1_BS144_CATGTG_1	3	-0.0191793	1	-0.0597685	1	0.229104	1	0.639765	1	chr1	2111728	2112408	2112369	2112375	N/A	N/A		C1orf86	13845
chr1_BS146_CACGTG_1	1	-1.75867	8.60203e-07	0.284193	1	-0.0121069	1	-0.770819	1	chr1	2125918	2126302	2126075	2126081	N/A	N/A		C1orf86	139
chr1_BS147_CACGTG_1	2	-0.313547	1	-0.126481	1	-0.419759	1	0.967423	1	chr1	2126562	2127002	2126791	2126797	C1orf86	577		SKI	33342
chr1_BS148_CACGTG_1	3	-0.690592	1	0.108982	1	0.0526283	1	0.227181	1	chr1	2129218	2129704	2129288	2129294	C1orf86	3074		SKI	30845
chr1_BS149_CACGTG_1	5	-0.136359	1	-0.33013	1	-0.133665	1	0.27908	1	chr1	2130532	2130951	2130728	2130734	C1orf86	4514		SKI	29405
chr1_BS150_CACATG_1	1	0.129656	1	-0.655444	1	0.283146	1	0.382671	1	chr1	2136722	2137170	2137083	2137089	C1orf86	10869		SKI	23050
chr1_BS151_CGCGTG_1	3	-0.474864	1	-0.454112	1	-0.178147	1	0.182896	1	chr1	2139742	2140162	2139946	2139952	C1orf86	13732		SKI	20187
chr1_BS152_CACGCG_1	3	0.159463	1	-0.180394	1	-0.418794	1	-0.175457	1	chr1	2144045	2144515	2144239	2144245	C1orf86	18025		SKI	15894
chr1_BS155_CACATG_1	3	-0.065131	1	-0.174927	1	0.450781	1	0.159021	1	chr1	2162342	2163025	2162656	2162662	SKI	2523		N/A	N/A
chr1_BS156_CACATG_1	1	-0.176976	1	-0.419694	1	-0.344195	1	-0.19833	1	chr1	2171710	2172020	2171886	2171892	SKI	11753		N/A	N/A
chr1_BS157_CATGTG_1	2	-0.247543	1	-0.0299301	1	-0.167605	1	-0.522885	1	chr1	2174816	2175126	2175026	2175032	SKI	14893		N/A	N/A
chr1_BS158_CACGTG_1	2	0.310599	1	0.099658	1	-0.0327622	1	-0.055345	1	chr1	2183256	2183580	2183445	2183451	SKI	23312		N/A	N/A
chr1_BS161_CACATG_1	2	0.218959	1	0.054713	1	-0.177369	1	-0.209707	1	chr1	2242894	2243318	2242996	2243002	N/A	N/A		N/A	N/A
chr1_BS161_CACGTG_1	2	-0.713775	1	1.41949	1	-1.03347	0.00683216	-0.49629	1	chr1	2242894	2243318	2243090	2243096	N/A	N/A		N/A	N/A
chr1_BS162_CACATG_1	1	-0.139806	1	-0.410098	1	-0.372504	1	-0.61246	1	chr1	2277090	2277474	2277254	2277260	N/A	N/A		MORN1	45936
chr1_BS165_CACGCG_1	1	-0.253246	1	0.561181	1	-0.188927	1	0.110107	1	chr1	2343815	2344604	2344222	2344228	PEX10	212	y	N/A	N/A
chr1_BS165_CGCGTG_1	2	-0.103884	1	0.0801379	1	-0.209733	1	0.202227	1	chr1	2343815	2344604	2344266	2344272	PEX10	256	y	N/A	N/A
chr1_BS166_CACGTG_1	3	-0.670989	1	-0.28122	1	-0.589215	1	-0.181329	1	chr1	2345287	2345825	2345500	2345506	PEX10	1490	y	N/A	N/A
chr1_BS169_CACGTG_1	2	0.664464	1	-0.149123	1	-0.101275	1	0.99753	1	chr1	2427544	2427844	2427605	2427611	PLCH2	28708		PANK4	30462
chr1_BS169_CACGTG_2	1	0.292264	1	-0.118535	1	-0.660543	1	0.355499	1	chr1	2427544	2427844	2427645	2427651	PLCH2	28748		PANK4	30422
chr1_BS170_CATGTG_2	2	0.224915	1	0.152815	1	0.606986	1	0.916585	1	chr1	2430933	2431317	2431228	2431234	PLCH2	32331		PANK4	26839
chr1_BS175_CACGTG_1	2	-0.239956	1	-0.0569	1	-0.362145	1	0.0111319	1	chr1	2473022	2473442	2473221	2473227	HES5	11537		TNFRSF14	14582	y
chr1_BS176_CACGTG_1	1	-0.358877	1	-0.324886	1	-0.258559	1	-0.0101352	1	chr1	2475876	2476260	2476131	2476137	HES5	14447		TNFRSF14	11672	y
chr1_BS177_CACGTG_1	2	-0.14407	1	0.35199	1	0.127741	1	0.00244633	1	chr1	2477581	2478047	2477604	2477610	HES5	15920		TNFRSF14	10199	y
chr1_BS180_CACGTG_1	3	-0.155237	1	-0.140986	1	-0.417224	1	0.709826	1	chr1	2480082	2480573	2480330	2480336	HES5	18646		TNFRSF14	7473	y
chr1_BS181_CACATG_1	3	-0.0227435	1	0.12782	1	-0.431295	1	-0.0269943	1	chr1	2486241	2486681	2486429	2486435	HES5	24745		TNFRSF14	1374	y
chr1_BS181_CATGTG_1	3	-0.432848	1	-0.0901327	1	-0.547782	1	-0.121743	1	chr1	2486241	2486681	2486441	2486447	HES5	24757		TNFRSF14	1362	y
chr1_BS182_CACGTG_1	2	-0.103096	1	0.043852	1	0.452325	1	0.472344	1	chr1	2487073	2487373	2487183	2487189	HES5	25499		TNFRSF14	620	y
chr1_BS182_CATGTG_1	1	0.0929518	1	0.255382	1	-0.411835	1	0.564194	1	chr1	2487073	2487373	2487202	2487208	HES5	25518		TNFRSF14	601	y
chr1_BS184_CACATG_1	1	0.282258	1	0.190757	1	0.0802108	1	-0.164937	1	chr1	2509369	2510109	2509878	2509884	TNFRSF14	22075	y	FAM213B	8020
chr1_BS186_CACGTG_1	2	-0.293378	1	0.062333	1	-0.3553	1	-0.566022	1	chr1	2516840	2517604	2517545	2517551	TNFRSF14	29742	y	FAM213B	353
chr1_BS188_CACATG_1	1	0.0392563	1	-0.239209	1	-0.304735	1	1.26395	1	chr1	2524188	2524498	2524431	2524437	FAM213B	6533		MMEL1	40050
chr1_BS194_CACGTG_1	1	-0.0571232	1	-0.153794	1	0.330747	1	0.355286	1	chr1	2825004	2825388	2825151	2825157	N/A	N/A		N/A	N/A
chr1_BS194_CACGTG_2	2	0.0222819	1	-0.363633	1	-0.161202	1	0.0468635	1	chr1	2825004	2825388	2825186	2825192	N/A	N/A		N/A	N/A
chr1_BS194_CACGTG_3	2	0.0231064	1	0.0514169	1	-0.111896	1	-0.071313	1	chr1	2825004	2825388	2825341	2825347	N/A	N/A		N/A	N/A
chr1_BS194_CATGTG_1	2	0.0250987	1	0.305966	1	0.204614	1	0.0751826	1	chr1	2825004	2825388	2825305	2825311	N/A	N/A		N/A	N/A
chr1_BS195_CACGTG_1	3	-0.0977415	1	-0.413752	1	-0.824839	1	0.212318	1	chr1	3002451	3002761	3002498	3002504	PRDM16	16757		N/A	N/A
chr1_BS197_CACATG_1	2	0.390764	1	-0.172157	1	0.350666	1	0.335419	1	chr1	3130344	3130676	3130542	3130548	N/A	N/A		N/A	N/A
chr1_BS197_CACGCG_1	2	0.172899	1	0.110931	1	-0.0772477	1	0.840098	1	chr1	3130344	3130676	3130480	3130486	N/A	N/A		N/A	N/A
chr1_BS198_CACATG_1	1	-0.532935	1	-0.594456	1	-0.0163694	1	0.39596	1	chr1	3236472	3236975	3236549	3236555	N/A	N/A		N/A	N/A
chr1_BS201_CATGTG_1	1	-0.229444	1	-0.40821	1	-0.967247	1	0.656884	1	chr1	3276234	3276555	3276435	3276441	N/A	N/A		N/A	N/A
chr1_BS203_CACGTG_1	2	-0.160072	1	0.108736	1	-0.179183	1	0.209493	1	chr1	3370756	3371221	3371055	3371061	N/A	N/A		ARHGEF16	91
chr1_BS207_CACATG_1	1	0.529115	1	-0.109439	1	0.364737	1	1.23567	1	chr1	3408394	3408704	3408496	3408502	ARHGEF16	37350		N/A	N/A
chr1_BS207_CACATG_2	1	0.982833	1	0.595029	1	0.51594	1	1.12475	1	chr1	3408394	3408704	3408531	3408537	ARHGEF16	37385		N/A	N/A
chr1_BS208_CACATG_1	1	0.745938	1	0.625911	1	0.475603	1	0.806023	1	chr1	3411214	3411524	3411444	3411450	ARHGEF16	40298		N/A	N/A
chr1_BS209_CACATG_1	1	0.208577	1	-0.30269	1	-0.20649	1	0.296872	1	chr1	3448004	3448392	3448199	3448205	N/A	N/A		N/A	N/A
chr1_BS212_CACGCG_1	1	0.0751975	1	-0.0407013	1	-0.044673	1	-0.177781	1	chr1	3481779	3482163	3482000	3482006	N/A	N/A		MEGF6	46059
chr1_BS213_CACGTG_1	2	0.406109	1	-0.220002	1	-0.278863	1	0.0446664	1	chr1	3527784	3528128	3527903	3527909	N/A	N/A		MEGF6	156
chr1_BS214_CACGTG_1	1	0.628229	1	-0.538542	1	0.135159	1	0.0220426	1	chr1	3535494	3535957	3535520	3535526	MEGF6	7461		TPRG1L	6035
chr1_BS214_CATGTG_1	1	-0.795881	1	0.379157	1	-0.300131	1	-0.229175	1	chr1	3535494	3535957	3535603	3535609	MEGF6	7544		TPRG1L	5952
chr1_BS215_CGCGTG_1	2	0.812946	1	0.0722088	1	0.0215131	1	0.273495	1	chr1	3541140	3541580	3541368	3541374	MEGF6	13309		TPRG1L	187
chr1_BS220_CACGCG_1	2	0.276719	1	0.043938	1	0.0443632	1	0.624002	1	chr1	3662711	3663285	3663159	3663165	N/A	N/A		CCDC27	5805
chr1_BS223_CACGTG_1	3	0.204305	1	0.0865674	1	0.410257	1	0.515492	1	chr1	3688425	3688925	3688706	3688712	CCDC27	19742		SMIM1	618
chr1_BS224_CACATG_1	1	0.0371561	1	-0.0168246	1	-0.106612	1	-0.245272	1	chr1	3690355	3690795	3690442	3690448	SMIM1	1118		LRRC47	22626	y
chr1_BS225_CACATG_1	2	0.0178188	1	-0.638013	1	0.048353	1	0.672319	1	chr1	3691336	3691831	3691639	3691645	SMIM1	2315		LRRC47	21429	y
chr1_BS226_CACATG_1	1	-0.49433	1	0.635803	1	0.21082	1	0.238002	1	chr1	3692442	3693042	3692557	3692563	SMIM1	3233		LRRC47	20511	y
chr1_BS226_CACGCG_1	5	0.0760069	1	0.168145	1	0.0455391	1	0.204057	1	chr1	3692442	3693042	3692500	3692506	SMIM1	3176		LRRC47	20568	y
chr1_BS226_CACGCG_2	1	-0.482041	1	0.16575	1	-0.218259	1	-0.471241	1	chr1	3692442	3693042	3692611	3692617	SMIM1	3287		LRRC47	20457	y
chr1_BS226_CACGTG_1	1	-0.479189	1	0.0331303	1	0.354564	1	0.744151	1	chr1	3692442	3693042	3692520	3692526	SMIM1	3196		LRRC47	20548	y
chr1_BS226_CACGTG_2	2	-0.138791	1	0.105585	1	0.0710693	1	-0.139091	1	chr1	3692442	3693042	3692728	3692734	SMIM1	3404		LRRC47	20340	y
chr1_BS227_CACGTG_1	1	-0.332621	1	-0.381447	1	-0.740063	1	-0.811903	1	chr1	3711826	3712250	3712158	3712164	SMIM1	22834		LRRC47	910	y
chr1_BS227_CATGTG_1	1	0.759309	1	-0.259932	1	-0.0315719	1	-0.218825	1	chr1	3711826	3712250	3712009	3712015	SMIM1	22685		LRRC47	1059	y
chr1_BS228_CGCGTG_1	1	-0.300847	1	0.413393	1	-0.216357	1	1.61193	1	chr1	3712875	3713663	3713159	3713165	LRRC47	91	y	N/A	N/A
chr1_BS230_CACGTG_1	3	-0.0478728	1	-0.0598393	1	0.00914492	1	0.0128316	1	chr1	3739057	3739441	3739223	3739229	LRRC47	26155	y	CEP104	34574
chr1_BS235_CATGTG_1	3	0.215792	1	-0.161107	1	-0.181668	1	-0.646898	1	chr1	3823817	3824201	3823843	3823849	C1orf174	6986		N/A	N/A
chr1_BS236_CACGTG_1	2	-0.205929	1	0.0854009	1	0.302393	1	0.283947	1	chr1	3824473	3824857	3824653	3824659	C1orf174	7796		N/A	N/A
chr1_BS237_CATGTG_1	2	0.383707	1	-0.197452	1	0.288442	1	0.262612	1	chr1	3827325	3827774	3827388	3827394	C1orf174	10531		N/A	N/A
chr1_BS241_CACGCG_1	2	0.23255	1	0.101449	1	-0.0235757	1	0.360692	1	chr1	5812343	5812793	5812350	5812356	N/A	N/A		N/A	N/A
chr1_BS241_CACGTG_1	1	0.299561	1	0.0590062	1	0.353429	1	0.359785	1	chr1	5812343	5812793	5812589	5812595	N/A	N/A		N/A	N/A
chr1_BS243_CACATG_1	2	-0.0265786	1	-0.0661079	1	-0.274517	1	0.323398	1	chr1	5945816	5946312	5946256	5946262	N/A	N/A		N/A	N/A
chr1_BS244_CACGTG_1	2	-0.0110068	1	-0.235395	1	0.0786164	1	0.205014	1	chr1	5977658	5978089	5977877	5977883	N/A	N/A		N/A	N/A
chr1_BS246_CACATG_2	2	-0.178086	1	0.158749	1	-0.224264	1	-0.210304	1	chr1	6035193	6035577	6035335	6035341	N/A	N/A		KCNAB2	17022
chr1_BS247_CATGTG_1	5	-0.56364	1	-0.189917	1	-0.152278	1	0.872205	1	chr1	6040429	6040955	6040610	6040616	N/A	N/A		KCNAB2	11747
chr1_BS248_CACGCG_1	1	-0.680429	1	0.191608	1	-0.462223	1	0.0239494	1	chr1	6051364	6051748	6051499	6051505	N/A	N/A		KCNAB2	858
chr1_BS248_CACGCG_2	4	0.415266	1	0.116023	1	0.30501	1	0.31457	1	chr1	6051364	6051748	6051652	6051658	N/A	N/A		KCNAB2	705
chr1_BS248_CACGCG_3	2	-0.319275	1	0.0343733	1	0.279338	1	1.22335	1	chr1	6051364	6051748	6051668	6051674	N/A	N/A		KCNAB2	689
chr1_BS249_CACATG_1	3	0.124252	1	0.260502	1	0.272151	1	0.208009	1	chr1	6052197	6052948	6052271	6052277	N/A	N/A		KCNAB2	86
chr1_BS251_CACGCG_1	1	0.230704	1	-0.36592	1	-0.133811	1	-0.0437502	1	chr1	6086139	6086558	6086272	6086278	NPHP4	33739	y	N/A	N/A
chr1_BS252_CACGTG_1	1	0.133646	1	0.286714	1	-0.273077	1	-1.07263	1	chr1	6094485	6094943	6094733	6094739	NPHP4	42200	y	N/A	N/A
chr1_BS253_CACATG_1	1	0.485572	1	0.13694	1	-0.141909	1	0.233092	1	chr1	6133673	6134128	6133881	6133887	N/A	N/A		N/A	N/A
chr1_BS253_CACGCG_1	2	0.519936	1	-0.102594	1	0.43562	1	0.54585	1	chr1	6133673	6134128	6134110	6134116	N/A	N/A		N/A	N/A
chr1_BS253_CGCGTG_1	2	-0.128367	1	0.342803	1	0.160578	1	0.607837	1	chr1	6133673	6134128	6133898	6133904	N/A	N/A		N/A	N/A
chr1_BS254_CACGTG_1	2	0.174741	1	-0.0226557	1	-0.694614	1	0.414681	1	chr1	6140466	6141030	6140794	6140800	N/A	N/A		N/A	N/A
chr1_BS256_CACGTG_1	2	-0.773358	1	-0.240105	1	-0.0497437	1	0.0912077	1	chr1	6187674	6188113	6187904	6187910	N/A	N/A		N/A	N/A
chr1_BS256_CATGTG_1	3	0.295146	1	0.242406	1	0.181988	1	0.268622	1	chr1	6187674	6188113	6187796	6187802	N/A	N/A		N/A	N/A
chr1_BS257_CATGTG_1	3	0.101574	1	0.159113	1	0.272645	1	-0.446624	1	chr1	6201644	6202088	6201794	6201800	N/A	N/A		CHD5	38400
chr1_BS258_CACGTG_1	1	-0.46464	1	0.367412	1	-0.19766	1	-0.672231	1	chr1	6208444	6208920	6208619	6208625	N/A	N/A		CHD5	31575
chr1_BS260_CACGCG_1	2	0.237785	1	-0.424496	1	0.0291738	1	0.481182	1	chr1	6259280	6259920	6259602	6259608	CHD5	19408		RPL22	77	y
chr1_BS260_CACGTG_1	1	-1.36288	0.0161144	-1.78963	1.62271e-10	-0.818415	1	-0.447321	1	chr1	6259280	6259920	6259575	6259581	CHD5	19381		RPL22	104	y
chr1_BS263_CACGCG_2	2	0.096489	1	-0.440961	1	-0.31046	1	0.722718	1	chr1	6268672	6269102	6268867	6268873	RNF207	2679	y	ICMT	27177	y
chr1_BS265_CACATG_1	1	0.0734122	1	0.0223994	1	0.204661	1	0.318412	1	chr1	6280254	6280711	6280318	6280324	RNF207	14130	y	ICMT	15726	y
chr1_BS266_CACGCG_1	2	-0.257506	1	-0.119269	1	-0.118755	1	0.545101	1	chr1	6295558	6296238	6295710	6295716	RNF207	29522	y	ICMT	334	y
chr1_BS266_CGCGTG_1	3	-0.0137416	1	-0.0669343	1	0.323448	1	0.00497511	1	chr1	6295558	6296238	6295671	6295677	RNF207	29483	y	ICMT	373	y
chr1_BS268_CGCGTG_1	2	0.228449	1	-0.174017	1	0.0575729	1	0.942006	1	chr1	6306768	6307152	6306774	6306780	HES3	2523		GPR153	14261
chr1_BS270_CACATG_1	1	1.05003	1	0.411564	1	-0.194693	1	-0.176622	1	chr1	6336520	6336980	6336712	6336718	GPR153	15677		N/A	N/A
chr1_BS270_CATGTG_1	2	0.471385	1	0.102513	1	0.16528	1	-0.997538	1	chr1	6336520	6336980	6336768	6336774	GPR153	15733		N/A	N/A
chr1_BS274_CACGTG_2	4	-0.0855822	1	0.0890327	1	-0.225203	1	0.00762739	1	chr1	6453889	6454489	6454336	6454342	ACOT7	8453	y	HES2	25643	y
chr1_BS276_CACGTG_1	2	-0.136496	1	0.557578	1	-0.146939	1	-0.236747	1	chr1	6474340	6474822	6474578	6474584	ACOT7	28695	y	HES2	5401	y
chr1_BS277_CGCGTG_1	2	0.305248	1	0.546592	1	0.181776	1	0.762212	1	chr1	6480609	6481019	6480819	6480825	HES2	840	y	ESPN	4028
chr1_BS279_CACGCG_1	2	-0.150953	1	0.426519	1	0.340781	1	0.323989	1	chr1	6484873	6485297	6485004	6485010	ESPN	157		TNFRSF25	41251	y
chr1_BS279_CACGTG_1	1	0.0146708	1	0.340822	1	0.767148	1	0.155438	1	chr1	6484873	6485297	6484954	6484960	ESPN	107		TNFRSF25	41301	y
chr1_BS284_CGCGTG_1	3	-0.116831	1	0.0123461	1	-0.249338	1	0.20587	1	chr1	6535556	6535940	6535696	6535702	TNFRSF25	9441	y	PLEKHG5	21460
chr1_BS286_CACATG_1	3	0.0639505	1	-0.0237897	1	-0.383638	1	-0.403922	1	chr1	6546494	6546934	6546650	6546656	TNFRSF25	20395	y	PLEKHG5	10506
chr1_BS290_CACATG_1	2	0.132519	1	0.255694	1	0.408443	1	1.58446	1	chr1	6580045	6580382	6580218	6580224	PLEKHG5	23062		NOL9	34440	y
chr1_BS293_CGCGTG_1	3	-0.423425	1	-0.420489	1	-0.864474	0.866688	-0.292109	1	chr1	6639546	6640723	6640506	6640512	ZBTB48	456	y	KLHL21	22452	y
chr1_BS297_CATGTG_2	1	0.556652	1	0.600278	1	0.599818	1	-0.201239	1	chr1	6660976	6661524	6661347	6661353	ZBTB48	21297	y	KLHL21	1611	y
chr1_BS300_CACGCG_1	2	-0.228717	1	0.0901706	1	-0.304358	1	-0.10015	1	chr1	6663936	6664299	6664131	6664137	KLHL21	1173	y	PHF13	9624	y
chr1_BS300_CACGTG_1	5	-0.380802	1	-0.325391	1	-0.00277071	1	0.54072	1	chr1	6663936	6664299	6664110	6664116	KLHL21	1152	y	PHF13	9645	y
chr1_BS305_CACGCG_1	1	-0.464784	1	0.0142677	1	-0.391808	1	0.0314823	1	chr1	6761192	6762310	6761548	6761554	N/A	N/A		DNAJC11	418	y
chr1_BS305_CACGCG_2	1	-0.680811	1	0.375811	1	-0.310408	1	-0.769203	1	chr1	6761192	6762310	6761665	6761671	N/A	N/A		DNAJC11	301	y
chr1_BS305_CACGCG_3	3	-0.238025	1	0.248701	1	-0.428125	1	-0.804073	1	chr1	6761192	6762310	6762070	6762076	DNAJC11	104	y	N/A	N/A
chr1_BS305_CACGCG_4	1	-0.941244	1	0.109016	1	-0.163055	1	0.461815	1	chr1	6761192	6762310	6762108	6762114	DNAJC11	142	y	N/A	N/A
chr1_BS305_CGCGTG_1	1	0.323525	1	0.244024	1	-0.954122	1	0.0689929	1	chr1	6761192	6762310	6762101	6762107	DNAJC11	135	y	N/A	N/A
chr1_BS306_CATGTG_1	2	0.0335107	1	0.0343994	1	-0.052411	1	0.138963	1	chr1	6825623	6826047	6825892	6825898	N/A	N/A		CAMTA1	19491
chr1_BS307_CACATG_1	2	0.625384	1	0.474094	1	0.332108	1	0.415275	1	chr1	6844443	6845245	6844646	6844652	N/A	N/A		CAMTA1	737
chr1_BS307_CACGCG_1	3	-0.0302101	1	0.0347796	1	0.253311	1	0.191698	1	chr1	6844443	6845245	6844981	6844987	N/A	N/A		CAMTA1	402
chr1_BS307_CACGCG_2	2	-0.35071	1	-0.0976314	1	-0.286887	1	0.181558	1	chr1	6844443	6845245	6845028	6845034	N/A	N/A		CAMTA1	355
chr1_BS310_CACATG_1	1	-0.376387	1	-0.027059	1	0.579702	1	-0.207072	1	chr1	7058281	7058721	7058489	7058495	N/A	N/A		N/A	N/A
chr1_BS312_CACATG_1	3	0.0538209	1	0.0212365	1	-0.345629	1	0.0628028	1	chr1	7106341	7106651	7106489	7106495	N/A	N/A		N/A	N/A
chr1_BS314_CATGTG_1	2	0.015791	1	0.227877	1	0.0439942	1	0.448588	1	chr1	7326146	7326456	7326314	7326320	N/A	N/A		N/A	N/A
chr1_BS315_CACGTG_1	1	-0.69443	1	-0.530253	1	-0.836434	1	0.830315	1	chr1	7432566	7433006	7432835	7432841	N/A	N/A		N/A	N/A
chr1_BS315_CATGTG_1	3	-0.026502	1	-0.222622	1	-0.467755	1	0.335186	1	chr1	7432566	7433006	7432784	7432790	N/A	N/A		N/A	N/A
chr1_BS316_CGCGTG_1	2	0.339387	1	0.309191	1	0.601287	1	0.0890793	1	chr1	7507221	7507457	7507283	7507289	N/A	N/A		N/A	N/A
chr1_BS318_CACATG_1	1	-0.0545173	1	-0.025087	1	-0.0296913	1	0.0648947	1	chr1	7599749	7600059	7599749	7599755	N/A	N/A		N/A	N/A
chr1_BS319_CACGTG_1	3	0.0975438	1	0.04497	1	-0.0467941	1	0.0516063	1	chr1	7613313	7613697	7613490	7613496	N/A	N/A		N/A	N/A
chr1_BS321_CACGTG_1	2	0.374105	1	0.242641	1	0.0272764	1	-0.333118	1	chr1	7688356	7688796	7688559	7688565	N/A	N/A		N/A	N/A
chr1_BS323_CACGCG_1	2	-0.0526426	1	-0.0954964	1	-0.379047	1	0.570647	1	chr1	7740374	7740684	7740518	7740524	N/A	N/A		N/A	N/A
chr1_BS327_CACGCG_1	3	0.102199	1	0.184805	1	0.283398	1	0.637178	1	chr1	7843865	7844546	7844317	7844323	VAMP3	12989	y	PER3	171
chr1_BS327_CACGCG_2	2	0.227138	1	0.0697903	1	0.183515	1	0.0664236	1	chr1	7843865	7844546	7844356	7844362	VAMP3	13028	y	PER3	132
chr1_BS327_CACGTG_1	3	0.742362	1	-0.0615082	1	-0.0584481	1	0.0262468	1	chr1	7843865	7844546	7843926	7843932	VAMP3	12598	y	PER3	562
chr1_BS327_CACGTG_2	2	0.367502	1	0.0403298	1	-0.163044	1	1.22119	1	chr1	7843865	7844546	7843980	7843986	VAMP3	12652	y	PER3	508
chr1_BS330_CGCGTG_1	2	0.251449	1	0.0774181	1	0.110304	1	0.365643	1	chr1	7887747	7888171	7887978	7887984	PER3	43490		UTS2	25126
chr1_BS331_CACGCG_1	2	-0.218893	1	-0.0796979	1	-0.131719	1	0.0946883	1	chr1	8014010	8014530	8014158	8014164	TNFRSF9	10933		PARK7	7555	y
chr1_BS331_CACGCG_2	1	0.735721	1	0.08094	1	-0.477143	1	-0.112762	1	chr1	8014010	8014530	8014286	8014292	TNFRSF9	11061		PARK7	7427	y
chr1_BS332_CATGTG_1	3	0.065943	1	0.393361	1	0.467343	1	0.401121	1	chr1	8021324	8022103	8021595	8021601	TNFRSF9	18370		PARK7	118	y
chr1_BS332_CATGTG_2	2	0.174168	1	0.350014	1	0.370617	1	-0.188372	1	chr1	8021324	8022103	8021877	8021883	PARK7	164	y	N/A	N/A
chr1_BS338_CACGTG_1	1	0.569767	1	-0.271758	1	-0.130358	1	0.240167	1	chr1	8152714	8153024	8152870	8152876	N/A	N/A		N/A	N/A
chr1_BS339_CATGTG_1	1	0.116302	1	0.48689	1	-0.709769	1	1.25951	1	chr1	8168018	8168402	8168231	8168237	N/A	N/A		N/A	N/A
chr1_BS340_CACGTG_1	1	0.438192	1	-0.64301	1	-0.731451	1	0.167062	1	chr1	8242126	8242462	8242268	8242274	N/A	N/A		N/A	N/A
chr1_BS340_CATGTG_1	2	0.675475	1	-0.171865	1	0.506667	1	1.33589	1	chr1	8242126	8242462	8242254	8242260	N/A	N/A		N/A	N/A
chr1_BS342_CACATG_1	2	0.501415	1	0.649589	1	0.173503	1	0.205348	1	chr1	8260359	8260609	8260468	8260474	N/A	N/A		N/A	N/A
chr1_BS346_CACGTG_1	2	-0.517727	1	-0.000714383	1	0.310729	1	0.0872846	1	chr1	8300237	8300487	8300369	8300375	N/A	N/A		N/A	N/A
chr1_BS347_CACGTG_1	2	-0.222541	1	0.210183	1	-0.42558	1	0.160563	1	chr1	8341950	8342200	8342070	8342076	N/A	N/A		SLC45A1	36074
chr1_BS353_CACGTG_1	1	0.152375	1	0.432534	1	-0.871765	1	0.756789	1	chr1	8602160	8602619	8602163	8602169	N/A	N/A		N/A	N/A
chr1_BS355_CACGTG_1	1	0.21138	1	-0.311672	1	-0.355451	1	0.115613	1	chr1	8671664	8672088	8671878	8671884	N/A	N/A		N/A	N/A
chr1_BS357_CACATG_1	2	-0.072994	1	-0.195825	1	-0.0698639	1	-0.160656	1	chr1	8762922	8763838	8763451	8763457	N/A	N/A		N/A	N/A
chr1_BS359_CACATG_1	2	-0.17608	1	0.787575	1	0.310972	1	0.27735	1	chr1	8823961	8824409	8824278	8824284	N/A	N/A		N/A	N/A
chr1_BS362_CACATG_1	2	0.200901	1	-0.263752	1	0.245581	1	-0.19597	1	chr1	8874920	8875360	8875157	8875163	N/A	N/A		RERE	2542
chr1_BS367_CATGTG_1	1	0.213621	1	-0.422952	1	-0.520682	1	0.0438293	1	chr1	8933612	8934098	8933935	8933941	ENO1	2300	y	N/A	N/A
chr1_BS369_CACGTG_2	2	0.780123	1	-0.297785	1	0.278345	1	0.543746	1	chr1	8937961	8939682	8938431	8938437	ENO1	6796	y	N/A	N/A
chr1_BS369_CACGTG_4	1	0.610667	1	0.28843	1	-0.197004	1	1.10911	1	chr1	8937961	8939682	8939338	8939344	ENO1	7703	y	N/A	N/A
chr1_BS369_CACGTG_5	4	0.559898	1	0.177951	1	-0.173954	1	0.146899	1	chr1	8937961	8939682	8939536	8939542	ENO1	7901	y	N/A	N/A
chr1_BS371_CACGTG_1	2	0.183713	1	0.126594	1	0.0670966	1	0.677146	1	chr1	8971007	8971447	8971251	8971257	ENO1	39616	y	CA6	34641
chr1_BS371_CATGTG_1	1	0.869431	1	0.446252	1	-0.523476	1	0.529395	1	chr1	8971007	8971447	8971184	8971190	ENO1	39549	y	CA6	34708
chr1_BS372_CACGTG_1	1	0.37474	1	0.343851	1	-0.964873	0.247325	0.799263	1	chr1	8973662	8973972	8973796	8973802	ENO1	42161	y	CA6	32096
chr1_BS373_CACGTG_1	6	-0.2535	1	-0.0185521	1	-0.527585	1	0.228287	1	chr1	9127268	9127692	9127498	9127504	SLC2A7	41094		SLC2A5	2389	y
chr1_BS373_CATGTG_1	1	-0.812894	1	-0.11637	1	-0.29826	1	-1.18616	1	chr1	9127268	9127692	9127441	9127447	SLC2A7	41037		SLC2A5	2446	y
chr1_BS374_CGCGTG_1	1	0.664811	1	0.196306	1	0.0570629	1	0.0698409	1	chr1	9188723	9189235	9189135	9189141	N/A	N/A		GPR157	94
chr1_BS376_CATGTG_1	3	-0.642993	1	-0.11693	1	-0.494312	1	0.200777	1	chr1	9222083	9222393	9222294	9222300	GPR157	33065		N/A	N/A
chr1_BS378_CGCGTG_1	1	0.385571	1	0.328672	1	-0.0141398	1	0.263058	1	chr1	9294223	9295175	9294967	9294973	H6PD	105	y	N/A	N/A
chr1_BS378_CGCGTG_2	1	0.222343	1	-0.192365	1	-0.0193675	1	0.869903	1	chr1	9294223	9295175	9294975	9294981	H6PD	113	y	N/A	N/A
chr1_BS379_CACGTG_1	2	-0.221335	1	0.117834	1	-0.237005	1	0.498196	1	chr1	9327095	9327499	9327281	9327287	H6PD	32419	y	SPSB1	25659
chr1_BS379_CGCGTG_1	6	0.350484	1	0.203661	1	0.421835	1	0.538079	1	chr1	9327095	9327499	9327340	9327346	H6PD	32478	y	SPSB1	25600
chr1_BS382_CACGTG_1	2	0.261083	1	0.417699	1	-0.0518201	1	-0.167842	1	chr1	9350570	9350880	9350747	9350753	N/A	N/A		SPSB1	2193
chr1_BS385_CACGCG_1	2	0.376587	1	0.441122	1	0.196556	1	0.0777222	1	chr1	9488825	9489381	9489061	9489067	N/A	N/A		N/A	N/A
chr1_BS391_CACGTG_1	4	0.0949207	1	-0.158365	1	0.341152	1	0.499686	1	chr1	9599265	9600330	9599497	9599503	N/A	N/A		SLC25A33	30	y
chr1_BS392_CACGTG_1	1	0.451597	1	0.500416	1	0.499147	1	0.487652	1	chr1	9613985	9614235	9614110	9614116	SLC25A33	14583	y	TMEM201	34821	y
chr1_BS394_CACGCG_1	3	-0.437687	1	-0.0899743	1	-0.447843	1	-0.855611	1	chr1	9648478	9649588	9648975	9648981	TMEM201	44	y	N/A	N/A
chr1_BS394_CACGCG_2	4	0.175999	1	-0.0110726	1	0.181088	1	0.915697	1	chr1	9648478	9649588	9649121	9649127	TMEM201	190	y	N/A	N/A
chr1_BS396_CACGCG_1	2	0.53856	1	0.325456	1	0.203141	1	0.156557	1	chr1	9686967	9687439	9687157	9687163	TMEM201	38226	y	PIK3CD	24632	y
chr1_BS399_CACGTG_1	4	-0.326295	1	-0.129818	1	-0.169924	1	0.117082	1	chr1	9747052	9747497	9747300	9747306	PIK3CD	35511	y	N/A	N/A
chr1_BS401_CATGTG_1	1	-0.185571	1	0.208227	1	-0.269062	1	-0.0297667	1	chr1	9777060	9778011	9777228	9777234	N/A	N/A		N/A	N/A
chr1_BS403_CGCGTG_1	1	-0.677315	1	-0.105477	1	-0.199656	1	0.999902	1	chr1	9785058	9785442	9785286	9785292	N/A	N/A		N/A	N/A
chr1_BS408_CATGTG_1	2	-0.248561	1	0.40268	1	0.0992091	1	0.0264542	1	chr1	9927513	9927937	9927544	9927550	CLSTN1	42960		CTNNBIP1	42772
chr1_BS410_CGCGTG_1	2	-0.458115	1	-0.058252	1	-0.179619	1	-0.104542	1	chr1	9970378	9970979	9970434	9970440	CTNNBIP1	118		NMNAT1	32546
chr1_BS412_CACGCG_1	3	-0.0240796	1	-0.154068	1	-0.312188	1	0.077723	1	chr1	10002944	10003667	10003189	10003195	NMNAT1	209		LZIC	296	y
chr1_BS415_CACATG_1	1	0.543237	1	-0.27948	1	0.0776038	1	-0.345398	1	chr1	10106037	10106500	10106250	10106256	UBE4B	13210		N/A	N/A
chr1_BS416_CGCGTG_1	3	0.360148	1	0.0963182	1	0.0633783	1	-0.221914	1	chr1	10269838	10270807	10270035	10270041	N/A	N/A		KIF1B	728
chr1_BS417_CGCGTG_1	3	-0.161389	1	0.06098	1	-0.362529	1	0.764062	1	chr1	10458658	10459239	10458887	10458893	N/A	N/A		PGD	161
chr1_BS423_CACGTG_2	1	0.0305835	1	-0.0203642	1	-0.123327	1	-0.0118522	1	chr1	10532286	10532897	10532683	10532689	DFFA	70		PEX14	2319	y
chr1_BS432_CACGCG_1	4	0.276881	1	0.00244982	1	0.496208	1	-0.126517	1	chr1	10711871	10712181	10712087	10712093	N/A	N/A		N/A	N/A
chr1_BS432_CACGTG_1	3	0.30338	1	0.152219	1	0.469183	1	0.556264	1	chr1	10711871	10712181	10711985	10711991	N/A	N/A		N/A	N/A
chr1_BS436_CACGTG_1	2	0.667971	1	0.606164	1	0.177739	1	0.569479	1	chr1	10853937	10854269	10854083	10854089	N/A	N/A		CASZ1	2650
chr1_BS438_CACATG_1	3	0.189053	1	0.08721	1	0.481172	1	0.476988	1	chr1	10864055	10864760	10864131	10864137	CASZ1	7398		N/A	N/A
chr1_BS438_CACATG_2	3	0.449555	1	0.271819	1	0.381804	1	0.549842	1	chr1	10864055	10864760	10864402	10864408	CASZ1	7669		N/A	N/A
chr1_BS438_CACATG_3	3	0.0309533	1	-0.129644	1	0.0777637	1	0.0222666	1	chr1	10864055	10864760	10864623	10864629	CASZ1	7890		N/A	N/A
chr1_BS438_CACGTG_1	2	0.533901	1	0.263543	1	0.283398	1	0.674482	1	chr1	10864055	10864760	10864395	10864401	CASZ1	7662		N/A	N/A
chr1_BS441_CACGTG_1	2	-0.816128	1	-0.167878	1	-1.06385	0.0406471	0.105209	1	chr1	10927162	10927602	10927417	10927423	N/A	N/A		N/A	N/A
chr1_BS442_CACGTG_1	1	0.659461	1	-0.235095	1	0.182405	1	0.797915	1	chr1	10960903	10961451	10961254	10961260	N/A	N/A		N/A	N/A
chr1_BS443_CACATG_1	4	-0.238659	1	-0.0758631	1	-0.431192	1	0.140314	1	chr1	10997480	10997730	10997616	10997622	N/A	N/A		C1orf127	44478
chr1_BS444_CACATG_2	1	-0.238572	1	0.0663776	1	0.372861	1	0.150093	1	chr1	11000155	11000579	11000316	11000322	N/A	N/A		C1orf127	41778
chr1_BS446_CACGCG_1	2	-0.136256	1	0.0795564	1	-0.381693	1	1.23217	1	chr1	11072360	11073326	11073160	11073166	TARDBP	482	y	MASP2	34136
chr1_BS447_CATGTG_1	1	-0.170849	1	0.622854	1	-0.464748	1	0.158256	1	chr1	11097644	11098028	11097899	11097905	TARDBP	25221	y	MASP2	9397
chr1_BS450_CACGTG_1	1	-0.361842	1	0.520439	1	-0.336234	1	0.529631	1	chr1	11119134	11119907	11119528	11119534	MASP2	12232		SRM	563	y
chr1_BS450_CACGTG_2	1	-0.113539	1	-0.0903005	1	-0.64153	1	0.819728	1	chr1	11119134	11119907	11119618	11119624	MASP2	12322		SRM	473	y
chr1_BS451_CACGTG_1	3	0.477519	1	0.292506	1	0.406632	1	0.774228	1	chr1	11119955	11120640	11120268	11120274	SRM	177	y	EXOSC10	39699
chr1_BS455_CACGCG_1	2	0.405881	1	-0.491387	1	0.179054	1	0.100614	1	chr1	11322350	11323081	11322751	11322757	MTOR	143		UBIAD1	10503	y
chr1_BS456_CACGTG_1	2	0.186194	1	0.305868	1	-0.521866	1	0.197469	1	chr1	11333193	11333918	11333574	11333580	UBIAD1	320	y	N/A	N/A
chr1_BS457_CATGTG_1	3	-0.0229517	1	0.0259885	1	-0.241772	1	0.0607668	1	chr1	11424202	11424649	11424264	11424270	N/A	N/A		N/A	N/A
chr1_BS457_CATGTG_2	1	0.00320033	1	0.654578	1	0.303685	1	0.817442	1	chr1	11424202	11424649	11424416	11424422	N/A	N/A		N/A	N/A
chr1_BS458_CACGTG_1	1	-0.0384654	1	-0.0882825	1	-0.149508	1	-0.326532	1	chr1	11444221	11444605	11444379	11444385	N/A	N/A		N/A	N/A
chr1_BS465_CACATG_1	2	-0.0834666	1	0.231062	1	-0.183982	1	-0.44118	1	chr1	11695920	11696271	11696115	11696121	N/A	N/A		FBXO44	18316	y
chr1_BS475_CGCGTG_1	2	0.0404116	1	0.0687308	1	-0.708559	1	0.475444	1	chr1	11779762	11780238	11779984	11779990	DRAXIN	28204		AGTRAP	16157	y
chr1_BS477_CACGTG_1	5	-0.291385	1	-0.112676	1	-0.376214	1	0.330819	1	chr1	11791662	11792285	11791817	11791823	DRAXIN	40037		AGTRAP	4324	y
chr1_BS478_CACGTG_2	1	-0.379731	1	-0.220289	1	-0.95324	0.456969	0.515403	1	chr1	11795905	11796695	11796127	11796133	DRAXIN	44347		AGTRAP	14	y
chr1_BS479_CACGTG_1	4	0.239469	1	0.0654673	1	0.236184	1	-0.0816823	1	chr1	11796769	11797270	11796982	11796988	AGTRAP	841	y	C1orf167	25267	y
chr1_BS481_CACGTG_1	3	-0.0472857	1	-0.258612	1	0.0281663	1	-0.0783799	1	chr1	11809185	11809612	11809390	11809396	AGTRAP	13249	y	C1orf167	12859	y
chr1_BS483_CACGTG_3	3	-0.163082	1	0.0817864	1	-0.208239	1	0.154993	1	chr1	11821940	11822399	11822359	11822365	C1orf167	110	y	MTHFR	41375
chr1_BS486_CACGTG_1	4	0.155492	1	-0.310908	1	-0.130644	1	-0.0845508	1	chr1	11852723	11853147	11852868	11852874	C1orf167	30619	y	MTHFR	10866
chr1_BS489_CACGTG_1	2	0.230008	1	0.686927	1	0.354458	1	0.216477	1	chr1	11858505	11858956	11858778	11858784	C1orf167	36529	y	MTHFR	4956
chr1_BS493_CATGTG_1	1	0.257359	1	-0.0176489	1	-0.341583	1	-0.496866	1	chr1	11864935	11865359	11865159	11865165	MTHFR	1425		CLCN6	993
chr1_BS494_CACGTG_1	1	-0.215995	1	0.198482	1	0.0316318	1	0.87961	1	chr1	11865655	11866400	11866227	11866233	CLCN6	75		NPPA	41613
chr1_BS494_CACGTG_2	2	0.405866	1	0.173991	1	0.568421	1	-0.46364	1	chr1	11865655	11866400	11866250	11866256	CLCN6	98		NPPA	41590
chr1_BS498_CACGTG_1	1	-0.601805	1	-0.155284	1	-0.0160918	1	0.471292	1	chr1	11902241	11902659	11902456	11902462	CLCN6	36304		NPPA	5384
chr1_BS500_CGCGTG_1	2	0.310835	1	-0.0229713	1	0.369506	1	0.339118	1	chr1	11939563	11940003	11939780	11939786	NPPB	20788	y	KIAA2013	46705
chr1_BS504_CGCGTG_1	1	0.211606	1	0.161417	1	0.015614	1	0.360944	1	chr1	11967727	11969302	11968368	11968374	NPPB	49376	y	KIAA2013	18117
chr1_BS506_CACGTG_1	3	0.287509	1	0.138761	1	0.312384	1	0.331486	1	chr1	11986361	11987009	11986731	11986737	KIAA2013	246		PLOD1	7992	y
chr1_BS510_CACATG_2	1	-0.97708	1	-0.178957	1	-0.161384	1	0.254881	1	chr1	12029361	12029671	12029486	12029492	PLOD1	34763	y	MFN2	10751	y
chr1_BS512_CACGTG_1	3	-0.470876	1	-0.116611	1	-0.0973829	1	-0.029323	1	chr1	12043452	12043926	12043652	12043658	MFN2	3415	y	MIIP	35646	y
chr1_BS514_CACGTG_1	3	0.264558	1	-0.022271	1	-0.0474361	1	2.62443	1	chr1	12079254	12079889	12079663	12079669	MIIP	365	y	TNFRSF8	43770	y
chr1_BS515_CACGTG_1	2	0.303216	1	-0.0827769	1	0.0786414	1	0.583497	1	chr1	12098700	12099163	12098925	12098931	MIIP	19627	y	TNFRSF8	24508	y
chr1_BS518_CACGCG_1	2	0.00121523	1	0.052925	1	0.316696	1	-0.183351	1	chr1	12123192	12123786	12123549	12123555	TNFRSF8	116	y	N/A	N/A
chr1_BS518_CACGTG_2	2	-0.171567	1	0.145053	1	0.00901778	1	0.986059	1	chr1	12123192	12123786	12123579	12123585	TNFRSF8	146	y	N/A	N/A
chr1_BS519_CACGTG_1	3	0.264023	1	-0.181494	1	0.0597808	1	0.317297	1	chr1	12124112	12124552	12124303	12124309	TNFRSF8	870	y	N/A	N/A
chr1_BS522_CACATG_1	2	0.356147	1	-0.163845	1	0.0805473	1	0.939023	1	chr1	12139597	12140037	12139705	12139711	TNFRSF8	16272	y	N/A	N/A
chr1_BS525_CACGTG_1	1	-0.509219	1	0.239062	1	-0.996398	1	-0.357205	1	chr1	12203674	12204098	12203902	12203908	N/A	N/A		TNFRSF1B	23157
chr1_BS529_CACATG_1	1	0.384903	1	0.539014	1	-0.041498	1	-0.221827	1	chr1	12227839	12228548	12228277	12228283	TNFRSF1B	1218		N/A	N/A
chr1_BS532_CACATG_1	3	-0.473623	1	-0.0217962	1	-0.400256	1	0.840548	1	chr1	12268845	12269282	12269060	12269066	TNFRSF1B	42001		VPS13D	21035
chr1_BS541_CACGTG_1	1	-0.120866	1	0.413087	1	0.444632	1	0.772236	1	chr1	12501358	12501824	12501563	12501569	N/A	N/A		N/A	N/A
chr1_BS542_CATGTG_1	1	0.170292	1	0.0449593	1	0.288879	1	0.9794	1	chr1	12508843	12509278	12509027	12509033	N/A	N/A		N/A	N/A
chr1_BS543_CATGTG_1	2	0.379667	1	0.333983	1	0.145985	1	1.05595	1	chr1	12520912	12521296	12520917	12520923	N/A	N/A		N/A	N/A
chr1_BS547_CGCGTG_1	3	0.153207	1	-0.284291	1	-0.326836	1	0.328256	1	chr1	12538126	12538684	12538321	12538327	N/A	N/A		N/A	N/A
chr1_BS554_CACGTG_1	2	-0.126991	1	-0.573258	1	-0.422894	1	-0.565126	1	chr1	12601606	12602055	12601824	12601830	N/A	N/A		N/A	N/A
chr1_BS555_CACATG_1	1	0.177425	1	0.28281	1	0.780763	1	-0.0220841	1	chr1	12609212	12609786	12609402	12609408	N/A	N/A		DHRS3	47007
chr1_BS555_CACATG_2	1	0.430394	1	0.041427	1	0.278732	1	0.0478271	1	chr1	12609212	12609786	12609672	12609678	N/A	N/A		DHRS3	46737
chr1_BS555_CACGCG_1	3	-0.158247	1	-0.107359	1	0.0409933	1	0.416052	1	chr1	12609212	12609786	12609639	12609645	N/A	N/A		DHRS3	46770
chr1_BS557_CACGTG_1	1	0.196645	1	0.731005	1	-0.166985	1	0.920835	1	chr1	12612113	12612537	12612308	12612314	N/A	N/A		DHRS3	44101
chr1_BS558_CACGCG_1	1	0.533124	1	-0.17063	1	0.102016	1	1.60267	1	chr1	12655927	12656308	12656070	12656076	N/A	N/A		DHRS3	339
chr1_BS559_CATGTG_1	2	-0.0249544	1	-0.169513	1	-0.506269	1	-0.095877	1	chr1	12660372	12660714	12660517	12660523	DHRS3	4108		AADACL4	44048
chr1_BS561_CGCGTG_1	1	-0.155551	1	-0.155938	1	-0.284322	1	0.0471525	1	chr1	12676157	12676467	12676308	12676314	DHRS3	19899		AADACL4	28257
chr1_BS562_CGCGTG_1	1	0.150373	1	0.367425	1	0.636869	1	-0.347207	1	chr1	12677789	12678235	12678205	12678211	DHRS3	21796		AADACL4	26360
chr1_BS565_CACGTG_1	1	-0.209596	1	-0.418612	1	-0.157582	1	0.57173	1	chr1	12717419	12717836	12717632	12717638	AADACL4	13067		N/A	N/A
chr1_BS567_CACATG_1	1	0.451645	1	-0.221166	1	-0.17288	1	0.344287	1	chr1	12805315	12805511	12805351	12805357	AADACL3	29234		C1orf158	782
chr1_BS568_CACGTG_1	5	0.14102	1	0.0527761	1	0.367247	1	0.0166997	1	chr1	14026971	14027271	14027164	14027170	PRDM2	430	y	N/A	N/A
chr1_BS568_CGCGTG_1	1	-0.183231	1	0.141074	1	0.209871	1	1.11647	1	chr1	14026971	14027271	14027106	14027112	PRDM2	372	y	N/A	N/A
chr1_BS570_CGCGTG_1	1	0.131653	1	0.240876	1	0.11117	1	-0.539965	1	chr1	14075245	14076111	14075379	14075385	PRDM2	48645	y	N/A	N/A
chr1_BS574_CACATG_1	1	0.654461	1	0.347289	1	0.508771	1	-0.671835	1	chr1	14421498	14421961	14421729	14421735	N/A	N/A		N/A	N/A
chr1_BS578_CATGTG_1	1	0.0146648	1	0.512137	1	-0.0541149	1	0.236911	1	chr1	14763420	14763875	14763653	14763659	N/A	N/A		N/A	N/A
chr1_BS584_CACATG_1	2	0.634951	1	0.285727	1	0.235883	1	0.612077	1	chr1	15105496	15106088	15105672	15105678	N/A	N/A		N/A	N/A
chr1_BS584_CACGTG_1	1	0.666305	1	-0.0315163	1	0.743731	1	0.0789833	1	chr1	15105496	15106088	15105943	15105949	N/A	N/A		N/A	N/A
chr1_BS584_CATGTG_1	1	1.00264	1	0.0104269	1	0.259974	1	-0.0661104	1	chr1	15105496	15106088	15105687	15105693	N/A	N/A		N/A	N/A
chr1_BS585_CACATG_1	1	0.585855	1	0.0290456	1	0.35212	1	0.100952	1	chr1	15109644	15110084	15109868	15109874	N/A	N/A		N/A	N/A
chr1_BS587_CATGTG_1	2	0.388851	1	-0.184678	1	-0.201293	1	0.345532	1	chr1	15111235	15111865	15111336	15111342	N/A	N/A		N/A	N/A
chr1_BS589_CACGTG_1	3	-0.584585	1	-0.109734	1	-0.00775217	1	0.0510413	1	chr1	15148207	15148647	15148415	15148421	N/A	N/A		N/A	N/A
chr1_BS590_CACATG_1	2	-0.00971796	1	0.234869	1	0.0622589	1	-0.394338	1	chr1	15152595	15153035	15152620	15152626	N/A	N/A		N/A	N/A
chr1_BS590_CATGTG_1	2	0.499943	1	0.207323	1	0.253893	1	0.856911	1	chr1	15152595	15153035	15152752	15152758	N/A	N/A		N/A	N/A
chr1_BS596_CACGTG_1	3	-0.569628	1	-0.0969689	1	-0.268602	1	0.0867775	1	chr1	15250431	15250872	15250634	15250640	N/A	N/A		N/A	N/A
chr1_BS596_CGCGTG_1	1	0.810177	1	0.424096	1	0.0261842	1	0.176011	1	chr1	15250431	15250872	15250663	15250669	N/A	N/A		N/A	N/A
chr1_BS599_CACATG_1	1	-0.231177	1	-0.41944	1	0.0190995	1	0.447528	1	chr1	15282012	15282322	15282227	15282233	N/A	N/A		N/A	N/A
chr1_BS600_CATGTG_1	3	-0.618418	1	-0.0425823	1	-0.439573	1	0.70847	1	chr1	15323213	15323597	15323318	15323324	N/A	N/A		N/A	N/A
chr1_BS605_CACGTG_1	1	-0.150738	1	-0.223403	1	0.218631	1	1.31443	1	chr1	15478749	15479189	15478895	15478901	N/A	N/A		TMEM51	132
chr1_BS607_CACGTG_1	1	-0.0595345	1	-0.0642944	1	-0.122419	1	0.20309	1	chr1	15498889	15499313	15499082	15499088	C1orf195	962		N/A	N/A
chr1_BS609_CACATG_1	1	0.312549	1	-0.122087	1	-0.263822	1	0.790769	1	chr1	15550768	15551208	15550960	15550966	N/A	N/A		FHAD1	22807
chr1_BS611_CACGTG_1	2	0.0876714	1	-0.0377066	1	0.243961	1	1.22422	1	chr1	15562882	15563266	15563172	15563178	N/A	N/A		FHAD1	10595
chr1_BS617_CACGTG_1	2	-0.341222	1	0.0669941	1	0.362479	1	0.356496	1	chr1	15653443	15653883	15653657	15653663	N/A	N/A		N/A	N/A
chr1_BS619_CACATG_1	1	-0.346325	1	0.106954	1	-0.369522	1	1.25253	1	chr1	15672415	15672839	15672573	15672579	N/A	N/A		N/A	N/A
chr1_BS623_CACATG_1	1	0.450992	1	0.25415	1	0.0857828	1	0.906533	1	chr1	15737022	15737322	15737289	15737295	EFHD2	899	y	CTRC	27648	y
chr1_BS623_CACGTG_1	3	-0.174182	1	-0.0059379	1	-0.0728037	1	-0.202862	1	chr1	15737022	15737322	15737113	15737119	EFHD2	723	y	CTRC	27824	y
chr1_BS626_CATGTG_1	2	-0.688513	1	-0.280123	1	-0.750972	1	0.052066	1	chr1	15827902	15828286	15828085	15828091	CELA2B	25490		CASP9	22855
chr1_BS627_CACATG_1	1	0.475806	1	0.30078	1	-0.4147	1	0.816927	1	chr1	15841524	15841948	15841748	15841754	CELA2B	39153		CASP9	9192
chr1_BS632_CACGTG_1	3	-0.604595	1	-0.381896	1	-0.460283	1	-0.100374	1	chr1	15910952	15911322	15911156	15911162	N/A	N/A		AGMAT	449	y
chr1_BS634_CACGTG_1	1	0.149167	1	1.05995	1	0.0397724	1	-0.256994	1	chr1	15930007	15930621	15930143	15930149	AGMAT	18538	y	DDI2	13809	y
chr1_BS636_CACATG_1	3	-0.0329787	1	0.137369	1	-0.475465	1	0.2988	1	chr1	15944483	15945061	15944893	15944899	DDI2	941	y	RSC1A1	41314
chr1_BS636_CGCGTG_1	1	0.511245	1	0.514486	1	0.231589	1	-0.24009	1	chr1	15944483	15945061	15944561	15944567	DDI2	609	y	RSC1A1	41646
chr1_BS637_CATGTG_1	2	-0.22568	1	-0.0518997	1	-0.0423969	1	-0.549693	1	chr1	15945183	15945623	15945553	15945559	DDI2	1601	y	RSC1A1	40654
chr1_BS648_CACGCG_1	2	0.481328	1	0.0845318	1	0.430221	1	-0.263928	1	chr1	16160770	16161742	16161101	16161107	UQCRHL	26907		SPEN	13257
chr1_BS648_CGCGTG_1	2	0.205384	1	-0.111933	1	-0.122452	1	0.494655	1	chr1	16160770	16161742	16161304	16161310	UQCRHL	27110		SPEN	13054
chr1_BS652_CGCGTG_2	1	0.0390605	1	0.55865	1	0.131192	1	0.547101	1	chr1	16175818	16176831	16175978	16175984	SPEN	1620		N/A	N/A
chr1_BS654_CACGTG_1	3	-0.312627	1	-0.771975	1	0.151635	1	0.110667	1	chr1	16276062	16276565	16276322	16276328	N/A	N/A		ZBTB17	26305	y
chr1_BS655_CACATG_1	3	-0.0317249	1	-0.282162	1	-0.230848	1	-0.116416	1	chr1	16279125	16279620	16279206	16279212	N/A	N/A		ZBTB17	23421	y
chr1_BS656_CACATG_1	3	0.52922	1	0.169573	1	0.375453	1	0.673337	1	chr1	16280171	16280595	16280472	16280478	N/A	N/A		ZBTB17	22155	y
chr1_BS663_CACATG_1	2	-0.107556	1	0.0480494	1	-0.138124	1	0.0568353	1	chr1	16343980	16344364	16344132	16344138	C1orf64	13402		HSPB7	1153
chr1_BS665_CATGTG_1	2	-0.0532409	1	-0.0686303	1	-0.0224805	1	-0.0189389	1	chr1	16380509	16381033	16380809	16380815	CLCNKB	10579		FAM131C	19318
chr1_BS666_CACATG_1	1	-0.886722	1	0.258553	1	0.154764	1	-0.82442	1	chr1	16382194	16382354	16382279	16382285	CLCNKB	12049		FAM131C	17848
chr1_BS670_CACGTG_1	1	0.492072	1	-0.00293811	1	0.0727275	1	-0.279776	1	chr1	16403419	16403776	16403609	16403615	FAM131C	3482		N/A	N/A
chr1_BS672_CACATG_1	1	1.04302	1	0.85475	1	0.302048	1	-0.135691	1	chr1	16420083	16420393	16420251	16420257	FAM131C	20124		N/A	N/A
chr1_BS676_CATGTG_1	3	-0.00999768	1	0.349708	1	0.149034	1	-0.154329	1	chr1	16472583	16473154	16472979	16472985	N/A	N/A		EPHA2	9625
chr1_BS677_CATGTG_1	1	-0.753237	1	0.254455	1	0.354585	1	1.11102	1	chr1	16477775	16478284	16477887	16477893	N/A	N/A		EPHA2	4717
chr1_BS680_CACGTG_1	2	-0.324337	1	-0.162994	1	-0.56288	1	-0.0245627	1	chr1	16493768	16494246	16493999	16494005	EPHA2	11395		ARHGEF19	45167	y
chr1_BS682_CATGTG_1	1	-0.47223	1	0.427805	1	-0.698969	1	0.361811	1	chr1	16500111	16500436	16500421	16500427	EPHA2	17817		ARHGEF19	38745	y
chr1_BS683_CATGTG_1	1	0.224006	1	0.130792	1	-1.03668	0.0269253	-0.439478	1	chr1	16514203	16514643	16514235	16514241	EPHA2	31631		ARHGEF19	24931	y
chr1_BS684_CACGTG_1	1	-0.851757	1	-0.10616	1	0.258692	1	-0.515562	1	chr1	16521573	16522013	16521755	16521761	EPHA2	39151		ARHGEF19	17411	y
chr1_BS688_CGCGTG_1	2	0.385463	1	-0.60749	1	0.00814812	1	-0.286149	1	chr1	16543850	16544290	16544219	16544225	ARHGEF19	5053	y	RSG1	19440
chr1_BS689_CATGTG_1	1	-0.300521	1	0.258508	1	0.382436	1	-0.0660038	1	chr1	16562612	16563023	16562776	16562782	ARHGEF19	23610	y	RSG1	883
chr1_BS690_CATGTG_1	1	0.186967	1	0.47359	1	0.137618	1	-0.238286	1	chr1	16563097	16563940	16563699	16563705	RSG1	40		N/A	N/A
chr1_BS690_CGCGTG_1	1	-0.446326	1	0.137761	1	-0.431744	1	-0.0803642	1	chr1	16563097	16563940	16563663	16563669	RSG1	4		N/A	N/A
chr1_BS696_CATGTG_1	4	-0.672688	1	0.0522536	1	-0.548788	1	-0.292556	1	chr1	16693327	16694394	16694188	16694194	SZRD1	664		N/A	N/A
chr1_BS697_CACGTG_1	3	-0.0756865	1	0.277899	1	-0.0555916	1	0.319208	1	chr1	16766796	16767396	16767088	16767094	SPATA21	3169		NECAP2	78	y
chr1_BS699_CACGCG_1	1	0.107009	1	0.196662	1	0.145949	1	0.297435	1	chr1	16825458	16825975	16825672	16825678	N/A	N/A		N/A	N/A
chr1_BS708_CACGCG_1	1	-0.953096	1	-0.467212	1	-0.18657	1	-1.10046	1	chr1	16939758	16940700	16940439	16940445	N/A	N/A		N/A	N/A
chr1_BS720_CACGTG_1	1	0.994887	1	-0.0538986	1	-0.495884	1	0.463899	1	chr1	17004541	17004991	17004761	17004767	FAM231A	5264		N/A	N/A
chr1_BS729_CACGTG_1	3	-0.476614	1	-0.513559	1	-0.227113	1	-0.728642	1	chr1	17041994	17042322	17042104	17042110	FAM231A	42607		MST1L	48871
chr1_BS735_CACATG_1	1	0.219992	1	0.32449	1	0.13926	1	-0.136308	1	chr1	17231379	17231942	17231686	17231692	N/A	N/A		CROCC	16758
chr1_BS740_CACGTG_1	4	-0.0642924	1	0.100825	1	-0.508149	1	-0.291684	1	chr1	17340366	17340806	17340629	17340635	ATP13A2	2162		SDHB	40036	y
chr1_BS740_CATGTG_1	3	0.15843	1	0.0498987	1	-0.143683	1	0.650465	1	chr1	17340366	17340806	17340504	17340510	ATP13A2	2037		SDHB	40161	y
chr1_BS744_CACGCG_1	1	0.162595	1	-0.486073	1	-0.0721124	1	-0.602802	1	chr1	17452189	17452629	17452396	17452402	PADI2	6448		N/A	N/A
chr1_BS751_CATGTG_1	1	-0.307656	1	-0.107794	1	-0.493606	1	0.0210654	1	chr1	17666834	17667172	17666945	17666951	PADI4	32256		PADI6	31745
chr1_BS752_CATGTG_1	3	0.0490568	1	0.0348482	1	0.0291735	1	1.26712	1	chr1	17674797	17675237	17675014	17675020	PADI4	40325		PADI6	23676
chr1_BS759_CACATG_2	1	-0.144093	1	0.76517	1	0.0915205	1	0.484822	1	chr1	17765721	17766633	17766524	17766530	RCC2	1465	y	N/A	N/A
chr1_BS759_CACGTG_1	2	-0.170806	1	0.32272	1	-0.317801	1	-0.237247	1	chr1	17765721	17766633	17765886	17765892	RCC2	827	y	N/A	N/A
chr1_BS762_CATGTG_1	1	1.17417	1	-0.546117	1	0.0582704	1	-0.60308	1	chr1	17815504	17815888	17815667	17815673	N/A	N/A		N/A	N/A
chr1_BS764_CATGTG_1	1	-0.0995968	1	0.50069	1	-0.118868	1	0.999725	1	chr1	17828790	17829174	17829163	17829169	N/A	N/A		ARHGEF10L	37166
chr1_BS769_CACGTG_1	2	0.106853	1	-0.343045	1	-0.0863534	1	1.23362	1	chr1	17890990	17891459	17891092	17891098	ARHGEF10L	24763		N/A	N/A
chr1_BS769_CACGTG_2	1	0.808269	1	-0.163142	1	0.475681	1	0.548211	1	chr1	17890990	17891459	17891297	17891303	ARHGEF10L	24968		N/A	N/A
chr1_BS771_CACGTG_2	2	-0.406242	1	-0.149103	1	-0.303151	1	0.799208	1	chr1	17933346	17933730	17933672	17933678	N/A	N/A		N/A	N/A
chr1_BS772_CACGTG_1	3	0.195763	1	0.327254	1	-0.189446	1	-0.222043	1	chr1	17955894	17956344	17955946	17955952	N/A	N/A		N/A	N/A
chr1_BS772_CACGTG_2	3	0.262928	1	-0.0414827	1	-0.0407759	1	0.845343	1	chr1	17955894	17956344	17956128	17956134	N/A	N/A		N/A	N/A
chr1_BS773_CACGTG_1	1	-0.745148	1	-0.0666281	1	-0.0908967	1	0.434557	1	chr1	18081617	18082036	18081818	18081824	ACTL8	11	y	N/A	N/A
chr1_BS773_CACGTG_2	1	-0.638501	1	0.48898	1	-0.5709	1	-0.14909	1	chr1	18081617	18082036	18081846	18081852	ACTL8	39	y	N/A	N/A
chr1_BS774_CACGTG_1	1	0.442393	1	-0.22549	1	0.445996	1	-1.04569	1	chr1	18085601	18086017	18085814	18085820	ACTL8	4007	y	N/A	N/A
chr1_BS779_CACGCG_1	1	0.51675	1	-0.215384	1	-0.355516	1	0.730304	1	chr1	18923880	18924332	18924113	18924119	N/A	N/A		PAX7	33386
chr1_BS784_CATGTG_1	3	0.4121	1	0.00376017	1	0.413504	1	0.315717	1	chr1	19201696	19202006	19201718	19201724	TAS1R2	15563		ALDH4A1	15667
chr1_BS792_CACGTG_1	3	-0.159444	1	-0.203044	1	-0.375815	1	-0.919998	1	chr1	19263578	19263828	19263704	19263710	ALDH4A1	46319		IFFO2	19122
chr1_BS797_CATGTG_1	2	-0.0308097	1	-0.00228813	1	-0.20812	1	0.462193	1	chr1	19492499	19492923	19492685	19492691	N/A	N/A		UBR4	44061	y
chr1_BS797_CATGTG_2	2	-0.0280048	1	0.267765	1	-0.0950012	1	-0.229237	1	chr1	19492499	19492923	19492762	19492768	N/A	N/A		UBR4	43984	y
chr1_BS800_CACGCG_1	3	0.649421	1	0.0108111	1	-0.18373	1	0.00679944	1	chr1	19577849	19578506	19578231	19578237	MRTO4	157	y	AKR7A3	37049
chr1_BS800_CACGTG_1	2	0.128096	1	0.00426371	1	-0.582774	1	-0.274479	1	chr1	19577849	19578506	19578312	19578318	MRTO4	238	y	AKR7A3	36968
chr1_BS801_CACATG_2	1	0.269208	1	0.13262	1	0.287538	1	-0.144706	1	chr1	19626597	19627073	19626830	19626836	AKR7A3	11550		AKR7A2	11810
chr1_BS801_CACATG_3	1	-0.224077	1	0.882898	1	-0.340421	1	-0.481919	1	chr1	19626597	19627073	19626903	19626909	AKR7A3	11623		AKR7A2	11737
chr1_BS807_CACATG_1	2	-0.0403019	1	-0.194128	1	-0.573427	1	-0.0525765	1	chr1	19664666	19665205	19664802	19664808	PQLC2	26063	y	N/A	N/A
chr1_BS807_CACGCG_1	2	-0.00258205	1	-0.550035	1	-0.233743	1	-0.407783	1	chr1	19664666	19665205	19665179	19665185	PQLC2	26440	y	N/A	N/A
chr1_BS813_CACATG_1	1	0.447947	1	0.241966	1	-0.0233141	1	0.352457	1	chr1	19772248	19772688	19772461	19772467	N/A	N/A		CAPZB	38740	y
chr1_BS814_CACGTG_1	1	0.328553	1	-0.0214989	1	0.247358	1	0.115434	1	chr1	19787461	19787845	19787619	19787625	N/A	N/A		CAPZB	23582	y
chr1_BS816_CACGCG_1	1	0.205233	1	0.882236	1	0.569003	1	1.14788	1	chr1	19812107	19812707	19812444	19812450	CAPZB	1243	y	N/A	N/A
chr1_BS818_CACGCG_1	5	0.658679	1	0.190861	1	0.19538	1	0.0820582	1	chr1	19923115	19924395	19923957	19923963	MINOS1	487		NBL1	45765	y
chr1_BS823_CACGTG_1	1	0.245669	1	-0.530865	1	0.178744	1	0.16916	1	chr1	19980097	19980575	19980171	19980177	NBL1	10449	y	HTR6	11608
chr1_BS825_CGCGTG_1	1	-0.0966671	1	0.262243	1	0.187392	1	1.10493	1	chr1	20002864	20003297	20003061	20003067	HTR6	11282		N/A	N/A
chr1_BS828_CACGTG_1	4	-0.0715652	1	0.120843	1	0.011767	1	0.771076	1	chr1	20125779	20126313	20125911	20125917	N/A	N/A		TMCO4	499
chr1_BS828_CGCGTG_1	4	0.143873	1	0.0119053	1	0.205554	1	0.51863	1	chr1	20125779	20126313	20126271	20126277	N/A	N/A		TMCO4	139
chr1_BS829_CACGTG_1	2	-0.292394	1	-0.445058	1	0.00497221	1	-0.564341	1	chr1	20126329	20127097	20126872	20126878	TMCO4	462		RNF186	14899
chr1_BS832_CATGTG_1	2	0.0248042	1	0.276266	1	0.0264479	1	-0.109838	1	chr1	20208553	20209025	20208848	20208854	N/A	N/A		OTUD3	39
chr1_BS836_CACGTG_1	2	-0.44992	1	-0.190218	1	-0.0749109	1	0.995947	1	chr1	20491900	20492764	20492640	20492646	PLA2G2F	26818		PLA2G2C	11217
chr1_BS840_CACGTG_1	1	0.248041	1	-0.424207	1	-0.255501	1	-0.000976742	1	chr1	20512352	20512776	20512547	20512553	PLA2G2C	8690		UBXN10	23
chr1_BS841_CATGTG_1	2	-0.307278	1	-0.340792	1	0.18819	1	0.740252	1	chr1	20514193	20514645	20514424	20514430	UBXN10	1854		N/A	N/A
chr1_BS845_CATGTG_1	1	-0.772501	1	0.861184	1	-0.0594808	1	0.722423	1	chr1	20525287	20525860	20525547	20525553	UBXN10	12977		N/A	N/A
chr1_BS847_CACATG_1	2	0.186588	1	0.101091	1	0.0952358	1	0.823201	1	chr1	20767201	20767668	20767446	20767452	N/A	N/A		CAMK2N1	45282
chr1_BS847_CACGTG_1	3	-0.0632963	1	0.230458	1	0.110901	1	-0.29827	1	chr1	20767201	20767668	20767299	20767305	N/A	N/A		CAMK2N1	45429
chr1_BS848_CATGTG_1	2	-0.313649	1	-0.621851	1	-0.048661	1	0.210983	1	chr1	20799643	20800151	20799848	20799854	N/A	N/A		CAMK2N1	12880
chr1_BS850_CACGCG_1	1	-0.422798	1	-0.0547728	1	0.375716	1	0.12148	1	chr1	20820279	20820732	20820551	20820557	CAMK2N1	7823		MUL1	14123
chr1_BS857_CACGCG_1	4	0.311335	1	0.0723573	1	0.17838	1	0.359765	1	chr1	20959636	20960064	20959887	20959893	CDA	44444		PINK1	60	y
chr1_BS857_CACGTG_1	5	-0.363766	1	-0.0980848	1	-0.315002	1	0.0703381	1	chr1	20959636	20960064	20959823	20959829	CDA	44380		PINK1	124	y
chr1_BS860_CACGTG_1	2	0.405169	1	0.14195	1	0.356761	1	0.790781	1	chr1	21023299	21023744	21023537	21023543	DDOST	35500		KIF17	20973
chr1_BS862_CACATG_1	1	-0.0575988	1	-0.225447	1	-0.106272	1	0.387911	1	chr1	21051561	21051945	21051768	21051774	KIF17	7258		SH2D5	7365
chr1_BS863_CACGTG_1	1	0.110142	1	0.994082	0.0850828	-0.419629	1	-1.06416	1	chr1	21059497	21059982	21059759	21059765	SH2D5	626		N/A	N/A
chr1_BS865_CGCGTG_1	5	0.3073	1	0.379327	1	0.209659	1	0.199491	1	chr1	21113621	21114208	21113857	21113863	HP1BP3	676	y	N/A	N/A
chr1_BS872_CACATG_1	2	-0.340468	1	-0.135941	1	-0.29846	1	-0.780753	1	chr1	21543372	21543796	21543733	21543739	N/A	N/A		N/A	N/A
chr1_BS873_CATGTG_1	2	0.0151674	1	0.111989	1	0.0327156	1	-0.148065	1	chr1	21544801	21545185	21545019	21545025	N/A	N/A		N/A	N/A
chr1_BS875_CACGTG_1	1	0.261015	1	0.39114	1	0.160687	1	0.0668635	1	chr1	21588050	21588649	21588218	21588224	N/A	N/A		N/A	N/A
chr1_BS876_CACGTG_1	2	-0.257385	1	-0.143581	1	-0.0115472	1	0.282587	1	chr1	21589240	21589680	21589433	21589439	N/A	N/A		N/A	N/A
chr1_BS877_CACATG_1	2	0.517103	1	-0.146328	1	0.22192	1	0.418396	1	chr1	21592704	21593088	21592727	21592733	N/A	N/A		N/A	N/A
chr1_BS881_CACGCG_1	1	-0.181401	1	0.506317	1	0.119394	1	-0.0830967	1	chr1	21646172	21647365	21646313	21646319	N/A	N/A		ECE1	25721
chr1_BS883_CATGTG_1	1	0.669344	1	0.615211	1	0.588426	1	-0.371941	1	chr1	21655881	21656241	21656118	21656124	N/A	N/A		ECE1	15916
chr1_BS888_CACGTG_1	1	0.0646344	1	-0.0384631	1	0.299831	1	0.621171	1	chr1	21682513	21682923	21682704	21682710	ECE1	10670		N/A	N/A
chr1_BS897_CACGTG_1	1	-0.725374	1	-0.217604	1	0.653198	1	-0.71768	1	chr1	21913377	21913846	21913591	21913597	N/A	N/A		N/A	N/A
chr1_BS897_CATGTG_1	3	-0.244013	1	-0.320693	1	0.107494	1	-0.102714	1	chr1	21913377	21913846	21913703	21913709	N/A	N/A		N/A	N/A
chr1_BS900_CACGTG_1	1	-1.51237	1	-0.949111	1	-1.31817	0.250218	-0.574174	1	chr1	21939529	21939971	21939950	21939956	N/A	N/A		RAP1GAP	38398	y
chr1_BS901_CACATG_1	1	-0.792361	1	-0.502723	1	0.0253176	1	0.80807	1	chr1	21945610	21946026	21945835	21945841	N/A	N/A		RAP1GAP	32513	y
chr1_BS907_CACGTG_2	1	-0.20896	1	-0.0370862	1	-0.108128	1	1.1279	1	chr1	21966034	21966543	21966126	21966132	N/A	N/A		RAP1GAP	12222	y
chr1_BS907_CACGTG_3	1	-0.0920638	1	0.0118511	1	0.240864	1	0.403906	1	chr1	21966034	21966543	21966504	21966510	N/A	N/A		RAP1GAP	11844	y
chr1_BS909_CACATG_1	1	0.229889	1	-0.182727	1	0.203814	1	1.23266	1	chr1	21977778	21978282	21977964	21977970	N/A	N/A		RAP1GAP	384	y
chr1_BS911_CACGCG_1	1	0.0821137	1	-0.284063	1	0.312717	1	0.685843	1	chr1	21996165	21996613	21996312	21996318	RAP1GAP	17964	y	N/A	N/A
chr1_BS912_CACATG_1	4	0.0903823	1	0.0532365	1	0.0208158	1	0.805899	1	chr1	21996917	21997357	21997108	21997114	RAP1GAP	18760	y	N/A	N/A
chr1_BS915_CACATG_1	1	-0.305302	1	0.495148	1	-0.648887	1	-0.329426	1	chr1	22014135	22014640	22014581	22014587	RAP1GAP	36233	y	N/A	N/A
chr1_BS915_CATGTG_1	1	-1.03675	1	-0.271367	1	-0.139478	1	0.64022	1	chr1	22014135	22014640	22014276	22014282	RAP1GAP	35928	y	N/A	N/A
chr1_BS921_CACATG_1	3	0.317055	1	0.305955	1	0.350974	1	0.433531	1	chr1	22179465	22179936	22179709	22179715	LDLRAD2	40952		N/A	N/A
chr1_BS922_CACGTG_1	3	-0.207498	1	-0.787353	1	-0.15935	1	0.363632	1	chr1	22182547	22182889	22182699	22182705	LDLRAD2	43942		N/A	N/A
chr1_BS923_CACATG_1	1	0.90126	1	-0.0958279	1	0.89555	0.513443	0.270465	1	chr1	22192670	22193297	22192814	22192820	N/A	N/A		N/A	N/A
chr1_BS923_CACGTG_1	2	0.551283	1	0.012505	1	-0.389574	1	0.806626	1	chr1	22192670	22193297	22193182	22193188	N/A	N/A		N/A	N/A
chr1_BS925_CACGTG_1	1	0.611479	1	-0.204519	1	-0.503744	1	0.650897	1	chr1	22223256	22223699	22223483	22223489	N/A	N/A		HSPG2	40307	y
chr1_BS926_CATGTG_1	1	-1.38022	1	-0.395066	1	-0.474018	1	0.842787	1	chr1	22230080	22230520	22230186	22230192	N/A	N/A		HSPG2	33604	y
chr1_BS926_CATGTG_2	4	0.259401	1	-0.186492	1	-0.134952	1	-0.23614	1	chr1	22230080	22230520	22230266	22230272	N/A	N/A		HSPG2	33524	y
chr1_BS929_CATGTG_1	1	-0.560707	1	0.0473599	1	-0.127655	1	-0.674832	1	chr1	22235678	22236062	22235894	22235900	N/A	N/A		HSPG2	27896	y
chr1_BS930_CACGTG_1	2	-1.11132	1	-0.75933	1	-0.223922	1	1.16956	1	chr1	22241746	22242130	22241900	22241906	N/A	N/A		HSPG2	21890	y
chr1_BS931_CATGTG_1	1	-0.146623	1	-0.293372	1	0.460464	1	1.104	1	chr1	22243294	22243748	22243483	22243489	N/A	N/A		HSPG2	20307	y
chr1_BS934_CATGTG_1	1	-0.639485	1	-0.562821	1	-1.13929	1	-0.586881	1	chr1	22251684	22252124	22251864	22251870	N/A	N/A		HSPG2	11926	y
chr1_BS935_CACGTG_1	5	-0.162109	1	-0.311693	1	-0.457632	1	-0.479862	1	chr1	22262848	22263272	22263009	22263015	N/A	N/A		HSPG2	781	y
chr1_BS936_CACGTG_1	1	0.557088	1	-0.287007	1	-0.262878	1	-0.184462	1	chr1	22263924	22264504	22264267	22264273	HSPG2	477	y	CELA3B	39119
chr1_BS938_CACATG_1	1	0.120178	1	-0.03406	1	0.369787	1	-0.295807	1	chr1	22283148	22283725	22283244	22283250	HSPG2	19454	y	CELA3B	20142
chr1_BS938_CACATG_3	2	0.758543	1	-0.00272318	1	0.521668	1	0.447806	1	chr1	22283148	22283725	22283579	22283585	HSPG2	19789	y	CELA3B	19807
chr1_BS938_CATGTG_1	1	0.116277	1	0.302472	1	0.666325	1	0.951022	1	chr1	22283148	22283725	22283581	22283587	HSPG2	19791	y	CELA3B	19805
chr1_BS944_CACATG_2	2	0.313157	1	0.488867	1	-0.422569	1	0.316081	1	chr1	22375107	22375613	22375350	22375356	CELA3A	47202		CDC42	3769	y
chr1_BS945_CGCGTG_1	2	0.205893	1	0.140044	1	-0.00802174	1	0.553431	1	chr1	22378870	22379422	22379034	22379040	N/A	N/A		CDC42	85	y
chr1_BS947_CATGTG_1	1	0.0501815	1	-0.0203579	1	-0.171131	1	-0.136012	1	chr1	22447953	22448449	22448198	22448204	N/A	N/A		WNT4	21321
chr1_BS949_CACATG_1	1	0.269033	1	-0.292258	1	0.177677	1	1.00238	1	chr1	22495062	22495502	22495292	22495298	WNT4	25773		N/A	N/A
chr1_BS954_CATGTG_1	2	0.206852	1	-0.0103383	1	-0.0674446	1	-0.170556	1	chr1	22739531	22739767	22739614	22739620	N/A	N/A		ZBTB40	38729	y
chr1_BS956_CATGTG_1	4	0.19828	1	0.00778137	1	-0.0182477	1	1.11774	1	chr1	22743105	22743489	22743122	22743128	N/A	N/A		ZBTB40	35221	y
chr1_BS957_CACGTG_1	2	0.398435	1	0.293334	1	0.346394	1	0.680871	1	chr1	22778185	22778622	22778296	22778302	N/A	N/A		ZBTB40	47	y
chr1_BS957_CGCGTG_2	3	0.298503	1	0.27886	1	0.367191	1	0.304135	1	chr1	22778185	22778622	22778309	22778315	N/A	N/A		ZBTB40	34	y
chr1_BS957_CGCGTG_3	2	0.00815739	1	-0.0779291	1	0.208784	1	0.19531	1	chr1	22778185	22778622	22778524	22778530	ZBTB40	181	y	N/A	N/A
chr1_BS957_CGCGTG_4	3	-0.122365	1	-0.259988	1	0.149418	1	0.140186	1	chr1	22778185	22778622	22778592	22778598	ZBTB40	249	y	N/A	N/A
chr1_BS960_CACGTG_1	2	-0.165789	1	-0.310695	1	-0.183697	1	-0.503907	1	chr1	22968528	22969032	22968899	22968905	C1QA	5901		C1QC	1210
chr1_BS963_CATGTG_1	2	0.392863	1	0.0799535	1	-0.187403	1	0.0339222	1	chr1	23302914	23303611	23303112	23303118	LACTBL1	4303		C1orf234	39231
chr1_BS967_CATGTG_1	2	0.465498	1	0.187641	1	0.414699	1	0.23369	1	chr1	23494836	23495449	23495034	23495040	N/A	N/A		LUZP1	317
chr1_BS968_CACATG_1	2	0.180398	1	0.251518	1	0.265396	1	-0.270301	1	chr1	23496183	23496877	23496724	23496730	LUZP1	1373		HTR1D	24498
chr1_BS968_CACGTG_1	4	-0.000632959	1	-0.0834305	1	-0.351771	1	0.000660699	1	chr1	23496183	23496877	23496645	23496651	LUZP1	1294		HTR1D	24577
chr1_BS971_CACGCG_1	3	0.205264	1	-0.273074	1	-0.872119	0.257145	0.213067	1	chr1	23670249	23671576	23670828	23670834	N/A	N/A		HNRNPR	29	y
chr1_BS971_CACGCG_2	2	-0.340865	1	0.106249	1	-0.556466	1	0.383043	1	chr1	23670249	23671576	23671313	23671319	HNRNPR	456	y	ZNF436	23566
chr1_BS971_CGCGTG_1	2	0.116225	1	0.0525895	1	-0.148523	1	0.638494	1	chr1	23670249	23671576	23671165	23671171	HNRNPR	308	y	ZNF436	23714
chr1_BS975_CATGTG_1	1	-0.0276687	1	-0.140913	1	-0.518858	1	-0.050464	1	chr1	23703501	23703885	23703688	23703694	ZNF436	8809		TCEA3	47584
chr1_BS979_CACATG_1	1	-0.501231	1	-0.666268	1	0.182264	1	-0.290431	1	chr1	23748743	23749209	23748840	23748846	N/A	N/A		TCEA3	2432
chr1_BS980_CACATG_1	4	0.058868	1	-0.122988	1	-0.193463	1	0.339338	1	chr1	23778501	23778876	23778842	23778848	TCEA3	27570		ASAP3	31908	y
chr1_BS983_CACGTG_1	1	0.243022	1	0.430871	1	0.16367	1	2.32273	0.223919	chr1	23811170	23811665	23811474	23811480	ASAP3	724	y	E2F2	46238
chr1_BS989_CACGTG_1	2	-0.061748	1	-0.214672	1	-0.301737	1	-0.212751	1	chr1	23881319	23881774	23881529	23881535	E2F2	23817		ID3	4756	y
chr1_BS994_CACATG_1	2	0.199802	1	0.132063	1	0.153605	1	0.888092	1	chr1	23916919	23917359	23917131	23917137	ID3	30846	y	N/A	N/A
chr1_BS998_CGCGTG_1	3	0.262548	1	0.195655	1	0.231597	1	0.599572	1	chr1	23945989	23946521	23946158	23946164	N/A	N/A		N/A	N/A
chr1_BS1002_CACGTG_1	1	-0.803843	1	1.54265	1	-2.01388	2.33711e-06	-2.34405	0.000132068	chr1	24018093	24018873	24018736	24018742	RPL11	468	y	N/A	N/A
chr1_BS1003_CACGTG_1	1	0.0144855	1	-0.679607	1	-0.102666	1	-0.0441438	1	chr1	24053798	24054141	24053979	24053985	RPL11	35711	y	TCEB3	15876	y
chr1_BS1004_CGCGTG_1	1	0.436205	1	-0.474813	1	0.384059	1	-0.444658	1	chr1	24069671	24070651	24070321	24070327	TCEB3	466	y	PITHD1	34554
chr1_BS1009_CACGTG_1	5	0.0294063	1	-0.163348	1	0.108095	1	0.189322	1	chr1	24119830	24120270	24120045	24120051	LYPLA2	2400	y	GALE	6015	y
chr1_BS1010_CACATG_1	1	0.302813	1	0.396228	1	0.103284	1	0.575811	1	chr1	24125900	24126344	24126129	24126135	GALE	69	y	HMGCL	25820
chr1_BS1013_CGCGTG_1	3	-0.077909	1	-0.512076	1	-0.176736	1	-0.524235	1	chr1	24151701	24152142	24151943	24151949	GALE	25883	y	HMGCL	6
chr1_BS1017_CACATG_1	3	0.0107473	1	-0.179648	1	-0.153934	1	0.160514	1	chr1	24198995	24199468	24199274	24199280	FUCA1	4415		CNR2	40543
chr1_BS1019_CACGTG_1	2	-0.103889	1	-0.129207	1	-0.0687991	1	0.50652	1	chr1	24246506	24246930	24246599	24246605	CNR2	6782		PNRC2	39701	y
chr1_BS1019_CATGTG_1	3	-0.0407687	1	-0.247708	1	-0.296939	1	-0.455163	1	chr1	24246506	24246930	24246698	24246704	CNR2	6881		PNRC2	39602	y
chr1_BS1026_CACGTG_1	3	-0.404803	1	-0.100216	1	0.0518324	1	0.0298902	1	chr1	24479054	24479354	24479214	24479220	IL22RA1	9439	y	IFNLR1	34551
chr1_BS1029_CACGTG_1	1	-0.294229	1	-0.0778315	1	-0.193779	1	-0.318208	1	chr1	24528654	24528965	24528857	24528863	IFNLR1	15092		N/A	N/A
chr1_BS1030_CACGTG_1	3	-0.322799	1	0.539876	1	-0.244762	1	0.351547	1	chr1	24529940	24530317	24530171	24530177	IFNLR1	16406		N/A	N/A
chr1_BS1035_CACATG_1	3	-0.211615	1	0.462196	1	-0.190245	1	0.108517	1	chr1	24738431	24738855	24738730	24738736	N/A	N/A		NIPAL3	1246	y
chr1_BS1038_CACGTG_1	1	0.0508777	1	-0.0454639	1	-0.41618	1	0.352419	1	chr1	24742905	24743394	24743097	24743103	STPG1	2835		N/A	N/A
chr1_BS1043_CACATG_1	3	-0.0828774	1	-0.105348	1	0.000461517	1	1.05893	1	chr1	24862248	24862688	24862395	24862401	RCAN3	33555		NCMAP	20171
chr1_BS1045_CACGTG_1	2	-0.307111	1	0.0771637	1	-0.235602	1	-0.246501	1	chr1	24968014	24968967	24968274	24968280	N/A	N/A		SRRM1	1319	y
chr1_BS1046_CACGCG_2	1	0.518104	1	-0.251368	1	0.243311	1	0.838684	1	chr1	24969095	24969941	24969639	24969645	SRRM1	46	y	N/A	N/A
chr1_BS1046_CGCGTG_1	2	0.188177	1	0.312408	1	0.525039	1	0.848641	1	chr1	24969095	24969941	24969641	24969647	SRRM1	48	y	N/A	N/A
chr1_BS1050_CACATG_1	1	-0.0834758	1	-0.537397	1	-0.154201	1	-0.818953	1	chr1	25020793	25021233	25021002	25021008	N/A	N/A		N/A	N/A
chr1_BS1051_CACGTG_1	1	0.3015	1	-0.319672	1	0.658978	1	0.0998645	1	chr1	25035503	25035927	25035810	25035816	N/A	N/A		CLIC4	35949	y
chr1_BS1051_CATGTG_1	2	-0.49529	1	-0.319415	1	-0.132633	1	-0.377747	1	chr1	25035503	25035927	25035509	25035515	N/A	N/A		CLIC4	36250	y
chr1_BS1054_CATGTG_1	1	0.0993346	1	0.374236	1	0.129814	1	-0.12952	1	chr1	25072469	25072979	25072918	25072924	CLIC4	1159	y	N/A	N/A
chr1_BS1055_CACATG_1	1	0.477372	1	-0.29261	1	0.436765	1	0.055128	1	chr1	25091868	25092312	25091896	25091902	CLIC4	20137	y	N/A	N/A
chr1_BS1056_CACGCG_1	2	-0.0851441	1	-0.308186	1	0.176409	1	0.590226	1	chr1	25174472	25175145	25174916	25174922	N/A	N/A		N/A	N/A
chr1_BS1056_CACGTG_1	2	0.269731	1	-0.246035	1	-0.0455357	1	0.41164	1	chr1	25174472	25175145	25174933	25174939	N/A	N/A		N/A	N/A
chr1_BS1057_CACGTG_1	1	0.0446012	1	0.046785	1	-0.215102	1	-0.389403	1	chr1	25176162	25176602	25176401	25176407	N/A	N/A		N/A	N/A
chr1_BS1059_CATGTG_1	1	-0.669465	1	0.305961	1	0.320202	1	-0.419865	1	chr1	25278845	25279285	25279144	25279150	RUNX3	22374	y	N/A	N/A
chr1_BS1060_CACGCG_1	1	0.561394	1	-0.162651	1	0.291733	1	0.192902	1	chr1	25291491	25292113	25291863	25291869	RUNX3	35093	y	N/A	N/A
chr1_BS1061_CACATG_1	4	-0.12726	1	-0.174431	1	0.127553	1	-0.348863	1	chr1	25363645	25364029	25363979	25363985	N/A	N/A		N/A	N/A
chr1_BS1062_CACATG_1	1	0.33194	1	0.0741383	1	-0.7289	1	-0.155982	1	chr1	25407015	25407455	25407238	25407244	N/A	N/A		N/A	N/A
chr1_BS1063_CACGTG_1	1	-0.257961	1	0.642945	1	-0.343899	1	0.339867	1	chr1	25427862	25428302	25428284	25428290	N/A	N/A		N/A	N/A
chr1_BS1064_CACATG_1	1	-1.09667	1	-0.53007	1	0.121278	1	0.0516828	1	chr1	25542657	25543107	25542849	25542855	N/A	N/A		SYF2	16164	y
chr1_BS1068_CGCGTG_1	6	-0.47544	1	-0.0523076	1	-0.256151	1	-0.41918	1	chr1	25573290	25574397	25574241	25574247	RSRP1	231		RHD	24735
chr1_BS1071_CACGTG_1	1	-0.357833	1	-0.439732	1	-0.27464	1	-0.150262	1	chr1	25687625	25688069	25687858	25687864	TMEM50A	23070		N/A	N/A
chr1_BS1073_CACATG_1	1	-0.0404223	1	-0.0849555	1	0.156983	1	0.499426	1	chr1	25756461	25757080	25756970	25756976	RHCE	9607	y	TMEM57	378
chr1_BS1077_CACATG_2	2	0.00421843	1	-0.394503	1	0.291042	1	0.150207	1	chr1	25808671	25809131	25808979	25808985	N/A	N/A		N/A	N/A
chr1_BS1078_CACGTG_1	2	-0.370863	1	0.482819	1	0.402481	1	0.0243533	1	chr1	25844450	25844890	25844774	25844780	N/A	N/A		LDLRAP1	25301	y
chr1_BS1078_CGCGTG_1	6	-0.00693634	1	0.0879082	1	0.243679	1	0.834201	1	chr1	25844450	25844890	25844607	25844613	N/A	N/A		LDLRAP1	25468	y
chr1_BS1082_CATGTG_1	1	0.653578	1	0.28027	1	0.1934	1	-0.112317	1	chr1	25893112	25893412	25893239	25893245	LDLRAP1	23164	y	N/A	N/A
chr1_BS1084_CACGTG_1	3	0.205634	1	-0.123388	1	-0.221379	1	0.481041	1	chr1	25895342	25895891	25895710	25895716	LDLRAP1	25635	y	MAN1C1	48248
chr1_BS1084_CGCGTG_1	1	0.0876893	1	0.0102632	1	-0.161704	1	0.366901	1	chr1	25895342	25895891	25895471	25895477	LDLRAP1	25396	y	MAN1C1	48487
chr1_BS1085_CATGTG_1	2	0.566564	1	0.452665	1	0.343495	1	0.329418	1	chr1	25900056	25900416	25900212	25900218	LDLRAP1	30137	y	MAN1C1	43746
chr1_BS1094_CACGTG_1	2	0.0883836	1	0.0167653	1	-0.506455	1	-0.0435871	1	chr1	26123113	26123724	26123234	26123240	N/A	N/A		SEPN1	3432
chr1_BS1100_CACGCG_1	2	-0.375778	1	-0.269597	1	0.439916	1	0.0476313	1	chr1	26201978	26202402	26202194	26202200	PAQR7	4450		STMN1	30799	y
chr1_BS1100_CACGTG_1	2	0.32834	1	0.108089	1	0.157612	1	0.859464	1	chr1	26201978	26202402	26202185	26202191	PAQR7	4441		STMN1	30808	y
chr1_BS1103_CGCGTG_1	3	0.322647	1	0.0790989	1	0.316226	1	0.113602	1	chr1	26231991	26232586	26232115	26232121	PAQR7	34371		STMN1	878	y
chr1_BS1104_CGCGTG_1	3	0.298084	1	-0.0208694	1	0.315909	1	0.183132	1	chr1	26232738	26233228	26233025	26233031	STMN1	32	y	N/A	N/A
chr1_BS1107_CACATG_1	1	-0.400447	1	-0.0252436	1	0.439595	1	-0.519418	1	chr1	26319681	26320476	26319736	26319742	N/A	N/A		PAFAH2	4912	y
chr1_BS1109_CGCGTG_1	4	-0.0342806	1	0.0993469	1	0.0155471	1	0.243606	1	chr1	26324462	26325062	26324749	26324755	PAFAH2	101	y	EXTL1	23521
chr1_BS1110_CACGTG_1	1	-0.90119	1	-0.17861	1	0.294452	1	-0.129243	1	chr1	26356335	26356794	26356766	26356772	EXTL1	8496		SLC30A2	15863
chr1_BS1115_CACGTG_1	1	-0.477238	1	-0.434639	1	0.0576622	1	-0.684101	1	chr1	26431389	26431839	26431758	26431764	TRIM63	37633		PDIK1L	5897	y
chr1_BS1117_CATGTG_1	1	-1.99951	1	-0.380365	1	-1.30987	0.0610653	-0.998685	1	chr1	26437834	26438533	26438462	26438468	PDIK1L	807	y	FAM110D	47048
chr1_BS1119_CACATG_1	1	-1.2217	1	0.113695	1	0.079603	1	-0.0161228	1	chr1	26452675	26453318	26452761	26452767	PDIK1L	15106	y	FAM110D	32749
chr1_BS1120_CACATG_1	2	-0.58298	1	-0.24371	1	0.348477	1	0.640328	1	chr1	26453692	26454076	26453856	26453862	PDIK1L	16201	y	FAM110D	31654
chr1_BS1124_CGCGTG_1	1	-1.31109	0.0282571	-0.991308	0.334506	-1.15076	1	-0.709598	1	chr1	26496178	26496738	26496671	26496677	ZNF593	284	y	CNKSR1	7309
chr1_BS1129_CACGTG_1	2	0.139921	1	-0.300787	1	0.0111992	1	-0.823837	1	chr1	26561451	26561909	26561668	26561674	CEP85	1025		SH3BGRL3	44544	y
chr1_BS1131_CACATG_1	1	0.0230608	1	-0.735393	1	0.117875	1	-1.04775	1	chr1	26602010	26602593	26602269	26602275	CEP85	41626		SH3BGRL3	3943	y
chr1_BS1136_CACGTG_1	1	-0.093645	1	0.217947	1	0.106268	1	-0.163421	1	chr1	26613519	26614237	26613801	26613807	SH3BGRL3	7589	y	UBXN11	19394
chr1_BS1138_CACGCG_1	1	0.0964365	1	0.119029	1	0.0366481	1	1.3712	1	chr1	26616068	26616368	26616300	26616306	SH3BGRL3	10088	y	UBXN11	16895
chr1_BS1138_CATGTG_2	1	0.423949	1	-1.08318	1	-0.127872	1	0.193006	1	chr1	26616068	26616368	26616317	26616323	SH3BGRL3	10105	y	UBXN11	16878
chr1_BS1139_CACGCG_1	2	-0.311594	1	-0.0123913	1	-0.252639	1	0.257227	1	chr1	26632879	26633353	26632953	26632959	SH3BGRL3	26741	y	UBXN11	242
chr1_BS1139_CACGCG_2	1	0.403227	1	-0.0494506	1	0.616112	1	0.807727	1	chr1	26632879	26633353	26633126	26633132	SH3BGRL3	26914	y	UBXN11	69
chr1_BS1147_CACATG_1	1	-0.547098	1	-1.0687	0.665098	0.344309	1	-0.265018	1	chr1	26704479	26705333	26704892	26704898	ZNF683	5607		LIN28A	32366
chr1_BS1147_CACATG_2	1	0.280394	1	-0.201642	1	0.418004	1	-0.588225	1	chr1	26704479	26705333	26704914	26704920	ZNF683	5629		LIN28A	32344
chr1_BS1147_CACATG_3	2	0.613106	1	-0.0902354	1	-0.135669	1	0.0726308	1	chr1	26704479	26705333	26705099	26705105	ZNF683	5814		LIN28A	32159
chr1_BS1148_CATGTG_1	3	0.208835	1	-0.46546	1	-0.342219	1	0.142579	1	chr1	26717928	26718352	26718138	26718144	ZNF683	18853		LIN28A	19120
chr1_BS1152_CACGTG_1	3	-0.426389	1	0.00121136	1	-0.0253126	1	-0.354681	1	chr1	26758305	26758996	26758607	26758613	LIN28A	21349		DHDDS	165	y
chr1_BS1154_CACGTG_1	2	0.708902	1	0.27797	1	0.222828	1	0.452381	1	chr1	26798515	26798939	26798890	26798896	DHDDS	40118	y	HMGN2	11	y
chr1_BS1158_CACATG_1	1	-0.0108128	1	0.392091	1	-0.210086	1	0.494161	1	chr1	26826628	26828130	26828079	26828085	HMGN2	29178	y	RPS6KA1	28169	y
chr1_BS1158_CACGCG_2	1	-0.402574	1	0.484836	1	0.0553067	1	0.419408	1	chr1	26826628	26828130	26827460	26827466	HMGN2	28559	y	RPS6KA1	28788	y
chr1_BS1158_CACGTG_2	1	0.271031	1	0.0557669	1	0.625774	1	1.59651	1	chr1	26826628	26828130	26827470	26827476	HMGN2	28569	y	RPS6KA1	28778	y
chr1_BS1160_CACATG_2	1	-0.631947	1	-0.556901	1	0.34627	1	-1.73792	0.22617	chr1	26860502	26861015	26860782	26860788	RPS6KA1	4534	y	N/A	N/A
chr1_BS1160_CACGTG_1	1	0.312957	1	-0.305748	1	0.580241	1	0.822362	1	chr1	26860502	26861015	26860623	26860629	RPS6KA1	4375	y	N/A	N/A
chr1_BS1162_CACGTG_1	1	-0.416855	1	-0.553316	1	-0.598236	1	0.521199	1	chr1	26910652	26911107	26910911	26910917	N/A	N/A		N/A	N/A
chr1_BS1163_CACATG_1	2	-0.294317	1	0.0666167	1	0.146727	1	0.016794	1	chr1	26928819	26929243	26929112	26929118	N/A	N/A		N/A	N/A
chr1_BS1166_CATGTG_1	1	-0.626981	1	-0.269081	1	0.699914	1	0.477099	1	chr1	27003858	27004371	27004007	27004013	N/A	N/A		ARID1A	18514	y
chr1_BS1169_CACGTG_1	1	-0.235687	1	-0.201147	1	0.224593	1	-0.466267	1	chr1	27019490	27020160	27019903	27019909	N/A	N/A		ARID1A	2618	y
chr1_BS1171_CACGTG_1	2	0.736925	1	-0.157264	1	-0.410668	1	0.875985	1	chr1	27032859	27033243	27033076	27033082	ARID1A	10555	y	N/A	N/A
chr1_BS1174_CATGTG_1	2	-0.151846	1	0.519654	1	0.518995	1	1.11697	1	chr1	27049794	27050294	27049954	27049960	ARID1A	27433	y	N/A	N/A
chr1_BS1174_CATGTG_3	1	-0.473257	1	0.0064262	1	-0.573603	1	-0.441853	1	chr1	27049794	27050294	27050140	27050146	ARID1A	27619	y	N/A	N/A
chr1_BS1178_CACATG_1	3	-0.0730085	1	-0.222639	1	-0.181642	1	-0.028148	1	chr1	27113298	27113812	27113495	27113501	N/A	N/A		PIGV	958	y
chr1_BS1179_CGCGTG_1	2	0.317302	1	0.256599	1	0.245611	1	0.889875	1	chr1	27114282	27114930	27114452	27114458	N/A	N/A		ZDHHC18	38748
chr1_BS1180_CGCGTG_1	2	-0.337844	1	0.35748	1	0.301617	1	0.580903	1	chr1	27115438	27116047	27115563	27115569	PIGV	1110	y	ZDHHC18	37637
chr1_BS1180_CGCGTG_2	2	-0.371629	1	0.060822	1	-0.176249	1	-0.170247	1	chr1	27115438	27116047	27115626	27115632	PIGV	1173	y	ZDHHC18	37574
chr1_BS1185_CATGTG_1	1	-0.92143	1	-0.35015	1	-0.438302	1	0.911872	1	chr1	27151285	27151595	27151443	27151449	PIGV	36990	y	ZDHHC18	1757
chr1_BS1190_CATGTG_1	1	-0.149944	1	0.235592	1	-0.0808353	1	0.380832	1	chr1	27189164	27189658	27189368	27189374	ZDHHC18	36168		SFN	264	y
chr1_BS1198_CACGTG_1	4	0.294891	1	0.179123	1	-0.055924	1	0.454062	1	chr1	27240476	27240916	27240631	27240637	NR0B2	64	y	NUDC	7581	y
chr1_BS1199_CACGTG_1	1	-0.292605	1	0.401178	1	0.319455	1	-0.244443	1	chr1	27248034	27249184	27248823	27248829	NUDC	611	y	KDF1	38078
chr1_BS1199_CGCGTG_1	1	-0.463155	1	0.428912	1	-0.0891568	1	-0.283546	1	chr1	27248034	27249184	27248209	27248215	NR0B2	7642	y	KDF1	38692
chr1_BS1205_CATGTG_1	1	0.431676	1	0.782743	1	-0.0964127	1	0.59654	1	chr1	27324062	27324534	27324285	27324291	TRNP1	4091		FAM46B	15048
chr1_BS1206_CGCGTG_1	1	0.0757641	1	0.311202	1	0.144582	1	0.204864	1	chr1	27337420	27337909	27337667	27337673	TRNP1	17473		FAM46B	1666
chr1_BS1207_CACGTG_2	1	0.164393	1	-0.790876	1	-0.620294	1	1.08643	1	chr1	27339327	27339838	27339783	27339789	FAM46B	450		N/A	N/A
chr1_BS1209_CACATG_1	2	-0.110058	1	0.364112	1	-0.533196	1	0.83744	1	chr1	27353506	27354150	27354029	27354035	FAM46B	14696		N/A	N/A
chr1_BS1210_CACGTG_1	2	0.301886	1	0.0019958	1	0.0336082	1	-0.340996	1	chr1	27357995	27358329	27358140	27358146	FAM46B	18807		N/A	N/A
chr1_BS1212_CACGTG_1	4	0.280785	1	0.313646	1	-0.0589575	1	-0.126312	1	chr1	27372369	27372819	27372613	27372619	FAM46B	33280		N/A	N/A
chr1_BS1218_CACGTG_1	3	-0.188296	1	0.312913	1	-0.334318	1	-0.0234939	1	chr1	27433089	27433389	27433211	27433217	N/A	N/A		SLC9A1	48410	y
chr1_BS1218_CACGTG_2	1	-1.00135	1	0.109149	1	-0.76617	1	0.532413	1	chr1	27433089	27433389	27433250	27433256	N/A	N/A		SLC9A1	48371	y
chr1_BS1218_CATGTG_1	1	0.314531	1	-0.323299	1	-0.00237905	1	-0.475929	1	chr1	27433089	27433389	27433163	27433169	N/A	N/A		SLC9A1	48458	y
chr1_BS1218_CATGTG_2	1	0.477355	1	-0.111106	1	0.221642	1	-0.124061	1	chr1	27433089	27433389	27433174	27433180	N/A	N/A		SLC9A1	48447	y
chr1_BS1220_CACGTG_1	1	-0.097071	1	0.382457	1	-0.424481	1	0.911216	1	chr1	27438515	27439039	27439028	27439034	N/A	N/A		SLC9A1	42593	y
chr1_BS1220_CATGTG_3	1	-1.70795	3.19506e-06	-0.390553	1	-0.879612	1	-0.631376	1	chr1	27438515	27439039	27439003	27439009	N/A	N/A		SLC9A1	42618	y
chr1_BS1222_CACATG_1	2	0.0873697	1	0.0222063	1	0.114712	1	0.306837	1	chr1	27463722	27464505	27463983	27463989	N/A	N/A		SLC9A1	17638	y
chr1_BS1222_CACATG_2	4	-0.20539	1	0.0357309	1	-0.11951	1	0.464381	1	chr1	27463722	27464505	27464224	27464230	N/A	N/A		SLC9A1	17397	y
chr1_BS1227_CACGTG_1	2	0.370661	1	0.124579	1	-0.417758	1	1.05487	1	chr1	27518521	27518961	27518749	27518755	SLC9A1	37128	y	WDTC1	42257
chr1_BS1228_CACATG_1	1	0.288219	1	-0.494237	1	0.0798795	1	-0.608058	1	chr1	27524391	27524775	27524455	27524461	SLC9A1	42834	y	WDTC1	36551
chr1_BS1229_CACGTG_1	1	0.554652	1	0.05238	1	0.143187	1	-0.22159	1	chr1	27532315	27532739	27532589	27532595	N/A	N/A		WDTC1	28417
chr1_BS1229_CACGTG_2	2	-0.485396	1	0.0926477	1	-0.225842	1	-0.473422	1	chr1	27532315	27532739	27532616	27532622	N/A	N/A		WDTC1	28390
chr1_BS1234_CACGTG_1	1	0.0391871	1	0.444472	1	-0.822241	1	0.970244	1	chr1	27668363	27668714	27668645	27668651	SYTL1	163		MAP3K6	24712	y
chr1_BS1238_CGCGTG_1	1	-0.20934	1	0.23491	1	-0.115705	1	0.131272	1	chr1	27691917	27692473	27692348	27692354	SYTL1	23866		MAP3K6	1009	y
chr1_BS1244_CACGTG_1	1	-0.859762	1	-0.190301	1	0.507617	1	0.679215	1	chr1	27728895	27729243	27729179	27729185	GPR3	10032		N/A	N/A
chr1_BS1244_CATGTG_1	1	0.312512	1	-0.317567	1	0.0362284	1	-1.75839	1	chr1	27728895	27729243	27729103	27729109	GPR3	9956		N/A	N/A
chr1_BS1244_CATGTG_2	1	0.11884	1	0.0202257	1	-0.150674	1	0.248359	1	chr1	27728895	27729243	27729167	27729173	GPR3	10020		N/A	N/A
chr1_BS1245_CACATG_1	2	0.601462	1	0.106624	1	0.231307	1	1.30247	1	chr1	27742980	27743441	27743037	27743043	GPR3	23890		N/A	N/A
chr1_BS1247_CATGTG_1	3	-0.0394633	1	-0.133448	1	-0.136208	1	-0.0853431	1	chr1	27762335	27762635	27762516	27762522	GPR3	43369		N/A	N/A
chr1_BS1247_CATGTG_2	1	0.501785	1	0.228595	1	0.433824	1	1.08704	1	chr1	27762335	27762635	27762531	27762537	GPR3	43384		N/A	N/A
chr1_BS1248_CACATG_1	2	-0.142398	1	0.183678	1	-0.0713218	1	0.105079	1	chr1	27816426	27817364	27817321	27817327	WASF2	623		N/A	N/A
chr1_BS1251_CACGTG_1	2	-0.521019	1	0.212453	1	-0.374112	1	0.605665	1	chr1	27844558	27844982	27844605	27844611	WASF2	27907		N/A	N/A
chr1_BS1254_CACATG_1	2	-0.472566	1	0.0676859	1	0.00205335	1	1.19727	1	chr1	27852430	27852903	27852738	27852744	WASF2	36040		N/A	N/A
chr1_BS1255_CACGTG_1	1	-0.141587	1	0.947119	1	0.00350941	1	-0.221681	1	chr1	27853174	27853923	27853421	27853427	WASF2	36723		N/A	N/A
chr1_BS1255_CATGTG_1	3	0.0349684	1	-0.0192352	1	-0.138115	1	0.48024	1	chr1	27853174	27853923	27853450	27853456	WASF2	36752		N/A	N/A
chr1_BS1258_CATGTG_1	2	-0.749102	1	-0.277758	1	-0.503241	1	0.0984824	1	chr1	27865256	27865690	27865488	27865494	WASF2	48790		N/A	N/A
chr1_BS1261_CACATG_1	1	-0.00332685	1	0.191669	1	0.782157	1	-0.532294	1	chr1	27883781	27884488	27884084	27884090	N/A	N/A		AHDC1	45921
chr1_BS1261_CATGTG_2	4	0.12068	1	0.156703	1	-0.123261	1	0.252299	1	chr1	27883781	27884488	27884388	27884394	N/A	N/A		AHDC1	45617
chr1_BS1263_CATGTG_1	1	-0.152087	1	-0.49678	1	-0.279116	1	0.439492	1	chr1	27890316	27890740	27890514	27890520	N/A	N/A		AHDC1	39491
chr1_BS1267_CACATG_1	1	0.589424	1	0.256625	1	0.58346	1	1.34488	1	chr1	27928255	27928565	27928355	27928361	N/A	N/A		AHDC1	1650
chr1_BS1272_CATGTG_2	3	-0.144992	1	-0.10249	1	0.127957	1	0.572042	1	chr1	27952951	27953251	27953132	27953138	FGR	381	y	IFI6	45592
chr1_BS1274_CACATG_1	3	0.0344041	1	0.0734311	1	0.24745	1	0.51865	1	chr1	27977077	27977557	27977347	27977353	FGR	24596	y	IFI6	21377
chr1_BS1274_CACGTG_1	2	0.183339	1	-0.316034	1	-0.0127605	1	0.679797	1	chr1	27977077	27977557	27977296	27977302	FGR	24545	y	IFI6	21428
chr1_BS1274_CATGTG_1	3	-0.451337	1	0.102711	1	-0.215876	1	0.589707	1	chr1	27977077	27977557	27977339	27977345	FGR	24588	y	IFI6	21385
chr1_BS1276_CATGTG_1	2	0.404803	1	0.0080452	1	-0.313865	1	-0.119562	1	chr1	27993250	27993634	27993327	27993333	FGR	40576	y	IFI6	5397
chr1_BS1277_CACGTG_1	1	-0.301084	1	0.251292	1	-0.533864	1	-0.17831	1	chr1	27995584	27996272	27996091	27996097	FGR	43340	y	IFI6	2633
chr1_BS1280_CGCGTG_1	4	0.365895	1	0.0881524	1	-0.378065	1	0.316659	1	chr1	28051898	28052435	28052283	28052289	N/A	N/A		FAM76A	206
chr1_BS1281_CACGTG_1	2	0.171305	1	-0.188875	1	-0.202493	1	0.0729731	1	chr1	28052754	28052914	28052828	28052834	FAM76A	339		STX12	46865
chr1_BS1282_CGCGTG_2	3	0.204856	1	-0.0598531	1	0.176987	1	0.569282	1	chr1	28099477	28099968	28099671	28099677	FAM76A	47182		STX12	22
chr1_BS1287_CGCGTG_1	2	-0.183134	1	0.195372	1	0.285359	1	0.742127	1	chr1	28240986	28241608	28241531	28241537	RPA2	223	y	SMPDL3B	19934
chr1_BS1288_CACGTG_1	1	0.688919	1	0.168983	1	0.0655154	1	-0.449459	1	chr1	28261405	28261740	28261602	28261608	SMPDL3B	137		XKR8	24370
chr1_BS1291_CACGTG_1	2	-0.479335	1	0.237905	1	0.0163895	1	-0.378155	1	chr1	28384547	28384997	28384740	28384746	N/A	N/A		EYA3	30408	y
chr1_BS1291_CACGTG_2	1	0.455704	1	0.254121	1	0.537642	1	0.763075	1	chr1	28384547	28384997	28384887	28384893	N/A	N/A		EYA3	30261	y
chr1_BS1291_CATGTG_1	2	-0.601017	1	-0.0769331	1	-0.229678	1	0.754475	1	chr1	28384547	28384997	28384823	28384829	N/A	N/A		EYA3	30325	y
chr1_BS1293_CATGTG_1	1	-0.437306	1	-0.754014	1	-0.289573	1	-0.962613	1	chr1	28439199	28439933	28439452	28439458	EYA3	24304	y	N/A	N/A
chr1_BS1295_CATGTG_1	2	0.198603	1	-0.367344	1	0.319129	1	0.0308945	1	chr1	28474546	28474956	28474919	28474925	N/A	N/A		PTAFR	28536
chr1_BS1298_CACGTG_1	2	-0.177466	1	0.237249	1	-1.09545	1	-0.0780469	1	chr1	28559292	28559743	28559526	28559532	N/A	N/A		DNAJC8	16
chr1_BS1298_CACGTG_2	1	-0.736647	1	-0.444759	1	-0.625787	1	0.330614	1	chr1	28559292	28559743	28559555	28559561	DNAJC8	13		ATPIF1	3046
chr1_BS1303_CACGTG_1	1	0.170463	1	0.697586	1	0.324439	1	-0.125691	1	chr1	28582498	28583125	28582864	28582870	ATPIF1	20263		SESN2	3098
chr1_BS1306_CACATG_1	2	-0.371048	1	0.041439	1	-0.235317	1	-0.33246	1	chr1	28605187	28605632	28605356	28605362	SESN2	19394		N/A	N/A
chr1_BS1307_CACGTG_1	1	-0.248546	1	-0.614399	1	-0.110223	1	-0.969293	1	chr1	28623096	28623536	28623511	28623517	SESN2	37549		MED18	32001	y
chr1_BS1321_CACGTG_1	1	-0.693233	1	-0.632676	1	-0.418217	1	-0.387861	1	chr1	28833411	28834537	28833611	28833617	RCC1	1157	y	TRNAU1AP	45917	y
chr1_BS1325_CACATG_1	1	1.05481	1	-0.17456	1	-0.0822666	1	0.475935	1	chr1	28844538	28845954	28844664	28844670	RCC1	12210	y	TRNAU1AP	34864	y
chr1_BS1325_CACGCG_1	3	0.0510507	1	0.0112907	1	-0.312417	1	0.065725	1	chr1	28844538	28845954	28844900	28844906	RCC1	12446	y	TRNAU1AP	34628	y
chr1_BS1325_CACGTG_1	1	-1.29793	1	-0.382333	1	-0.730891	1	-1.83426	0.000324214	chr1	28844538	28845954	28844547	28844553	RCC1	12093	y	TRNAU1AP	34981	y
chr1_BS1325_CACGTG_2	3	0.609653	1	-0.318182	1	0.187489	1	0.746355	1	chr1	28844538	28845954	28844953	28844959	RCC1	12499	y	TRNAU1AP	34575	y
chr1_BS1325_CACGTG_3	1	-0.540893	1	0.705515	1	-0.133988	1	0.144203	1	chr1	28844538	28845954	28845508	28845514	RCC1	13054	y	TRNAU1AP	34020	y
chr1_BS1330_CGCGTG_1	4	-0.201694	1	0.0713383	1	0.214275	1	-0.0275611	1	chr1	28908154	28908754	28908452	28908458	TRNAU1AP	28924	y	RAB42	10259
chr1_BS1331_CACGCG_1	1	0.0466816	1	-0.237185	1	-0.541498	1	-0.984104	1	chr1	28916488	28917098	28916690	28916696	TRNAU1AP	37162	y	RAB42	2021
chr1_BS1331_CACGTG_1	3	-0.107454	1	-0.0883755	1	-0.421251	1	-0.497698	1	chr1	28916488	28917098	28916947	28916953	TRNAU1AP	37419	y	RAB42	1764
chr1_BS1333_CACGTG_1	3	-0.120348	1	-0.0393661	1	-0.431218	1	0.0600348	1	chr1	28969410	28970010	28969694	28969700	TAF12	90	y	GMEB1	25545
chr1_BS1336_CGCGTG_1	2	-0.159861	1	0.108552	1	-0.323025	1	0.131923	1	chr1	28995007	28996620	28996128	28996134	GMEB1	889		N/A	N/A
chr1_BS1338_CGCGTG_1	3	-0.368577	1	-0.00262526	1	-0.647941	1	-0.142583	1	chr1	29062827	29063605	29063314	29063320	YTHDF2	182	y	N/A	N/A
chr1_BS1339_CATGTG_1	2	0.497803	1	0.0459941	1	0.185936	1	0.25362	1	chr1	29064266	29064706	29064502	29064508	YTHDF2	1370	y	N/A	N/A
chr1_BS1342_CACGTG_1	2	0.00181871	1	-0.0311683	1	0.171275	1	0.0753513	1	chr1	29138491	29138801	29138628	29138634	N/A	N/A		OPRD1	25	y
chr1_BS1346_CACGTG_1	2	0.105292	1	-0.367224	1	-0.336728	1	0.651877	1	chr1	29210282	29210725	29210438	29210444	N/A	N/A		EPB41	3164	y
chr1_BS1347_CACGTG_1	2	-0.38526	1	-0.487284	1	0.132582	1	-0.385439	1	chr1	29211329	29211929	29211666	29211672	N/A	N/A		EPB41	1936	y
chr1_BS1347_CACGTG_2	1	-0.20116	1	0.359252	1	0.0571796	1	1.0195	1	chr1	29211329	29211929	29211864	29211870	N/A	N/A		EPB41	1738	y
chr1_BS1348_CACGTG_1	1	0.326199	1	0.300275	1	-0.111943	1	0.568163	1	chr1	29213122	29213654	29213331	29213337	N/A	N/A		EPB41	271	y
chr1_BS1349_CACGCG_1	1	0.804392	1	0.83867	1	0.64248	1	0.446289	1	chr1	29214695	29215079	29214857	29214863	EPB41	1255	y	N/A	N/A
chr1_BS1350_CACATG_1	1	-0.0561377	1	-0.359572	1	0.190816	1	0.240365	1	chr1	29220209	29220593	29220377	29220383	EPB41	6775	y	N/A	N/A
chr1_BS1350_CATGTG_1	1	0.552365	1	-0.269112	1	-0.00182754	1	0.741213	1	chr1	29220209	29220593	29220278	29220284	EPB41	6676	y	N/A	N/A
chr1_BS1353_CACGCG_1	1	0.611192	1	0.313285	1	-0.186115	1	1.7623	1	chr1	29240566	29242036	29240831	29240837	EPB41	27229	y	N/A	N/A
chr1_BS1353_CACGTG_1	4	0.282903	1	-0.00236123	1	-0.465213	1	0.214257	1	chr1	29240566	29242036	29240766	29240772	EPB41	27164	y	N/A	N/A
chr1_BS1357_CACATG_2	1	-0.387849	1	-0.1323	1	0.0818986	1	0.146395	1	chr1	29506273	29506699	29506614	29506620	N/A	N/A		SRSF4	2023
chr1_BS1363_CACATG_1	2	-2.08432	6.08816e-12	-1.48052	3.98196e-07	-2.19459	4.48438e-10	-3.63354	8.31881e-20	chr1	29557202	29557639	29557413	29557419	SRSF4	48776		MECR	57	y
chr1_BS1365_CGCGTG_1	3	-0.172049	1	-0.575258	1	0.112179	1	-0.0884461	1	chr1	29563789	29564134	29563866	29563872	PTPRU	839		N/A	N/A
chr1_BS1366_CACGTG_1	1	-1.07143	1	-0.367038	1	-0.00579508	1	0.118622	1	chr1	29564824	29565147	29564952	29564958	PTPRU	1925		N/A	N/A
chr1_BS1367_CACATG_1	1	1.42593	1	0.953697	0.486214	0.306972	1	-0.0568457	1	chr1	29572346	29572656	29572424	29572430	PTPRU	9397		N/A	N/A
chr1_BS1374_CACGCG_1	1	0.159768	1	-0.609614	1	-0.0448509	1	0.742457	1	chr1	30601765	30602300	30602155	30602161	N/A	N/A		N/A	N/A
chr1_BS1380_CACATG_1	2	0.312766	1	0.460121	1	0.350228	1	0.24909	1	chr1	31191462	31192470	31192214	31192220	N/A	N/A		MATN1	4218
chr1_BS1380_CACGCG_1	3	0.144536	1	0.0164032	1	-0.248293	1	-0.588864	1	chr1	31191462	31192470	31191810	31191816	N/A	N/A		MATN1	4622
chr1_BS1380_CATGTG_1	3	-0.249948	1	-0.127385	1	-0.167574	1	-0.111359	1	chr1	31191462	31192470	31192350	31192356	N/A	N/A		MATN1	4082
chr1_BS1381_CACATG_1	1	0.0372058	1	-0.339416	1	-0.0362929	1	-0.484403	1	chr1	31202125	31202549	31202272	31202278	MATN1	5840		LAPTM5	28411	y
chr1_BS1381_CACATG_2	1	0.491764	1	0.512751	1	0.0287879	1	0.0155802	1	chr1	31202125	31202549	31202464	31202470	MATN1	6032		LAPTM5	28219	y
chr1_BS1381_CATGTG_2	3	-0.0252366	1	-0.339904	1	-0.00197005	1	0.821073	1	chr1	31202125	31202549	31202295	31202301	MATN1	5863		LAPTM5	28388	y
chr1_BS1386_CATGTG_1	1	0.100441	1	-0.231088	1	-0.125701	1	0.363463	1	chr1	31229393	31229969	31229573	31229579	MATN1	33141		LAPTM5	1110	y
chr1_BS1393_CATGTG_1	3	-0.0595374	1	-0.00539455	1	0.239723	1	0.732174	1	chr1	31282351	31282835	31282733	31282739	N/A	N/A		N/A	N/A
chr1_BS1395_CACATG_1	2	0.0648674	1	0.133788	1	-0.260524	1	0.765658	1	chr1	31315492	31315932	31315656	31315662	N/A	N/A		N/A	N/A
chr1_BS1395_CACATG_2	1	1.27665	1	0.916037	1	0.360381	1	0.927794	1	chr1	31315492	31315932	31315711	31315717	N/A	N/A		N/A	N/A
chr1_BS1396_CACATG_2	1	0.275499	1	0.353837	1	1.02672	1	0.132232	1	chr1	31326938	31327408	31327160	31327166	N/A	N/A		N/A	N/A
chr1_BS1396_CATGTG_1	1	0.974332	1	0.551889	1	-0.9804	1	-0.543877	1	chr1	31326938	31327408	31327219	31327225	N/A	N/A		N/A	N/A
chr1_BS1399_CATGTG_1	2	0.104343	1	0.0947735	1	0.334722	1	0.143086	1	chr1	31368949	31369313	31369096	31369102	N/A	N/A		SDC3	12384
chr1_BS1401_CACGTG_1	1	0.0879094	1	0.0450515	1	0.26248	1	-0.131034	1	chr1	31381724	31382164	31381999	31382005	SDC3	519		N/A	N/A
chr1_BS1401_CGCGTG_1	4	-0.384377	1	-0.26293	1	-0.335447	1	-0.0893096	1	chr1	31381724	31382164	31381901	31381907	SDC3	421		N/A	N/A
chr1_BS1402_CACATG_1	2	0.547216	1	-0.0121679	1	0.276551	1	0.789768	1	chr1	31384166	31384606	31384529	31384535	SDC3	3049		N/A	N/A
chr1_BS1407_CATGTG_1	1	-0.83962	1	-0.0173537	1	-0.863659	1	-0.404609	1	chr1	31538013	31538819	31538629	31538635	PUM1	65	y	N/A	N/A
chr1_BS1409_CACGTG_1	2	0.0600505	1	0.0761904	1	0.00777991	1	0.906937	1	chr1	31543885	31544270	31544056	31544062	PUM1	5492	y	N/A	N/A
chr1_BS1413_CACGTG_1	1	0.428775	1	0.191373	1	-0.0763182	1	0.119023	1	chr1	31628024	31628624	31628346	31628352	N/A	N/A		N/A	N/A
chr1_BS1414_CACATG_1	1	0.0468445	1	-0.687891	1	0.00710286	1	-1.89391	0.000209399	chr1	31632598	31633089	31632881	31632887	N/A	N/A		N/A	N/A
chr1_BS1416_CACGTG_1	2	-0.111635	1	-0.370597	1	-0.309084	1	0.611751	1	chr1	31643525	31644044	31644004	31644010	N/A	N/A		N/A	N/A
chr1_BS1417_CACGTG_1	2	-0.239854	1	0.0799644	1	-0.492201	1	0.558745	1	chr1	31654357	31654918	31654703	31654709	N/A	N/A		N/A	N/A
chr1_BS1420_CACGTG_1	4	-0.290255	1	-0.213644	1	0.103739	1	-0.272841	1	chr1	31712550	31712905	31712788	31712794	NKAIN1	54		N/A	N/A
chr1_BS1422_CACGTG_1	1	0.412824	1	0.206153	1	0.199769	1	0.969499	1	chr1	31846433	31846737	31846617	31846623	FABP3	482		SERINC2	35794	y
chr1_BS1438_CACGTG_1	1	-0.470172	1	-0.583225	1	0.121693	1	0.825909	1	chr1	32208387	32208827	32208614	32208620	COL16A1	38846		ADGRB2	21050
chr1_BS1439_CACATG_1	1	-0.853393	1	0.0140855	1	-0.557791	1	-0.686783	1	chr1	32211179	32211631	32211586	32211592	COL16A1	41818		ADGRB2	18078
chr1_BS1441_CACATG_1	1	0.0798049	1	0.216794	1	0.371616	1	0.0990303	1	chr1	32235506	32235816	32235722	32235728	ADGRB2	6058		SPOCD1	45930
chr1_BS1445_CACATG_1	2	-0.250016	1	0.0637497	1	0.0372757	1	-0.117446	1	chr1	32284046	32284430	32284249	32284255	SPOCD1	2597		N/A	N/A
chr1_BS1449_CACGTG_1	3	0.113919	1	-0.166731	1	-0.146881	1	0.527578	1	chr1	32326989	32327373	32327178	32327184	SPOCD1	45526		N/A	N/A
chr1_BS1451_CATGTG_1	3	0.218643	1	0.17646	1	-0.295144	1	-0.442547	1	chr1	32345792	32346232	32346029	32346035	N/A	N/A		PTP4A2	39230	y
chr1_BS1454_CATGTG_1	2	-0.115603	1	-0.296375	1	-0.197042	1	0.132472	1	chr1	32403917	32404517	32404191	32404197	PTP4A2	18932	y	N/A	N/A
chr1_BS1456_CACGTG_1	3	0.0742161	1	0.0661389	1	0.182144	1	1.11137	1	chr1	32409950	32410775	32410572	32410578	PTP4A2	25313	y	N/A	N/A
chr1_BS1457_CACGTG_1	3	0.170112	1	-0.337784	1	0.129636	1	-0.0511315	1	chr1	32420188	32420627	32420387	32420393	PTP4A2	35128	y	N/A	N/A
chr1_BS1462_CACGTG_2	1	0.536383	1	0.439896	1	-0.186392	1	0.494735	1	chr1	32479006	32479627	32479243	32479249	N/A	N/A		KHDRBS1	51	y
chr1_BS1464_CACATG_1	2	-0.670788	1	0.105723	1	-0.287829	1	0.716851	1	chr1	32481285	32481709	32481489	32481495	KHDRBS1	2195	y	N/A	N/A
chr1_BS1466_CACGCG_1	2	-0.235087	1	0.0513142	1	-0.133309	1	0.577837	1	chr1	32538385	32538931	32538730	32538736	TMEM39B	1099		KPNA6	34913	y
chr1_BS1468_CACATG_1	6	-0.314459	1	-0.339634	1	-0.0141284	1	0.42424	1	chr1	32573398	32574350	32573971	32573977	KPNA6	328	y	N/A	N/A
chr1_BS1468_CACGTG_1	1	-0.253381	1	0.240654	1	-0.384196	1	0.435294	1	chr1	32573398	32574350	32573996	32574002	KPNA6	353	y	N/A	N/A
chr1_BS1468_CGCGTG_1	1	1.08877	1	-0.281068	1	-0.991628	0.529687	-0.305772	1	chr1	32573398	32574350	32574125	32574131	KPNA6	482	y	N/A	N/A
chr1_BS1471_CACGTG_1	3	-0.0494446	1	0.154182	1	0.377331	1	0.37647	1	chr1	32645163	32645789	32645564	32645570	TXLNA	220	y	CCDC28B	20422
chr1_BS1471_CGCGTG_1	5	0.0228981	1	-0.522181	1	0.034944	1	0.0695465	1	chr1	32645163	32645789	32645466	32645472	TXLNA	122	y	CCDC28B	20520
chr1_BS1472_CACATG_1	2	-0.39949	1	-0.199768	1	0.333441	1	0.339023	1	chr1	32651647	32652087	32651876	32651882	TXLNA	6532	y	CCDC28B	14110
chr1_BS1473_CACATG_1	1	0.373116	1	-0.55879	1	0.376977	1	-0.055819	1	chr1	32666162	32666602	32666407	32666413	CCDC28B	421		IQCC	4828	y
chr1_BS1477_CACGCG_1	3	-0.375298	1	0.0372409	1	-0.1187	1	-0.105954	1	chr1	32705899	32706499	32706254	32706260	TMEM234	18282		FAM167B	6563
chr1_BS1481_CGCGTG_1	1	0.167935	1	-0.390548	1	-0.0529906	1	-0.718886	1	chr1	32757196	32757693	32757235	32757241	LCK	40396	y	HDAC1	472	y
chr1_BS1486_CACGTG_1	2	-0.133833	1	0.528803	1	-0.549232	1	-0.124766	1	chr1	32811022	32811534	32811351	32811357	MARCKSL1	9511		FAM229A	16493
chr1_BS1490_CACGTG_1	4	-0.847784	1	-0.195167	1	0.011006	1	0.224384	1	chr1	32859885	32860853	32860744	32860750	BSDC1	682		N/A	N/A
chr1_BS1493_CACGTG_1	1	-0.431891	1	-0.168462	1	0.224397	1	-0.0339698	1	chr1	32936621	32937005	32936993	32936999	ZBTB8B	6336		N/A	N/A
chr1_BS1498_CATGTG_1	1	-1.09018	1	0.101777	1	-0.0307324	1	-0.00493988	1	chr1	33160311	33160471	33160368	33160374	RBBP4	43620	y	SYNC	7993
chr1_BS1504_CACGCG_1	2	0.308227	1	0.0346792	1	-0.173998	1	0.437491	1	chr1	33220018	33220328	33220154	33220160	KIAA1522	12643		N/A	N/A
chr1_BS1504_CATGTG_1	2	0.0181205	1	-0.0477803	1	0.267982	1	1.29662	1	chr1	33220018	33220328	33220203	33220209	KIAA1522	12692		N/A	N/A
chr1_BS1508_CGCGTG_1	1	0.10255	1	0.28342	1	0.628695	1	1.09028	1	chr1	33225661	33226121	33225984	33225990	KIAA1522	18473		N/A	N/A
chr1_BS1512_CGCGTG_1	4	-0.251146	1	-0.375309	1	0.200272	1	0.0528093	1	chr1	33282711	33283164	33282913	33282919	N/A	N/A		S100PBP	129	y
chr1_BS1513_CATGTG_1	2	-0.175145	1	0.434597	1	0.00485751	1	-0.169689	1	chr1	33283660	33284255	33284226	33284232	YARS	593	y	N/A	N/A
chr1_BS1515_CACGCG_1	3	-0.108905	1	0.0660695	1	0.186786	1	0.575713	1	chr1	33352132	33352572	33352356	33352362	HPCA	259		TMEM54	14685
chr1_BS1516_CACGTG_1	2	-0.301685	1	-0.00924752	1	-0.220127	1	-0.568269	1	chr1	33358370	33358754	33358489	33358495	HPCA	6392		TMEM54	8552
chr1_BS1518_CACATG_1	1	-0.835146	1	-0.206376	1	-0.0247882	1	-0.0499122	1	chr1	33366601	33367216	33366834	33366840	HPCA	14737		TMEM54	207
chr1_BS1519_CACATG_1	1	0.408833	1	-0.0347641	1	0.276066	1	0.768611	1	chr1	33385724	33386164	33385915	33385921	TMEM54	18874		RNF19B	44499
chr1_BS1520_CACGCG_1	4	-0.374671	1	0.00221069	1	0.165123	1	0.629097	1	chr1	33429360	33430152	33429573	33429579	N/A	N/A		RNF19B	841
chr1_BS1522_CATGTG_1	1	0.609343	1	-0.359146	1	-0.144652	1	0.0856801	1	chr1	33438492	33438802	33438645	33438651	RNF19B	8231		N/A	N/A
chr1_BS1522_CGCGTG_1	3	-0.763616	1	0.283508	1	0.299055	1	-0.297688	1	chr1	33438492	33438802	33438737	33438743	RNF19B	8323		N/A	N/A
chr1_BS1525_CACGTG_1	4	-0.281033	1	0.193603	1	-0.0902966	1	-0.308448	1	chr1	33501664	33502029	33501850	33501856	N/A	N/A		AK2	662	y
chr1_BS1526_CGCGTG_1	2	0.00744103	1	-0.125557	1	0.217311	1	0.654833	1	chr1	33502174	33502910	33502807	33502813	AK2	295	y	AZIN2	43906
chr1_BS1530_CACGCG_1	1	0.192078	1	0.2489	1	0.0208329	1	1.05011	1	chr1	33592752	33593199	33592948	33592954	AZIN2	46235		TRIM62	49203
chr1_BS1534_CATGTG_1	1	0.837363	1	-0.372508	1	0.152859	1	-0.223968	1	chr1	33686560	33686870	33686663	33686669	TRIM62	44512		ZNF362	35510
chr1_BS1539_CACATG_1	2	-0.438066	1	-0.286249	1	-0.0528223	1	-0.125914	1	chr1	33896396	33897099	33896912	33896918	N/A	N/A		ZSCAN20	41319
chr1_BS1539_CACGCG_2	1	-0.171379	1	-0.119106	1	-0.0428463	1	-0.348837	1	chr1	33896396	33897099	33896923	33896929	N/A	N/A		ZSCAN20	41308
chr1_BS1539_CACGTG_1	1	0.310724	1	0.430601	1	0.114823	1	0.0350071	1	chr1	33896396	33897099	33896742	33896748	N/A	N/A		ZSCAN20	41489
chr1_BS1539_CACGTG_2	1	-0.373738	1	-0.242241	1	-0.28666	1	0.0262287	1	chr1	33896396	33897099	33897009	33897015	N/A	N/A		ZSCAN20	41222
chr1_BS1540_CATGTG_1	4	0.2642	1	0.0649183	1	-0.12968	1	0.420099	1	chr1	33937928	33938368	33938043	33938049	N/A	N/A		ZSCAN20	188
chr1_BS1547_CGCGTG_1	1	0.0321978	1	-0.160799	1	-0.181898	1	0.517152	1	chr1	35309112	35309625	35309215	35309221	N/A	N/A		SMIM12	15431
chr1_BS1550_CACGTG_1	1	0.211117	1	-0.699973	1	-0.940029	1	-0.0661168	1	chr1	35325205	35325805	35325535	35325541	SMIM12	889		N/A	N/A
chr1_BS1551_CGCGTG_1	2	0.146583	1	-0.152266	1	-0.0878643	1	0.808238	1	chr1	35331695	35332295	35331996	35332002	SMIM12	7350		N/A	N/A
chr1_BS1553_CACATG_1	2	-0.0626153	1	0.0715949	1	0.414273	1	-0.177608	1	chr1	35411882	35412192	35412041	35412047	DLGAP3	16855		ZMYM6NB	38907
chr1_BS1555_CACGTG_1	1	-0.16604	1	0.485694	1	0.113199	1	1.4578	1	chr1	35497067	35497968	35497358	35497364	ZMYM6NB	46410		ZMYM6	211
chr1_BS1561_CACGCG_1	4	0.373723	1	0.130239	1	0.508879	1	0.732519	1	chr1	35733979	35734781	35734446	35734452	N/A	N/A		ZMYM4	121	y
chr1_BS1564_CACGTG_1	2	0.390506	1	-0.260911	1	0.215715	1	0.648033	1	chr1	35744916	35745239	35745087	35745093	ZMYM4	10520	y	N/A	N/A
chr1_BS1568_CACATG_2	1	-1.33651	1	-0.378968	1	-0.373441	1	-1.54915	1	chr1	36010568	36011040	36010742	36010748	N/A	N/A		KIAA0319L	12295	y
chr1_BS1571_CACGTG_1	3	0.139466	1	-0.168191	1	0.0317471	1	0.202788	1	chr1	36106753	36107444	36107374	36107380	PSMB2	10236	y	N/A	N/A
chr1_BS1573_CACATG_3	1	0.619053	1	-0.120751	1	0.0955954	1	0.584061	1	chr1	36180983	36181587	36181179	36181185	N/A	N/A		C1orf216	3611
chr1_BS1575_CACGCG_1	3	-0.0894199	1	-0.0425338	1	0.261199	1	0.283158	1	chr1	36184260	36185019	36184865	36184871	C1orf216	75		N/A	N/A
chr1_BS1575_CACGTG_1	4	0.180621	1	-0.258212	1	0.193588	1	0.0986213	1	chr1	36184260	36185019	36184509	36184515	N/A	N/A		C1orf216	281
chr1_BS1579_CACGTG_1	2	-0.559588	1	-0.0295211	1	-0.362084	1	-0.143265	1	chr1	36335170	36335624	36335389	36335395	N/A	N/A		AGO1	19
chr1_BS1579_CATGTG_1	2	-0.070598	1	0.341428	1	0.0201179	1	-0.24145	1	chr1	36335170	36335624	36335176	36335182	N/A	N/A		AGO1	232
chr1_BS1581_CACATG_1	1	0.0878036	1	-0.617518	1	-0.424088	1	-0.273258	1	chr1	36348091	36348968	36348309	36348315	AGO1	12901		AGO3	48373
chr1_BS1583_CATGTG_1	2	0.0660463	1	-0.244988	1	0.101529	1	-0.216293	1	chr1	36395907	36397045	36396544	36396550	N/A	N/A		AGO3	138
chr1_BS1583_CGCGTG_1	3	-0.0964782	1	-0.265896	1	-0.240549	1	1.3103	1	chr1	36395907	36397045	36396281	36396287	N/A	N/A		AGO3	401
chr1_BS1587_CACGTG_1	4	-0.4039	1	-0.0578123	1	-0.0174604	1	-0.406601	1	chr1	36562611	36563051	36562837	36562843	ADPRHL2	8385	y	COL8A2	27848	y
chr1_BS1589_CACGTG_1	3	0.0403161	1	-0.196617	1	0.159091	1	0.252611	1	chr1	36588966	36589406	36589195	36589201	ADPRHL2	34743	y	COL8A2	1490	y
chr1_BS1589_CATGTG_1	2	0.0960562	1	0.298341	1	0.0744313	1	0.0440438	1	chr1	36588966	36589406	36589209	36589215	ADPRHL2	34757	y	COL8A2	1476	y
chr1_BS1594_CACGCG_1	3	-0.191442	1	-0.393083	1	0.186635	1	0.133354	1	chr1	36621835	36622275	36622077	36622083	MAP7D1	512	y	N/A	N/A
chr1_BS1600_CACGTG_1	2	0.304121	1	-0.168674	1	0.275917	1	0.852045	1	chr1	36689625	36690727	36689847	36689853	N/A	N/A		THRAP3	165	y
chr1_BS1600_CATGTG_1	1	-0.596161	1	0.784623	1	0.203081	1	1.63598	1	chr1	36689625	36690727	36690522	36690528	THRAP3	510	y	N/A	N/A
chr1_BS1600_CGCGTG_1	1	0.131062	1	0.313358	1	0.212389	1	0.382437	1	chr1	36689625	36690727	36689869	36689875	N/A	N/A		THRAP3	143	y
chr1_BS1602_CACGTG_1	1	0.334039	1	0.173007	1	-0.474107	1	0.0542376	1	chr1	36735078	36735388	36735195	36735201	THRAP3	45183	y	SH3D21	36798
chr1_BS1603_CACATG_1	1	-0.439241	1	-0.0269255	1	0.219945	1	-0.789066	1	chr1	36738654	36739094	36738897	36738903	THRAP3	48885	y	SH3D21	33096
chr1_BS1605_CACATG_1	2	-0.575188	1	0.0363138	1	0.564584	1	0.220025	1	chr1	36765450	36765899	36765685	36765691	N/A	N/A		SH3D21	6308
chr1_BS1607_CATGTG_1	1	0.228473	1	0.41827	1	-0.238057	1	1.0756	1	chr1	36786718	36787358	36786926	36786932	SH3D21	14933		EVA1B	2323
chr1_BS1613_CATGTG_2	2	0.231222	1	0.0495123	1	-0.119702	1	-0.288492	1	chr1	36840161	36840641	36840564	36840570	N/A	N/A		STK40	10964	y
chr1_BS1616_CATGTG_1	2	-0.0870922	1	0.0601865	1	0.378955	1	-0.188527	1	chr1	36851921	36852736	36852448	36852454	STK40	920	y	LSM10	11112	y
chr1_BS1617_CACGCG_1	3	-0.539906	1	-0.266385	1	-0.39392	1	1.36571	1	chr1	36863259	36863859	36863367	36863373	STK40	11839	y	LSM10	193	y
chr1_BS1618_CATGTG_1	1	-0.801183	1	0.451955	1	0.048648	1	0.167017	1	chr1	36866549	36867188	36866815	36866821	LSM10	3255	y	OSCP1	49271
chr1_BS1622_CGCGTG_1	1	0.539741	1	0.216531	1	-0.0285715	1	-0.370329	1	chr1	36929806	36930406	36930087	36930093	MRPS15	47	y	CSF3R	18828
chr1_BS1625_CACATG_1	3	-0.953126	1	-0.300263	1	-0.0917512	1	-0.131799	1	chr1	36982278	36982956	36982837	36982843	CSF3R	33922		N/A	N/A
chr1_BS1625_CACGTG_1	2	-0.14546	1	-0.544788	1	-0.272351	1	0.0151088	1	chr1	36982278	36982956	36982576	36982582	CSF3R	33661		N/A	N/A
chr1_BS1625_CATGTG_1	2	-0.286063	1	0.0191779	1	-0.101211	1	0.242635	1	chr1	36982278	36982956	36982533	36982539	CSF3R	33618		N/A	N/A
chr1_BS1628_CACATG_1	3	0.167214	1	0.0661675	1	0.431083	1	0.976157	1	chr1	37074854	37075238	37075015	37075021	N/A	N/A		N/A	N/A
chr1_BS1629_CACGTG_1	1	-0.177434	1	-0.204135	1	0.251442	1	-0.0439332	1	chr1	37116056	37116440	37116302	37116308	N/A	N/A		N/A	N/A
chr1_BS1630_CACGTG_1	1	-0.242259	1	-0.396769	1	-0.311556	1	0.0429386	1	chr1	37152859	37153299	37153072	37153078	N/A	N/A		N/A	N/A
chr1_BS1631_CACATG_1	2	-0.257179	1	-0.383529	1	0.188508	1	0.789811	1	chr1	37169284	37169716	37169290	37169296	N/A	N/A		N/A	N/A
chr1_BS1631_CGCGTG_1	1	-1.13774	1	0.030046	1	0.0375947	1	-0.867561	1	chr1	37169284	37169716	37169576	37169582	N/A	N/A		N/A	N/A
chr1_BS1634_CACGTG_2	1	-0.133274	1	0.167674	1	-0.28183	1	1.10712	1	chr1	37420812	37421112	37420983	37420989	N/A	N/A		N/A	N/A
chr1_BS1635_CACGTG_1	3	-0.100002	1	0.0408746	1	-0.2372	1	0.238311	1	chr1	37721033	37721343	37721140	37721146	N/A	N/A		N/A	N/A
chr1_BS1639_CATGTG_1	1	-0.938263	1	-0.106356	1	-0.0878538	1	-0.297765	1	chr1	37939196	37939636	37939474	37939480	N/A	N/A		ZC3H12A	644	y
chr1_BS1647_CACGTG_1	1	0.409018	1	0.0556921	1	0.338663	1	1.01812	1	chr1	38061237	38061837	38061529	38061535	DNALI1	39010		GNL2	57	y
chr1_BS1650_CACGCG_1	1	-0.121344	1	0.19355	1	-0.383892	1	-0.441851	1	chr1	38155838	38156451	38156175	38156181	N/A	N/A		C1orf109	92	y
chr1_BS1650_CATGTG_1	2	0.489087	1	-0.0228646	1	0.18345	1	0.266683	1	chr1	38155838	38156451	38156306	38156312	C1orf109	39	y	CDCA8	1766	y
chr1_BS1651_CACGCG_1	1	-0.430178	1	1.00381	1	0.578575	1	-0.51871	1	chr1	38157200	38157510	38157502	38157508	C1orf109	1235	y	CDCA8	570	y
chr1_BS1656_CACGCG_1	1	-1.06615	0.7691	-0.235354	1	-0.415934	1	0.402451	1	chr1	38259387	38259987	38259569	38259575	EPHA10	28745		MANEAL	204	y
chr1_BS1657_CACGTG_1	1	-0.533014	1	-0.305295	1	-0.404667	1	-0.900186	1	chr1	38261023	38261736	38261538	38261544	MANEAL	1765	y	C1orf122	11934
chr1_BS1661_CACATG_1	1	-0.500061	1	-0.521786	1	-0.44357	1	-0.0783107	1	chr1	38276750	38277134	38277046	38277052	YRDC	3181	y	MTF1	48246	y
chr1_BS1662_CACATG_1	1	-0.314349	1	0.728581	1	0.146378	1	0.397163	1	chr1	38312317	38312741	38312572	38312578	YRDC	38707	y	MTF1	12720	y
chr1_BS1663_CACGCG_1	4	-0.492967	1	-0.334508	1	-0.0356083	1	0.752796	1	chr1	38325196	38326138	38325463	38325469	MTF1	171	y	N/A	N/A
chr1_BS1663_CGCGTG_1	4	-0.0554284	1	0.261568	1	0.0477566	1	0.221794	1	chr1	38325196	38326138	38325438	38325444	MTF1	146	y	N/A	N/A
chr1_BS1667_CACATG_1	2	0.0414904	1	0.0220699	1	-0.058063	1	1.06753	1	chr1	38412529	38412986	38412746	38412752	INPP5B	17	y	SF3A3	43036	y
chr1_BS1669_CACATG_1	1	-1.6097	0.0061005	-0.445969	1	-0.960204	1	0.169369	1	chr1	38465104	38465560	38465270	38465276	SF3A3	9488	y	FHL3	5917
chr1_BS1672_CACGCG_1	4	0.121323	1	0.052435	1	0.121099	1	-0.136834	1	chr1	38477892	38478817	38478169	38478175	FHL3	6982		UTP11L	214	y
chr1_BS1672_CACGTG_1	2	0.075972	1	0.132095	1	-0.50864	1	0.163109	1	chr1	38477892	38478817	38478151	38478157	FHL3	6964		UTP11L	232	y
chr1_BS1672_CATGTG_1	1	-0.036198	1	0.555651	1	-0.231684	1	-0.190792	1	chr1	38477892	38478817	38478577	38478583	UTP11L	194	y	POU3F1	33873	y
chr1_BS1675_CACGCG_1	1	-0.590464	1	-0.0351476	1	-0.500262	1	0.625288	1	chr1	38512559	38512943	38512863	38512869	POU3F1	413	y	N/A	N/A
chr1_BS1675_CACGTG_1	3	0.0868242	1	-0.0897213	1	0.08524	1	0.73427	1	chr1	38512559	38512943	38512749	38512755	POU3F1	299	y	N/A	N/A
chr1_BS1677_CACATG_1	2	0.111526	1	0.00147235	1	0.305799	1	0.141508	1	chr1	38679392	38679857	38679410	38679416	N/A	N/A		N/A	N/A
chr1_BS1677_CGCGTG_1	3	-0.126088	1	-0.292745	1	-0.199353	1	-0.0540707	1	chr1	38679392	38679857	38679601	38679607	N/A	N/A		N/A	N/A
chr1_BS1681_CACATG_1	1	0.17279	1	-0.0125958	1	-0.412577	1	0.294084	1	chr1	38774437	38774900	38774642	38774648	N/A	N/A		N/A	N/A
chr1_BS1686_CATGTG_1	2	-0.22689	1	0.172709	1	-0.0829196	1	-0.269493	1	chr1	39210167	39210612	39210249	39210255	N/A	N/A		N/A	N/A
chr1_BS1686_CATGTG_2	1	-0.438299	1	-0.170284	1	-0.29566	1	-0.315452	1	chr1	39210167	39210612	39210568	39210574	N/A	N/A		N/A	N/A
chr1_BS1687_CACGTG_1	1	0.28995	1	0.400231	1	-0.394792	1	-0.820036	1	chr1	39211498	39211882	39211696	39211702	N/A	N/A		N/A	N/A
chr1_BS1693_CACGTG_1	3	0.385543	1	-0.18167	1	0.607768	1	-0.145566	1	chr1	39325346	39325821	39325550	39325556	RRAGC	55	y	MYCBP	13500	y
chr1_BS1696_CACGTG_1	1	-0.117161	1	0.10778	1	-0.640594	1	0.958104	1	chr1	39384005	39384389	39384177	39384183	GJA9	36879		RHBDL2	11008
chr1_BS1697_CATGTG_1	2	-0.355843	1	0.00204959	1	-0.117778	1	0.526537	1	chr1	39429824	39430268	39430048	39430054	RHBDL2	34863		AKIRIN1	26867
chr1_BS1700_CACGTG_1	5	0.253411	1	0.0494868	1	-0.178162	1	-0.0890287	1	chr1	39491239	39491489	39491345	39491351	AKIRIN1	34430		NDUFS5	621	y
chr1_BS1700_CATGTG_1	1	0.641254	1	0.357343	1	0.228129	1	0.147121	1	chr1	39491239	39491489	39491370	39491376	AKIRIN1	34455		NDUFS5	596	y
chr1_BS1708_CATGTG_1	1	-0.149612	1	-0.354586	1	-0.22703	1	0.662119	1	chr1	39649373	39649813	39649563	39649569	N/A	N/A		N/A	N/A
chr1_BS1712_CATGTG_1	2	-0.0402577	1	-0.116705	1	0.579951	1	-0.459019	1	chr1	39680814	39681198	39681033	39681039	N/A	N/A		N/A	N/A
chr1_BS1713_CACATG_1	1	0.325722	1	-0.829294	1	-0.90434	1	0.188513	1	chr1	39724093	39724648	39724229	39724235	N/A	N/A		N/A	N/A
chr1_BS1713_CACATG_2	1	-0.245616	1	0.248888	1	0.093419	1	0.380111	1	chr1	39724093	39724648	39724237	39724243	N/A	N/A		N/A	N/A
chr1_BS1713_CACATG_3	1	0.155274	1	-0.0610019	1	-0.123593	1	0.204732	1	chr1	39724093	39724648	39724400	39724406	N/A	N/A		N/A	N/A
chr1_BS1720_CGCGTG_1	3	0.49155	1	0.179652	1	0.275669	1	0.262376	1	chr1	39956948	39957258	39956951	39956957	N/A	N/A		BMP8A	366
chr1_BS1721_CACGTG_1	3	-0.192356	1	0.250811	1	-0.0339234	1	-0.192456	1	chr1	39972884	39973268	39973223	39973229	BMP8A	15906		N/A	N/A
chr1_BS1722_CATGTG_2	3	-0.184826	1	0.282775	1	0.232793	1	-0.207926	1	chr1	40004831	40005271	40004960	40004966	BMP8A	47643		PABPC4	37561	y
chr1_BS1723_CACGTG_1	3	-0.387577	1	0.0190351	1	-0.357537	1	-0.030518	1	chr1	40032511	40032761	40032656	40032662	N/A	N/A		PABPC4	9865	y
chr1_BS1725_CACGTG_1	3	0.135941	1	-0.015587	1	0.149713	1	0.95443	1	chr1	40041223	40041696	40041404	40041410	N/A	N/A		PABPC4	1117	y
chr1_BS1726_CACGCG_2	1	-0.38412	1	-0.229858	1	-0.807334	1	0.258834	1	chr1	40041971	40042832	40042587	40042593	PABPC4	66	y	N/A	N/A
chr1_BS1726_CACGTG_1	1	0.443149	1	0.0369517	1	-0.303844	1	0.161742	1	chr1	40041971	40042832	40042138	40042144	N/A	N/A		PABPC4	383	y
chr1_BS1729_CACATG_1	1	-0.247318	1	-0.0934806	1	-0.179098	1	0.155853	1	chr1	40111877	40112317	40112095	40112101	HEYL	6747		NT5C1A	25615
chr1_BS1737_CGCGTG_1	2	-0.223018	1	0.184935	1	0.440243	1	0.880921	1	chr1	40254541	40255082	40254852	40254858	BMP8B	319	y	N/A	N/A
chr1_BS1737_CGCGTG_2	1	-0.132414	1	0.264153	1	-0.414368	1	-0.548791	1	chr1	40254541	40255082	40254939	40254945	BMP8B	406	y	N/A	N/A
chr1_BS1743_CACGCG_1	2	0.371502	1	0.00556608	1	-0.0830847	1	0.140153	1	chr1	40348763	40349363	40348939	40348945	N/A	N/A		TRIT1	244	y
chr1_BS1745_CATGTG_1	2	-0.24413	1	0.294483	1	-0.118915	1	-0.0437831	1	chr1	40364691	40365122	40364908	40364914	TRIT1	15725	y	MYCL	2779
chr1_BS1746_CACGTG_1	2	0.187032	1	0.623343	1	0.371278	1	0.761299	1	chr1	40366212	40366596	40366444	40366450	TRIT1	17261	y	MYCL	1243
chr1_BS1750_CGCGTG_1	2	0.235959	1	0.256587	1	0.465028	1	-0.203778	1	chr1	40420521	40421154	40420584	40420590	N/A	N/A		MFSD2A	199	y
chr1_BS1750_CGCGTG_2	5	-0.555583	1	-0.229165	1	-0.278325	1	0.0842124	1	chr1	40420521	40421154	40421074	40421080	MFSD2A	291	y	N/A	N/A
chr1_BS1751_CACGCG_1	3	0.207836	1	-0.206551	1	-0.0604555	1	-0.256439	1	chr1	40426377	40426677	40426595	40426601	MFSD2A	5812	y	N/A	N/A
chr1_BS1757_CACATG_1	1	0.184068	1	0.0170222	1	-0.246886	1	-0.543976	1	chr1	40524347	40524731	40524453	40524459	CAP1	18199	y	PPT1	38689	y
chr1_BS1759_CGCGTG_1	1	-0.450518	1	0.0732607	1	-0.395806	1	0.465791	1	chr1	40562596	40563151	40562675	40562681	N/A	N/A		PPT1	467	y
chr1_BS1762_CACGTG_1	1	-0.59964	1	-0.206454	1	-0.341142	1	0.259662	1	chr1	40626782	40627253	40627030	40627036	N/A	N/A		RLF	10	y
chr1_BS1765_CATGTG_1	2	0.226952	1	-0.85132	1	-0.0393223	1	-0.0873011	1	chr1	40772001	40772313	40772115	40772121	ZMPSTE24	48394	y	COL9A2	10824	y
chr1_BS1775_CGCGTG_1	4	-0.408917	1	-0.389972	1	-0.0501184	1	0.27973	1	chr1	40942707	40943307	40943005	40943011	ZFP69B	26669		ZFP69	296
chr1_BS1777_CACGCG_1	1	0.731681	1	-0.185069	1	-0.212751	1	0.208504	1	chr1	40996968	40997477	40997309	40997315	ZNF684	77		N/A	N/A
chr1_BS1778_CACATG_1	3	-0.292212	1	0.123273	1	-0.419463	1	-0.505334	1	chr1	41077984	41078368	41078353	41078359	N/A	N/A		N/A	N/A
chr1_BS1782_CATGTG_1	1	0.0345467	1	-0.166276	1	0.273823	1	1.08362	1	chr1	41110799	41111183	41111000	41111006	N/A	N/A		NFYC	46241	y
chr1_BS1783_CACATG_1	2	0.011281	1	-0.242566	1	0.273256	1	0.694798	1	chr1	41115688	41116128	41115705	41115711	N/A	N/A		NFYC	41536	y
chr1_BS1784_CACGTG_1	1	-1.04583	1	-0.12448	1	-0.0933139	1	1.42828	1	chr1	41116751	41117191	41116947	41116953	N/A	N/A		NFYC	40294	y
chr1_BS1784_CATGTG_1	1	0.204408	1	0.0460641	1	0.545517	1	1.2437	1	chr1	41116751	41117191	41116975	41116981	N/A	N/A		NFYC	40266	y
chr1_BS1785_CACATG_1	1	0.10952	1	0.736483	1	-0.825833	1	-1.22426	1	chr1	41128998	41129298	41129103	41129109	N/A	N/A		NFYC	28138	y
chr1_BS1786_CACATG_1	2	-0.39981	1	0.306492	1	-0.381822	1	-0.224155	1	chr1	41134507	41134807	41134623	41134629	N/A	N/A		NFYC	22618	y
chr1_BS1786_CGCGTG_1	3	0.392295	1	0.20598	1	0.321877	1	0.382845	1	chr1	41134507	41134807	41134738	41134744	N/A	N/A		NFYC	22503	y
chr1_BS1789_CACATG_1	1	-0.671884	1	0.353165	1	-0.113902	1	1.2456	1	chr1	41177119	41177689	41177285	41177291	NFYC	20044	y	N/A	N/A
chr1_BS1789_CACATG_2	1	1.02854	1	0.661616	1	0.267143	1	1.23436	1	chr1	41177119	41177689	41177645	41177651	NFYC	20404	y	N/A	N/A
chr1_BS1791_CACGCG_1	1	-0.0188493	1	0.269003	1	0.0077136	1	1.48809	1	chr1	41249161	41249709	41249256	41249262	N/A	N/A		KCNQ4	427
chr1_BS1791_CACGCG_2	4	0.323625	1	0.155876	1	-0.113418	1	0.534736	1	chr1	41249161	41249709	41249294	41249300	N/A	N/A		KCNQ4	389
chr1_BS1791_CATGTG_1	1	0.570101	1	0.120233	1	0.373173	1	0.427495	1	chr1	41249161	41249709	41249460	41249466	N/A	N/A		KCNQ4	223
chr1_BS1792_CACGTG_1	1	-0.255168	1	-0.000973495	1	0.670767	1	-0.329434	1	chr1	41274537	41275010	41274813	41274819	KCNQ4	25130		N/A	N/A
chr1_BS1799_CATGTG_1	1	1.64284	1	0.106318	1	0.465178	1	0.274378	1	chr1	41329159	41329635	41329416	41329422	CITED4	1398		N/A	N/A
chr1_BS1803_CACATG_1	1	-0.861295	1	0.15222	1	-0.28063	1	-0.134949	1	chr1	41380594	41381034	41380618	41380624	N/A	N/A		N/A	N/A
chr1_BS1806_CACATG_1	2	-0.582064	1	-0.417941	1	-0.264858	1	0.188255	1	chr1	41417885	41418497	41418080	41418086	N/A	N/A		CTPS1	26890	y
chr1_BS1809_CATGTG_1	2	-0.278864	1	-0.0054355	1	-0.270967	1	-0.0837573	1	chr1	41447756	41448196	41447938	41447944	CTPS1	2968	y	SLFNL1	39489
chr1_BS1810_CACATG_2	1	-0.0746742	1	0.123438	1	-0.320254	1	-0.805448	1	chr1	41469220	41469820	41469773	41469779	CTPS1	24803	y	SLFNL1	17654
chr1_BS1810_CACGTG_1	1	-0.60129	1	0.0453865	1	-0.0985874	1	0.854075	1	chr1	41469220	41469820	41469517	41469523	CTPS1	24547	y	SLFNL1	17910
chr1_BS1811_CACATG_1	1	-1.82397	0.384092	-0.428234	1	-1.24703	1	-1.32015	1	chr1	41487588	41487972	41487784	41487790	SLFNL1	357		N/A	N/A
chr1_BS1813_CACGTG_1	1	-1.20827	1	-0.508651	1	0.1315	1	-0.191295	1	chr1	41626167	41626615	41626446	41626452	N/A	N/A		SCMH1	658	y
chr1_BS1814_CACGTG_1	3	-0.130245	1	-0.305403	1	0.144724	1	-0.245782	1	chr1	41706845	41707194	41707005	41707011	N/A	N/A		N/A	N/A
chr1_BS1816_CGCGTG_1	3	-0.297581	1	-0.335859	1	-0.0406487	1	0.172227	1	chr1	41707980	41708428	41708204	41708210	N/A	N/A		N/A	N/A
chr1_BS1818_CACATG_1	2	0.485711	1	0.0830764	1	0.792394	1	-0.00739765	1	chr1	41779232	41779721	41779503	41779509	N/A	N/A		FOXO6	48099
chr1_BS1818_CACGTG_1	1	-0.00984139	1	0.0262202	1	0.133797	1	0.99817	1	chr1	41779232	41779721	41779432	41779438	N/A	N/A		FOXO6	48170
chr1_BS1818_CATGTG_1	2	0.222995	1	-0.0209286	1	0.539118	1	0.117497	1	chr1	41779232	41779721	41779352	41779358	N/A	N/A		FOXO6	48250
chr1_BS1820_CACGTG_1	2	0.355023	1	-0.0799834	1	-0.0144783	1	0.654742	1	chr1	41819438	41819784	41819612	41819618	N/A	N/A		FOXO6	7990
chr1_BS1825_CATGTG_1	2	-0.451331	1	-0.249868	1	-0.492685	1	-0.141578	1	chr1	41885017	41885327	41885027	41885033	N/A	N/A		N/A	N/A
chr1_BS1829_CACGTG_1	1	-1.09266	1	-0.546903	1	-0.48678	1	0.484964	1	chr1	41961720	41962348	41962166	41962172	EDN2	11812		N/A	N/A
chr1_BS1831_CACGTG_1	1	0.477512	1	0.238382	1	0.226024	1	0.0770052	1	chr1	41967181	41967541	41967355	41967361	EDN2	17001		N/A	N/A
chr1_BS1832_CATGTG_1	2	-0.706918	1	-0.0567209	1	-0.104974	1	1.03225	1	chr1	41980017	41980462	41980347	41980353	EDN2	29993		N/A	N/A
chr1_BS1833_CACGCG_1	2	-0.696374	1	0.00450108	1	0.13131	1	0.0121783	1	chr1	41981711	41982161	41982014	41982020	EDN2	31660		N/A	N/A
chr1_BS1835_CATGTG_1	4	0.0102864	1	0.00918159	1	-0.275713	1	-0.0169801	1	chr1	42092628	42092971	42092714	42092720	N/A	N/A		N/A	N/A
chr1_BS1836_CACATG_1	2	-0.286261	1	0.564771	1	0.208919	1	0.691496	1	chr1	42137785	42138292	42137884	42137890	N/A	N/A		N/A	N/A
chr1_BS1836_CACGTG_1	2	-0.34903	1	-0.543618	1	-0.663686	1	-0.35638	1	chr1	42137785	42138292	42138138	42138144	N/A	N/A		N/A	N/A
chr1_BS1836_CATGTG_2	2	-0.0279571	1	-0.144755	1	-0.0773767	1	0.0731003	1	chr1	42137785	42138292	42137902	42137908	N/A	N/A		N/A	N/A
chr1_BS1837_CACATG_1	2	0.260002	1	0.387291	1	-0.00798401	1	0.157432	1	chr1	42194585	42194885	42194696	42194702	N/A	N/A		N/A	N/A
chr1_BS1837_CACGTG_1	2	0.250154	1	0.245419	1	-0.0899128	1	-0.17406	1	chr1	42194585	42194885	42194660	42194666	N/A	N/A		N/A	N/A
chr1_BS1837_CACGTG_2	1	-1.07642	1	-1.08083	1	-1.70666	1	0.0272762	1	chr1	42194585	42194885	42194730	42194736	N/A	N/A		N/A	N/A
chr1_BS1838_CACATG_1	1	-0.360489	1	-0.224031	1	-0.728996	1	0.649171	1	chr1	42327148	42327458	42327292	42327298	N/A	N/A		N/A	N/A
chr1_BS1841_CACGCG_1	3	-0.489462	1	0.159512	1	-0.41241	1	0.0228025	1	chr1	42347663	42348145	42347942	42347948	N/A	N/A		HIVEP3	36436
chr1_BS1845_CACGTG_1	3	-0.73504	1	0.211897	1	-0.138064	1	1.17339	1	chr1	42799953	42800392	42800112	42800118	N/A	N/A		FOXJ3	524	y
chr1_BS1847_CATGTG_1	1	-0.788353	1	-2.21117	1.12951e-18	-0.343162	1	-0.972304	1	chr1	42846497	42846825	42846604	42846610	RIMKLA	137	y	N/A	N/A
chr1_BS1849_CACGTG_1	4	-0.317078	1	N/A	N/A	0.0249229	1	0.353608	1	chr1	42928544	42929148	42928544	42928550	PPCS	6533		N/A	N/A
chr1_BS1851_CACATG_1	1	-0.597554	1	-0.359056	1	-0.120601	1	-0.0658035	1	chr1	43018178	43018618	43018375	43018381	CCDC30	17816		N/A	N/A
chr1_BS1852_CACGTG_1	1	0.163228	1	0.33511	1	-0.723786	1	0.749483	1	chr1	43123660	43124306	43123738	43123744	N/A	N/A		PPIH	309	y
chr1_BS1852_CACGTG_2	2	0.199457	1	0.071276	1	-0.207023	1	0.264332	1	chr1	43123660	43124306	43123854	43123860	N/A	N/A		PPIH	193	y
chr1_BS1854_CACGTG_1	1	1.34654	1	-0.456686	1	-0.374119	1	-0.16434	1	chr1	43147001	43147451	43147251	43147257	PPIH	23204	y	YBX1	654	y
chr1_BS1858_CACATG_1	2	-1.03086	1	-0.539589	1	0.181523	1	0.316794	1	chr1	43152190	43152600	43152359	43152365	YBX1	4454	y	N/A	N/A
chr1_BS1859_CATGTG_1	3	-0.255522	1	0.155009	1	-0.535371	1	-0.315325	1	chr1	43195655	43196095	43195893	43195899	YBX1	47988	y	CLDN19	10032
chr1_BS1862_CACGTG_1	3	-0.261631	1	-0.0498201	1	-0.0203314	1	-0.00690166	1	chr1	43222629	43223013	43222700	43222706	CLDN19	16775		P3H1	10055
chr1_BS1863_CACATG_1	1	-1.00052	1	1.19158	1	-0.201254	1	1.35417	1	chr1	43231478	43231946	43231610	43231616	CLDN19	25685		P3H1	1145
chr1_BS1864_CACGCG_1	2	-0.157896	1	0.000911782	1	0.143913	1	0.248896	1	chr1	43232418	43233496	43232914	43232920	P3H1	159		LOC100129924	20746
chr1_BS1867_CACATG_1	1	-0.128385	1	-0.302514	1	0.271406	1	0.458208	1	chr1	43284644	43285028	43284734	43284740	CCDC23	1675		ZNF691	27509
chr1_BS1868_CACATG_1	1	0.828354	1	-0.61519	1	-0.555398	1	0.825854	1	chr1	43290678	43291350	43290847	43290853	CCDC23	7788		ZNF691	21396
chr1_BS1868_CACATG_2	1	-0.0385765	1	0.169569	1	-0.0764115	1	-0.236534	1	chr1	43290678	43291350	43290884	43290890	CCDC23	7825		ZNF691	21359
chr1_BS1869_CACGCG_1	1	-0.4145	1	-0.156949	1	0.0481552	1	0.190185	1	chr1	43311469	43311915	43311675	43311681	CCDC23	28616		ZNF691	568
chr1_BS1869_CACGTG_1	1	-0.570519	1	0.119023	1	0.383831	1	1.91011	1	chr1	43311469	43311915	43311650	43311656	CCDC23	28591		ZNF691	593
chr1_BS1876_CATGTG_1	1	0.785632	1	0.508936	1	0.200186	1	2.027	1	chr1	43397578	43398245	43398216	43398222	N/A	N/A		SLC2A1	26631	y
chr1_BS1877_CACATG_1	1	0.026713	1	0.691934	1	0.528837	1	0.201532	1	chr1	43400968	43401268	43401149	43401155	N/A	N/A		SLC2A1	23698	y
chr1_BS1884_CACGCG_1	1	-0.712626	1	0.215038	1	-0.209694	1	0.336978	1	chr1	43423729	43424892	43424077	43424083	N/A	N/A		SLC2A1	770	y
chr1_BS1884_CATGTG_1	1	0.329897	1	-0.370039	1	-0.0782985	1	0.0924932	1	chr1	43423729	43424892	43424049	43424055	N/A	N/A		SLC2A1	798	y
chr1_BS1884_CGCGTG_1	3	0.174435	1	0.325539	1	0.350919	1	0.625781	1	chr1	43423729	43424892	43424016	43424022	N/A	N/A		SLC2A1	831	y
chr1_BS1888_CACATG_1	1	-0.210284	1	-0.285981	1	0.31039	1	-0.757844	1	chr1	43432592	43433172	43432613	43432619	SLC2A1	7766	y	N/A	N/A
chr1_BS1893_CACGTG_1	1	-0.129304	1	-0.394686	1	-0.966868	0.381892	1.0037	1	chr1	43637588	43638188	43637913	43637919	FAM183A	24320		EBNA1BP2	73	y
chr1_BS1900_CATGTG_1	2	0.0983719	1	0.157884	1	0.318676	1	0.30631	1	chr1	43809881	43810305	43810079	43810085	MPL	6605		CDC20	14546	y
chr1_BS1903_CACATG_1	1	-0.0688092	1	0.0624971	1	0.896991	1	1.22611	1	chr1	43832748	43834323	43833094	43833100	CDC20	8469	y	ELOVL1	315
chr1_BS1903_CACGTG_2	2	0.193306	1	0.0300686	1	0.0964269	1	0.241114	1	chr1	43832748	43834323	43833552	43833558	ELOVL1	143		MED8	21931
chr1_BS1906_CATGTG_1	1	-0.742161	1	0.121298	1	-1.10519	1	0.780661	1	chr1	43870835	43871292	43871005	43871011	SZT2	15450		HYI	48655
chr1_BS1907_CACATG_1	1	0.192922	1	-0.359534	1	-0.338445	1	0.166162	1	chr1	43926968	43927392	43927200	43927206	HYI	7540		N/A	N/A
chr1_BS1908_CATGTG_1	3	0.0657335	1	-0.219333	1	-0.00263844	1	-0.605697	1	chr1	43988389	43989134	43988519	43988525	N/A	N/A		PTPRF	3188
chr1_BS1909_CATGTG_1	1	-0.189272	1	-0.0331919	1	0.00472476	1	-0.286869	1	chr1	43990462	43990920	43990655	43990661	N/A	N/A		PTPRF	1052
chr1_BS1910_CACGTG_1	1	-2.53354	3.92903e-07	-0.364508	1	-0.0225203	1	-0.88797	1	chr1	43994779	43995163	43995100	43995106	PTPRF	3393		N/A	N/A
chr1_BS1912_CACGTG_1	1	-0.0205433	1	-0.457871	1	0.185194	1	0.495879	1	chr1	43997208	43997518	43997300	43997306	PTPRF	5593		N/A	N/A
chr1_BS1914_CACGTG_1	3	0.366288	1	-0.104696	1	-0.125822	1	-0.039375	1	chr1	44045676	44046116	44045874	44045880	N/A	N/A		N/A	N/A
chr1_BS1914_CATGTG_1	2	-0.225128	1	0.195213	1	0.0555802	1	0.417019	1	chr1	44045676	44046116	44045917	44045923	N/A	N/A		N/A	N/A
chr1_BS1915_CACGTG_1	2	-0.506474	1	-0.0599418	1	0.287037	1	0.33554	1	chr1	44058642	44059026	44058806	44058812	N/A	N/A		N/A	N/A
chr1_BS1915_CACGTG_2	2	-0.14542	1	-0.182707	1	0.397422	1	0.363971	1	chr1	44058642	44059026	44058828	44058834	N/A	N/A		N/A	N/A
chr1_BS1915_CATGTG_1	1	-0.446009	1	0.411529	1	-0.144768	1	0.108658	1	chr1	44058642	44059026	44058736	44058742	N/A	N/A		N/A	N/A
chr1_BS1915_CATGTG_2	1	-0.131738	1	-0.0867677	1	0.497013	1	0.507553	1	chr1	44058642	44059026	44058788	44058794	N/A	N/A		N/A	N/A
chr1_BS1917_CACGCG_1	2	0.699457	1	-0.0344981	1	0.102715	1	0.166176	1	chr1	44172598	44173538	44172666	44172672	N/A	N/A		ST3GAL3	537	y
chr1_BS1918_CACATG_1	3	-0.152102	1	0.0441745	1	-0.383745	1	0.450467	1	chr1	44300042	44300638	44300502	44300508	N/A	N/A		N/A	N/A
chr1_BS1918_CACGCG_1	1	0.194316	1	0.026878	1	0.0405059	1	-0.590255	1	chr1	44300042	44300638	44300413	44300419	N/A	N/A		N/A	N/A
chr1_BS1918_CATGTG_1	1	-0.0712669	1	-0.0902251	1	-0.390425	1	-1.24472	1	chr1	44300042	44300638	44300356	44300362	N/A	N/A		N/A	N/A
chr1_BS1920_CACGTG_1	4	-0.323917	1	-0.136497	1	-0.474741	1	-0.211904	1	chr1	44324026	44324336	44324195	44324201	N/A	N/A		N/A	N/A
chr1_BS1924_CACGTG_1	2	-0.791527	1	-0.331836	1	-0.730971	1	-0.7774	1	chr1	44412064	44412799	44412285	44412291	ARTN	13294		IPO13	192	y
chr1_BS1926_CACGTG_1	2	0.421566	1	-0.163801	1	0.0406529	1	0.962939	1	chr1	44435391	44436011	44435663	44435669	DPH2	11	y	ATP6V0B	4656	y
chr1_BS1928_CACGCG_1	1	-0.984688	1	-0.748471	1	-0.0536103	1	1.32952	1	chr1	44440232	44440779	44440299	44440305	DPH2	4647	y	ATP6V0B	20	y
chr1_BS1928_CACGTG_1	1	-0.581528	1	0.192057	1	-0.272228	1	-0.355863	1	chr1	44440232	44440779	44440574	44440580	ATP6V0B	255	y	B4GALT2	4299	y
chr1_BS1928_CACGTG_2	2	0.204512	1	0.00669498	1	-0.418583	1	-0.0447264	1	chr1	44440232	44440779	44440592	44440598	ATP6V0B	273	y	B4GALT2	4281	y
chr1_BS1929_CATGTG_1	2	-0.167475	1	-0.164574	1	-0.128854	1	-0.344087	1	chr1	44443344	44443768	44443565	44443571	ATP6V0B	3246	y	B4GALT2	1308	y
chr1_BS1931_CACGTG_1	1	-0.524643	1	-0.0233779	1	-0.390603	1	0.165744	1	chr1	44445218	44445856	44445545	44445551	B4GALT2	672	y	CCDC24	11734	y
chr1_BS1931_CACGTG_2	2	-0.316304	1	-0.288541	1	-0.229226	1	-0.934641	1	chr1	44445218	44445856	44445643	44445649	B4GALT2	770	y	CCDC24	11636	y
chr1_BS1932_CACGCG_1	1	0.142747	1	0.144706	1	-0.312671	1	-0.0765683	1	chr1	44456986	44457764	44457187	44457193	B4GALT2	12314	y	CCDC24	92	y
chr1_BS1932_CACGCG_2	2	-0.00086404	1	0.631825	1	-0.0395934	1	0.0826007	1	chr1	44456986	44457764	44457262	44457268	B4GALT2	12389	y	CCDC24	17	y
chr1_BS1933_CATGTG_1	2	-0.154195	1	-0.313881	1	-0.223859	1	0.0883108	1	chr1	44460450	44460908	44460710	44460716	CCDC24	3431	y	SLC6A9	22302	y
chr1_BS1935_CACGTG_1	4	0.0573356	1	0.0843662	1	-0.0707845	1	-0.10064	1	chr1	44495596	44496121	44495942	44495948	SLC6A9	12930	y	N/A	N/A
chr1_BS1940_CACATG_1	2	-0.385083	1	-0.0047977	1	-0.13481	1	0.54955	1	chr1	44513330	44513754	44513440	44513446	SLC6A9	30428	y	N/A	N/A
chr1_BS1944_CACATG_1	2	-0.0118118	1	0.0948343	1	-0.291264	1	-0.204492	1	chr1	44749327	44749577	44749466	44749472	N/A	N/A		N/A	N/A
chr1_BS1948_CACATG_1	2	-0.249254	1	0.552641	1	-0.131129	1	0.212159	1	chr1	44987122	44987546	44987347	44987353	N/A	N/A		N/A	N/A
chr1_BS1949_CACGTG_1	1	0.154609	1	0.515617	1	0.272878	1	0.372195	1	chr1	44997781	44998240	44998148	44998154	N/A	N/A		N/A	N/A
chr1_BS1959_CACATG_1	1	0.684724	1	0.101995	1	0.0181999	1	0.286149	1	chr1	45173566	45174006	45173756	45173762	C1orf228	33363		KIF2C	31733
chr1_BS1959_CATGTG_1	2	-0.00825122	1	-0.286061	1	0.159618	1	0.0404003	1	chr1	45173566	45174006	45173864	45173870	C1orf228	33471		KIF2C	31625
chr1_BS1962_CACATG_2	1	0.53575	1	0.0587449	1	-0.378424	1	-0.755455	1	chr1	45187677	45188099	45187920	45187926	C1orf228	47527		KIF2C	17569
chr1_BS1963_CATGTG_1	1	-0.287394	1	-0.195679	1	-0.693875	1	-0.132017	1	chr1	45196299	45197286	45196839	45196845	N/A	N/A		KIF2C	8650
chr1_BS1965_CACATG_1	1	-2.71756	1	-0.846539	1	-1.34092	0.101066	-0.838643	1	chr1	45240759	45241835	45241696	45241702	RPS8	451		BEST4	11730	y
chr1_BS1965_CACGTG_1	1	-0.0401273	1	-0.63652	1	-0.93453	1	-0.482348	1	chr1	45240759	45241835	45241533	45241539	RPS8	288		BEST4	11893	y
chr1_BS1969_CACGCG_2	1	0.186978	1	-0.00760608	1	-0.195578	1	-0.838843	1	chr1	45265281	45266340	45266073	45266079	PLK3	177	y	TCTEX1D4	6884
chr1_BS1972_CACGCG_1	1	0.209209	1	0.142436	1	-0.0311222	1	0.599821	1	chr1	45279430	45279756	45279588	45279594	BTBD19	5435	y	PTCH2	29028
chr1_BS1977_CACGTG_1	1	0.360123	1	0.721005	1	0.0210131	1	-0.340195	1	chr1	45451365	45451822	45451590	45451596	N/A	N/A		EIF2B3	804	y
chr1_BS1981_CACGCG_1	1	0.834482	1	0.0741181	1	0.00365834	1	0.632794	1	chr1	45477634	45478142	45477972	45477978	UROD	168		N/A	N/A
chr1_BS1981_CATGTG_1	1	0.842666	1	0.2585	1	0.0479659	1	0.0157598	1	chr1	45477634	45478142	45477814	45477820	UROD	10		N/A	N/A
chr1_BS1987_CACGTG_1	1	-0.151384	1	-0.247704	1	-0.29945	1	-0.512509	1	chr1	45504658	45505117	45504922	45504928	UROD	27118		N/A	N/A
chr1_BS1988_CACGTG_1	1	-0.181056	1	0.636517	1	0.0691899	1	-0.0601653	1	chr1	45550194	45550634	45550409	45550415	N/A	N/A		N/A	N/A
chr1_BS1994_CGCGTG_1	2	0.735733	1	0.186307	1	-0.414322	1	0.263346	1	chr1	45769419	45770079	45769529	45769535	N/A	N/A		HPDL	23015	y
chr1_BS1995_CGCGTG_1	2	0.183854	1	0.512438	1	-0.0331477	1	0.447284	1	chr1	45792370	45792927	45792554	45792560	HPDL	10	y	TOE1	12787	y
chr1_BS1998_CACGTG_1	2	-0.235123	1	0.129083	1	0.156331	1	0.195991	1	chr1	45956703	45957255	45956985	45956991	TESK2	145		MMACHC	8870	y
chr1_BS2000_CATGTG_1	1	0.536772	1	-0.0206318	1	-0.417639	1	-0.0888172	1	chr1	45978237	45978690	45978474	45978480	MMACHC	12619	y	PRDX1	9136	y
chr1_BS2001_CACGTG_1	1	0.545325	1	-0.158234	1	0.348513	1	0.414937	1	chr1	45987014	45987980	45987232	45987238	MMACHC	21377	y	PRDX1	378	y
chr1_BS2002_CACGTG_1	2	0.452481	1	0.310711	1	0.375689	1	0.819019	1	chr1	46016210	46016835	46016488	46016494	AKR1A1	34	y	NASP	33171	y
chr1_BS2002_CGCGTG_1	2	-0.466964	1	-0.270135	1	0.329263	1	0.0607839	1	chr1	46016210	46016835	46016674	46016680	AKR1A1	220	y	NASP	32985	y
chr1_BS2011_CACGTG_1	2	-0.235791	1	0.145636	1	-0.218784	1	0.771403	1	chr1	46235011	46235455	46235216	46235222	IPP	18731		MAST2	34062
chr1_BS2013_CACATG_1	2	-0.0490745	1	0.326914	1	0.12515	1	-0.505616	1	chr1	46268331	46268789	46268554	46268560	N/A	N/A		MAST2	724
chr1_BS2014_CGCGTG_1	1	0.339177	1	0.455781	1	0.417097	1	0.122954	1	chr1	46268988	46269458	46269194	46269200	N/A	N/A		MAST2	84
chr1_BS2014_CGCGTG_2	3	0.26932	1	0.168101	1	0.274675	1	0.913702	1	chr1	46268988	46269458	46269250	46269256	N/A	N/A		MAST2	28
chr1_BS2015_CACGTG_1	1	-0.0788207	1	-0.161253	1	-0.271652	1	-0.74323	1	chr1	46329764	46330235	46329996	46330002	N/A	N/A		N/A	N/A
chr1_BS2018_CACGTG_1	1	-0.230067	1	-0.16854	1	-0.148099	1	-0.17816	1	chr1	46519359	46519799	46519575	46519581	N/A	N/A		N/A	N/A
chr1_BS2019_CACATG_1	2	0.118835	1	0.0550502	1	0.378856	1	-0.0147666	1	chr1	46536059	46536499	46536438	46536444	N/A	N/A		N/A	N/A
chr1_BS2019_CATGTG_2	2	-0.160419	1	0.163502	1	-0.071155	1	-0.455666	1	chr1	46536059	46536499	46536295	46536301	N/A	N/A		N/A	N/A
chr1_BS2025_CACATG_1	1	-0.949182	1	-0.0869975	1	0.317082	1	0.53589	1	chr1	46637602	46637838	46637666	46637672	PIK3R3	41321	y	TSPAN1	3082
chr1_BS2029_CACGCG_1	4	0.0399544	1	-0.461807	1	0.0356049	1	0.186767	1	chr1	46663784	46664225	46663990	46663996	POMGNT1	819		LURAP1	5015
chr1_BS2031_CACATG_1	2	-0.221393	1	-0.0155473	1	-0.214005	1	-0.131246	1	chr1	46689052	46689531	46689518	46689524	LURAP1	20513		RAD54L	23848	y
chr1_BS2032_CACGTG_1	2	-0.268415	1	0.345737	1	0.0294447	1	0.240317	1	chr1	46694350	46694774	46694575	46694581	LURAP1	25570		RAD54L	18791	y
chr1_BS2033_CACGTG_1	4	-0.189687	1	-0.189924	1	0.297997	1	0.758311	1	chr1	46712508	46712949	46712706	46712712	LURAP1	43701		RAD54L	660	y
chr1_BS2034_CGCGTG_1	3	0.17958	1	-0.139642	1	-0.0901301	1	-0.150487	1	chr1	46713162	46713628	46713554	46713560	RAD54L	188	y	N/A	N/A
chr1_BS2041_CGCGTG_1	1	0.130507	1	0.501408	1	0.0506607	1	0.731743	1	chr1	46859790	46860142	46859968	46859974	FAAH	30		N/A	N/A
chr1_BS2043_CATGTG_1	2	-0.485273	1	-0.292057	1	0.204715	1	0.615504	1	chr1	46885805	46886289	46886237	46886243	FAAH	26299		N/A	N/A
chr1_BS2044_CACGTG_1	3	-0.430769	1	-0.122141	1	-0.574651	1	-0.239389	1	chr1	46887343	46887783	46887510	46887516	FAAH	27572		N/A	N/A
chr1_BS2046_CACATG_1	1	-0.729656	1	0.186041	1	-0.03684	1	-0.355991	1	chr1	46907880	46908601	46908086	46908092	FAAH	48148		N/A	N/A
chr1_BS2048_CATGTG_1	1	-0.263752	1	-0.645849	1	-0.114017	1	-0.0190029	1	chr1	46943038	46943479	46943167	46943173	N/A	N/A		DMBX1	29500
chr1_BS2050_CACATG_1	2	0.100832	1	0.125004	1	-0.206406	1	0.523786	1	chr1	46953406	46953790	46953510	46953516	N/A	N/A		DMBX1	19157
chr1_BS2052_CACGTG_1	2	-0.102058	1	-0.11459	1	-0.470919	1	0.46522	1	chr1	46985886	46986570	46986105	46986111	DMBX1	13438		KNCN	31224	y
chr1_BS2052_CATGTG_1	1	0.006623	1	0.134573	1	0.441785	1	0.0826373	1	chr1	46985886	46986570	46986551	46986557	DMBX1	13884		KNCN	30778	y
chr1_BS2052_CATGTG_2	2	-0.0239947	1	0.220387	1	-0.111467	1	0.38236	1	chr1	46985886	46986570	46986563	46986569	DMBX1	13896		KNCN	30766	y
chr1_BS2053_CACGTG_1	1	0.709843	1	0.357621	1	-0.0186537	1	-0.0692093	1	chr1	46988021	46988630	46988424	46988430	DMBX1	15757		KNCN	28905	y
chr1_BS2053_CATGTG_1	2	-0.229505	1	0.496088	1	0.0588072	1	-0.207792	1	chr1	46988021	46988630	46988546	46988552	DMBX1	15879		KNCN	28783	y
chr1_BS2054_CATGTG_1	1	0.446631	1	0.801893	1	0.921805	1	0.921517	1	chr1	46993423	46994097	46993860	46993866	DMBX1	21193		KNCN	23469	y
chr1_BS2062_CACGCG_1	1	-0.203331	1	0.108999	1	0.610533	1	0.196106	1	chr1	47184602	47185061	47184629	47184635	TEX38	47125		EFCAB14	107
chr1_BS2074_CGCGTG_1	1	-1.1186	0.458222	-0.447537	1	0.314837	1	0.340105	1	chr1	47697842	47698349	47697858	47697864	TAL1	471		N/A	N/A
chr1_BS2078_CGCGTG_1	4	0.14093	1	0.0153087	1	0.199239	1	0.518645	1	chr1	47799128	47800608	47799920	47799926	CMPK1	452	y	N/A	N/A
chr1_BS2079_CACGTG_1	1	0.570057	1	-0.170008	1	0.349051	1	-0.221544	1	chr1	47898008	47898448	47898432	47898438	FOXE3	16689		FOXD2	3256	y
chr1_BS2082_CACATG_1	1	-0.243144	1	-0.196344	1	-0.0744625	1	0.11557	1	chr1	47935585	47935969	47935757	47935763	FOXD2	34069	y	N/A	N/A
chr1_BS2084_CACATG_1	2	0.123277	1	-0.41081	1	0.0211046	1	0.858376	1	chr1	48237636	48237946	48237775	48237781	N/A	N/A		N/A	N/A
chr1_BS2085_CATGTG_1	1	-0.191432	1	0.043503	1	-0.0508123	1	0.225862	1	chr1	48331653	48331903	48331807	48331813	N/A	N/A		N/A	N/A
chr1_BS2087_CACGTG_1	1	-0.168086	1	0.320042	1	-0.24678	1	0.182733	1	chr1	48384109	48384549	48384303	48384309	N/A	N/A		N/A	N/A
chr1_BS2089_CACGTG_2	4	-0.587495	1	0.01588	1	-0.444015	1	0.114914	1	chr1	48397090	48397476	48397285	48397291	N/A	N/A		N/A	N/A
chr1_BS2095_CACGTG_1	1	-0.202619	1	-0.638378	1	0.154095	1	0.530399	1	chr1	51425673	51426273	51426005	51426011	FAF1	69	y	CDKN2C	8361	y
chr1_BS2095_CACGTG_2	2	-0.527645	1	0.190053	1	0.103974	1	0.566135	1	chr1	51425673	51426273	51426196	51426202	FAF1	260	y	CDKN2C	8170	y
chr1_BS2105_CACGTG_1	1	-1.24638	1	-0.387775	1	-0.487879	1	-0.190495	1	chr1	51763410	51763826	51763669	51763675	N/A	N/A		TTC39A	24271
chr1_BS2105_CATGTG_1	2	0.107892	1	-0.139341	1	0.266068	1	-0.0982043	1	chr1	51763410	51763826	51763658	51763664	N/A	N/A		TTC39A	24282
chr1_BS2107_CATGTG_1	1	-0.758575	1	-0.23748	1	-0.263931	1	0.29492	1	chr1	51796882	51797311	51797099	51797105	TTC39A	9159		N/A	N/A
chr1_BS2111_CATGTG_1	2	-0.434344	1	-0.037609	1	-0.12357	1	0.316421	1	chr1	51911561	51911985	51911764	51911770	N/A	N/A		N/A	N/A
chr1_BS2115_CACATG_1	3	0.183084	1	-0.349696	1	-0.0691998	1	0.134674	1	chr1	52034839	52035279	52035088	52035094	N/A	N/A		OSBPL9	47457
chr1_BS2119_CACATG_1	1	-0.200835	1	0.946807	1	0.320962	1	-0.240286	1	chr1	52088083	52088539	52088277	52088283	OSBPL9	5732		N/A	N/A
chr1_BS2121_CACGCG_1	4	0.394478	1	0.186251	1	0.355703	1	0.484313	1	chr1	52194857	52195505	52194936	52194942	N/A	N/A		N/A	N/A
chr1_BS2121_CGCGTG_1	1	-0.46798	1	-0.182037	1	-0.126728	1	0.630749	1	chr1	52194857	52195505	52195187	52195193	N/A	N/A		N/A	N/A
chr1_BS2125_CACGTG_1	3	-0.194829	1	-0.210165	1	-0.330983	1	-0.508658	1	chr1	52217733	52218173	52217955	52217961	N/A	N/A		N/A	N/A
chr1_BS2127_CGCGTG_1	1	0.360777	1	0.0372972	1	0.568355	1	0.30989	1	chr1	52344021	52345048	52344723	52344729	NRD1	114	y	N/A	N/A
chr1_BS2134_CACGTG_1	1	0.368771	1	0.304193	1	-0.432574	1	-0.269291	1	chr1	52521746	52522741	52521937	52521943	BTF3L4	81		N/A	N/A
chr1_BS2135_CGCGTG_1	2	0.0474452	1	-0.411894	1	0.166234	1	0.551725	1	chr1	52607477	52607938	52607864	52607870	ZFYVE9	99	y	N/A	N/A
chr1_BS2139_CATGTG_1	1	-0.107399	1	0.408458	1	-0.325092	1	0.660267	1	chr1	52831472	52832072	52831897	52831903	CC2D1B	20		ORC1	38246
chr1_BS2148_CACGCG_1	5	-0.368484	1	0.0512924	1	-0.229884	1	0.67065	1	chr1	53018896	53019539	53019107	53019113	ZCCHC11	345		GPX7	48935
chr1_BS2149_CACATG_1	1	-0.110526	1	-0.030859	1	-0.399194	1	-0.00152756	1	chr1	53079730	53080170	53079926	53079932	GPX7	11884		FAM159A	19089	y
chr1_BS2150_CACGCG_1	1	-0.557106	1	-0.00104276	1	0.292262	1	0.292701	1	chr1	53098671	53098971	53098852	53098858	GPX7	30810		FAM159A	163	y
chr1_BS2152_CACGCG_1	1	-0.0337186	1	0.279201	1	-0.909095	1	-0.830244	1	chr1	53163454	53164349	53163753	53163759	N/A	N/A		COA7	285
chr1_BS2152_CACGTG_1	2	0.588813	1	-0.439598	1	-0.334865	1	0.506054	1	chr1	53163454	53164349	53163794	53163800	N/A	N/A		COA7	244
chr1_BS2154_CACATG_1	1	-0.774905	1	0.239055	1	0.0662707	1	-0.242364	1	chr1	53168808	53169245	53169045	53169051	COA7	5007		ZYG11B	23085
chr1_BS2154_CACGTG_1	3	0.287111	1	-0.15489	1	-0.119659	1	0.310912	1	chr1	53168808	53169245	53169091	53169097	COA7	5053		ZYG11B	23039
chr1_BS2158_CGCGTG_1	4	0.188717	1	0.400528	1	0.0281866	1	0.327143	1	chr1	53308227	53308668	53308378	53308384	ZYG11A	196		N/A	N/A
chr1_BS2159_CGCGTG_1	1	0.221704	1	-0.0912195	1	0.453866	1	-0.596874	1	chr1	53308712	53309181	53308879	53308885	ZYG11A	697		N/A	N/A
chr1_BS2164_CACGTG_1	2	-0.584038	1	-0.34693	1	-0.13982	1	-0.304303	1	chr1	53512621	53513076	53512851	53512857	N/A	N/A		PODN	14872
chr1_BS2166_CACGTG_1	3	-0.304501	1	-0.293915	1	-0.0301551	1	0.384123	1	chr1	53587330	53587580	53587444	53587450	N/A	N/A		SLC1A7	20860
chr1_BS2166_CATGTG_1	2	0.772397	1	0.31793	1	0.0293213	1	0.730561	1	chr1	53587330	53587580	53587362	53587368	N/A	N/A		SLC1A7	20942
chr1_BS2169_CACGTG_1	1	-1.37727	1	-0.370724	1	0.0540075	1	-0.529091	1	chr1	53648996	53649468	53649252	53649258	SLC1A7	40948		CPT2	12848
chr1_BS2174_CACGCG_1	1	-0.405738	1	0.06174	1	-0.471333	1	0.187751	1	chr1	53791597	53792041	53791722	53791728	N/A	N/A		LRP8	2099	y
chr1_BS2175_CACGTG_1	1	0.2695	1	-1.31811	1	0.0175782	1	0.453178	1	chr1	53792168	53792768	53792467	53792473	N/A	N/A		LRP8	1354	y
chr1_BS2177_CATGTG_1	3	0.0561285	1	-0.00480371	1	0.152188	1	0.269458	1	chr1	53832962	53833346	53833039	53833045	LRP8	39218	y	N/A	N/A
chr1_BS2180_CACGTG_1	4	-0.583292	1	-0.315966	1	0.0512611	1	0.163764	1	chr1	53926021	53926445	53926224	53926230	DMRTB1	1153		N/A	N/A
chr1_BS2181_CATGTG_1	1	-0.169676	1	0.855063	1	-0.644517	1	-0.476355	1	chr1	53935811	53936195	53936058	53936064	DMRTB1	10987		N/A	N/A
chr1_BS2184_CACATG_1	1	-0.0574363	1	-0.089664	1	-0.341674	1	-0.484445	1	chr1	54155560	54156048	54155851	54155857	N/A	N/A		GLIS1	44026
chr1_BS2185_CACGCG_1	3	0.289326	1	0.319599	1	-0.419166	1	-0.0661718	1	chr1	54303551	54304454	54303756	54303762	N/A	N/A		NDC1	469
chr1_BS2196_CACATG_1	3	-0.481034	1	0.0386297	1	-0.207166	1	0.103412	1	chr1	54629234	54629711	54629457	54629463	CDCP2	10778		CYB5RL	36289	y
chr1_BS2197_CACGTG_1	2	-0.336981	1	-0.109389	1	-0.312052	1	0.717483	1	chr1	54665604	54666073	54665669	54665675	CDCP2	46990		CYB5RL	77	y
chr1_BS2198_CACATG_1	2	-0.0357953	1	-0.10018	1	0.276475	1	-0.398808	1	chr1	54678392	54678851	54678549	54678555	MRPL37	12710	y	N/A	N/A
chr1_BS2201_CATGTG_1	1	-0.908417	1	-0.43913	1	0.0691463	1	-0.18348	1	chr1	54738586	54739129	54738918	54738924	N/A	N/A		N/A	N/A
chr1_BS2203_CACATG_1	1	-0.596003	1	0.33041	1	0.321249	1	0.617551	1	chr1	54752834	54753301	54753014	54753020	N/A	N/A		N/A	N/A
chr1_BS2203_CATGTG_1	1	0.441794	1	-0.440916	1	-0.356394	1	0.279211	1	chr1	54752834	54753301	54753028	54753034	N/A	N/A		N/A	N/A
chr1_BS2203_CATGTG_2	1	-0.171818	1	0.590716	1	0.90426	1	0.0489439	1	chr1	54752834	54753301	54753125	54753131	N/A	N/A		N/A	N/A
chr1_BS2205_CACATG_1	2	-0.697762	1	-0.21158	1	-0.133936	1	0.220886	1	chr1	54776595	54777035	54776710	54776716	N/A	N/A		N/A	N/A
chr1_BS2212_CACATG_1	5	0.254002	1	-0.0815898	1	-0.0422504	1	0.196874	1	chr1	54930231	54930752	54930685	54930691	N/A	N/A		N/A	N/A
chr1_BS2213_CGCGTG_1	3	-0.127289	1	0.164634	1	0.443877	1	0.452542	1	chr1	54953777	54954227	54953992	54953998	N/A	N/A		N/A	N/A
chr1_BS2216_CACGTG_1	3	-0.279073	1	-0.0866751	1	0.113186	1	0.228982	1	chr1	55181306	55182006	55181714	55181720	TTC4	220	y	PARS2	48512	y
chr1_BS2217_CGCGTG_1	1	-0.959536	1	0.0726931	1	0.0248172	1	-0.578451	1	chr1	55229742	55230594	55230065	55230071	TTC4	48571	y	PARS2	161	y
chr1_BS2217_CGCGTG_2	1	0.56944	1	0.102942	1	-0.0770264	1	-0.187144	1	chr1	55229742	55230594	55230308	55230314	PARS2	82	y	TTC22	36633
chr1_BS2219_CACATG_1	1	-0.24468	1	-0.115931	1	0.31651	1	-0.760529	1	chr1	55326589	55327020	55326779	55326785	N/A	N/A		DHCR24	26142	y
chr1_BS2219_CATGTG_2	1	-0.0465924	1	0.0644311	1	0.47559	1	-0.277986	1	chr1	55326589	55327020	55326958	55326964	N/A	N/A		DHCR24	25963	y
chr1_BS2222_CACATG_1	1	-0.176871	1	-0.0986439	1	-0.0840723	1	0.524443	1	chr1	55393143	55393592	55393374	55393380	DHCR24	40453	y	N/A	N/A
chr1_BS2223_CATGTG_1	1	0.698299	1	0.571756	1	-0.193369	1	1.93416	1	chr1	55416326	55416710	55416494	55416500	N/A	N/A		TMEM61	29842
chr1_BS2226_CATGTG_2	1	-0.0127019	1	0.286708	1	0.0946843	1	0.678635	1	chr1	55501528	55502060	55501969	55501975	BSND	37353		PCSK9	3179
chr1_BS2227_CACGCG_1	2	0.590882	1	-0.0896998	1	0.345578	1	0.910785	1	chr1	55504930	55505414	55505380	55505386	PCSK9	232		N/A	N/A
chr1_BS2230_CATGTG_1	1	0.891024	1	0.676513	1	0.433604	1	0.0380648	1	chr1	55657797	55658181	55658113	55658119	N/A	N/A		USP24	22926	y
chr1_BS2234_CACGTG_1	1	-0.395412	1	0.289064	1	-0.155002	1	1.01797	1	chr1	56926927	56927177	56927004	56927010	N/A	N/A		N/A	N/A
chr1_BS2235_CATGTG_1	2	0.327288	1	-0.354957	1	-0.207981	1	0.194735	1	chr1	56968301	56968763	56968535	56968541	N/A	N/A		N/A	N/A
chr1_BS2235_CATGTG_2	1	0.234377	1	-0.420481	1	-0.291992	1	0.628115	1	chr1	56968301	56968763	56968582	56968588	N/A	N/A		N/A	N/A
chr1_BS2236_CACATG_1	1	0.546714	1	-0.152452	1	0.177877	1	1.17299	1	chr1	56974213	56974637	56974480	56974486	N/A	N/A		N/A	N/A
chr1_BS2236_CATGTG_1	1	-0.0136545	1	0.0762391	1	0.218737	1	0.392386	1	chr1	56974213	56974637	56974332	56974338	N/A	N/A		N/A	N/A
chr1_BS2240_CACATG_1	1	-0.0382327	1	0.167677	1	-0.571108	1	-0.259895	1	chr1	57284522	57284772	57284696	57284702	N/A	N/A		C1orf168	673
chr1_BS2242_CACGTG_1	1	0.334403	1	-0.530194	1	-0.560791	1	0.0204188	1	chr1	58512890	58513262	58513045	58513051	N/A	N/A		N/A	N/A
chr1_BS2243_CACGTG_1	1	-0.0681501	1	0.289324	1	0.487412	1	-0.113353	1	chr1	58756359	58756702	58756519	58756525	DAB1	40308		N/A	N/A
chr1_BS2246_CACGTG_1	1	-0.356153	1	0.103	1	0.21329	1	-0.171977	1	chr1	59030185	59030609	59030371	59030377	OMA1	17900		TACSTD2	12795
chr1_BS2252_CACGTG_1	1	0.519443	1	0.405945	1	0.0538579	1	0.796577	1	chr1	59221076	59221568	59221355	59221361	N/A	N/A		JUN	28430	y
chr1_BS2255_CGCGTG_1	1	-0.185172	1	0.325255	1	-0.324664	1	0.243826	1	chr1	59249327	59250145	59249434	59249440	N/A	N/A		JUN	351	y
chr1_BS2262_CACATG_1	1	0.108916	1	0.180942	1	0.170659	1	-0.569816	1	chr1	59349539	59349955	59349791	59349797	N/A	N/A		N/A	N/A
chr1_BS2264_CACATG_1	2	-0.372841	1	0.0884761	1	0.144674	1	-0.0945591	1	chr1	59362213	59362660	59362413	59362419	N/A	N/A		N/A	N/A
chr1_BS2264_CACATG_2	2	-0.370264	1	-0.40414	1	-0.0734124	1	-0.22387	1	chr1	59362213	59362660	59362430	59362436	N/A	N/A		N/A	N/A
chr1_BS2265_CACATG_1	1	0.878139	1	0.0186639	1	0.0572998	1	0.179482	1	chr1	59364634	59365347	59365034	59365040	N/A	N/A		N/A	N/A
chr1_BS2265_CACGTG_1	2	-0.261621	1	-0.0948168	1	0.179572	1	0.644241	1	chr1	59364634	59365347	59364866	59364872	N/A	N/A		N/A	N/A
chr1_BS2266_CACATG_1	2	-0.178191	1	0.360066	1	0.356187	1	0.457602	1	chr1	59437316	59437756	59437474	59437480	N/A	N/A		N/A	N/A
chr1_BS2267_CACGTG_1	2	0.103107	1	0.426836	1	-0.228266	1	0.0121871	1	chr1	59441568	59441952	59441763	59441769	N/A	N/A		N/A	N/A
chr1_BS2268_CACATG_1	1	0.650651	1	0.112694	1	0.0698519	1	0.0888063	1	chr1	59474192	59474644	59474427	59474433	N/A	N/A		N/A	N/A
chr1_BS2268_CATGTG_1	1	-0.252486	1	0.379222	1	0.362989	1	1.07323	1	chr1	59474192	59474644	59474543	59474549	N/A	N/A		N/A	N/A
chr1_BS2276_CACGTG_1	4	-0.339401	1	0.0683708	1	-0.0258608	1	0.0653902	1	chr1	59762379	59762856	59762602	59762608	N/A	N/A		FGGY	22
chr1_BS2277_CACATG_1	1	0.29246	1	0.0489384	1	0.185985	1	0.599252	1	chr1	59823361	59823671	59823499	59823505	N/A	N/A		N/A	N/A
chr1_BS2277_CACATG_2	1	1.08247	1	0.231921	1	0.186887	1	1.32958	1	chr1	59823361	59823671	59823626	59823632	N/A	N/A		N/A	N/A
chr1_BS2277_CATGTG_1	1	-0.246685	1	0.182976	1	-0.174001	1	-0.74894	1	chr1	59823361	59823671	59823476	59823482	N/A	N/A		N/A	N/A
chr1_BS2280_CACGTG_1	2	-0.127825	1	-0.0967695	1	-0.130437	1	-0.548153	1	chr1	60225037	60225423	60225217	60225223	N/A	N/A		N/A	N/A
chr1_BS2285_CATGTG_1	1	-0.389314	1	-0.62875	1	-0.638248	1	0.691515	1	chr1	61477873	61478313	61478103	61478109	N/A	N/A		N/A	N/A
chr1_BS2290_CATGTG_1	3	0.690829	1	0.0926476	1	0.577766	1	0.307986	1	chr1	61522532	61523055	61522752	61522758	N/A	N/A		NFIA	20193
chr1_BS2292_CACGCG_1	1	0.827303	1	0.689109	1	-0.084102	1	0.277261	1	chr1	61542607	61543076	61542723	61542729	N/A	N/A		NFIA	222
chr1_BS2297_CACATG_1	1	0.42841	1	0.651504	1	0.625026	1	0.642746	1	chr1	61548494	61549016	61548739	61548745	NFIA	5794		N/A	N/A
chr1_BS2297_CACGTG_1	3	0.251165	1	0.456009	1	0.0421638	1	-0.00184943	1	chr1	61548494	61549016	61548825	61548831	NFIA	5880		N/A	N/A
chr1_BS2302_CACGTG_1	1	0.268449	1	-0.17097	1	0.318371	1	0.0521404	1	chr1	61649799	61650223	61650000	61650006	N/A	N/A		N/A	N/A
chr1_BS2304_CACGTG_1	1	-0.0826274	1	0.694155	1	0.238055	1	0.272799	1	chr1	61718851	61719371	61718939	61718945	N/A	N/A		N/A	N/A
chr1_BS2310_CACGCG_1	4	0.280305	1	0.226971	1	0.227191	1	0.558084	1	chr1	62207585	62207937	62207900	62207906	TM2D1	16805		INADL	248
chr1_BS2311_CACATG_1	3	-0.427283	1	-0.306516	1	-0.301917	1	-0.178165	1	chr1	62889428	62889868	62889595	62889601	N/A	N/A		USP1	12379	y
chr1_BS2311_CACGTG_1	2	-0.183621	1	-0.245817	1	-0.100557	1	0.141291	1	chr1	62889428	62889868	62889721	62889727	N/A	N/A		USP1	12253	y
chr1_BS2313_CGCGTG_1	1	0.988083	1	-0.106087	1	-0.480046	1	1.03233	1	chr1	62903070	62903678	62903517	62903523	USP1	1543	y	N/A	N/A
chr1_BS2314_CACATG_1	1	0.00544578	1	0.462872	1	0.529014	1	-0.384546	1	chr1	63087471	63087911	63087506	63087512	ANGPTL3	24349		N/A	N/A
chr1_BS2314_CACATG_2	1	0.169411	1	-0.0763524	1	0.1478	1	0.780998	1	chr1	63087471	63087911	63087690	63087696	ANGPTL3	24533		N/A	N/A
chr1_BS2318_CACATG_1	1	0.814713	1	0.0971017	1	0.138821	1	1.11985	1	chr1	63727319	63727759	63727525	63727531	N/A	N/A		N/A	N/A
chr1_BS2322_CGCGTG_1	1	0.050262	1	0.503158	1	0.597723	1	1.16087	1	chr1	64059220	64059583	64059443	64059449	PGM1	497		N/A	N/A
chr1_BS2323_CACGTG_1	2	-0.178816	1	-0.612194	1	0.45235	1	0.0378257	1	chr1	64166926	64167236	64167094	64167100	N/A	N/A		N/A	N/A
chr1_BS2335_CACGCG_1	4	0.160308	1	0.192855	1	0.029117	1	0.899772	1	chr1	65532972	65533885	65533733	65533739	N/A	N/A		N/A	N/A
chr1_BS2335_CATGTG_1	1	-0.833367	1	0.342133	1	-0.223519	1	-0.44268	1	chr1	65532972	65533885	65533417	65533423	N/A	N/A		N/A	N/A
chr1_BS2336_CACGTG_1	2	0.355713	1	-0.322086	1	0.013244	1	0.479962	1	chr1	65612918	65613993	65613141	65613147	N/A	N/A		AK4	90	y
chr1_BS2336_CACGTG_2	3	-0.0920967	1	-0.20433	1	0.00722184	1	0.0912841	1	chr1	65612918	65613993	65613552	65613558	AK4	321	y	N/A	N/A
chr1_BS2336_CGCGTG_1	2	0.211146	1	0.280681	1	0.00960378	1	0.183565	1	chr1	65612918	65613993	65613088	65613094	N/A	N/A		AK4	143	y
chr1_BS2337_CGCGTG_1	4	0.117064	1	0.210805	1	-0.106249	1	0.531121	1	chr1	65614189	65614619	65614336	65614342	AK4	1105	y	N/A	N/A
chr1_BS2341_CACATG_1	3	-0.0950011	1	0.148419	1	-0.0750093	1	-0.0493208	1	chr1	65698024	65698464	65698253	65698259	N/A	N/A		DNAJC6	32123	y
chr1_BS2346_CGCGTG_1	2	0.00729863	1	0.223196	1	0.370049	1	0.797182	1	chr1	65731318	65731648	65731488	65731494	DNAJC6	1112	y	N/A	N/A
chr1_BS2348_CACATG_1	1	-0.686478	1	-0.0998675	1	-0.225632	1	0.0278306	1	chr1	65758746	65759165	65758959	65758965	DNAJC6	28583	y	N/A	N/A
chr1_BS2360_CACGCG_1	2	-1.00942	1	0.0183962	1	-0.105672	1	0.248856	1	chr1	65990828	65991497	65991256	65991262	N/A	N/A		N/A	N/A
chr1_BS2360_CGCGTG_1	1	-0.191782	1	-0.209625	1	-0.598894	1	1.11556	1	chr1	65990828	65991497	65991055	65991061	N/A	N/A		N/A	N/A
chr1_BS2367_CGCGTG_1	1	0.171272	1	0.530617	1	0.173037	1	0.11446	1	chr1	67395691	67396075	67395840	67395846	MIER1	5263	y	N/A	N/A
chr1_BS2375_CACATG_1	1	0.198483	1	-0.0648304	1	-0.00697282	1	-0.0115185	1	chr1	67894458	67895214	67894785	67894791	N/A	N/A		SERBP1	1338	y
chr1_BS2375_CACGTG_1	2	0.484522	1	0.132626	1	0.29726	1	0.211211	1	chr1	67894458	67895214	67894543	67894549	N/A	N/A		SERBP1	1580	y
chr1_BS2375_CACGTG_2	3	-0.423312	1	-0.0361158	1	-0.046858	1	0.556301	1	chr1	67894458	67895214	67894888	67894894	N/A	N/A		SERBP1	1235	y
chr1_BS2375_CATGTG_1	1	-0.15682	1	0.340849	1	-1.01517	1	-0.517858	1	chr1	67894458	67895214	67894787	67894793	N/A	N/A		SERBP1	1336	y
chr1_BS2377_CACATG_1	2	0.0734082	1	0.634406	1	0.0435183	1	-0.446952	1	chr1	67895735	67896987	67896730	67896736	SERBP1	607	y	N/A	N/A
chr1_BS2378_CACGTG_1	1	-0.775906	1	0.658948	1	-0.680113	1	0.372317	1	chr1	67944702	67945366	67944925	67944931	SERBP1	48802	y	N/A	N/A
chr1_BS2380_CACATG_1	3	0.602576	1	0.404856	1	0.323742	1	0.142636	1	chr1	68001049	68001433	68001258	68001264	N/A	N/A		N/A	N/A
chr1_BS2381_CACGTG_1	1	-0.114322	1	0.277964	1	-0.167257	1	-0.438203	1	chr1	68018050	68018434	68018235	68018241	N/A	N/A		N/A	N/A
chr1_BS2385_CGCGTG_1	4	0.0631102	1	-0.0192497	1	-0.12315	1	0.376151	1	chr1	68150643	68151136	68150710	68150716	N/A	N/A		GADD45A	149	y
chr1_BS2389_CACATG_1	2	-0.123799	1	-0.0591086	1	-0.0652155	1	-0.269392	1	chr1	68177425	68177809	68177650	68177656	GADD45A	26791	y	N/A	N/A
chr1_BS2390_CATGTG_1	3	-0.409023	1	0.047542	1	0.455734	1	0.634681	1	chr1	68179060	68179497	68179313	68179319	GADD45A	28454	y	N/A	N/A
chr1_BS2393_CACGTG_1	1	-0.194312	1	-0.0586427	1	0.554076	1	-0.258242	1	chr1	68204073	68204457	68204275	68204281	N/A	N/A		N/A	N/A
chr1_BS2396_CACGTG_1	3	0.285957	1	-0.0133448	1	0.234125	1	0.120009	1	chr1	68297716	68298156	68297926	68297932	N/A	N/A		GNG12	1229
chr1_BS2397_CACATG_1	1	-0.301275	1	-0.0431039	1	0.287285	1	-0.496244	1	chr1	68319553	68319937	68319881	68319887	GNG12	20726		N/A	N/A
chr1_BS2403_CATGTG_1	1	0.763774	1	0.307421	1	0.219206	1	-0.132946	1	chr1	68808427	68808811	68808597	68808603	N/A	N/A		N/A	N/A
chr1_BS2406_CATGTG_1	1	-0.553015	1	0.00916076	1	0.421358	1	0.408148	1	chr1	70005707	70006181	70005715	70005721	N/A	N/A		LRRC7	27152
chr1_BS2414_CACGTG_1	1	-0.278689	1	-1.03893	1	-0.398999	1	0.155284	1	chr1	70825945	70826386	70826133	70826139	HHLA3	5641		N/A	N/A
chr1_BS2418_CACATG_1	1	0.249934	1	0.21028	1	0.41664	1	0.0903244	1	chr1	71141316	71141763	71141497	71141503	N/A	N/A		N/A	N/A
chr1_BS2418_CACATG_2	1	0.513947	1	-0.33728	1	-0.340987	1	0.0666208	1	chr1	71141316	71141763	71141505	71141511	N/A	N/A		N/A	N/A
chr1_BS2420_CATGTG_1	1	-0.833255	1	0.483509	1	-0.00131941	1	-0.351975	1	chr1	71210828	71211252	71211053	71211059	N/A	N/A		N/A	N/A
chr1_BS2426_CACATG_1	1	1.55345	0.00330765	0.111223	1	0.566799	1	0.75737	1	chr1	71546527	71547223	71547171	71547177	ZRANB2	199	y	N/A	N/A
chr1_BS2431_CATGTG_1	1	0.386292	1	0.539581	1	1.28084	3.0649e-05	-0.632431	1	chr1	75938076	75938460	75938270	75938276	N/A	N/A		N/A	N/A
chr1_BS2432_CACATG_1	1	0.0494766	1	-0.0627017	1	-0.116007	1	-0.0155334	1	chr1	76105810	76106283	76106006	76106012	SLC44A5	29207		N/A	N/A
chr1_BS2437_CACATG_1	3	-0.0635467	1	0.52302	1	-0.311234	1	0.179353	1	chr1	76252233	76252617	76252442	76252448	RABGGTB	564	y	MSH4	10113
chr1_BS2439_CATGTG_1	1	0.15002	1	0.00185415	1	-0.0135037	1	0.793851	1	chr1	76262257	76262697	76262447	76262453	RABGGTB	10569	y	MSH4	108
chr1_BS2439_CATGTG_2	2	-0.351846	1	0.214373	1	0.348692	1	0.801638	1	chr1	76262257	76262697	76262512	76262518	RABGGTB	10634	y	MSH4	43
chr1_BS2442_CGCGTG_1	1	0.141719	1	0.254706	1	0.56418	1	0.540095	1	chr1	77747509	77747819	77747526	77747532	N/A	N/A		AK5	135
chr1_BS2443_CATGTG_1	1	-0.335624	1	-0.483102	1	0.347539	1	0.850611	1	chr1	77779185	77779495	77779198	77779204	AK5	31537		N/A	N/A
chr1_BS2446_CACGCG_1	4	0.211188	1	-0.107366	1	-0.178224	1	0.0652345	1	chr1	78148424	78149296	78148950	78148956	ZZZ3	607	y	N/A	N/A
chr1_BS2446_CACGTG_1	2	-0.235758	1	0.515701	1	-0.340981	1	-0.166916	1	chr1	78148424	78149296	78148634	78148640	ZZZ3	291	y	N/A	N/A
chr1_BS2446_CACGTG_2	4	0.301768	1	-0.0303175	1	-0.0214728	1	0.259581	1	chr1	78148424	78149296	78148662	78148668	ZZZ3	319	y	N/A	N/A
chr1_BS2446_CACGTG_4	4	0.398721	1	0.109015	1	-0.258814	1	0.342971	1	chr1	78148424	78149296	78148762	78148768	ZZZ3	419	y	N/A	N/A
chr1_BS2446_CACGTG_5	1	-0.0202966	1	0.392994	1	-0.905742	1	-0.811067	1	chr1	78148424	78149296	78148922	78148928	ZZZ3	579	y	N/A	N/A
chr1_BS2452_CACGCG_2	2	-0.389541	1	-0.2254	1	-0.376543	1	0.0367894	1	chr1	78443853	78445363	78444352	78444358	N/A	N/A		DNAJB4	489
chr1_BS2457_CACGTG_1	3	0.307673	1	-0.0932094	1	0.487982	1	-0.288725	1	chr1	84326597	84326910	84326764	84326770	N/A	N/A		N/A	N/A
chr1_BS2458_CACATG_1	2	0.471248	1	0.195685	1	0.245505	1	0.00942218	1	chr1	84367207	84367591	84367385	84367391	N/A	N/A		N/A	N/A
chr1_BS2460_CGCGTG_1	5	0.212762	1	0.227826	1	-0.039709	1	0.416555	1	chr1	84542993	84543618	84543361	84543367	N/A	N/A		PRKACB	296	y
chr1_BS2463_CGCGTG_1	2	0.184199	1	0.054075	1	-0.208335	1	0.503773	1	chr1	84763994	84764468	84764191	84764197	SAMD13	143	y	N/A	N/A
chr1_BS2465_CACGTG_1	2	-0.561077	1	-1.05728	0.180201	-0.638729	1	-1.22591	1	chr1	84944834	84945528	84945330	84945336	RPF1	411	y	GNG5	26932	y
chr1_BS2466_CACGCG_1	3	0.0595776	1	0.0402043	1	-0.0859161	1	0.291101	1	chr1	84971355	84972575	84971520	84971526	RPF1	26601	y	GNG5	742	y
chr1_BS2466_CGCGTG_1	1	1.09816	1	-0.485436	1	0.00590262	1	0.438812	1	chr1	84971355	84972575	84971602	84971608	RPF1	26683	y	GNG5	660	y
chr1_BS2469_CACATG_1	1	-0.101157	1	-0.372413	1	0.614216	1	0.0713566	1	chr1	85070168	85070617	85070371	85070377	CTBS	30208	y	N/A	N/A
chr1_BS2469_CATGTG_1	2	0.371339	1	0.224565	1	0.0416522	1	-0.0196417	1	chr1	85070168	85070617	85070273	85070279	CTBS	30110	y	N/A	N/A
chr1_BS2470_CACGCG_1	1	0.152196	1	-0.00632698	1	0.317004	1	1.86555	1	chr1	85086312	85086960	85086792	85086798	CTBS	46629	y	N/A	N/A
chr1_BS2470_CACGCG_2	2	0.284822	1	-0.119828	1	-0.264247	1	0.635898	1	chr1	85086312	85086960	85086873	85086879	CTBS	46710	y	N/A	N/A
chr1_BS2473_CACGTG_1	1	-0.57998	1	0.328455	1	0.282572	1	1.22703	1	chr1	85156193	85156762	85156631	85156637	SSX2IP	480	y	N/A	N/A
chr1_BS2476_CATGTG_1	1	0.653841	1	1.08574	1	-0.239539	1	0.0186819	1	chr1	85219200	85219640	85219601	85219607	N/A	N/A		N/A	N/A
chr1_BS2478_CACGTG_1	2	-0.899159	1	-0.123906	1	0.172526	1	0.372199	1	chr1	85300774	85301214	85301000	85301006	N/A	N/A		N/A	N/A
chr1_BS2480_CACATG_1	3	-1.00631	1	0.045951	1	-0.500488	1	0.185208	1	chr1	85318082	85318392	85318321	85318327	N/A	N/A		LPAR3	40575
chr1_BS2482_CGCGTG_1	3	0.198849	1	0.204598	1	0.137886	1	-0.0122818	1	chr1	85462609	85462961	85462703	85462709	N/A	N/A		MCOLN2	102	y
chr1_BS2482_CGCGTG_2	1	0.404315	1	-0.277613	1	0.253308	1	0.795051	1	chr1	85462609	85462961	85462814	85462820	MCOLN2	9	y	N/A	N/A
chr1_BS2484_CATGTG_1	1	-0.396586	1	0.0530995	1	-0.679232	1	0.350352	1	chr1	85575062	85575502	85575175	85575181	WDR63	47195		N/A	N/A
chr1_BS2487_CACGTG_1	3	0.0963191	1	0.259456	1	-0.0609989	1	-0.0559717	1	chr1	85666541	85667318	85667110	85667116	SYDE2	382	y	N/A	N/A
chr1_BS2491_CGCGTG_1	3	0.211533	1	0.299953	1	0.313955	1	0.418652	1	chr1	85725045	85725660	85725394	85725400	C1orf52	39		BCL10	17193
chr1_BS2494_CACGTG_1	1	0.238454	1	0.0829478	1	-0.104217	1	0.433574	1	chr1	85794670	85795049	85794942	85794948	N/A	N/A		N/A	N/A
chr1_BS2498_CACGCG_1	1	0.301722	1	-0.432367	1	-0.171932	1	0.438086	1	chr1	86046166	86046609	86046390	86046396	DDAH1	2344		CYR61	53	y
chr1_BS2500_CACGTG_1	3	-0.11371	1	0.0589559	1	0.0276608	1	-0.125961	1	chr1	86173803	86174403	86174064	86174070	N/A	N/A		ZNHIT6	52	y
chr1_BS2511_CACATG_1	2	-0.220822	1	0.28533	1	0.000613211	1	0.402793	1	chr1	87597449	87598146	87597799	87597805	N/A	N/A		N/A	N/A
chr1_BS2515_CATGTG_1	1	0.370615	1	0.29611	1	-0.112472	1	-0.110842	1	chr1	87796912	87797222	87796982	87796988	LMO4	2832		N/A	N/A
chr1_BS2516_CACGTG_1	1	-0.580245	1	-0.0395889	1	0.0093261	1	-0.175228	1	chr1	87800706	87801411	87801213	87801219	LMO4	7063		N/A	N/A
chr1_BS2518_CACGTG_1	1	0.159445	1	0.277892	1	-0.234958	1	0.398303	1	chr1	89149600	89150232	89149874	89149880	PKN2	48	y	N/A	N/A
chr1_BS2522_CACATG_1	1	-0.0371352	1	0.241959	1	-0.00940243	1	0.784547	1	chr1	89458090	89458860	89458756	89458762	RBMXL1	113		GBP3	29793
chr1_BS2525_CACATG_1	2	0.192573	1	0.0524009	1	0.0482769	1	0.313968	1	chr1	89989544	89990389	89990093	89990099	N/A	N/A		LRRC8B	303	y
chr1_BS2525_CACGCG_1	2	0.557905	1	0.538467	1	0.689295	1	0.623161	1	chr1	89989544	89990389	89989860	89989866	N/A	N/A		LRRC8B	536	y
chr1_BS2525_CACGCG_2	1	0.345505	1	-0.00966846	1	-0.0631193	1	0.917738	1	chr1	89989544	89990389	89989922	89989928	N/A	N/A		LRRC8B	474	y
chr1_BS2525_CATGTG_1	2	0.087313	1	0.565278	1	0.249842	1	0.139532	1	chr1	89989544	89990389	89989635	89989641	N/A	N/A		LRRC8B	761	y
chr1_BS2525_CGCGTG_1	2	-0.124999	1	-0.639061	1	0.165223	1	-0.147917	1	chr1	89989544	89990389	89989825	89989831	N/A	N/A		LRRC8B	571	y
chr1_BS2527_CACATG_1	1	-0.100377	1	-0.251638	1	-0.0289082	1	0.477254	1	chr1	90007153	90007577	90007410	90007416	LRRC8B	17014	y	N/A	N/A
chr1_BS2531_CACATG_1	1	-0.118555	1	-0.084328	1	0.0951146	1	0.102153	1	chr1	90252182	90252630	90252601	90252607	N/A	N/A		LRRC8D	33971	y
chr1_BS2532_CACATG_1	2	-0.0515679	1	0.147893	1	0.0300461	1	0.535216	1	chr1	90286208	90286752	90286468	90286474	N/A	N/A		LRRC8D	104	y
chr1_BS2534_CATGTG_1	2	-0.481774	1	0.0472022	1	-0.125069	1	0.192008	1	chr1	90288548	90288978	90288769	90288775	LRRC8D	2197	y	N/A	N/A
chr1_BS2535_CACATG_1	1	-0.341644	1	-0.18572	1	-0.228334	1	-0.604626	1	chr1	90289120	90289625	90289324	90289330	LRRC8D	2752	y	N/A	N/A
chr1_BS2536_CACGCG_1	3	0.224145	1	0.139472	1	0.0920803	1	0.902648	1	chr1	90308738	90309338	90309018	90309024	LRRC8D	22446	y	N/A	N/A
chr1_BS2543_CATGTG_1	1	-0.0711495	1	0.267857	1	-0.153636	1	-1.13618	1	chr1	90441033	90441457	90441227	90441233	N/A	N/A		ZNF326	19426
chr1_BS2546_CACGCG_1	7	0.319209	1	0.293773	1	0.305666	1	0.201752	1	chr1	90460194	90460987	90460582	90460588	N/A	N/A		ZNF326	71
chr1_BS2547_CACATG_1	1	-0.022145	1	0.149385	1	-0.289621	1	0.33481	1	chr1	91186972	91187356	91187106	91187112	BARHL2	4312		N/A	N/A
chr1_BS2549_CGCGTG_1	2	0.337076	1	0.304467	1	-0.0717697	1	0.317637	1	chr1	91316292	91316720	91316296	91316302	N/A	N/A		N/A	N/A
chr1_BS2549_CGCGTG_2	2	-0.200663	1	0.400736	1	-0.260308	1	-0.0127712	1	chr1	91316292	91316720	91316453	91316459	N/A	N/A		N/A	N/A
chr1_BS2550_CACGCG_1	3	0.0390752	1	-0.163643	1	-0.0644396	1	-0.344987	1	chr1	91316894	91317373	91317132	91317138	N/A	N/A		N/A	N/A
chr1_BS2554_CACATG_1	1	-0.121976	1	-0.909652	1	-0.462375	1	-0.242383	1	chr1	91966799	91967302	91967051	91967057	CDC7	648	y	N/A	N/A
chr1_BS2554_CACGCG_1	5	-0.158354	1	0.17224	1	-1.02263	0.440988	0.61239	1	chr1	91966799	91967302	91966919	91966925	CDC7	516	y	N/A	N/A
chr1_BS2557_CACATG_1	1	0.333222	1	0.617728	1	0.36344	1	0.385507	1	chr1	92121620	92122047	92121679	92121685	N/A	N/A		N/A	N/A
chr1_BS2557_CACGTG_1	2	0.313744	1	0.104201	1	0.481196	1	0.642815	1	chr1	92121620	92122047	92121800	92121806	N/A	N/A		N/A	N/A
chr1_BS2559_CACATG_1	2	-1.00635	1	-0.0935021	1	0.0391086	1	-0.224882	1	chr1	92178731	92179344	92179177	92179183	N/A	N/A		N/A	N/A
chr1_BS2559_CACGTG_1	1	0.212578	1	0.210354	1	0.182912	1	-0.126257	1	chr1	92178731	92179344	92178981	92178987	N/A	N/A		N/A	N/A
chr1_BS2560_CATGTG_1	1	0.679775	1	0.132508	1	-0.0621876	1	-1.0284	1	chr1	92180290	92180798	92180319	92180325	N/A	N/A		N/A	N/A
chr1_BS2561_CATGTG_1	1	-0.430879	1	-0.0906924	1	-0.484239	1	-0.601712	1	chr1	92182000	92182384	92182310	92182316	N/A	N/A		N/A	N/A
chr1_BS2568_CACGCG_1	3	-0.271556	1	-0.090985	1	0.0709999	1	0.65275	1	chr1	92351534	92352003	92351751	92351757	N/A	N/A		TGFBR3	85
chr1_BS2569_CACATG_1	1	-0.836328	1	-0.0121407	1	-0.233496	1	0.545085	1	chr1	92371578	92372147	92371933	92371939	TGFBR3	20097		BRDT	42994
chr1_BS2571_CGCGTG_1	2	-0.133171	1	0.112326	1	-0.278899	1	-0.386677	1	chr1	92763914	92764694	92764313	92764319	N/A	N/A		RPAP2	208	y
chr1_BS2571_CGCGTG_2	2	-0.396616	1	0.13391	1	-0.228827	1	1.08182	1	chr1	92763914	92764694	92764386	92764392	N/A	N/A		RPAP2	135	y
chr1_BS2576_CACATG_1	1	0.747979	1	0.33217	1	-0.102217	1	-0.307994	1	chr1	93010273	93010713	93010404	93010410	N/A	N/A		N/A	N/A
chr1_BS2579_CACGCG_1	2	0.53782	1	0.15132	1	0.0301062	1	1.17051	1	chr1	93250816	93251304	93251006	93251012	N/A	N/A		EVI5	6955	y
chr1_BS2584_CACATG_1	1	0.504611	1	0.446229	1	-0.201959	1	-0.15962	1	chr1	93416599	93417087	93416939	93416945	N/A	N/A		FAM69A	10140	y
chr1_BS2585_CACGTG_1	1	0.630513	1	-0.00104192	1	0.0500789	1	-0.262232	1	chr1	93422574	93423032	93422845	93422851	N/A	N/A		FAM69A	4234	y
chr1_BS2588_CACGTG_1	2	0.445456	1	0.195185	1	0.15369	1	0.209875	1	chr1	93441189	93441489	93441387	93441393	FAM69A	14308	y	N/A	N/A
chr1_BS2588_CATGTG_1	1	0.122367	1	0.0613307	1	0.145636	1	-0.819795	1	chr1	93441189	93441489	93441239	93441245	FAM69A	14160	y	N/A	N/A
chr1_BS2592_CACATG_2	2	0.236949	1	0.323849	1	0.256552	1	0.479938	1	chr1	93517597	93518021	93517796	93517802	N/A	N/A		MTF2	26995	y
chr1_BS2594_CACGTG_1	1	-0.545609	1	0.329375	1	0.395236	1	0.00354408	1	chr1	93643959	93644410	93644177	93644183	N/A	N/A		TMED5	2069
chr1_BS2596_CGCGTG_1	2	-0.108077	1	0.266157	1	0.125163	1	0.262493	1	chr1	93811092	93811692	93811238	93811244	N/A	N/A		DR1	239	y
chr1_BS2597_CACGTG_1	1	0.1129	1	0.353489	1	0.478998	1	0.645092	1	chr1	93907817	93908241	93908012	93908018	N/A	N/A		FNBP1L	5675
chr1_BS2601_CACGTG_1	2	-0.282552	1	0.357322	1	-0.0693908	1	-0.155829	1	chr1	94033009	94033430	94033285	94033291	N/A	N/A		N/A	N/A
chr1_BS2603_CATGTG_1	1	-0.54517	1	-0.522329	1	0.370646	1	0.410189	1	chr1	94057293	94057772	94057612	94057618	N/A	N/A		N/A	N/A
chr1_BS2603_CATGTG_2	2	0.132118	1	0.0637266	1	-0.166105	1	0.575467	1	chr1	94057293	94057772	94057729	94057735	N/A	N/A		N/A	N/A
chr1_BS2605_CATGTG_1	1	0.116722	1	0.228428	1	0.311003	1	0.714621	1	chr1	94133213	94133523	94133366	94133372	N/A	N/A		BCAR3	13560
chr1_BS2606_CACGTG_1	1	-0.818314	1	-0.71283	1	-1.22873	0.478383	0.0569127	1	chr1	94176908	94177015	94176982	94176988	BCAR3	30056		N/A	N/A
chr1_BS2610_CACATG_1	1	-0.146093	1	0.311527	1	-0.274097	1	0.203231	1	chr1	94311840	94312414	94312216	94312222	N/A	N/A		DNTTIP2	32546	y
chr1_BS2610_CACGCG_1	2	0.815777	1	0.274471	1	-0.230531	1	0.0284949	1	chr1	94311840	94312414	94312004	94312010	N/A	N/A		DNTTIP2	32758	y
chr1_BS2613_CACGTG_1	3	0.0880294	1	0.382306	1	0.600268	1	0.234932	1	chr1	94343960	94344396	94344257	94344263	N/A	N/A		DNTTIP2	505	y
chr1_BS2618_CACATG_1	3	0.245828	1	-0.455304	1	0.0682924	1	0.706991	1	chr1	94480623	94481019	94480925	94480931	N/A	N/A		N/A	N/A
chr1_BS2618_CACGTG_1	2	0.29436	1	0.4105	1	0.348326	1	-0.35524	1	chr1	94480623	94481019	94480792	94480798	N/A	N/A		N/A	N/A
chr1_BS2619_CACATG_1	2	0.249451	1	0.461813	1	-0.0145104	1	0.229022	1	chr1	94505043	94505427	94505183	94505189	N/A	N/A		N/A	N/A
chr1_BS2622_CGCGTG_1	1	0.309203	1	0.294963	1	-0.0258099	1	-0.298541	1	chr1	94883497	94883953	94883785	94883791	N/A	N/A		ABCD3	147	y
chr1_BS2638_CACATG_1	2	-0.0889929	1	-0.235889	1	-0.27786	1	-0.029326	1	chr1	95645130	95645570	95645343	95645349	N/A	N/A		N/A	N/A
chr1_BS2649_CACGTG_1	1	-0.598541	1	0.0944425	1	-0.0408877	1	-1.11682	1	chr1	100314961	100315907	100315210	100315216	N/A	N/A		AGL	429	y
chr1_BS2649_CACGTG_2	1	-0.961748	1	0.403675	1	-1.14171	1	-0.664978	1	chr1	100314961	100315907	100315323	100315329	N/A	N/A		AGL	316	y
chr1_BS2650_CACGCG_1	3	-0.133112	1	0.0816078	1	-0.265933	1	-0.193363	1	chr1	100435315	100435755	100435378	100435384	SLC35A3	34	y	N/A	N/A
chr1_BS2653_CACGCG_1	2	-0.187759	1	0.200084	1	0.0105864	1	0.887739	1	chr1	100503343	100504567	100503520	100503526	N/A	N/A		HIAT1	268	y
chr1_BS2653_CACGCG_2	3	0.386726	1	-0.0244455	1	0.191385	1	1.58139	1	chr1	100503343	100504567	100503593	100503599	N/A	N/A		HIAT1	195	y
chr1_BS2653_CACGTG_1	1	0.104369	1	-0.139241	1	0.091991	1	0.0250132	1	chr1	100503343	100504567	100504149	100504155	HIAT1	361	y	N/A	N/A
chr1_BS2654_CATGTG_1	1	0.828023	1	0.0780404	1	-0.0675894	1	-1.39622	1	chr1	100596286	100596726	100596491	100596497	N/A	N/A		SASS6	2160	y
chr1_BS2658_CACGCG_1	1	-0.374808	1	0.266205	1	0.704033	1	0.0917765	1	chr1	100715087	100715605	100715216	100715222	N/A	N/A		DBT	193
chr1_BS2665_CACATG_1	1	0.303272	1	-0.98034	0.394763	0.272692	1	0.311741	1	chr1	100865871	100866304	100866082	100866088	N/A	N/A		N/A	N/A
chr1_BS2669_CACATG_1	1	0.0757003	1	0.235305	1	0.420864	1	0.833197	1	chr1	101252433	101252857	101252594	101252600	N/A	N/A		N/A	N/A
chr1_BS2671_CACGTG_1	1	0.66779	1	-0.0738807	1	-0.519155	1	-0.279286	1	chr1	101360237	101360901	101360542	101360548	N/A	N/A		EXTL2	193
chr1_BS2672_CACGTG_1	1	-0.162123	1	0.349012	1	-0.81211	1	0.424923	1	chr1	101360992	101361816	101361253	101361259	EXTL2	518		SLC30A7	378	y
chr1_BS2674_CACGTG_1	2	-0.0662415	1	0.241226	1	0.0834391	1	-0.380304	1	chr1	101491208	101491966	101491649	101491655	DPH5	287	y	N/A	N/A
chr1_BS2678_CACATG_1	3	0.335077	1	0.162222	1	0.211065	1	-0.130467	1	chr1	101584735	101585177	101584919	101584925	N/A	N/A		N/A	N/A
chr1_BS2682_CACGTG_1	2	0.141693	1	0.211968	1	-0.483352	1	0.263154	1	chr1	101757239	101757679	101757457	101757463	N/A	N/A		N/A	N/A
chr1_BS2683_CATGTG_1	3	0.35448	1	0.128331	1	0.426827	1	0.703317	1	chr1	101822930	101823314	101823122	101823128	N/A	N/A		N/A	N/A
chr1_BS2694_CACATG_1	1	-0.681457	1	-0.247819	1	-0.499302	1	-0.692098	1	chr1	106848943	106849179	106849116	106849122	N/A	N/A		N/A	N/A
chr1_BS2695_CACATG_1	1	-0.342243	1	-0.345735	1	-0.268777	1	-0.651335	1	chr1	106849355	106849761	106849510	106849516	N/A	N/A		N/A	N/A
chr1_BS2695_CACATG_2	1	-0.0064858	1	0.0750572	1	-0.0320193	1	-2.00408	0.000223199	chr1	106849355	106849761	106849642	106849648	N/A	N/A		N/A	N/A
chr1_BS2695_CATGTG_1	1	0.251407	1	0.347393	1	-0.555802	1	-1.47601	1	chr1	106849355	106849761	106849629	106849635	N/A	N/A		N/A	N/A
chr1_BS2704_CACATG_1	1	-0.27057	1	1.14241	1	0.436068	1	-0.962188	1	chr1	106963993	106964303	106964117	106964123	N/A	N/A		N/A	N/A
chr1_BS2706_CATGTG_1	1	-0.137419	1	0.496444	1	0.0873468	1	-0.894527	1	chr1	106974338	106974574	106974434	106974440	N/A	N/A		N/A	N/A
chr1_BS2716_CACATG_1	1	0.30241	1	-0.344772	1	0.111782	1	-0.623198	1	chr1	107044837	107045073	107044970	107044976	N/A	N/A		N/A	N/A
chr1_BS2726_CACATG_1	1	-0.0715616	1	0.482483	1	-0.537822	1	-0.910969	1	chr1	107315929	107316251	107315954	107315960	N/A	N/A		N/A	N/A
chr1_BS2743_CACGTG_1	2	-0.0429866	1	-0.286513	1	-0.331293	1	-0.27949	1	chr1	107599106	107600622	107600551	107600557	PRMT6	1285	y	N/A	N/A
chr1_BS2743_CGCGTG_2	1	0.33764	1	0.0424388	1	-0.496905	1	-2.19139	0.122872	chr1	107599106	107600622	107600396	107600402	PRMT6	1130	y	N/A	N/A
chr1_BS2753_CACATG_1	1	-0.639784	1	-0.277035	1	-0.442133	1	-1.53774	1	chr1	107693934	107694170	107694109	107694115	NTNG1	11570		N/A	N/A
chr1_BS2754_CACATG_1	2	-0.286898	1	0.253769	1	0.155895	1	-1.87293	1	chr1	107699280	107699516	107699485	107699491	NTNG1	16946		N/A	N/A
chr1_BS2761_CATGTG_1	3	-0.336513	1	-0.163167	1	0.166912	1	-0.31798	1	chr1	108077266	108077576	108077399	108077405	N/A	N/A		N/A	N/A
chr1_BS2768_CATGTG_1	2	-0.714143	1	-0.308386	1	0.268589	1	0.71453	1	chr1	108656843	108657229	108657097	108657103	N/A	N/A		N/A	N/A
chr1_BS2771_CACATG_1	3	0.0196005	1	-0.0621747	1	0.229355	1	-0.853544	1	chr1	108669305	108669615	108669342	108669348	N/A	N/A		N/A	N/A
chr1_BS2772_CACGCG_1	1	-0.548054	1	-0.365317	1	-0.213974	1	-0.0589818	1	chr1	108741882	108742192	108742096	108742102	SLC25A24	6665		NBPF4	44607
chr1_BS2786_CACGCG_1	2	-0.135996	1	0.132718	1	0.152059	1	0.106721	1	chr1	109203619	109204325	109204190	109204196	HENMT1	446		PRPF38B	30741	y
chr1_BS2792_CACATG_1	1	-0.300704	1	0.182909	1	0.551335	1	1.66884	0.146829	chr1	109370687	109371340	109370905	109370911	N/A	N/A		AKNAD1	28821
chr1_BS2792_CACGTG_1	1	-0.678334	1	-0.615145	1	-1.15831	1	0.180044	1	chr1	109370687	109371340	109370883	109370889	N/A	N/A		AKNAD1	28843
chr1_BS2794_CACGTG_1	2	0.211908	1	0.112985	1	0.344285	1	0.498583	1	chr1	109419412	109419909	109419701	109419707	GPSM2	99		N/A	N/A
chr1_BS2805_CACGTG_1	3	-0.31643	1	0.0185519	1	-0.173958	1	-0.51308	1	chr1	109633760	109634258	109634023	109634029	TMEM167B	661	y	C1orf194	22456
chr1_BS2806_CACGCG_1	3	0.111589	1	0.0121219	1	0.0533383	1	0.256113	1	chr1	109642566	109643477	109642668	109642674	TMEM167B	9306	y	C1orf194	13811
chr1_BS2806_CACGTG_1	1	-0.39947	1	0.424283	1	-0.62741	1	0.0431498	1	chr1	109642566	109643477	109643277	109643283	TMEM167B	9915	y	C1orf194	13202
chr1_BS2806_CGCGTG_1	1	0.893892	1	0.343283	1	-0.117674	1	0.56792	1	chr1	109642566	109643477	109642870	109642876	TMEM167B	9508	y	C1orf194	13609
chr1_BS2806_CGCGTG_2	2	-0.238719	1	-0.298429	1	0.26341	1	0.87083	1	chr1	109642566	109643477	109642881	109642887	TMEM167B	9519	y	C1orf194	13598
chr1_BS2809_CGCGTG_1	1	0.616352	1	0.0231323	1	-0.26469	1	-0.434828	1	chr1	109656474	109656843	109656553	109656559	C1orf194	74		KIAA1324	31
chr1_BS2810_CACATG_1	1	-1.00042	1	-0.269343	1	0.0147994	1	-1.26989	1	chr1	109683024	109683448	109683234	109683240	KIAA1324	26650		N/A	N/A
chr1_BS2815_CACATG_1	3	0.625107	1	-0.143542	1	0.0352857	1	-0.149078	1	chr1	109733651	109734354	109734284	109734290	N/A	N/A		SARS	22230	y
chr1_BS2815_CACGTG_1	1	-0.490761	1	-1.07788	1	0.513833	1	-0.0443207	1	chr1	109733651	109734354	109734166	109734172	N/A	N/A		SARS	22348	y
chr1_BS2818_CACGCG_1	2	0.225268	1	-0.566988	1	0.138715	1	-0.250841	1	chr1	109756395	109757174	109756963	109756969	SARS	449	y	CELSR2	35677
chr1_BS2828_CGCGTG_1	1	-0.37859	1	-0.0625139	1	0.60903	1	-0.470965	1	chr1	109796086	109796436	109796328	109796334	CELSR2	3688		PSRC1	29462
chr1_BS2831_CATGTG_1	1	-0.748168	1	-0.414151	1	0.273953	1	-0.372879	1	chr1	109817351	109817726	109817508	109817514	CELSR2	24868		PSRC1	8282
chr1_BS2832_CACATG_1	2	-0.0947828	1	0.079224	1	0.0871553	1	0.0269478	1	chr1	109820021	109820461	109820254	109820260	CELSR2	27614		PSRC1	5536
chr1_BS2833_CACGCG_2	1	-0.190313	1	0.226582	1	-0.446556	1	0.513181	1	chr1	109825439	109826175	109825823	109825829	PSRC1	33		MYBPHL	23840
chr1_BS2833_CGCGTG_2	1	0.439859	1	0.946472	1	0.533679	1	0.116482	1	chr1	109825439	109826175	109825971	109825977	PSRC1	181		MYBPHL	23692
chr1_BS2834_CACGTG_1	1	0.869809	1	0.449692	1	0.175602	1	-0.41186	1	chr1	109841194	109841677	109841422	109841428	PSRC1	15632		MYBPHL	8241
chr1_BS2845_CATGTG_1	1	-0.181071	1	-0.410042	1	-0.641756	1	-0.308989	1	chr1	110017392	110017776	110017568	110017574	SYPL2	8469		ATXN7L2	8992	y
chr1_BS2846_CACGCG_1	1	-0.61342	1	-0.419405	1	0.000310244	1	-0.444963	1	chr1	110021489	110021809	110021664	110021670	SYPL2	12565		ATXN7L2	4896	y
chr1_BS2848_CACGTG_1	2	-0.0577018	1	-0.596386	1	-0.117821	1	-0.801382	1	chr1	110026411	110027318	110027049	110027055	ATXN7L2	489	y	CYB561D1	9608	y
chr1_BS2854_CACGTG_1	3	-0.568201	1	0.152966	1	0.0409191	1	0.382073	1	chr1	110162061	110162757	110162381	110162387	GNAT2	6676		AMPD2	53	y
chr1_BS2854_CACGTG_2	1	-0.254943	1	-0.107734	1	0.606239	1	-0.0277203	1	chr1	110162061	110162757	110162614	110162620	AMPD2	180	y	GSTM4	36083
chr1_BS2856_CACATG_1	1	0.000631719	1	-0.100549	1	0.656453	1	0.164922	1	chr1	110182794	110183542	110183294	110183300	AMPD2	20860	y	GSTM4	15403
chr1_BS2856_CATGTG_1	2	-0.461302	1	0.0402437	1	0.056137	1	-0.802215	1	chr1	110182794	110183542	110183389	110183395	AMPD2	20955	y	GSTM4	15308
chr1_BS2856_CATGTG_2	1	0.516736	1	-0.211337	1	-0.255286	1	-1.67192	1	chr1	110182794	110183542	110183458	110183464	AMPD2	21024	y	GSTM4	15239
chr1_BS2858_CGCGTG_1	4	0.319961	1	0.132058	1	-0.00325756	1	0.410502	1	chr1	110198489	110199188	110199080	110199086	GSTM4	383		GSTM2	11563	y
chr1_BS2862_CACGCG_1	1	-0.216421	1	-0.56521	1	-0.298848	1	-1.11857	1	chr1	110282272	110282618	110282436	110282442	GSTM5	27573		GSTM3	1224
chr1_BS2864_CACGTG_1	1	-0.863936	1	-0.423266	1	-0.510979	1	-0.679822	1	chr1	110316184	110316658	110316380	110316386	EPS8L3	9736		N/A	N/A
chr1_BS2870_CACATG_1	1	-0.795523	1	-1.31541	0.00014942	-0.284999	1	-2.00626	0.0183845	chr1	110363843	110364213	110363998	110364004	N/A	N/A		N/A	N/A
chr1_BS2870_CATGTG_1	1	0.691563	1	0.360568	1	0.285537	1	-0.606262	1	chr1	110363843	110364213	110364000	110364006	N/A	N/A		N/A	N/A
chr1_BS2871_CATGTG_1	5	-0.00732261	1	0.114206	1	-0.0636563	1	0.342034	1	chr1	110364652	110365405	110364782	110364788	N/A	N/A		N/A	N/A
chr1_BS2874_CACGTG_1	2	0.343915	1	0.0968269	1	0.81665	1	-0.10872	1	chr1	110369449	110369925	110369680	110369686	N/A	N/A		N/A	N/A
chr1_BS2876_CACATG_1	3	-0.493946	1	0.285213	1	0.0588388	1	-0.427535	1	chr1	110407087	110407527	110407308	110407314	N/A	N/A		CSF1	45924
chr1_BS2881_CATGTG_2	1	-0.912717	1	-0.268079	1	-0.427645	1	0.536347	1	chr1	110460717	110461147	110461001	110461007	CSF1	7769		N/A	N/A
chr1_BS2886_CGCGTG_1	1	-0.692873	1	-0.375967	1	-0.926992	1	1.01091	1	chr1	110527105	110527604	110527578	110527584	AHCYL1	192		STRIP1	46620
chr1_BS2889_CACGCG_1	3	0.282693	1	0.217077	1	0.208723	1	0.190753	1	chr1	110577563	110578051	110577841	110577847	STRIP1	3643		ALX3	35481
chr1_BS2889_CGCGTG_1	2	-0.51457	1	0.318867	1	0.0965539	1	-0.269596	1	chr1	110577563	110578051	110577885	110577891	STRIP1	3687		ALX3	35437
chr1_BS2891_CACGCG_1	2	-0.376681	1	-0.132227	1	-0.287508	1	-0.31539	1	chr1	110602615	110603082	110602973	110602979	STRIP1	28775		ALX3	10349
chr1_BS2893_CACGTG_1	1	-0.343256	1	0.386339	1	-0.633681	1	0.618733	1	chr1	110648674	110649165	110648845	110648851	ALX3	35523		UBL4B	6216
chr1_BS2893_CATGTG_1	2	0.170854	1	-0.117842	1	0.0922415	1	0.448066	1	chr1	110648674	110649165	110648981	110648987	ALX3	35659		UBL4B	6080
chr1_BS2895_CATGTG_2	2	-0.22503	1	-0.0606611	1	-0.101045	1	0.38074	1	chr1	110658988	110659428	110659171	110659177	UBL4B	4110		SLC6A17	33964
chr1_BS2903_CGCGTG_1	1	0.401482	1	-0.0614146	1	-0.029323	1	0.702018	1	chr1	110753367	110753919	110753742	110753748	KCNC4	407	y	N/A	N/A
chr1_BS2903_CGCGTG_2	1	-0.561282	1	0.308214	1	-0.343123	1	-0.248357	1	chr1	110753367	110753919	110753837	110753843	KCNC4	502	y	N/A	N/A
chr1_BS2906_CGCGTG_1	2	-0.159814	1	-0.0470458	1	0.293669	1	0.285418	1	chr1	110880661	110881664	110881019	110881025	N/A	N/A		RBM15	925	y
chr1_BS2910_CATGTG_1	2	0.582186	1	0.69026	1	0.0342744	1	0.797105	1	chr1	110955112	110955552	110955305	110955311	LAMTOR5	4759		PROK1	38482
chr1_BS2913_CATGTG_2	1	0.51985	1	0.226364	1	0.399241	1	1.07176	1	chr1	111019662	111020138	111019899	111019905	PROK1	26112		KCNA10	41898
chr1_BS2916_CACATG_1	2	0.343621	1	-0.187046	1	0.125824	1	0.0913607	1	chr1	111158360	111158744	111158570	111158576	N/A	N/A		KCNA2	15526
chr1_BS2918_CACATG_1	1	0.532442	1	0.528513	1	0.284088	1	1.23716	1	chr1	111161911	111162394	111162148	111162154	N/A	N/A		KCNA2	11948
chr1_BS2922_CACATG_1	1	-0.790618	1	0.586226	1	-0.407579	1	-0.947729	1	chr1	111417477	111417901	111417878	111417884	CD53	4058		N/A	N/A
chr1_BS2923_CATGTG_1	1	0.103429	1	0.18885	1	0.371644	1	0.068081	1	chr1	111422566	111423018	111422923	111422929	CD53	9103		N/A	N/A
chr1_BS2933_CACGTG_1	1	-0.547557	1	0.0252501	1	-0.266164	1	-2.19764	1.42432e-05	chr1	111746321	111746921	111746637	111746643	DENND2D	3312	y	CHI3L2	23643
chr1_BS2934_CACGCG_1	5	-0.542103	1	0.091155	1	0.179105	1	-0.127324	1	chr1	111747018	111747338	111747064	111747070	DENND2D	3739	y	CHI3L2	23216
chr1_BS2935_CACGTG_1	4	-0.850886	1	-0.23371	1	-0.137832	1	-1.21972	1	chr1	111991707	111992473	111991862	111991868	ATP5F1	120		WDR77	68	y
chr1_BS2936_CATGTG_1	1	-0.59542	1	-0.0761666	1	-1.06621	0.139465	-1.86844	1	chr1	112005616	112006040	112005861	112005867	WDR77	13931	y	C1orf162	10629
chr1_BS2941_CACGTG_1	3	-0.352063	1	-0.287979	1	0.147752	1	0.632101	1	chr1	112119218	112119541	112119432	112119438	TMIGD3	12807		RAP1A	42972
chr1_BS2945_CATGTG_1	1	-0.0616601	1	-0.00935306	1	-0.0881214	1	0.0352721	1	chr1	112163077	112163525	112163295	112163301	RAP1A	891		N/A	N/A
chr1_BS2948_CACATG_1	3	-0.0459944	1	0.108201	1	-0.34664	1	-0.292485	1	chr1	112286312	112286696	112286494	112286500	FAM212B	4448		DDX20	11695	y
chr1_BS2953_CATGTG_1	1	-0.256867	1	0.20219	1	-0.529202	1	0.27816	1	chr1	112861744	112862184	112861957	112861963	N/A	N/A		N/A	N/A
chr1_BS2954_CATGTG_1	1	0.475825	1	0.719223	1	0.55454	1	0.414416	1	chr1	112864570	112865010	112864715	112864721	N/A	N/A		N/A	N/A
chr1_BS2955_CACGTG_1	1	-0.435238	1	0.743053	1	-0.100889	1	-0.916087	1	chr1	112868107	112868547	112868340	112868346	N/A	N/A		N/A	N/A
chr1_BS2959_CACATG_1	3	-0.422898	1	-0.00458558	1	0.220211	1	-0.820565	1	chr1	113005444	113005916	113005775	113005781	N/A	N/A		WNT2B	3387	y
chr1_BS2959_CATGTG_1	1	-0.347567	1	0.0880848	1	-0.0382383	1	-1.38434	1	chr1	113005444	113005916	113005620	113005626	N/A	N/A		WNT2B	3542	y
chr1_BS2961_CATGTG_1	2	0.431681	1	0.131719	1	-0.144099	1	-1.02514	1	chr1	113008548	113009148	113008831	113008837	N/A	N/A		WNT2B	331	y
chr1_BS2963_CGCGTG_1	1	0.107142	1	-0.0328059	1	0.0698133	1	0.868628	1	chr1	113051037	113051637	113051519	113051525	WNT2B	42357	y	N/A	N/A
chr1_BS2965_CACATG_1	1	-0.700201	1	0.0135821	1	0.0289234	1	0.240883	1	chr1	113160685	113161330	113160771	113160777	N/A	N/A		ST7L	990
chr1_BS2970_CATGTG_1	1	0.025444	1	-0.213094	1	0.558796	1	0.0350498	1	chr1	113241515	113241825	113241696	113241702	MOV10	24763	y	RHOC	7982
chr1_BS2975_CGCGTG_1	4	0.474912	1	-0.040687	1	0.208142	1	0.67231	1	chr1	113257876	113258260	113257987	113257993	PPM1J	37		FAM19A3	5201
chr1_BS2977_CACGCG_1	4	-1.10593	1	-0.281077	1	-0.180964	1	-0.777361	1	chr1	113261322	113261632	113261552	113261558	PPM1J	3602		FAM19A3	1636
chr1_BS2978_CACATG_1	1	0.107153	1	-0.210997	1	-0.0595095	1	1.51266	0.158163	chr1	113337055	113337479	113337066	113337072	N/A	N/A		N/A	N/A
chr1_BS2986_CACATG_1	1	-0.565034	1	-0.213768	1	-0.293362	1	0.00521731	1	chr1	113497852	113499228	113498275	113498281	N/A	N/A		SLC16A1	410	y
chr1_BS2986_CACGCG_1	2	-0.0826386	1	0.358952	1	0.143591	1	-0.395158	1	chr1	113497852	113499228	113498501	113498507	N/A	N/A		SLC16A1	184	y
chr1_BS2986_CACGTG_1	2	0.282276	1	0.0419273	1	0.354409	1	0.343026	1	chr1	113497852	113499228	113499009	113499015	SLC16A1	324	y	N/A	N/A
chr1_BS2986_CGCGTG_1	1	0.314961	1	-0.314865	1	-0.194693	1	0.723903	1	chr1	113497852	113499228	113498627	113498633	N/A	N/A		SLC16A1	58	y
chr1_BS2987_CATGTG_1	1	-0.429461	1	-0.00201761	1	-0.3772	1	-0.354355	1	chr1	113499467	113500438	113500277	113500283	SLC16A1	1592	y	N/A	N/A
chr1_BS2994_CACATG_1	1	0.197971	1	-0.527427	1	-0.506007	1	-0.832548	1	chr1	113684278	113684662	113684327	113684333	N/A	N/A		N/A	N/A
chr1_BS2995_CACGTG_1	2	-0.683114	1	-0.661021	1	0.299232	1	0.140794	1	chr1	113752842	113753352	113753272	113753278	N/A	N/A		N/A	N/A
chr1_BS2996_CACATG_1	1	0.940003	1	-0.819398	1	-0.180112	1	0.375447	1	chr1	113760470	113760982	113760741	113760747	N/A	N/A		N/A	N/A
chr1_BS2997_CACATG_1	2	-0.0295849	1	0.302644	1	0.647751	1	0.132135	1	chr1	113931108	113931596	113931229	113931235	N/A	N/A		MAGI3	2245
chr1_BS2999_CACATG_1	1	-1.15659	0.321295	-0.751587	1	-0.51581	1	-0.0313466	1	chr1	114031445	114031755	114031621	114031627	N/A	N/A		N/A	N/A
chr1_BS3001_CATGTG_2	2	0.00566235	1	-0.337088	1	-0.104174	1	-1.11099	1	chr1	114219885	114220339	114220202	114220208	N/A	N/A		N/A	N/A
chr1_BS3013_CATGTG_1	2	-0.411219	1	0.215378	1	-0.330305	1	-2.39701	0.000130729	chr1	114361185	114361625	114361478	114361484	RSBN1	6380		N/A	N/A
chr1_BS3028_CATGTG_1	1	-0.152964	1	0.123417	1	-0.0564215	1	0.258711	1	chr1	114417011	114417576	114417370	114417376	PTPN22	2989		BCL2L15	12799
chr1_BS3031_CACGCG_1	2	-0.124463	1	0.224528	1	-0.0850745	1	-1.85904	0.00093926	chr1	114446939	114448296	114447202	114447208	BCL2L15	17033		DCLRE1B	38	y
chr1_BS3031_CACGTG_1	1	0.0516321	1	0.406038	1	0.0500532	1	-1.58202	0.068125	chr1	114446939	114448296	114447123	114447129	BCL2L15	16954		DCLRE1B	117	y
chr1_BS3032_CACATG_1	1	-0.428973	1	-0.168303	1	-0.270916	1	-0.689204	1	chr1	114456828	114457295	114456896	114456902	AP4B1	9351	y	HIPK1	15099
chr1_BS3035_CACGTG_1	1	-0.183	1	0.331173	1	-0.0438566	1	-0.787731	1	chr1	114491497	114492145	114491701	114491707	HIPK1	19706		OLFML3	30311
chr1_BS3058_CATGTG_1	2	-0.340021	1	0.0133202	1	0.235924	1	-0.0535063	1	chr1	114996076	114996543	114996369	114996375	N/A	N/A		N/A	N/A
chr1_BS3073_CACATG_1	1	-1.08575	1	0.699639	1	-0.0378002	1	-2.35244	0.837826	chr1	115047852	115048276	115047883	115047889	N/A	N/A		TRIM33	5898	y
chr1_BS3076_CACGCG_1	1	-0.140907	1	0.435976	1	0.210647	1	-0.966431	1	chr1	115053672	115054134	115053840	115053846	TRIM33	59	y	N/A	N/A
chr1_BS3087_CATGTG_1	4	0.0630901	1	0.0808159	1	0.0867557	1	-1.08491	1	chr1	115163060	115163370	115163216	115163222	BCAS2	38951		DENND2C	49516
chr1_BS3107_CACGTG_1	4	0.413834	1	0.0471099	1	-1.18796	0.0344392	-1.07688	1	chr1	115259112	115259712	115259443	115259449	AMPD1	21204		NRAS	72	y
chr1_BS3109_CACGCG_1	1	-0.99798	1	0.88057	1	0.1477	1	-1.89089	0.00219694	chr1	115299920	115300896	115300304	115300310	NRAS	40789	y	CSDE1	367	y
chr1_BS3109_CGCGTG_1	1	0.215769	1	0.385822	1	0.68176	1	-0.100449	1	chr1	115299920	115300896	115300645	115300651	NRAS	41130	y	CSDE1	26	y
chr1_BS3115_CATGTG_1	1	0.548065	1	0.940022	1	-0.3891	1	-0.189327	1	chr1	115375549	115375973	115375754	115375760	N/A	N/A		SYCP1	21669
chr1_BS3123_CACATG_2	1	-0.373049	1	-0.164864	1	0.0663172	1	-1.17305	1	chr1	115681507	115681940	115681860	115681866	TSPAN2	49739		N/A	N/A
chr1_BS3125_CATGTG_1	1	-0.704691	1	-0.292313	1	-0.509457	1	-2.32738	0.0145488	chr1	115737286	115737596	115737297	115737303	N/A	N/A		N/A	N/A
chr1_BS3126_CACGTG_1	3	-0.0779508	1	-0.427952	1	0.346312	1	-0.742551	1	chr1	115974749	115975116	115974930	115974936	N/A	N/A		N/A	N/A
chr1_BS3127_CATGTG_1	3	-0.0676334	1	0.240318	1	0.333829	1	0.263936	1	chr1	116012365	116012675	116012499	116012505	N/A	N/A		N/A	N/A
chr1_BS3128_CATGTG_2	1	-1.35763	1	0.375334	1	0.299509	1	0.295385	1	chr1	116019224	116019534	116019347	116019353	N/A	N/A		N/A	N/A
chr1_BS3132_CGCGTG_1	2	0.69448	1	0.211216	1	0.385549	1	0.202913	1	chr1	116184937	116185326	116185065	116185071	VANGL1	492		N/A	N/A
chr1_BS3133_CACATG_1	1	-0.0134888	1	-0.154927	1	0.345953	1	0.0993269	1	chr1	116197848	116198299	116198053	116198059	VANGL1	13480		N/A	N/A
chr1_BS3133_CACGTG_1	1	0.405053	1	-0.0562808	1	0.141553	1	-1.0143	1	chr1	116197848	116198299	116198038	116198044	VANGL1	13465		N/A	N/A
chr1_BS3137_CACATG_1	1	0.163313	1	0.174177	1	0.285818	1	-0.920393	1	chr1	116253973	116254209	116254056	116254062	N/A	N/A		N/A	N/A
chr1_BS3137_CATGTG_1	2	0.169045	1	0.172144	1	0.0496201	1	0.253635	1	chr1	116253973	116254209	116254099	116254105	N/A	N/A		N/A	N/A
chr1_BS3142_CATGTG_2	1	-0.0184635	1	0.0780453	1	-0.0293725	1	0.0717281	1	chr1	116402172	116402376	116402339	116402345	NHLH2	19006		N/A	N/A
chr1_BS3145_CACGCG_1	1	0.244198	1	0.360313	1	0.294778	1	-1.26133	1	chr1	116518560	116519071	116518808	116518814	N/A	N/A		SLC22A15	310
chr1_BS3149_CACGCG_1	2	-0.454785	1	0.240785	1	-0.497866	1	-0.764715	1	chr1	116694647	116695095	116694977	116694983	MAB21L3	40602		N/A	N/A
chr1_BS3154_CACGTG_1	2	-0.198915	1	-0.345236	1	-0.42859	1	-1.16818	1	chr1	116854242	116854905	116854465	116854471	N/A	N/A		N/A	N/A
chr1_BS3155_CACGTG_1	1	-0.444329	1	-0.15304	1	0.107065	1	-1.89349	1	chr1	116855029	116855341	116855217	116855223	N/A	N/A		N/A	N/A
chr1_BS3156_CACATG_1	1	0.0219124	1	-0.00896016	1	0.737439	1	-0.0450076	1	chr1	116864430	116864740	116864602	116864608	N/A	N/A		N/A	N/A
chr1_BS3157_CGCGTG_1	1	-0.243205	1	-0.146361	1	-0.567652	1	-2.41616	1	chr1	116915608	116916992	116916256	116916262	ATP1A1	462	y	N/A	N/A
chr1_BS3158_CATGTG_1	1	0.176246	1	-0.128691	1	0.558941	1	-0.768109	1	chr1	116951756	116952258	116951832	116951838	ATP1A1	36038	y	N/A	N/A
chr1_BS3162_CACGTG_1	2	-0.150831	1	0.0879274	1	0.074071	1	-0.498905	1	chr1	116976179	116976429	116976298	116976304	N/A	N/A		N/A	N/A
chr1_BS3165_CACATG_1	2	-0.0448147	1	-0.387306	1	-0.167033	1	-1.07163	1	chr1	116996575	116996885	116996805	116996811	N/A	N/A		N/A	N/A
chr1_BS3172_CACATG_1	3	-0.300865	1	0.0689022	1	0.0607385	1	-0.7694	1	chr1	117044134	117044564	117044387	117044393	N/A	N/A		N/A	N/A
chr1_BS3180_CATGTG_1	2	0.0608692	1	0.233882	1	-0.124974	1	-0.0186102	1	chr1	117099252	117099713	117099478	117099484	N/A	N/A		CD58	14237
chr1_BS3180_CATGTG_2	2	-0.290841	1	0.215207	1	-0.00946549	1	-0.359419	1	chr1	117099252	117099713	117099512	117099518	N/A	N/A		CD58	14203
chr1_BS3193_CATGTG_1	2	0.347788	1	0.392508	1	0.529583	1	0.229421	1	chr1	117225321	117225745	117225539	117225545	IGSF3	15961		C1orf137	11194
chr1_BS3194_CACATG_1	1	0.477028	1	-0.2707	1	-0.0179711	1	-0.833565	1	chr1	117229872	117230686	117230268	117230274	IGSF3	20690		C1orf137	6465
chr1_BS3195_CACGTG_1	1	-0.736271	1	0.0411544	1	0.0765054	1	-1.5305	0.0811964	chr1	117235472	117235912	117235699	117235705	IGSF3	26121		C1orf137	1034
chr1_BS3200_CATGTG_1	1	0.728237	1	-0.244837	1	-0.145592	1	-0.250163	1	chr1	117305314	117305812	117305510	117305516	CD2	8459	y	N/A	N/A
chr1_BS3200_CATGTG_2	1	0.0954413	1	0.290084	1	-0.632139	1	-0.72438	1	chr1	117305314	117305812	117305589	117305595	CD2	8538	y	N/A	N/A
chr1_BS3201_CATGTG_1	1	0.646369	1	0.0786651	1	0.236843	1	0.0575934	1	chr1	117360204	117360654	117360222	117360228	N/A	N/A		N/A	N/A
chr1_BS3206_CACATG_1	1	-0.242688	1	0.991988	1	0.375369	1	1.99787	1	chr1	117396367	117396787	117396554	117396560	N/A	N/A		N/A	N/A
chr1_BS3206_CACATG_2	1	0.713565	1	-0.0692338	1	0.614942	1	-0.236352	1	chr1	117396367	117396787	117396778	117396784	N/A	N/A		N/A	N/A
chr1_BS3210_CACATG_1	1	0.0578534	1	0.320425	1	0.111919	1	-0.359348	1	chr1	117424393	117425300	117425077	117425083	N/A	N/A		PTGFRN	27467
chr1_BS3211_CATGTG_1	4	0.379414	1	0.466231	1	0.448658	1	1.32144	1	chr1	117452607	117453339	117453129	117453135	PTGFRN	585		N/A	N/A
chr1_BS3213_CATGTG_1	2	0.307425	1	0.184434	1	0.348564	1	-0.124773	1	chr1	117462448	117462832	117462639	117462645	PTGFRN	10095		N/A	N/A
chr1_BS3220_CACATG_1	1	-0.923812	1	0.355821	1	-0.512179	1	-1.40537	1	chr1	117635803	117636258	117635937	117635943	TTF2	32989	y	TRIM45	28474
chr1_BS3221_CACGCG_1	1	0.341068	1	-0.0661623	1	0.328268	1	-0.847894	1	chr1	117663924	117665076	117664204	117664210	N/A	N/A		TRIM45	207
chr1_BS3221_CACGCG_2	6	0.106337	1	-0.494639	1	0.0839983	1	-0.272095	1	chr1	117663924	117665076	117664526	117664532	TRIM45	115		N/A	N/A
chr1_BS3221_CACGCG_3	3	-0.131179	1	0.0502897	1	0.149814	1	-1.81206	1	chr1	117663924	117665076	117664879	117664885	TRIM45	468		N/A	N/A
chr1_BS3228_CACATG_1	1	-0.50694	1	0.332886	1	0.750607	1	-2.26214	0.370879	chr1	117882507	117882960	117882682	117882688	N/A	N/A		MAN1A2	27402	y
chr1_BS3231_CATGTG_1	2	0.196754	1	0.267109	1	0.486387	1	-1.44249	1	chr1	117911320	117911784	117911492	117911498	MAN1A2	1408	y	N/A	N/A
chr1_BS3242_CATGTG_1	1	-0.164753	1	-0.123044	1	0.441513	1	-0.0819053	1	chr1	118155857	118156328	118156294	118156300	FAM46C	7691		N/A	N/A
chr1_BS3243_CATGTG_1	1	0.0573665	1	0.0376156	1	0.368828	1	0.769038	1	chr1	118156543	118156927	118156711	118156717	FAM46C	8108		N/A	N/A
chr1_BS3246_CACATG_1	2	0.343047	1	0.0441224	1	0.0101459	1	-0.124368	1	chr1	118197618	118198114	118197754	118197760	FAM46C	49151		N/A	N/A
chr1_BS3247_CACATG_1	2	-0.602822	1	-0.157222	1	-0.604598	1	-1.34139	1	chr1	118198637	118199112	118199076	118199082	N/A	N/A		N/A	N/A
chr1_BS3247_CACGTG_1	1	0.58582	1	0.0697499	1	0.325307	1	0.0701244	1	chr1	118198637	118199112	118198736	118198742	N/A	N/A		N/A	N/A
chr1_BS3247_CATGTG_1	1	-0.606287	1	0.313879	1	-0.308973	1	0.0531206	1	chr1	118198637	118199112	118199078	118199084	N/A	N/A		N/A	N/A
chr1_BS3248_CATGTG_2	3	-0.34125	1	0.080972	1	-0.249308	1	-0.711728	1	chr1	118199580	118199964	118199731	118199737	N/A	N/A		N/A	N/A
chr1_BS3251_CACGTG_1	1	-0.457222	1	-0.425644	1	-0.661896	1	-1.11975	1	chr1	118214410	118215022	118214624	118214630	N/A	N/A		N/A	N/A
chr1_BS3255_CACGTG_1	1	-0.961909	1	0.229789	1	0.348448	1	0.551123	1	chr1	118472120	118472921	118472872	118472878	WDR3	501	y	N/A	N/A
chr1_BS3258_CACGTG_1	3	-0.979709	1	-0.0724889	1	-0.645959	1	-0.468903	1	chr1	118659476	118659786	118659603	118659609	N/A	N/A		N/A	N/A
chr1_BS3259_CACGTG_1	2	-0.139477	1	0.291351	1	0.539624	1	-0.741494	1	chr1	118728165	118728549	118728348	118728354	SPAG17	500		N/A	N/A
chr1_BS3262_CACGCG_1	3	0.0961048	1	-0.312436	1	-0.313828	1	0.0228153	1	chr1	119682838	119683478	119682872	119682878	N/A	N/A		WARS2	423	y
chr1_BS3264_CACATG_1	1	-0.425167	1	0.0891477	1	0.202493	1	0.503511	1	chr1	119747510	119747950	119747918	119747924	N/A	N/A		N/A	N/A
chr1_BS3264_CACGTG_1	2	-0.221759	1	0.0927161	1	-0.203602	1	-0.313007	1	chr1	119747510	119747950	119747718	119747724	N/A	N/A		N/A	N/A
chr1_BS3272_CACGTG_1	2	-0.173103	1	0.114033	1	-0.156578	1	0.0321302	1	chr1	120255757	120256197	120255938	120255944	PHGDH	1520	y	N/A	N/A
chr1_BS3273_CACATG_1	1	0.35618	1	-0.274105	1	-0.535997	1	-0.234124	1	chr1	120279797	120280280	120280188	120280194	PHGDH	25770	y	HMGCS2	31367	y
chr1_BS3276_CACGTG_1	1	-0.850162	1	-0.164472	1	-0.604138	1	-1.94236	0.0033523	chr1	120359146	120359570	120359371	120359377	REG4	5168		NBPF7	28132
chr1_BS3277_CATGTG_1	1	-0.426999	1	0.241258	1	-0.203748	1	-1.48989	1	chr1	120383367	120383751	120383387	120383393	REG4	29184		NBPF7	4116
chr1_BS3279_CACGCG_1	2	-0.0386438	1	0.287913	1	0.00658341	1	0.38724	1	chr1	120413504	120413944	120413604	120413610	NBPF7	26101		ADAM30	25543
chr1_BS3285_CACATG_1	2	-0.0702449	1	-0.0312088	1	-0.854732	1	-0.390336	1	chr1	121225813	121226113	121225987	121225993	N/A	N/A		N/A	N/A
chr1_BS3291_CACGTG_1	1	-0.450849	1	-0.335838	1	-0.259038	1	-0.448686	1	chr1	144007945	144008456	144008221	144008227	N/A	N/A		N/A	N/A
chr1_BS3292_CACATG_2	2	-0.537941	1	-1.1167	1	0.0233221	1	-0.510462	1	chr1	144010018	144010268	144010041	144010047	N/A	N/A		N/A	N/A
chr1_BS3307_CACGTG_1	1	-1.93915	1	-1.10805	1	-2.1837	2.66902e-07	-2.21973	1	chr1	145022202	145022642	145022434	145022440	PDE4DIP	27401		N/A	N/A
chr1_BS3309_CACGTG_1	1	-2.34337	1.8607e-07	-3.22584	2.21836e-19	-2.20511	1.15063e-17	-1.35205	0.92984	chr1	145044829	145045335	145045082	145045088	N/A	N/A		N/A	N/A
chr1_BS3309_CATGTG_1	1	-4.25906	2.52801e-17	-0.258617	1	-0.976584	1	-2.93008	5.95865e-07	chr1	145044829	145045335	145045009	145045015	PDE4DIP	49976		N/A	N/A
chr1_BS3327_CACGCG_1	1	0.56315	1	0.385278	1	-0.718482	1	1.02191	1	chr1	145438014	145438669	145438326	145438332	HFE2	25136		TXNIP	111	y
chr1_BS3327_CGCGTG_1	1	0.673505	1	0.178965	1	-0.0177098	1	0.620955	1	chr1	145438014	145438669	145438434	145438440	HFE2	25244		POLR3GL	31974	y
chr1_BS3330_CACATG_1	2	0.509923	1	0.0172514	1	0.661917	1	0.502877	1	chr1	145457148	145457575	145457168	145457174	TXNIP	18731	y	POLR3GL	13240	y
chr1_BS3330_CATGTG_1	2	0.694935	1	-0.34729	1	0.231656	1	2.45028	1	chr1	145457148	145457575	145457403	145457409	TXNIP	18966	y	POLR3GL	13005	y
chr1_BS3333_CGCGTG_1	2	0.205979	1	-0.631248	1	0.0757477	1	-0.192343	1	chr1	145472878	145473260	145472992	145472998	ANKRD34A	2485	y	LIX1L	4074
chr1_BS3335_CACATG_1	2	-0.343192	1	-0.561607	1	0.00555359	1	0.319546	1	chr1	145477295	145477784	145477544	145477550	LIX1L	478		RBM8A	30012	y
chr1_BS3343_CATGTG_1	1	-0.0685643	1	-0.556108	1	-0.259739	1	1.1375	1	chr1	145555676	145555880	145555852	145555858	ANKRD35	6644		PIAS3	20135
chr1_BS3348_CACATG_1	2	0.227905	1	0.0204517	1	-0.062295	1	0.410736	1	chr1	145576332	145576670	145576480	145576486	PIAS3	493		NUDT17	12955	y
chr1_BS3350_CACATG_1	1	-1.03518	1	-0.965342	1	-0.139841	1	-2.87845	7.19165e-12	chr1	145589181	145589781	145589679	145589685	NUDT17	244	y	POLR3C	20989	y
chr1_BS3354_CATGTG_1	3	-0.0282957	1	-0.648099	1	-0.424988	1	-0.546197	1	chr1	145723451	145723761	145723542	145723548	CD160	7903		PDZK1	4123
chr1_BS3357_CATGTG_1	1	0.171542	1	-0.065441	1	0.83876	1	-0.188811	1	chr1	146369537	146369961	146369740	146369746	N/A	N/A		NBPF12	4116
chr1_BS3359_CACGCG_1	3	0.171554	1	0.140214	1	0.321778	1	0.33233	1	chr1	146551327	146551637	146551396	146551402	N/A	N/A		N/A	N/A
chr1_BS3363_CATGTG_1	1	0.442013	1	-0.266574	1	0.950717	1	-0.424826	1	chr1	146642346	146642786	146642513	146642519	N/A	N/A		PRKAB2	1655	y
chr1_BS3367_CATGTG_1	2	-0.946054	1	-0.604987	1	-0.0494849	1	0.662663	1	chr1	146649558	146649868	146649691	146649697	PRKAB2	5523	y	FMO5	47539
chr1_BS3372_CACGTG_1	2	0.252849	1	0.0617077	1	0.26993	1	0.137391	1	chr1	146716679	146717063	146716898	146716904	CHD1L	2608	y	N/A	N/A
chr1_BS3377_CACATG_1	1	-0.156156	1	-0.608299	1	0.00432161	1	-0.881451	1	chr1	146860801	146861111	146860851	146860857	N/A	N/A		N/A	N/A
chr1_BS3377_CACATG_2	1	0.161598	1	0.280188	1	0.546508	1	0.897456	1	chr1	146860801	146861111	146860885	146860891	N/A	N/A		N/A	N/A
chr1_BS3384_CATGTG_1	3	-0.246925	1	-0.760911	1	-0.548541	1	-0.899712	1	chr1	147084319	147084629	147084443	147084449	N/A	N/A		N/A	N/A
chr1_BS3398_CATGTG_1	1	-1.10501	1	-1.4356	1	-0.644939	1	-1.3685	1	chr1	147727164	147727474	147727199	147727205	N/A	N/A		N/A	N/A
chr1_BS3401_CATGTG_1	2	-0.541098	1	-0.153672	1	0.285923	1	1.15177	1	chr1	147752520	147752904	147752625	147752631	N/A	N/A		N/A	N/A
chr1_BS3402_CACGTG_1	4	-0.401114	1	-0.293364	1	-0.473847	1	-0.98835	1	chr1	147806323	147807414	147806515	147806521	N/A	N/A		N/A	N/A
chr1_BS3411_CGCGTG_1	1	0.169565	1	-0.0217087	1	0.478815	1	0.839039	1	chr1	149294666	149294826	149294696	149294702	N/A	N/A		N/A	N/A
chr1_BS3412_CACGCG_1	1	0.0943927	1	0.666017	1	0.163355	1	-0.27671	1	chr1	149298399	149298864	149298629	149298635	N/A	N/A		N/A	N/A
chr1_BS3415_CACATG_1	1	-0.0527546	1	-0.995309	1	0.00395517	1	-1.07387	1	chr1	149819988	149820372	149820291	149820297	HIST2H2AA3	5973		HIST2H2AA4	2336
chr1_BS3416_CACATG_1	1	-0.383427	1	-0.649078	1	-0.083461	1	0.332897	1	chr1	149821112	149821496	149821363	149821369	HIST2H2AA3	7045		HIST2H2AA4	1264
chr1_BS3419_CGCGTG_1	3	-0.313676	1	-0.148673	1	0.0744281	1	-0.210321	1	chr1	149857205	149857515	149857467	149857473	HIST2H4B	24742		HIST2H2BE	765
chr1_BS3423_CACGTG_1	2	-0.0634643	1	-0.291191	1	0.308697	1	0.609891	1	chr1	149870934	149871294	149871077	149871083	HIST2H2AB	11611		BOLA1	57
chr1_BS3430_CGCGTG_1	3	-0.187826	1	-0.377276	1	0.000348453	1	-0.713289	1	chr1	149982491	149982960	149982833	149982839	OTUD7B	147	y	N/A	N/A
chr1_BS3432_CACGTG_1	1	-0.122127	1	-0.00369128	1	-0.171425	1	0.0879012	1	chr1	150037169	150037609	150037360	150037366	N/A	N/A		VPS45	1989	y
chr1_BS3433_CGCGTG_1	1	-0.259132	1	-0.33558	1	-0.318523	1	0.0713147	1	chr1	150039207	150040002	150039384	150039390	VPS45	35	y	N/A	N/A
chr1_BS3433_CGCGTG_2	3	0.321954	1	-0.492013	1	0.352588	1	0.179181	1	chr1	150039207	150040002	150039684	150039690	VPS45	335	y	N/A	N/A
chr1_BS3434_CGCGTG_1	1	0.830395	1	-0.989073	1	0.108288	1	-0.533446	1	chr1	150121533	150122407	150121886	150121892	PLEKHO1	263		N/A	N/A
chr1_BS3434_CGCGTG_2	2	0.101404	1	0.103467	1	0.114722	1	0.0667523	1	chr1	150121533	150122407	150122181	150122187	PLEKHO1	558		N/A	N/A
chr1_BS3438_CATGTG_1	2	-0.0889583	1	-0.369487	1	-0.689527	1	-1.05841	1	chr1	150141171	150141600	150141465	150141471	PLEKHO1	19842		N/A	N/A
chr1_BS3439_CACGTG_1	2	-0.0326802	1	-0.334322	1	0.756364	1	0.174583	1	chr1	150185704	150186155	150186014	150186020	N/A	N/A		ANP32E	21012	y
chr1_BS3440_CACATG_1	1	0.183971	1	-0.280934	1	0.514452	1	-0.192263	1	chr1	150206854	150207294	150207195	150207201	ANP32E	169	y	CA14	22942
chr1_BS3447_CGCGTG_1	2	-0.93181	1	-0.416548	1	-0.507902	1	-0.907154	1	chr1	150241154	150241727	150241285	150241291	CA14	11148		APH1A	324	y
chr1_BS3448_CACGTG_1	1	-0.136274	1	-0.777059	1	-0.544205	1	-0.873557	1	chr1	150254150	150255034	150254467	150254473	C1orf54	9781		CIART	475
chr1_BS3448_CACGTG_3	2	0.106533	1	-0.327831	1	0.283116	1	-0.732435	1	chr1	150254150	150255034	150254893	150254899	C1orf54	10207		CIART	49
chr1_BS3448_CACGTG_4	2	0.092354	1	0.110255	1	0.437861	1	0.651537	1	chr1	150254150	150255034	150254907	150254913	C1orf54	10221		CIART	35
chr1_BS3450_CATGTG_1	1	-0.293671	1	-1.45022	1	-0.985116	0.0803788	-0.219051	1	chr1	150266031	150266694	150266626	150266632	MRPS21	365	y	PRPF3	27301	y
chr1_BS3452_CACGTG_1	2	0.420983	1	0.0461847	1	-0.11554	1	0.734667	1	chr1	150293691	150294175	150293915	150293921	MRPS21	27654	y	PRPF3	12	y
chr1_BS3455_CGCGTG_1	2	-0.0372613	1	-0.700876	1	0.134774	1	0.149625	1	chr1	150336863	150337273	150337052	150337058	RPRD2	466	y	N/A	N/A
chr1_BS3461_CATGTG_1	2	-0.0759465	1	-0.46516	1	0.232539	1	-0.697271	1	chr1	150478982	150479409	150479343	150479349	TARS2	19504	y	ECM1	1143
chr1_BS3463_CACGTG_1	2	-0.6014	1	-1.40913	1	-0.360774	1	-0.426107	1	chr1	150488046	150488486	150488318	150488324	ECM1	7832		ADAMTSL4	33526
chr1_BS3463_CATGTG_1	1	0.263455	1	0.180765	1	0.350986	1	0.521612	1	chr1	150488046	150488486	150488216	150488222	ECM1	7730		ADAMTSL4	33628
chr1_BS3465_CACGCG_1	3	-1.05328	0.491803	-0.636643	1	-0.511356	1	-0.362421	1	chr1	150521258	150521902	150521347	150521353	ECM1	40861		ADAMTSL4	497
chr1_BS3465_CGCGTG_1	1	0.93032	1	1.46354	3.18239e-08	0.318121	1	0.18942	1	chr1	150521258	150521902	150521804	150521810	ECM1	41318		ADAMTSL4	40
chr1_BS3472_CACATG_2	3	-0.925339	1	-1.13311	0.000863266	-0.533063	1	-0.662046	1	chr1	150540598	150540973	150540763	150540769	ADAMTSL4	18919		MCL1	11451	y
chr1_BS3475_CACGTG_1	1	-0.407825	1	-0.884586	1	0.125417	1	-0.98241	1	chr1	150552427	150552831	150552668	150552674	MCL1	454	y	ENSA	49430	y
chr1_BS3476_CACATG_1	1	-0.438482	1	-1.1115	1	-0.363512	1	-1.14517	1	chr1	150577116	150577564	150577227	150577233	MCL1	25013	y	ENSA	24871	y
chr1_BS3476_CACATG_2	2	-0.179492	1	0.0889931	1	0.466349	1	0.513506	1	chr1	150577116	150577564	150577289	150577295	MCL1	25075	y	ENSA	24809	y
chr1_BS3479_CACGTG_1	1	0.277645	1	0.00783644	1	0.605863	1	0.037388	1	chr1	150594705	150595369	150594959	150594965	MCL1	42745	y	ENSA	7139	y
chr1_BS3479_CATGTG_1	1	-0.581153	1	0.647573	1	0.738267	1	0.633991	1	chr1	150594705	150595369	150595154	150595160	MCL1	42940	y	ENSA	6944	y
chr1_BS3485_CACATG_1	1	0.541339	1	-0.220951	1	-0.277576	1	-0.364433	1	chr1	150738128	150738552	150738293	150738299	HORMAD1	44929		CTSS	140
chr1_BS3488_CATGTG_1	1	-1.49393	1	-0.90693	1	-1.97728	7.20615e-13	-0.478939	1	chr1	150879074	150879384	150879299	150879305	ARNT	30055		SETDB1	19515	y
chr1_BS3494_CACATG_1	1	-0.864108	1	-1.07209	0.0318107	-0.239667	1	-1.28937	1	chr1	150946315	150946807	150946544	150946550	SETDB1	47730	y	CERS2	935	y
chr1_BS3497_CATGTG_1	1	-0.11647	1	-0.270168	1	0.393005	1	-0.888547	1	chr1	150951913	150952367	150951932	150951938	CERS2	4453	y	ANXA9	2566
chr1_BS3499_CACATG_1	1	-0.451916	1	-0.36825	1	-0.492926	1	-0.194726	1	chr1	150954432	150954966	150954579	150954585	ANXA9	81		FAM63A	24694
chr1_BS3499_CATGTG_1	1	-0.646143	1	-1.06817	0.0534194	-0.521273	1	-2.93784	1.62043e-13	chr1	150954432	150954966	150954635	150954641	ANXA9	137		FAM63A	24638
chr1_BS3513_CACATG_1	1	0.690023	1	0.0398741	1	0.295022	1	-0.192585	1	chr1	151029044	151029454	151029214	151029220	C1orf56	8999		CDC42SE1	2911	y
chr1_BS3513_CACATG_2	2	-0.889722	1	-0.207818	1	-0.375347	1	0.0362936	1	chr1	151029044	151029454	151029330	151029336	C1orf56	9115		CDC42SE1	2795	y
chr1_BS3513_CACGTG_1	1	-0.241342	1	-0.740939	1	-0.0613746	1	-2.06756	0.0262426	chr1	151029044	151029454	151029239	151029245	C1orf56	9024		CDC42SE1	2886	y
chr1_BS3515_CACATG_1	1	-1.42503	0.000823213	-0.180706	1	-0.202488	1	-1.7571	0.44304	chr1	151031122	151031456	151031338	151031344	C1orf56	11123		CDC42SE1	787	y
chr1_BS3522_CACGCG_1	1	0.138479	1	0.726228	1	0.816232	1	-0.0248403	1	chr1	151118838	151119355	151118957	151118963	N/A	N/A		SEMA6C	183
chr1_BS3531_CACGTG_1	1	0.211331	1	-0.363685	1	0.191945	1	-0.246803	1	chr1	151170727	151171063	151170928	151170934	VPS72	8239	y	PIP5K1A	91
chr1_BS3533_CGCGTG_1	1	0.190584	1	-0.692706	1	0.227454	1	0.518131	1	chr1	151226971	151227441	151227329	151227335	PSMD4	154	y	ZNF687	26701	y
chr1_BS3535_CACGTG_1	2	0.025065	1	-1.34686	0.0120529	0.126607	1	-0.133663	1	chr1	151262579	151262889	151262745	151262751	ZNF687	8715	y	PI4KB	37446
chr1_BS3545_CACATG_1	2	0.235938	1	-1.15223	0.0017527	-0.0918043	1	-0.385908	1	chr1	151319264	151319876	151319547	151319553	PI4KB	19356		RFX5	222
chr1_BS3545_CACGTG_1	1	0.278349	1	0.0325635	1	0.366842	1	0.611338	1	chr1	151319264	151319876	151319541	151319547	PI4KB	19350		RFX5	228
chr1_BS3549_CACGTG_2	1	0.310236	1	-0.26477	1	-0.0743693	1	0.496594	1	chr1	151345691	151346001	151345812	151345818	SELENBP1	602		PSMB4	26228
chr1_BS3557_CGCGTG_1	1	-0.654414	1	-0.45871	1	0.0981714	1	0.46874	1	chr1	151445819	151446174	151445975	151445981	POGZ	31294	y	CGN	37886
chr1_BS3570_CATGTG_1	1	-0.236691	1	-1.09075	0.020867	0.467612	1	-0.685624	1	chr1	151568859	151569533	151568959	151568965	N/A	N/A		SNX27	15702
chr1_BS3571_CACGCG_1	2	0.0669014	1	-0.483591	1	0.166311	1	0.687762	1	chr1	151584315	151584939	151584618	151584624	N/A	N/A		SNX27	43
chr1_BS3583_CACATG_1	1	0.942908	1	-0.0615286	1	-0.0953159	1	0.678919	1	chr1	151802672	151802876	151802773	151802779	RORC	4220		C2CD4D	10260
chr1_BS3586_CACGTG_1	1	-0.215103	1	-0.355375	1	0.366994	1	-0.0352705	1	chr1	151805094	151805457	151805319	151805325	RORC	6766		C2CD4D	7714
chr1_BS3587_CATGTG_1	2	-0.781364	1	-0.828015	1	0.0325959	1	-1.94871	1.50976e-05	chr1	151808859	151809330	151809036	151809042	RORC	10483		C2CD4D	3997
chr1_BS3587_CATGTG_2	1	-0.191082	1	-0.246601	1	-0.0536386	1	-0.993979	1	chr1	151808859	151809330	151809051	151809057	RORC	10498		C2CD4D	3982
chr1_BS3589_CACGCG_1	2	0.299335	1	-0.91775	0.929018	-0.309027	1	-0.499324	1	chr1	151812266	151812588	151812426	151812432	RORC	13873		C2CD4D	607
chr1_BS3599_CACATG_1	2	-0.0124942	1	-0.612204	1	-0.160243	1	0.0454042	1	chr1	151964844	151965475	151965100	151965106	N/A	N/A		S100A10	1614	y
chr1_BS3601_CGCGTG_1	2	-0.342525	1	-0.419545	1	-0.493161	1	-0.429029	1	chr1	151966121	151966469	151966204	151966210	N/A	N/A		S100A10	510	y
chr1_BS3602_CACGTG_1	1	-1.7636	0.169052	-0.805114	1	-1.35217	0.00373863	-2.07941	0.00116402	chr1	151966503	151966912	151966738	151966744	S100A10	24	y	S100A11	42773
chr1_BS3603_CACATG_1	2	-0.0748566	1	-0.656785	1	0.088692	1	-1.34611	1	chr1	151971446	151971781	151971587	151971593	S100A10	4873	y	S100A11	37924
chr1_BS3613_CATGTG_1	1	-0.134649	1	-0.381422	1	0.258697	1	0.886339	1	chr1	152043476	152043916	152043636	152043642	S100A11	34125		TCHHL1	17904
chr1_BS3615_CACATG_1	1	-1.17231	0.355533	0.307775	1	0.184934	1	-0.532813	1	chr1	152140316	152140824	152140608	152140614	RPTN	8904		N/A	N/A
chr1_BS3617_CGCGTG_1	1	-0.416638	1	-0.300439	1	0.238546	1	-1.15967	1	chr1	152158057	152158405	152158145	152158151	RPTN	26441		HRNR	38527
chr1_BS3622_CACGTG_1	2	0.732441	1	0.412575	1	0.0571101	1	0.71809	1	chr1	152414823	152415133	152414960	152414966	CRNN	28210		N/A	N/A
chr1_BS3625_CACGTG_1	4	0.103723	1	N/A	N/A	0.231912	1	0.291048	1	chr1	152431476	152431712	152431477	152431483	CRNN	44727		N/A	N/A
chr1_BS3628_CACGTG_1	1	-0.118997	1	-0.897042	1	0.175094	1	-0.427839	1	chr1	152708145	152708477	152708360	152708366	C1orf68	16363		KPRP	22145
chr1_BS3628_CATGTG_1	2	-0.970317	1	-0.849974	1	-0.369636	1	0.0396106	1	chr1	152708145	152708477	152708302	152708308	C1orf68	16305		KPRP	22203
chr1_BS3630_CACATG_1	2	-0.156488	1	-0.434986	1	-0.0793338	1	-0.00350669	1	chr1	153031763	153032213	153032108	153032114	SPRR2A	2120		SPRR2B	11976
chr1_BS3632_CACATG_2	3	-0.354524	1	-0.0797308	1	-0.0505154	1	0.0346434	1	chr1	153211022	153211352	153211197	153211203	PRR9	21138		LOR	20981	y
chr1_BS3632_CATGTG_1	1	-0.127299	1	0.43144	1	-0.235072	1	0.167271	1	chr1	153211022	153211352	153211167	153211173	PRR9	21108		LOR	21011	y
chr1_BS3633_CACGTG_1	2	-0.157941	1	-0.0280581	1	-0.27344	1	-0.997573	1	chr1	153250315	153250757	153250509	153250515	LOR	18331	y	PGLYRP3	32685
chr1_BS3638_CACGTG_1	3	-0.271351	1	-0.0431021	1	0.0183771	1	0.690354	1	chr1	153377139	153377580	153377348	153377354	S100A8	13896		S100A7A	11651
chr1_BS3643_CACGTG_1	3	0.30134	1	-0.100916	1	0.13058	1	-0.0911228	1	chr1	153438190	153438675	153438438	153438444	S100A7	5301	y	N/A	N/A
chr1_BS3646_CACGTG_1	4	-0.178447	1	0.0738326	1	-0.15652	1	-0.749287	1	chr1	153483375	153483803	153483622	153483628	N/A	N/A		S100A6	25095
chr1_BS3651_CACGTG_1	1	-0.665906	1	-0.220473	1	-0.255147	1	0.387182	1	chr1	153506223	153506711	153506457	153506463	N/A	N/A		S100A6	2260
chr1_BS3652_CACGTG_2	1	0.370967	1	0.464156	1	0.139635	1	0.778239	1	chr1	153508523	153509184	153509055	153509061	S100A6	338		S100A5	5186
chr1_BS3653_CATGTG_1	1	-0.045149	1	-0.802406	1	-0.403781	1	-0.103847	1	chr1	153510794	153511178	153511106	153511112	S100A6	2389		S100A5	3135
chr1_BS3655_CACATG_1	1	-0.327586	1	0.0024164	1	-0.0646946	1	-0.0884702	1	chr1	153538922	153539395	153538944	153538950	S100A2	638		S100A16	42887
chr1_BS3656_CACATG_1	4	-0.831749	1	-0.1965	1	-0.426239	1	0.0870486	1	chr1	153540226	153540617	153540350	153540356	S100A2	2044		S100A16	41481
chr1_BS3656_CACATG_2	2	-0.0777473	1	-0.0470143	1	0.433178	1	1.11299	1	chr1	153540226	153540617	153540436	153540442	S100A2	2130		S100A16	41395
chr1_BS3663_CACGTG_1	1	-0.492288	1	-0.405647	1	-0.108929	1	0.504847	1	chr1	153583344	153583684	153583505	153583511	S100A16	1674		S100A14	5303
chr1_BS3666_CACGTG_1	1	-2.4026	1	-3.91719	3.81683e-32	-1.63741	0.000522295	-2.58359	1	chr1	153589349	153589761	153589525	153589531	S100A14	717		S100A13	9999	y
chr1_BS3668_CACGCG_1	1	0.0786492	1	0.00414688	1	0.498094	1	0.112623	1	chr1	153599624	153600232	153599826	153599832	S100A13	302	y	S100A1	1046
chr1_BS3672_CACGTG_1	1	-2.93781	1.11057e-14	-0.647347	1	-0.418602	1	1.19953	1	chr1	153669541	153670059	153669735	153669741	NPR1	18572		INTS3	30807	y
chr1_BS3675_CACATG_1	2	0.686965	1	-0.0664368	1	0.291286	1	0.359342	1	chr1	153744381	153744765	153744583	153744589	INTS3	44041	y	SLC27A3	3184
chr1_BS3679_CACATG_1	2	-0.0721012	1	0.082124	1	0.392214	1	0.477829	1	chr1	153769440	153770050	153769566	153769572	SLC27A3	21799		N/A	N/A
chr1_BS3679_CACGTG_1	1	0.182521	1	0.512777	1	0.288225	1	0.600775	1	chr1	153769440	153770050	153769551	153769557	SLC27A3	21784		N/A	N/A
chr1_BS3683_CGCGTG_1	4	0.0476209	1	0.202231	1	0.0541649	1	-0.54018	1	chr1	153918295	153918836	153918386	153918392	GATAD2B	22935	y	DENND4B	768	y
chr1_BS3683_CGCGTG_2	2	-0.130688	1	0.374902	1	-0.0675111	1	-0.779117	1	chr1	153918295	153918836	153918519	153918525	GATAD2B	23068	y	DENND4B	635	y
chr1_BS3684_CACGCG_1	3	0.46043	1	0.0754022	1	0.0663613	1	-0.334119	1	chr1	153919002	153919448	153919002	153919008	GATAD2B	23551	y	DENND4B	152	y
chr1_BS3687_CACATG_1	1	0.08382	1	0.456001	1	0.252023	1	-0.030125	1	chr1	153934439	153934855	153934575	153934581	CRTC2	3443		SLC39A1	1269
chr1_BS3690_CACGCG_1	4	-0.18856	1	0.14584	1	-0.607164	1	-0.136548	1	chr1	153939395	153940540	153940322	153940328	CREB3L4	8	y	JTB	10129	y
chr1_BS3690_CACGTG_1	1	-0.236759	1	-0.230741	1	-0.559314	1	0.405688	1	chr1	153939395	153940540	153939839	153939845	SLC39A1	3995		CREB3L4	475	y
chr1_BS3694_CATGTG_1	2	-1.17413	1	-0.158866	1	0.32791	1	-0.314109	1	chr1	153959151	153959616	153959505	153959511	RAB13	1663		RPS27	3733	y
chr1_BS3701_CACATG_1	1	0.167583	1	0.32113	1	-0.236942	1	-0.650262	1	chr1	154191949	154192527	154192117	154192123	C1orf189	13276		UBAP2L	530
chr1_BS3702_CACGTG_1	1	0.389993	1	0.0419107	1	0.446516	1	-0.0611671	1	chr1	154192734	154193441	154193092	154193098	UBAP2L	445		C1orf43	181	y
chr1_BS3702_CACGTG_2	2	-0.0342251	1	0.121163	1	-0.196197	1	0.868278	1	chr1	154192734	154193441	154193184	154193190	UBAP2L	537		C1orf43	89	y
chr1_BS3702_CACGTG_3	1	0.403401	1	0.257201	1	0.217408	1	1.00169	1	chr1	154192734	154193441	154193401	154193407	C1orf43	128	y	N/A	N/A
chr1_BS3703_CATGTG_1	4	-0.116634	1	-0.308	1	-0.0915553	1	2.04206	1	chr1	154193473	154194275	154194025	154194031	C1orf43	752	y	N/A	N/A
chr1_BS3710_CACATG_1	3	0.0540437	1	0.286143	1	0.278864	1	-0.0079807	1	chr1	154307435	154307961	154307598	154307604	ATP8B2	9563		N/A	N/A
chr1_BS3711_CATGTG_1	1	1.01292	1	0.597076	1	0.350811	1	0.218578	1	chr1	154320858	154321313	154321070	154321076	ATP8B2	23035		N/A	N/A
chr1_BS3711_CATGTG_2	1	-0.230574	1	0.852023	1	0.695548	1	-0.327401	1	chr1	154320858	154321313	154321099	154321105	ATP8B2	23064		N/A	N/A
chr1_BS3717_CACATG_1	2	-0.632959	1	-0.075699	1	-0.101826	1	-1.09116	1	chr1	154359028	154359514	154359373	154359379	N/A	N/A		IL6R	18295
chr1_BS3717_CACATG_2	3	0.259894	1	0.286563	1	0.369198	1	0.0910325	1	chr1	154359028	154359514	154359417	154359423	N/A	N/A		IL6R	18251
chr1_BS3717_CATGTG_1	1	-0.134273	1	-0.342916	1	-0.686125	1	-0.429819	1	chr1	154359028	154359514	154359265	154359271	N/A	N/A		IL6R	18403
chr1_BS3719_CACGTG_1	2	-0.0308184	1	0.267495	1	0.240894	1	0.0311715	1	chr1	154390657	154391167	154390785	154390791	IL6R	13117		N/A	N/A
chr1_BS3721_CACATG_1	2	-0.638257	1	-0.0863348	1	0.123629	1	0.83554	1	chr1	154435581	154436033	154435820	154435826	N/A	N/A		SHE	38706
chr1_BS3723_CATGTG_1	2	-0.774093	1	-0.0689208	1	-0.196147	1	-0.328259	1	chr1	154469384	154469864	154469807	154469813	N/A	N/A		SHE	4719
chr1_BS3726_CACATG_1	2	-0.260644	1	-0.120633	1	-0.298252	1	-0.660353	1	chr1	154531181	154531781	154531355	154531361	UBE2Q1	235	y	CHRNB2	8901
chr1_BS3726_CACATG_2	3	-0.705137	1	0.0296375	1	-0.226699	1	-0.585409	1	chr1	154531181	154531781	154531626	154531632	UBE2Q1	506	y	CHRNB2	8630
chr1_BS3726_CACGTG_1	3	0.386224	1	0.574553	1	0.0522483	1	0.183059	1	chr1	154531181	154531781	154531277	154531283	UBE2Q1	157	y	CHRNB2	8979
chr1_BS3726_CACGTG_2	2	-0.508194	1	0.24916	1	-0.0663279	1	1.37471	1	chr1	154531181	154531781	154531305	154531311	UBE2Q1	185	y	CHRNB2	8951
chr1_BS3726_CACGTG_3	1	0.103035	1	0.217087	1	0.198653	1	-0.0892849	1	chr1	154531181	154531781	154531461	154531467	UBE2Q1	341	y	CHRNB2	8795
chr1_BS3726_CGCGTG_1	1	0.161437	1	0.349283	1	-0.0965997	1	-0.415706	1	chr1	154531181	154531781	154531476	154531482	UBE2Q1	356	y	CHRNB2	8780
chr1_BS3734_CACGTG_1	3	-0.272981	1	0.518105	1	0.0915935	1	0.189525	1	chr1	154729627	154730067	154729826	154729832	N/A	N/A		N/A	N/A
chr1_BS3734_CATGTG_1	1	0.245187	1	0.0793765	1	0.0861435	1	-0.792374	1	chr1	154729627	154730067	154729884	154729890	N/A	N/A		N/A	N/A
chr1_BS3736_CATGTG_1	4	-0.306715	1	-0.100375	1	-0.473532	1	-0.415857	1	chr1	154738500	154738810	154738696	154738702	N/A	N/A		N/A	N/A
chr1_BS3739_CACGTG_1	1	-0.158714	1	-0.16435	1	-0.0618728	1	0.463253	1	chr1	154833005	154833305	154833160	154833166	KCNN3	822	y	N/A	N/A
chr1_BS3743_CACATG_1	1	0.315674	1	0.502858	1	-0.018769	1	2.31281	1	chr1	154858690	154859222	154859158	154859164	KCNN3	26820	y	PMVK	49780	y
chr1_BS3743_CATGTG_1	1	-0.20127	1	0.306952	1	0.185355	1	-0.400386	1	chr1	154858690	154859222	154858915	154858921	KCNN3	26577	y	N/A	N/A
chr1_BS3745_CACGCG_1	1	-0.500891	1	-0.496033	1	-0.364831	1	-1.96879	0.223589	chr1	154908847	154910127	154909367	154909373	PMVK	429	y	PBXIP1	19272
chr1_BS3748_CATGTG_1	1	-0.794549	1	0.517974	1	-0.0639285	1	0.264109	1	chr1	154933355	154933779	154933752	154933758	PBXIP1	5113		PYGO2	506
chr1_BS3749_CACGCG_1	2	-0.816871	1	0.113878	1	0.130685	1	-0.460023	1	chr1	154933803	154934551	154934371	154934377	PYGO2	113		SHC1	8852
chr1_BS3753_CACGTG_1	2	0.129672	1	0.538966	1	0.173001	1	0.316243	1	chr1	154955454	154956054	154955649	154955655	CKS1B	8532	y	FLAD1	120	y
chr1_BS3754_CACATG_1	2	0.233714	1	-0.139144	1	-0.311027	1	-0.242527	1	chr1	154965787	154966213	154966080	154966086	LENEP	19		ZBTB7B	9025	y
chr1_BS3756_CACGTG_1	1	0.314109	1	-0.382699	1	-0.292906	1	-0.799455	1	chr1	154972071	154972816	154972359	154972365	LENEP	6298		ZBTB7B	2746	y
chr1_BS3758_CACGCG_1	4	-0.189416	1	0.202618	1	0.19945	1	0.746124	1	chr1	154974067	154974871	154974273	154974279	LENEP	8212		ZBTB7B	832	y
chr1_BS3760_CACGTG_1	1	0.645907	1	0.541419	1	0.103674	1	-0.125234	1	chr1	154976246	154976630	154976413	154976419	ZBTB7B	1308	y	DCST2	29844
chr1_BS3762_CACGTG_1	1	-0.671758	1	-1.05722	1	-0.612668	1	-0.377597	1	chr1	154984600	154984947	154984776	154984782	ZBTB7B	9671	y	DCST2	21481
chr1_BS3767_CACGCG_1	3	-0.297613	1	-0.333096	1	-0.618403	1	-0.604327	1	chr1	155022860	155023585	155022986	155022992	DCST1	16705		ADAM15	761	y
chr1_BS3767_CACGTG_1	2	0.24656	1	-0.113473	1	-0.0597673	1	-0.706155	1	chr1	155022860	155023585	155023406	155023412	DCST1	17125		ADAM15	341	y
chr1_BS3774_CACGCG_1	1	-0.818651	1	0.194878	1	-0.647087	1	0.525689	1	chr1	155051014	155051454	155051160	155051166	EFNA4	14948		EFNA3	187	y
chr1_BS3774_CACGCG_2	3	0.177244	1	-0.218925	1	-0.0434745	1	-0.201119	1	chr1	155051014	155051454	155051204	155051210	EFNA4	14992		EFNA3	143	y
chr1_BS3775_CACGTG_2	3	0.0424251	1	0.0607372	1	0.0721181	1	0.844535	1	chr1	155053360	155053684	155053543	155053549	EFNA3	2196	y	EFNA1	46805
chr1_BS3775_CACGTG_3	3	0.309378	1	0.179417	1	0.195821	1	0.323655	1	chr1	155053360	155053684	155053573	155053579	EFNA3	2226	y	EFNA1	46775
chr1_BS3777_CATGTG_1	2	0.311144	1	0.325395	1	0.135031	1	1.1809	1	chr1	155056504	155056914	155056700	155056706	EFNA3	5353	y	EFNA1	43648
chr1_BS3777_CATGTG_2	1	-0.475979	1	-0.287126	1	0.403946	1	0.512744	1	chr1	155056504	155056914	155056736	155056742	EFNA3	5389	y	EFNA1	43612
chr1_BS3781_CACGTG_1	3	-0.116126	1	-0.213412	1	-0.120126	1	-0.395142	1	chr1	155063851	155064291	155064048	155064054	EFNA3	12701	y	EFNA1	36300
chr1_BS3783_CATGTG_1	1	-0.0333263	1	-0.480599	1	0.504787	1	0.674861	1	chr1	155092651	155093091	155092853	155092859	EFNA3	41506	y	EFNA1	7495
chr1_BS3785_CACGTG_1	4	-0.226366	1	-0.633238	1	0.13047	1	0.0791774	1	chr1	155098379	155098892	155098443	155098449	EFNA3	47096	y	EFNA1	1905
chr1_BS3785_CACGTG_2	2	-0.084331	1	-0.0223073	1	-0.31298	1	-0.72624	1	chr1	155098379	155098892	155098728	155098734	EFNA3	47381	y	EFNA1	1620
chr1_BS3785_CGCGTG_1	1	-0.134845	1	-0.910286	1	0.286221	1	1.57419	0.0353401	chr1	155098379	155098892	155098489	155098495	EFNA3	47142	y	EFNA1	1859
chr1_BS3786_CACGCG_1	2	0.302122	1	-0.0902876	1	0.558501	1	0.563209	1	chr1	155099705	155100204	155100067	155100073	EFNA3	48720	y	EFNA1	281
chr1_BS3786_CGCGTG_1	1	-1.27568	0.0421897	-0.0882979	1	-0.155882	1	-0.228787	1	chr1	155099705	155100204	155099842	155099848	EFNA3	48495	y	EFNA1	506
chr1_BS3793_CACATG_1	1	0.314224	1	0.419461	1	-0.19807	1	0.446853	1	chr1	155112365	155113236	155113070	155113076	DPM3	187		KRTCAP2	32734	y
chr1_BS3794_CACATG_1	1	0.0969302	1	-0.484898	1	0.27948	1	-0.71962	1	chr1	155139701	155140011	155139821	155139827	DPM3	26938		KRTCAP2	5983	y
chr1_BS3802_CGCGTG_1	2	0.143101	1	-0.440247	1	-0.126561	1	-0.289966	1	chr1	155162929	155163681	155163658	155163664	MUC1	952		THBS3	14114	y
chr1_BS3803_CACGTG_1	1	-0.318512	1	-0.60404	1	0.631648	1	0.686993	1	chr1	155164023	155164862	155164219	155164225	MUC1	1513		THBS3	13553	y
chr1_BS3803_CACGTG_2	1	-0.774293	1	-0.614551	1	-0.193199	1	-1.28738	1	chr1	155164023	155164862	155164304	155164310	MUC1	1598		THBS3	13468	y
chr1_BS3807_CATGTG_2	2	-0.204405	1	0.0124511	1	-0.264888	1	0.344302	1	chr1	155196096	155197478	155196893	155196899	MTX1	18404		GBA	14173	y
chr1_BS3807_CGCGTG_1	3	0.19388	1	0.806863	1	0.015946	1	-0.00541085	1	chr1	155196096	155197478	155197238	155197244	MTX1	18749		GBA	13828	y
chr1_BS3814_CACGTG_1	5	-0.203574	1	-0.044706	1	-0.260146	1	-0.0296432	1	chr1	155231585	155232448	155231758	155231764	FAM189B	6484	y	SCAMP3	418	y
chr1_BS3814_CACGTG_2	4	-0.267625	1	-0.0291279	1	0.0389922	1	-0.150063	1	chr1	155231585	155232448	155232156	155232162	FAM189B	6882	y	SCAMP3	20	y
chr1_BS3815_CACGTG_1	2	-0.31912	1	0.0572329	1	-0.260428	1	-0.056938	1	chr1	155243157	155243585	155243361	155243367	CLK2	41		HCN3	3856	y
chr1_BS3818_CACGTG_1	1	-0.75386	1	0.17905	1	0.101658	1	2.22554	1	chr1	155271009	155271770	155271420	155271426	PKLR	628		FDPS	7118	y
chr1_BS3819_CACATG_1	2	0.230278	1	0.10998	1	0.220941	1	-0.0502225	1	chr1	155277142	155277578	155277386	155277392	PKLR	6594		FDPS	1152	y
chr1_BS3824_CACGCG_1	4	-0.369822	1	0.10343	1	-0.185752	1	-0.938313	1	chr1	155293659	155294459	155294064	155294070	RUSC1-AS1	428		N/A	N/A
chr1_BS3834_CACATG_1	1	-0.565126	1	-0.369249	1	0.180642	1	-0.0879763	1	chr1	155820077	155820501	155820230	155820236	N/A	N/A		GON4L	6856
chr1_BS3842_CACGCG_1	3	-0.155382	1	0.07941	1	0.442337	1	-0.110609	1	chr1	155948105	155948570	155948304	155948310	ARHGEF2	338		SSR2	42454
chr1_BS3844_CACATG_3	2	0.0706952	1	0.587748	1	0.280184	1	-0.33423	1	chr1	155951956	155952445	155952187	155952193	ARHGEF2	4221		SSR2	38571
chr1_BS3846_CATGTG_1	1	-0.935867	1	-0.683579	1	-0.0464415	1	0.916241	1	chr1	155971492	155971965	155971729	155971735	ARHGEF2	23763		SSR2	19029
chr1_BS3851_CGCGTG_1	3	0.253747	1	-0.136238	1	-0.0568647	1	-0.302989	1	chr1	156024110	156024710	156024431	156024437	UBQLN4	815	y	LAMTOR2	85
chr1_BS3856_CACATG_1	4	-0.826767	1	-0.588614	1	-0.214308	1	0.168521	1	chr1	156060455	156060880	156060833	156060839	LMNA	8497	y	N/A	N/A
chr1_BS3859_CACATG_1	2	0.392135	1	0.259278	1	0.389098	1	0.812941	1	chr1	156075911	156076535	156076396	156076402	LMNA	24060	y	SEMA4A	43338
chr1_BS3859_CACGCG_1	1	-0.0915921	1	0.319784	1	-0.175318	1	0.0923622	1	chr1	156075911	156076535	156076247	156076253	LMNA	23911	y	SEMA4A	43487
chr1_BS3861_CACGTG_1	2	-0.131945	1	-0.128219	1	-0.451227	1	0.174163	1	chr1	156083805	156084250	156084002	156084008	LMNA	31666	y	SEMA4A	35732
chr1_BS3863_CATGTG_1	3	-0.161037	1	-0.117091	1	0.242174	1	-0.581251	1	chr1	156088047	156088373	156088204	156088210	LMNA	35868	y	SEMA4A	31530
chr1_BS3866_CACATG_1	4	0.297252	1	0.32168	1	-0.0452057	1	0.645601	1	chr1	156094967	156095288	156095149	156095155	LMNA	42813	y	SEMA4A	24585
chr1_BS3868_CATGTG_1	2	0.0535663	1	0.161038	1	-0.258377	1	-0.132858	1	chr1	156099943	156100475	156099951	156099957	LMNA	47615	y	SEMA4A	19783
chr1_BS3871_CACGCG_1	2	-0.0349136	1	0.308154	1	0.0725864	1	0.0849495	1	chr1	156131072	156131573	156131076	156131082	SEMA4A	11342		SLC25A44	32646
chr1_BS3878_CACATG_2	1	-0.7377	1	0.130374	1	-0.638071	1	-0.404614	1	chr1	156226890	156227413	156227263	156227269	PAQR6	9355		SMG5	25357	y
chr1_BS3878_CATGTG_1	1	-0.348956	1	-0.349259	1	-0.508624	1	-0.945637	1	chr1	156226890	156227413	156227246	156227252	PAQR6	9338		SMG5	25374	y
chr1_BS3879_CATGTG_1	1	-0.0467085	1	-0.459143	1	-0.541832	1	-0.426456	1	chr1	156250984	156251424	156251001	156251007	PAQR6	33093		SMG5	1619	y
chr1_BS3881_CACGTG_1	1	-1.22706	1	0.0981405	1	0.105965	1	0.21441	1	chr1	156251917	156252990	156252184	156252190	PAQR6	34276		SMG5	436	y
chr1_BS3885_CACATG_1	4	-0.566698	1	-0.103647	1	-0.35967	1	-0.774031	1	chr1	156307959	156308701	156308527	156308533	CCT3	321	y	RHBG	30452
chr1_BS3885_CGCGTG_1	2	0.00533477	1	-0.173502	1	0.106163	1	0.199836	1	chr1	156307959	156308701	156308274	156308280	CCT3	68	y	RHBG	30705
chr1_BS3887_CATGTG_1	3	-0.775378	1	-0.0432151	1	0.048737	1	-0.692587	1	chr1	156352751	156353191	156352982	156352988	RHBG	14003		C1orf61	38576
chr1_BS3892_CACATG_1	2	0.0509512	1	-0.360207	1	-0.0305698	1	-0.522827	1	chr1	156427055	156427479	156427172	156427178	C1orf61	35614		MEF2D	33219	y
chr1_BS3892_CACGTG_1	2	-0.158041	1	-0.000477348	1	-0.272456	1	-0.535873	1	chr1	156427055	156427479	156427271	156427277	C1orf61	35713		MEF2D	33120	y
chr1_BS3895_CACATG_1	3	0.0102975	1	-0.0434509	1	0.142883	1	0.0333316	1	chr1	156441314	156441653	156441487	156441493	C1orf61	49929		MEF2D	18904	y
chr1_BS3896_CACATG_1	1	-1.21068	1	0.00917254	1	-0.1469	1	-0.886216	1	chr1	156456685	156457125	156456886	156456892	N/A	N/A		MEF2D	3505	y
chr1_BS3898_CACGTG_1	2	-0.505765	1	0.0550461	1	-0.450685	1	-0.0319952	1	chr1	156462114	156462538	156462199	156462205	MEF2D	1808	y	N/A	N/A
chr1_BS3899_CGCGTG_1	2	-0.185896	1	-0.0318533	1	-0.563725	1	-1.30246	1	chr1	156470691	156471437	156470969	156470975	MEF2D	10578	y	N/A	N/A
chr1_BS3900_CACATG_1	5	-0.410225	1	-0.149213	1	-0.358606	1	-0.346959	1	chr1	156474891	156475444	156475276	156475282	MEF2D	14885	y	N/A	N/A
chr1_BS3900_CACGTG_1	1	0.0240337	1	0.048259	1	0.9024	1	0.566731	1	chr1	156474891	156475444	156474956	156474962	MEF2D	14565	y	N/A	N/A
chr1_BS3903_CACATG_1	1	0.0330019	1	0.205837	1	0.392874	1	0.98238	1	chr1	156561305	156562123	156561546	156561552	TTC24	10390		APOA1BP	11
chr1_BS3903_CGCGTG_1	2	-0.122513	1	-0.255135	1	-0.214873	1	0.0228117	1	chr1	156561305	156562123	156561505	156561511	TTC24	10349		APOA1BP	52
chr1_BS3904_CATGTG_1	1	-0.41137	1	0.402272	1	-0.361189	1	-0.462787	1	chr1	156570961	156571561	156571228	156571234	APOA1BP	9671		GPATCH4	51	y
chr1_BS3910_CACATG_1	1	0.556734	1	-0.491252	1	-0.00521826	1	0.0853919	1	chr1	156597156	156597609	156597364	156597370	HAPLN2	8279		BCAN	14375
chr1_BS3912_CACATG_1	3	-1.26041	1	-0.0214363	1	-0.227908	1	0.225316	1	chr1	156629880	156630518	156630422	156630428	BCAN	18683		NES	16767	y
chr1_BS3912_CATGTG_1	1	-0.0356591	1	0.0841823	1	-0.553881	1	1.09616	1	chr1	156629880	156630518	156630392	156630398	BCAN	18653		NES	16797	y
chr1_BS3913_CATGTG_1	2	0.214401	1	-0.350162	1	0.0294676	1	0.530082	1	chr1	156631061	156631563	156631533	156631539	BCAN	19794		NES	15656	y
chr1_BS3919_CACGTG_1	1	-0.122314	1	-0.935657	1	-0.32874	1	-0.119383	1	chr1	156676379	156676824	156676639	156676645	CRABP2	1180		ISG20L2	21592	y
chr1_BS3925_CACATG_1	2	0.170854	1	-0.121714	1	0.349831	1	1.10286	1	chr1	156710580	156711335	156710875	156710881	RRNAD1	12613		MRPL24	48	y
chr1_BS3927_CACGTG_1	1	0.24444	1	0.526776	1	0.323761	1	-0.448961	1	chr1	156718401	156719127	156718914	156718920	MRPL24	7991	y	HDGF	2171	y
chr1_BS3929_CACATG_1	2	-0.487692	1	-0.0315061	1	0.148738	1	-0.712476	1	chr1	156719957	156720542	156720301	156720307	MRPL24	9378	y	HDGF	784	y
chr1_BS3930_CACGCG_1	1	-0.379216	1	-0.226559	1	0.1171	1	-0.15969	1	chr1	156720634	156721340	156720848	156720854	MRPL24	9925	y	HDGF	237	y
chr1_BS3930_CGCGTG_1	1	-0.315661	1	0.421953	1	0.104388	1	0.339104	1	chr1	156720634	156721340	156721280	156721286	HDGF	195	y	PRCC	15993	y
chr1_BS3931_CGCGTG_1	2	-0.0956715	1	-0.0209787	1	0.536875	1	0.0153869	1	chr1	156721433	156721898	156721675	156721681	HDGF	590	y	PRCC	15598	y
chr1_BS3934_CACATG_1	1	-0.498336	1	-0.0581649	1	-0.295203	1	-0.750177	1	chr1	156738045	156738593	156738255	156738261	PRCC	982	y	NTRK1	47286	y
chr1_BS3934_CATGTG_1	1	0.106585	1	-0.459498	1	-0.0217929	1	0.278733	1	chr1	156738045	156738593	156738093	156738099	PRCC	820	y	NTRK1	47448	y
chr1_BS3934_CATGTG_2	4	0.0780954	1	0.0230196	1	-0.326211	1	0.912868	1	chr1	156738045	156738593	156738216	156738222	PRCC	943	y	NTRK1	47325	y
chr1_BS3938_CACATG_1	2	0.135372	1	0.407329	1	0.178393	1	0.260339	1	chr1	156830413	156830873	156830645	156830651	INSRR	1933		PEAR1	32877
chr1_BS3940_CACATG_1	1	-0.263618	1	0.336275	1	-0.197277	1	-0.200608	1	chr1	156852305	156852745	156852507	156852513	INSRR	23795		PEAR1	11015
chr1_BS3945_CGCGTG_1	3	0.406596	1	0.0647913	1	0.159866	1	1.18223	1	chr1	156890110	156890560	156890372	156890378	PEAR1	26850		LRRC71	51
chr1_BS3951_CATGTG_1	1	-0.108472	1	0.0983375	1	0.0399912	1	0.40349	1	chr1	157124148	157124458	157124277	157124283	ETV3	15894	y	N/A	N/A
chr1_BS3956_CACGTG_1	2	-0.0810972	1	-0.477501	1	0.0401131	1	-0.156666	1	chr1	157248366	157248798	157248563	157248569	N/A	N/A		N/A	N/A
chr1_BS3958_CACATG_1	1	-0.31269	1	0.305939	1	-0.054204	1	0.885515	1	chr1	157281528	157281967	157281591	157281597	N/A	N/A		N/A	N/A
chr1_BS3958_CACGTG_1	2	-0.427941	1	-0.598185	1	-0.501659	1	0.120764	1	chr1	157281528	157281967	157281788	157281794	N/A	N/A		N/A	N/A
chr1_BS3959_CATGTG_1	1	0.205012	1	0.356602	1	-0.395736	1	0.759204	1	chr1	157282098	157282561	157282351	157282357	N/A	N/A		N/A	N/A
chr1_BS3962_CACATG_2	1	-0.497803	1	-0.152381	1	0.0711577	1	0.705406	1	chr1	157377893	157378333	157378108	157378114	N/A	N/A		N/A	N/A
chr1_BS3963_CACGTG_1	1	-0.0058445	1	0.458554	1	0.349713	1	1.05864	1	chr1	157776516	157776816	157776687	157776693	FCRL2	29765		FCRL1	13253	y
chr1_BS3964_CACATG_2	1	-0.0269548	1	-0.305904	1	-0.0917214	1	-0.579408	1	chr1	157901826	157902269	157902051	157902057	N/A	N/A		N/A	N/A
chr1_BS3965_CATGTG_1	1	-0.0623166	1	0.674235	1	0.294584	1	-0.239096	1	chr1	158057156	158057540	158057377	158057383	N/A	N/A		N/A	N/A
chr1_BS3969_CATGTG_1	1	-0.736729	1	0.064814	1	-0.416551	1	-0.998261	1	chr1	158769480	158769904	158769719	158769725	OR6N2	22294		MNDA	31448
chr1_BS3971_CACATG_1	1	-0.439232	1	-0.595455	1	0.161423	1	0.425338	1	chr1	158979415	158979839	158979593	158979599	N/A	N/A		IFI16	88	y
chr1_BS3972_CACATG_1	1	-1.62207	1	0.0904588	1	0.397266	1	1.74512	1	chr1	158985177	158985621	158985384	158985390	IFI16	5703	y	N/A	N/A
chr1_BS3974_CACGTG_1	2	-0.125781	1	-0.0586826	1	0.236706	1	0.267759	1	chr1	159750346	159750988	159750755	159750761	DUSP23	20	y	FCRL6	19545
chr1_BS3974_CGCGTG_1	1	-0.000973873	1	-0.178401	1	-0.0688943	1	-0.289524	1	chr1	159750346	159750988	159750613	159750619	N/A	N/A		DUSP23	122	y
chr1_BS3974_CGCGTG_2	3	-0.509692	1	-0.175522	1	0.1473	1	-0.524629	1	chr1	159750346	159750988	159750822	159750828	DUSP23	87	y	FCRL6	19478
chr1_BS3975_CATGTG_1	1	-0.236081	1	0.342274	1	0.172981	1	0.385566	1	chr1	159768577	159769017	159768774	159768780	DUSP23	18039	y	FCRL6	1526
chr1_BS3979_CATGTG_1	2	0.238636	1	-0.156016	1	-0.0710552	1	-0.531744	1	chr1	159851672	159852112	159851923	159851929	VSIG8	19476		CFAP45	17983
chr1_BS3980_CACGTG_1	1	-0.418771	1	0.157511	1	-0.110729	1	0.357824	1	chr1	159861295	159861735	159861529	159861535	VSIG8	29082		CFAP45	8377
chr1_BS3985_CACGTG_1	3	0.405531	1	-0.061457	1	0.486048	1	0.639988	1	chr1	159899553	159899993	159899842	159899848	TAGLN2	6335	y	IGSF9	15544
chr1_BS3987_CACGTG_1	2	0.0514413	1	-0.110782	1	0.0395065	1	0.0870242	1	chr1	159915365	159915951	159915574	159915580	IGSF9	188		SLAMF9	8470
chr1_BS3988_CACGTG_1	2	-0.159806	1	-0.250432	1	-0.32486	1	0.341373	1	chr1	159940708	159941068	159940867	159940873	SLAMF9	16823		N/A	N/A
chr1_BS3989_CACATG_1	1	0.8416	1	0.0113218	1	0.156239	1	0.0706765	1	chr1	159977386	159977770	159977545	159977551	N/A	N/A		PIGM	24238	y
chr1_BS3999_CATGTG_1	1	-0.867541	1	-1.77499	0.0560996	-1.41062	2.95137e-06	-1.30813	1	chr1	160175343	160176056	160175710	160175716	PEA15	602	y	N/A	N/A
chr1_BS3999_CATGTG_2	2	0.295558	1	-0.184547	1	0.00199138	1	-0.0711875	1	chr1	160175343	160176056	160175917	160175923	PEA15	809	y	N/A	N/A
chr1_BS4000_CACATG_1	2	-0.493256	1	-0.0609704	1	0.0865076	1	1.12643	1	chr1	160231348	160232547	160231830	160231836	N/A	N/A		DCAF8	488
chr1_BS4001_CACGTG_1	1	0.810842	1	0.361157	1	0.694133	1	0.617604	1	chr1	160254777	160255098	160254804	160254810	DCAF8	22486		PEX19	137	y
chr1_BS4002_CACATG_1	1	0.105168	1	0.233479	1	-0.398812	1	0.465519	1	chr1	160261089	160261534	160261306	160261312	PEX19	6365	y	N/A	N/A
chr1_BS4006_CATGTG_1	2	-0.404759	1	0.0584638	1	-0.162465	1	-0.245662	1	chr1	160489660	160490138	160490034	160490040	N/A	N/A		SLAMF6	3018
chr1_BS4013_CACATG_1	1	0.677058	1	0.0737671	1	0.286053	1	0.0352899	1	chr1	160759551	160759851	160759658	160759664	N/A	N/A		LY9	6205	y
chr1_BS4015_CACGTG_1	3	-0.114398	1	-0.0167459	1	-0.364954	1	0.466984	1	chr1	160800285	160800725	160800621	160800627	LY9	34758	y	CD244	32071	y
chr1_BS4016_CACATG_2	2	-0.608377	1	0.0204006	1	-0.525664	1	-0.188749	1	chr1	160807096	160807696	160807423	160807429	LY9	41560	y	CD244	25269	y
chr1_BS4028_CACATG_1	1	0.0985248	1	0.302121	1	-0.0972996	1	0.0642912	1	chr1	161043555	161043887	161043788	161043794	ARHGAP30	4028	y	PVRL4	15597
chr1_BS4029_CACATG_1	2	0.038902	1	0.119561	1	0.514874	1	0.672617	1	chr1	161044494	161045070	161044787	161044793	ARHGAP30	5027	y	PVRL4	14598
chr1_BS4029_CACATG_3	1	0.307929	1	-0.244167	1	-0.0138677	1	0.790639	1	chr1	161044494	161045070	161044970	161044976	ARHGAP30	5210	y	PVRL4	14415
chr1_BS4029_CACGTG_1	1	0.0703498	1	-0.102916	1	0.090718	1	0.395708	1	chr1	161044494	161045070	161044773	161044779	ARHGAP30	5013	y	PVRL4	14612
chr1_BS4033_CACATG_1	2	0.157909	1	-0.129704	1	0.173699	1	0.240257	1	chr1	161087119	161088036	161087636	161087642	KLHDC9	19486		NIT1	225	y
chr1_BS4033_CACGTG_1	1	-0.857736	1	-0.0103189	1	-0.531369	1	-0.211136	1	chr1	161087119	161088036	161087301	161087307	KLHDC9	19151		NIT1	560	y
chr1_BS4038_CATGTG_1	2	-0.456616	1	-0.146125	1	-0.864943	1	-0.0877314	1	chr1	161131777	161132225	161131972	161131978	USP21	2719		PPOX	4208	y
chr1_BS4040_CGCGTG_1	3	-0.0150459	1	0.113106	1	0.170588	1	-0.316836	1	chr1	161147219	161147892	161147371	161147377	PPOX	11191	y	B4GALT3	387	y
chr1_BS4051_CACATG_1	1	-0.52292	1	0.114325	1	-0.132997	1	-0.37569	1	chr1	161355939	161356323	161356107	161356113	CFAP126	18434		N/A	N/A
chr1_BS4052_CGCGTG_1	2	-0.252386	1	0.324412	1	0.0162943	1	-0.347168	1	chr1	161359397	161359936	161359659	161359665	CFAP126	21986		N/A	N/A
chr1_BS4067_CGCGTG_1	1	-0.561876	1	-0.158283	1	0.208558	1	0.23852	1	chr1	161591330	161591798	161591590	161591596	N/A	N/A		FCGR3B	9247
chr1_BS4073_CACGTG_1	2	-0.919061	1	-1.24664	1	-0.43287	1	-0.509138	1	chr1	161696206	161697010	161696359	161696365	FCRLB	5026	y	DUSP12	23198	y
chr1_BS4076_CGCGTG_1	1	-0.0918398	1	-0.0575598	1	-0.65484	1	-0.89434	1	chr1	161719363	161720288	161720039	161720045	DUSP12	482	y	ATF6	15994
chr1_BS4077_CACGTG_1	1	0.236926	1	-0.240923	1	-0.384761	1	-0.803154	1	chr1	161734987	161735428	161735231	161735237	DUSP12	15674	y	ATF6	802
chr1_BS4083_CACGCG_1	1	0.261631	1	-0.168389	1	0.230823	1	1.79151	1	chr1	162138115	162138425	162138377	162138383	N/A	N/A		N/A	N/A
chr1_BS4092_CATGTG_1	4	-0.411741	1	-0.0748427	1	-0.498189	1	-0.0535373	1	chr1	162359779	162360222	162360069	162360075	C1orf226	11374		SH2D1B	21859
chr1_BS4097_CGCGTG_1	6	-0.176708	1	0.069747	1	-0.0622885	1	0.174966	1	chr1	162530793	162531234	162530917	162530923	N/A	N/A		UAP1	312	y
chr1_BS4098_CACGCG_1	1	-0.267951	1	0.242625	1	0.179274	1	-0.0684618	1	chr1	162531385	162531881	162531650	162531656	UAP1	421	y	N/A	N/A
chr1_BS4100_CACATG_1	1	-0.607566	1	0.175439	1	-0.541476	1	-0.26996	1	chr1	162534432	162535125	162534970	162534976	UAP1	3741	y	N/A	N/A
chr1_BS4100_CACGTG_1	2	-0.152762	1	0.253065	1	-0.481853	1	-0.507736	1	chr1	162534432	162535125	162534625	162534631	UAP1	3396	y	N/A	N/A
chr1_BS4103_CATGTG_1	1	0.0874704	1	0.910288	1	-0.0617712	1	0.260922	1	chr1	164571258	164571582	164571426	164571432	PBX1	42830		N/A	N/A
chr1_BS4104_CATGTG_1	1	-0.403327	1	-0.155467	1	0.601068	1	0.50154	1	chr1	164610279	164610589	164610414	164610420	N/A	N/A		N/A	N/A
chr1_BS4105_CACGCG_1	2	0.000606521	1	0.307427	1	-0.147182	1	0.0104421	1	chr1	164642866	164643250	164643020	164643026	N/A	N/A		N/A	N/A
chr1_BS4107_CACATG_1	1	0.47143	1	0.492396	1	0.40896	1	1.14048	1	chr1	164704910	164705305	164704937	164704943	N/A	N/A		N/A	N/A
chr1_BS4109_CGCGTG_1	3	-0.267315	1	-0.113345	1	-0.107265	1	-0.255697	1	chr1	164741865	164742289	164741929	164741935	N/A	N/A		N/A	N/A
chr1_BS4113_CACATG_1	1	0.568314	1	0.126409	1	0.213183	1	0.745911	1	chr1	165197886	165198326	165198050	165198056	N/A	N/A		N/A	N/A
chr1_BS4113_CACGTG_1	1	0.784373	1	-0.108104	1	0.288682	1	0.670673	1	chr1	165197886	165198326	165198222	165198228	N/A	N/A		N/A	N/A
chr1_BS4114_CATGTG_1	1	-0.115286	1	0.0344237	1	0.652861	1	0.546202	1	chr1	165227161	165227589	165227482	165227488	N/A	N/A		N/A	N/A
chr1_BS4117_CATGTG_1	1	0.390392	1	0.412244	1	0.13687	1	0.335744	1	chr1	165599579	165600497	165599792	165599798	N/A	N/A		MGST3	317	y
chr1_BS4123_CATGTG_1	2	0.00196142	1	0.201238	1	0.0977627	1	1.01094	1	chr1	165796820	165797798	165797223	165797229	UCK2	492	y	N/A	N/A
chr1_BS4123_CGCGTG_1	3	-0.246757	1	0.39789	1	0.151452	1	-0.46562	1	chr1	165796820	165797798	165797266	165797272	UCK2	535	y	N/A	N/A
chr1_BS4125_CATGTG_1	1	-0.112333	1	0.0595644	1	0.128575	1	1.15941	1	chr1	165805958	165806412	165805978	165805984	UCK2	9247	y	N/A	N/A
chr1_BS4129_CATGTG_1	2	-0.595575	1	0.408206	1	-0.248565	1	-0.143853	1	chr1	165897258	165897728	165897471	165897477	N/A	N/A		N/A	N/A
chr1_BS4130_CACGTG_1	4	0.148127	1	0.122609	1	0.331609	1	0.19814	1	chr1	166136030	166136491	166136335	166136341	FAM78B	343		N/A	N/A
chr1_BS4136_CACATG_1	3	0.165928	1	0.208136	1	0.327194	1	-0.332226	1	chr1	166669881	166670305	166670151	166670157	N/A	N/A		N/A	N/A
chr1_BS4139_CACGTG_1	3	-1.19777	1	-0.976921	0.0669924	-0.939899	0.201962	-1.18392	1	chr1	166808204	166808994	166808710	166808716	POGK	70	y	TADA1	36944	y
chr1_BS4142_CGCGTG_1	3	0.61506	1	0.00346489	1	0.191266	1	-0.0732842	1	chr1	166845290	166845928	166845357	166845363	POGK	36717	y	TADA1	297	y
chr1_BS4142_CGCGTG_2	1	-0.127479	1	0.30385	1	0.53316	1	-0.531477	1	chr1	166845290	166845928	166845475	166845481	POGK	36835	y	TADA1	179	y
chr1_BS4144_CACGCG_1	2	0.41422	1	-0.0756585	1	0.182007	1	0.62171	1	chr1	166944663	166945236	166944925	166944931	MAEL	107		N/A	N/A
chr1_BS4144_CACGTG_1	1	-0.502171	1	-0.0311912	1	0.66899	1	-0.0663804	1	chr1	166944663	166945236	166944876	166944882	MAEL	58		N/A	N/A
chr1_BS4145_CACGTG_1	1	-0.421831	1	0.688877	1	-0.24437	1	-0.103524	1	chr1	167021596	167022040	167021798	167021804	N/A	N/A		GPA33	38070
chr1_BS4147_CACATG_1	4	-0.378329	1	-0.298008	1	-0.119878	1	-0.0394077	1	chr1	167035821	167036300	167035860	167035866	N/A	N/A		GPA33	24008
chr1_BS4147_CACGCG_1	1	-0.808072	1	-0.559163	1	0.173799	1	-0.781277	1	chr1	167035821	167036300	167036115	167036121	N/A	N/A		GPA33	23753
chr1_BS4148_CACGCG_1	2	-0.168625	1	0.163073	1	0.065298	1	-0.300944	1	chr1	167189081	167190095	167189586	167189592	N/A	N/A		POU2F1	479	y
chr1_BS4148_CACGCG_2	2	0.419094	1	0.65791	1	0.194316	1	-0.112298	1	chr1	167189081	167190095	167189610	167189616	N/A	N/A		POU2F1	455	y
chr1_BS4148_CGCGTG_1	3	-0.222811	1	0.19219	1	0.258776	1	-0.22618	1	chr1	167189081	167190095	167189426	167189432	N/A	N/A		POU2F1	639	y
chr1_BS4149_CATGTG_1	2	-0.433965	1	-0.13128	1	-0.207795	1	-1.68801	0.0114394	chr1	167191146	167191897	167191694	167191700	POU2F1	1629	y	N/A	N/A
chr1_BS4152_CACATG_1	1	0.356801	1	-0.307444	1	-0.055616	1	0.765112	1	chr1	167370562	167370944	167370825	167370831	N/A	N/A		N/A	N/A
chr1_BS4154_CGCGTG_1	1	-0.00511848	1	-0.183776	1	0.175548	1	0.698022	1	chr1	167408483	167409106	167408914	167408920	N/A	N/A		N/A	N/A
chr1_BS4157_CACGTG_1	1	-0.733428	1	-0.237193	1	-0.0421151	1	0.0151544	1	chr1	167493858	167494320	167494021	167494027	CD247	6174		CREG1	29035	y
chr1_BS4157_CACGTG_2	3	-0.735939	1	-0.481814	1	-0.163216	1	0.565584	1	chr1	167493858	167494320	167494114	167494120	CD247	6267		CREG1	28942	y
chr1_BS4161_CATGTG_1	1	0.625349	1	-0.00249232	1	0.660151	1	0.56499	1	chr1	167525185	167525737	167525370	167525376	CREG1	2314	y	N/A	N/A
chr1_BS4164_CACATG_1	1	-0.557953	1	0.626906	1	0.542554	1	0.461585	1	chr1	167569275	167569747	167569461	167569467	CREG1	46405	y	RCSD1	29968	y
chr1_BS4164_CATGTG_1	2	-0.923837	1	0.136534	1	-0.138496	1	-0.404191	1	chr1	167569275	167569747	167569516	167569522	CREG1	46460	y	RCSD1	29913	y
chr1_BS4166_CATGTG_1	2	-0.177589	1	-0.0913237	1	-0.00338118	1	-0.211127	1	chr1	167596962	167597968	167597774	167597780	N/A	N/A		RCSD1	1655	y
chr1_BS4167_CACATG_1	1	0.102777	1	-0.635926	1	0.432722	1	0.186511	1	chr1	167598840	167600403	167599305	167599311	N/A	N/A		RCSD1	124	y
chr1_BS4167_CACGCG_1	1	-0.0657432	1	-0.280759	1	-0.167769	1	0.0602299	1	chr1	167598840	167600403	167599759	167599765	RCSD1	330	y	N/A	N/A
chr1_BS4169_CGCGTG_1	2	-0.447669	1	0.0346873	1	-0.116269	1	0.617841	1	chr1	167604416	167604980	167604562	167604568	RCSD1	5133	y	N/A	N/A
chr1_BS4171_CACGTG_1	1	-0.132859	1	0.0713958	1	0.277505	1	1.61087	1	chr1	167628665	167629105	167628871	167628877	RCSD1	29442	y	N/A	N/A
chr1_BS4172_CATGTG_1	1	-0.318543	1	0.385141	1	0.343979	1	-0.369851	1	chr1	167683602	167685021	167684178	167684184	N/A	N/A		MPZL1	7008	y
chr1_BS4178_CATGTG_1	1	-0.461661	1	-0.179434	1	-0.0577713	1	-0.400595	1	chr1	167790558	167790942	167790762	167790768	N/A	N/A		N/A	N/A
chr1_BS4178_CATGTG_2	1	-2.01186	4.67295e-06	-0.325322	1	-0.0660859	1	-0.673976	1	chr1	167790558	167790942	167790895	167790901	N/A	N/A		N/A	N/A
chr1_BS4179_CACATG_1	1	-0.0612211	1	-0.276393	1	-0.113663	1	0.0156191	1	chr1	167847994	167848461	167848224	167848230	N/A	N/A		ADCY10	35240
chr1_BS4181_CATGTG_1	2	-0.964882	1	0.256507	1	0.490104	1	0.566958	1	chr1	167893339	167893723	167893478	167893484	ADCY10	10014		MPC2	11961
chr1_BS4184_CACGCG_1	5	0.129324	1	-0.0397248	1	0.0610716	1	0.49163	1	chr1	167905229	167906159	167906109	167906115	DCAF6	313		N/A	N/A
chr1_BS4192_CACGTG_1	2	0.227637	1	-0.452624	1	-0.0669382	1	0.201626	1	chr1	168189743	168190196	168189933	168189939	TIPRL	41851		SFT2D2	5321	y
chr1_BS4193_CACGTG_1	2	-0.707517	1	-0.0995776	1	-0.130206	1	-0.419019	1	chr1	168194659	168195361	168194969	168194975	TIPRL	46887		SFT2D2	285	y
chr1_BS4194_CATGTG_1	1	0.103459	1	-0.398349	1	-0.319706	1	0.473143	1	chr1	168204445	168204829	168204553	168204559	SFT2D2	9299	y	TBX19	45724
chr1_BS4195_CACATG_1	1	0.316391	1	0.0303404	1	-0.082495	1	-0.526197	1	chr1	168205230	168205540	168205445	168205451	SFT2D2	10191	y	TBX19	44832
chr1_BS4199_CGCGTG_1	1	-0.332177	1	0.0554038	1	-0.314786	1	-1.49858	0.166224	chr1	168311897	168312337	168312002	168312008	N/A	N/A		N/A	N/A
chr1_BS4201_CACGTG_1	3	-0.651347	1	0.05897	1	-0.274285	1	-0.325709	1	chr1	168348261	168348701	168348509	168348515	N/A	N/A		N/A	N/A
chr1_BS4202_CACGTG_1	4	-0.454509	1	-0.000380392	1	-0.986264	0.0306075	-0.559223	1	chr1	168356398	168356913	168356803	168356809	N/A	N/A		N/A	N/A
chr1_BS4202_CGCGTG_1	2	0.108815	1	-0.19145	1	0.507208	1	0.212181	1	chr1	168356398	168356913	168356549	168356555	N/A	N/A		N/A	N/A
chr1_BS4210_CACATG_2	1	0.917686	1	0.330709	1	0.439014	1	-0.15771	1	chr1	169162657	169163081	169162876	169162882	N/A	N/A		N/A	N/A
chr1_BS4215_CACATG_3	1	0.34205	1	-0.200783	1	0.137462	1	-0.322814	1	chr1	169452742	169453200	169453042	169453048	N/A	N/A		SLC19A2	2166	y
chr1_BS4217_CATGTG_1	1	0.32701	1	-0.269569	1	0.152741	1	-0.829801	1	chr1	169455156	169455592	169455382	169455388	SLC19A2	174	y	N/A	N/A
chr1_BS4225_CACATG_2	1	-1.24765	1	-0.547118	1	0.0925899	1	0.34758	1	chr1	171226253	171226682	171226445	171226451	FMO1	8836		N/A	N/A
chr1_BS4225_CATGTG_2	1	0.171598	1	0.734672	1	0.170425	1	0.436394	1	chr1	171226253	171226682	171226497	171226503	FMO1	8888		N/A	N/A
chr1_BS4228_CATGTG_1	4	-0.0269914	1	0.114167	1	-0.0600181	1	-0.436025	1	chr1	171454354	171455300	171455106	171455112	PRRC2C	441		N/A	N/A
chr1_BS4228_CGCGTG_1	2	-0.452436	1	-0.116169	1	0.0468237	1	-0.408406	1	chr1	171454354	171455300	171454990	171454996	PRRC2C	325		N/A	N/A
chr1_BS4233_CGCGTG_1	1	-0.589831	1	0.107954	1	-0.30251	1	-0.0679581	1	chr1	171731277	171731701	171731426	171731432	VAMP4	20047	y	METTL13	19334	y
chr1_BS4234_CACGTG_1	3	-0.0686743	1	-0.267391	1	-0.562133	1	-0.988282	1	chr1	171749863	171751058	171750856	171750862	METTL13	96	y	N/A	N/A
chr1_BS4247_CATGTG_1	1	-0.0790808	1	-0.0288713	1	0.331448	1	0.742433	1	chr1	172615742	172616126	172615967	172615973	N/A	N/A		FASLG	12180
chr1_BS4255_CACGTG_1	1	0.599992	1	-0.25344	1	0.192822	1	-0.0890364	1	chr1	173159722	173160085	173159894	173159900	N/A	N/A		TNFSF4	14803
chr1_BS4262_CATGTG_1	1	0.474659	1	0.429475	1	0.560658	1	0.788485	1	chr1	173324315	173324739	173324481	173324487	N/A	N/A		N/A	N/A
chr1_BS4265_CATGTG_1	1	0.386601	1	0.678824	1	0.214944	1	0.55872	1	chr1	173398584	173399407	173398764	173398770	N/A	N/A		PRDX6	47721	y
chr1_BS4265_CGCGTG_1	4	0.162329	1	0.0605516	1	0.0492785	1	-0.203376	1	chr1	173398584	173399407	173398804	173398810	N/A	N/A		PRDX6	47681	y
chr1_BS4278_CACGTG_1	1	-0.50654	1	-0.366963	1	-0.237979	1	0.176714	1	chr1	173836572	173837484	173836711	173836717	DARS2	42915		ZBTB37	508	y
chr1_BS4278_CACGTG_2	2	-0.302538	1	0.203997	1	0.138608	1	0.0116204	1	chr1	173836572	173837484	173837325	173837331	ZBTB37	106	y	SERPINC1	49191
chr1_BS4285_CACATG_1	1	-0.398315	1	-0.0819741	1	-0.532773	1	-0.279947	1	chr1	174126573	174127008	174126595	174126601	N/A	N/A		RABGAP1L	1956	y
chr1_BS4285_CATGTG_2	1	-0.14168	1	0.132869	1	0.0433874	1	-0.950499	1	chr1	174126573	174127008	174126839	174126845	N/A	N/A		RABGAP1L	1712	y
chr1_BS4287_CATGTG_1	1	-0.841102	1	-0.460384	1	0.00385396	1	1.29972	1	chr1	174129269	174129709	174129527	174129533	RABGAP1L	976	y	N/A	N/A
chr1_BS4298_CGCGTG_1	3	-0.652773	1	0.105154	1	-0.0401307	1	-0.410544	1	chr1	174968328	174969804	174969146	174969152	CACYBP	576	y	MRPS14	23445	y
chr1_BS4299_CACATG_1	1	-0.167868	1	-0.37813	1	0.0781225	1	-1.3166	1	chr1	174984407	174984831	174984637	174984643	CACYBP	16067	y	MRPS14	7954	y
chr1_BS4302_CACATG_1	1	0.274082	1	-0.561565	1	0.489221	1	-0.308763	1	chr1	175098953	175099393	175099138	175099144	N/A	N/A		N/A	N/A
chr1_BS4304_CATGTG_1	2	-0.114776	1	0.566584	1	0.313078	1	-0.277614	1	chr1	175147222	175147532	175147317	175147323	N/A	N/A		KIAA0040	14632
chr1_BS4306_CACGTG_1	1	-0.715687	1	0.340258	1	-0.0392341	1	-0.966442	1	chr1	175307622	175308046	175307794	175307800	N/A	N/A		N/A	N/A
chr1_BS4307_CACGTG_1	1	0.1098	1	0.326412	1	-0.451773	1	-0.762173	1	chr1	175343111	175343495	175343370	175343376	N/A	N/A		N/A	N/A
chr1_BS4314_CATGTG_1	1	-0.620589	1	-0.418587	1	-0.428226	1	-0.0930406	1	chr1	176665236	176665546	176665356	176665362	N/A	N/A		N/A	N/A
chr1_BS4317_CATGTG_1	1	0.473537	1	-0.152261	1	1.25438	0.00731024	-1.06306	1	chr1	176848902	176849320	176849072	176849078	N/A	N/A		N/A	N/A
chr1_BS4317_CATGTG_2	2	0.0505021	1	0.130012	1	0.0441464	1	0.972072	1	chr1	176848902	176849320	176849085	176849091	N/A	N/A		N/A	N/A
chr1_BS4321_CATGTG_1	3	0.102249	1	0.268237	1	0.283233	1	-0.118495	1	chr1	177140048	177140358	177140340	177140346	ASTN1	6300		BRINP2	183
chr1_BS4327_CACGTG_1	1	0.249836	1	-0.194421	1	0.157944	1	0.490541	1	chr1	177882849	177883185	177882968	177882974	N/A	N/A		N/A	N/A
chr1_BS4328_CACATG_1	2	-0.188249	1	0.191281	1	0.164803	1	0.288129	1	chr1	177915093	177915482	177915221	177915227	N/A	N/A		SEC16B	23829
chr1_BS4331_CACGCG_1	2	-0.120855	1	0.222888	1	0.147094	1	1.00565	1	chr1	178062612	178063047	178062844	178062850	N/A	N/A		RASAL2	19
chr1_BS4333_CACATG_2	1	-0.240073	1	0.190425	1	-0.102678	1	-0.768887	1	chr1	178475752	178476136	178475869	178475875	N/A	N/A		TEX35	6342
chr1_BS4337_CACATG_1	1	0.245832	1	0.0985895	1	0.0348077	1	-0.15565	1	chr1	178517269	178517579	178517555	178517561	TEX35	35344		N/A	N/A
chr1_BS4341_CACGTG_1	3	0.0534063	1	0.190913	1	0.103475	1	-0.0150212	1	chr1	178991054	178991364	178991195	178991201	N/A	N/A		FAM20B	3743	y
chr1_BS4343_CACGCG_1	4	-0.379549	1	0.0601094	1	-0.231053	1	-0.162227	1	chr1	178995283	178995942	178995306	178995312	FAM20B	368	y	N/A	N/A
chr1_BS4343_CGCGTG_1	1	0.140059	1	0.0702006	1	0.349311	1	-0.251277	1	chr1	178995283	178995942	178995468	178995474	FAM20B	530	y	N/A	N/A
chr1_BS4349_CACGTG_1	1	0.831047	1	0.465687	1	0.376657	1	-0.212742	1	chr1	179050864	179051387	179051092	179051098	N/A	N/A		TOR3A	19
chr1_BS4351_CATGTG_1	1	0.199133	1	0.32878	1	0.0655646	1	0.464896	1	chr1	179060840	179061166	179061020	179061026	TOR3A	9909		N/A	N/A
chr1_BS4353_CGCGTG_1	1	-0.411548	1	-0.961976	0.442998	-0.665973	1	0.0313314	1	chr1	179074594	179074904	179074793	179074799	TOR3A	23682		N/A	N/A
chr1_BS4354_CACGCG_1	2	0.775456	1	0.16825	1	0.552355	1	-0.386886	1	chr1	179097720	179098045	179097860	179097866	TOR3A	46749		N/A	N/A
chr1_BS4355_CACATG_1	1	-1.07028	1	0.066224	1	-0.384421	1	-0.278254	1	chr1	179098816	179099256	179099028	179099034	TOR3A	47917		N/A	N/A
chr1_BS4357_CGCGTG_1	2	-0.108572	1	0.309524	1	-0.239988	1	-0.0205017	1	chr1	179198946	179199348	179199192	179199198	ABL2	373		N/A	N/A
chr1_BS4358_CACGTG_1	1	-0.63258	1	0.452584	1	-0.0604061	1	0.217822	1	chr1	179261468	179261847	179261554	179261560	N/A	N/A		SOAT1	1294
chr1_BS4359_CGCGTG_1	2	-0.295908	1	0.223574	1	-0.26734	1	0.182327	1	chr1	179262483	179263037	179262877	179262883	SOAT1	29		N/A	N/A
chr1_BS4361_CGCGTG_1	2	0.186234	1	0.0744171	1	0.596601	1	0.296189	1	chr1	179334636	179335308	179334794	179334800	N/A	N/A		AXDND1	60
chr1_BS4363_CACGCG_1	3	-0.0932727	1	0.187131	1	0.246132	1	0.0330367	1	chr1	179560629	179561059	179560666	179560672	NPHS2	15579		TDRD5	81
chr1_BS4363_CACGTG_1	2	0.226735	1	0.30788	1	0.109336	1	-0.00117091	1	chr1	179560629	179561059	179560899	179560905	TDRD5	152		N/A	N/A
chr1_BS4365_CACATG_1	1	0.415322	1	-0.67153	1	-0.305059	1	-2.0467	5.38053e-05	chr1	179787935	179788375	179788170	179788176	N/A	N/A		N/A	N/A
chr1_BS4373_CACGTG_1	2	0.382498	1	0.0740131	1	0.0773827	1	0.362918	1	chr1	180123792	180124232	180123945	180123951	N/A	N/A		QSOX1	22	y
chr1_BS4379_CACGTG_1	1	-0.370395	1	0.223031	1	-0.375885	1	-0.188683	1	chr1	180163902	180164351	180164109	180164115	QSOX1	40142	y	LHX4	35323
chr1_BS4381_CACGCG_1	2	-0.0964969	1	0.0574602	1	0.267812	1	-0.47789	1	chr1	180200195	180200505	180200414	180200420	LHX4	982		N/A	N/A
chr1_BS4381_CGCGTG_1	3	-0.627374	1	-0.249675	1	-0.0583413	1	-0.454674	1	chr1	180200195	180200505	180200290	180200296	LHX4	858		N/A	N/A
chr1_BS4383_CATGTG_1	1	-0.682181	1	0.140627	1	-0.0692239	1	0.746153	1	chr1	180221713	180222161	180221921	180221927	LHX4	22489		N/A	N/A
chr1_BS4384_CACGTG_1	1	-0.124911	1	0.156515	1	0.167039	1	0.0386477	1	chr1	180238961	180239302	180239083	180239089	LHX4	39651		N/A	N/A
chr1_BS4385_CACGTG_1	1	-0.7166	1	0.0249188	1	-0.582847	1	-0.0878065	1	chr1	180471475	180472284	180471543	180471549	N/A	N/A		ACBD6	479	y
chr1_BS4395_CATGTG_1	5	-0.0991703	1	-0.0634024	1	-0.00971727	1	-0.255888	1	chr1	180600878	180601420	180601254	180601260	XPR1	109		N/A	N/A
chr1_BS4401_CACATG_1	1	-0.664309	1	-0.2007	1	0.0993306	1	-0.691833	1	chr1	180922506	180922864	180922756	180922762	KIAA1614	40444		N/A	N/A
chr1_BS4402_CACGCG_1	3	-0.0148405	1	0.42046	1	0.399518	1	0.653854	1	chr1	180923190	180923547	180923261	180923267	KIAA1614	40949		N/A	N/A
chr1_BS4406_CACGTG_1	1	-0.0448777	1	0.442537	1	-0.110297	1	1.18878	1	chr1	180991792	180992317	180992145	180992151	N/A	N/A		STX6	112	y
chr1_BS4421_CACATG_1	1	-1.46538	0.127991	-0.130286	1	-1.26727	0.00302243	-1.82603	0.00265069	chr1	181090139	181090449	181090325	181090331	IER5	32688	y	N/A	N/A
chr1_BS4422_CACATG_1	2	-0.431305	1	-0.487613	1	0.319206	1	-0.294947	1	chr1	181096057	181096581	181096450	181096456	IER5	38813	y	N/A	N/A
chr1_BS4425_CACATG_1	1	0.0725276	1	-0.348103	1	-0.997103	1	-2.30615	1	chr1	181102784	181103139	181102990	181102996	IER5	45353	y	N/A	N/A
chr1_BS4431_CATGTG_1	2	-0.368785	1	0.221756	1	-0.564349	1	-1.30213	1	chr1	181135610	181136093	181135827	181135833	N/A	N/A		N/A	N/A
chr1_BS4432_CACGTG_1	1	0.637126	1	0.496028	1	0.317393	1	0.936162	1	chr1	181149106	181149546	181149320	181149326	N/A	N/A		N/A	N/A
chr1_BS4435_CACATG_1	1	0.644931	1	0.560661	1	-0.284314	1	-0.239861	1	chr1	181556962	181557402	181557211	181557217	N/A	N/A		N/A	N/A
chr1_BS4436_CACGTG_1	2	0.0471067	1	0.0738285	1	-0.258922	1	-0.0734686	1	chr1	181863033	181863417	181863219	181863225	N/A	N/A		N/A	N/A
chr1_BS4440_CACGCG_1	1	-0.723805	1	-0.0802557	1	0.0483577	1	0.24426	1	chr1	182089892	182090221	182090060	182090066	N/A	N/A		N/A	N/A
chr1_BS4440_CATGTG_1	3	-0.134019	1	-0.0542685	1	0.145325	1	-0.112567	1	chr1	182089892	182090221	182090119	182090125	N/A	N/A		N/A	N/A
chr1_BS4442_CACATG_1	1	0.709451	1	0.20425	1	0.494452	1	-0.0278828	1	chr1	182118540	182119010	182118737	182118743	N/A	N/A		N/A	N/A
chr1_BS4443_CACGTG_1	3	-0.23721	1	0.378362	1	-0.077726	1	0.0909993	1	chr1	182140022	182140482	182140234	182140240	N/A	N/A		N/A	N/A
chr1_BS4445_CATGTG_1	1	0.372527	1	0.497078	1	0.867328	1	0.905009	1	chr1	182167294	182167734	182167528	182167534	N/A	N/A		N/A	N/A
chr1_BS4450_CACATG_1	1	0.650416	1	-0.409527	1	-0.0406354	1	0.775156	1	chr1	182228277	182228724	182228437	182228443	N/A	N/A		N/A	N/A
chr1_BS4450_CACGTG_1	2	-0.190827	1	0.467779	1	0.274732	1	-0.182103	1	chr1	182228277	182228724	182228482	182228488	N/A	N/A		N/A	N/A
chr1_BS4451_CATGTG_1	1	0.839036	1	-0.0893807	1	-1.39049	1.23362e-05	-0.06188	1	chr1	182231467	182232029	182231724	182231730	N/A	N/A		N/A	N/A
chr1_BS4461_CACGTG_1	1	0.0726126	1	-0.0523667	1	0.415065	1	-0.758776	1	chr1	182309338	182309721	182309578	182309584	N/A	N/A		N/A	N/A
chr1_BS4462_CACGCG_1	3	-0.0372523	1	0.197517	1	0.345964	1	-0.0286729	1	chr1	182360392	182361107	182360642	182360648	GLUL	103	y	TEDDM1	9109
chr1_BS4468_CACATG_1	1	-0.290387	1	-0.000349988	1	0.0810713	1	0.512543	1	chr1	182573119	182574005	182573389	182573395	RNASEL	14995		RGS16	159	y
chr1_BS4468_CACGCG_1	1	0.211482	1	-0.161735	1	0.387507	1	-0.706368	1	chr1	182573119	182574005	182573679	182573685	RGS16	131	y	N/A	N/A
chr1_BS4468_CACGTG_1	1	-0.785609	1	0.0150672	1	0.0369601	1	0.354045	1	chr1	182573119	182574005	182573207	182573213	RNASEL	14813		RGS16	341	y
chr1_BS4468_CGCGTG_1	1	-0.346608	1	0.0203653	1	0.0772138	1	0.332008	1	chr1	182573119	182574005	182573452	182573458	RNASEL	15058		RGS16	96	y
chr1_BS4468_CGCGTG_2	2	-0.259054	1	0.0287958	1	-0.0542805	1	0.195012	1	chr1	182573119	182574005	182573712	182573718	RGS16	164	y	N/A	N/A
chr1_BS4471_CACATG_1	1	-0.0711951	1	0.362145	1	0.609424	1	0.575813	1	chr1	182656537	182656847	182656673	182656679	RGS8	14606		N/A	N/A
chr1_BS4472_CATGTG_1	1	0.254663	1	-0.795985	1	0.438272	1	-0.333574	1	chr1	182751424	182751848	182751794	182751800	N/A	N/A		NPL	6789	y
chr1_BS4474_CACGCG_1	4	0.0734751	1	-0.104996	1	-0.128132	1	-0.628549	1	chr1	182758432	182759030	182758563	182758569	N/A	N/A		NPL	20	y
chr1_BS4474_CACGTG_1	2	0.0608793	1	0.603275	1	0.318434	1	-0.23143	1	chr1	182758432	182759030	182758851	182758857	NPL	268	y	DHX9	49587
chr1_BS4474_CGCGTG_1	1	0.319913	1	-0.896224	1	-0.134984	1	-0.677755	1	chr1	182758432	182759030	182758630	182758636	NPL	47	y	DHX9	49808
chr1_BS4477_CACGCG_1	1	0.361673	1	0.804429	1	0.290373	1	-0.0918229	1	chr1	182808239	182809394	182808424	182808430	NPL	49841	y	DHX9	14
chr1_BS4477_CATGTG_1	2	-0.0330325	1	-0.100311	1	-0.402351	1	0.0218245	1	chr1	182808239	182809394	182809202	182809208	DHX9	764		N/A	N/A
chr1_BS4478_CGCGTG_1	1	-0.395776	1	0.00837711	1	0.462145	1	-1.24598	1	chr1	182992798	182993398	182993366	182993372	LAMC1	772	y	N/A	N/A
chr1_BS4479_CATGTG_1	1	0.169361	1	0.0435628	1	1.09592	1	-0.553954	1	chr1	183063164	183063525	183063323	183063329	N/A	N/A		N/A	N/A
chr1_BS4480_CATGTG_1	2	-1.0773	0.972399	-0.0232554	1	-0.630987	1	-0.0627351	1	chr1	183129096	183129496	183129184	183129190	N/A	N/A		LAMC2	25989
chr1_BS4484_CATGTG_1	1	-0.0506325	1	0.36888	1	0.157417	1	-1.02417	1	chr1	183273620	183273930	183273777	183273783	N/A	N/A		NMNAT2	232
chr1_BS4487_CACGTG_1	1	-0.361375	1	0.375322	1	-0.350858	1	0.598848	1	chr1	183439991	183440591	183440303	183440309	N/A	N/A		SMG7	1202
chr1_BS4497_CACGTG_1	1	0.000606389	1	0.192902	1	0.471792	1	-1.95209	0.000161181	chr1	183885134	183885601	183885353	183885359	N/A	N/A		N/A	N/A
chr1_BS4499_CACATG_1	1	0.406761	1	-0.118976	1	-0.432216	1	-0.77746	1	chr1	183912002	183912496	183912249	183912255	N/A	N/A		N/A	N/A
chr1_BS4499_CACATG_2	1	-0.0688962	1	0.0934844	1	-0.0072491	1	0.432965	1	chr1	183912002	183912496	183912257	183912263	N/A	N/A		N/A	N/A
chr1_BS4499_CACGTG_1	1	0.428516	1	0.0190531	1	0.433659	1	0.050304	1	chr1	183912002	183912496	183912100	183912106	N/A	N/A		N/A	N/A
chr1_BS4499_CATGTG_1	1	0.573308	1	-0.241758	1	0.204592	1	0.00315258	1	chr1	183912002	183912496	183912003	183912009	N/A	N/A		N/A	N/A
chr1_BS4500_CACATG_1	2	0.0180651	1	0.191595	1	-0.106105	1	1.37363	1	chr1	183956679	183957119	183956925	183956931	N/A	N/A		COLGALT2	49979
chr1_BS4514_CACATG_1	2	0.0235459	1	0.304148	1	-0.377582	1	-0.709222	1	chr1	184594901	184595105	184595066	184595072	N/A	N/A		N/A	N/A
chr1_BS4514_CATGTG_2	1	-0.416589	1	-0.338518	1	-0.864745	1	-0.888448	1	chr1	184594901	184595105	184595095	184595101	N/A	N/A		N/A	N/A
chr1_BS4516_CACATG_1	1	-0.0902551	1	-0.72728	1	-0.233114	1	0.237156	1	chr1	184723187	184724474	184723393	184723399	N/A	N/A		EDEM3	648	y
chr1_BS4516_CACGCG_1	1	0.303628	1	-0.0433836	1	0.521518	1	0.388847	1	chr1	184723187	184724474	184723797	184723803	N/A	N/A		EDEM3	244	y
chr1_BS4517_CACGTG_1	2	-0.606379	1	0.130667	1	-0.270943	1	-0.338601	1	chr1	184724576	184725103	184724823	184724829	EDEM3	782	y	N/A	N/A
chr1_BS4520_CACGTG_1	2	0.218151	1	-0.0288249	1	-0.137968	1	0.0865331	1	chr1	184742865	184743305	184743097	184743103	EDEM3	19056	y	N/A	N/A
chr1_BS4522_CACATG_1	2	-0.756697	1	-0.0713804	1	-0.393453	1	0.625215	1	chr1	184898794	184899234	184898807	184898813	N/A	N/A		FAM129A	44911	y
chr1_BS4527_CACGCG_1	3	0.509676	1	-0.154922	1	-0.0371456	1	-0.264622	1	chr1	185014189	185014898	185014488	185014494	N/A	N/A		RNF2	62	y
chr1_BS4529_CACATG_1	1	0.533429	1	0.518601	1	0.257401	1	0.311609	1	chr1	185218654	185219096	185218867	185218873	N/A	N/A		N/A	N/A
chr1_BS4532_CACGCG_1	2	-0.126305	1	0.132374	1	-0.0480564	1	0.643616	1	chr1	185285253	185287376	185286354	185286360	N/A	N/A		IVNS1ABP	107	y
chr1_BS4532_CACGTG_1	1	0.828079	1	0.630289	1	-0.0909751	1	0.0122971	1	chr1	185285253	185287376	185286422	185286428	N/A	N/A		IVNS1ABP	39	y
chr1_BS4534_CACATG_1	1	-0.533138	1	-0.556567	1	-0.377048	1	-1.91413	1	chr1	185688099	185688577	185688239	185688245	N/A	N/A		HMCN1	15443
chr1_BS4538_CACATG_1	1	0.025717	1	0.289144	1	0.595882	1	0.592675	1	chr1	186051375	186051805	186051560	186051566	N/A	N/A		N/A	N/A
chr1_BS4540_CACATG_1	1	0.181112	1	-0.0117987	1	-0.0342207	1	0.236406	1	chr1	186081350	186081862	186081565	186081571	N/A	N/A		N/A	N/A
chr1_BS4545_CATGTG_1	2	0.226504	1	0.169063	1	0.528527	1	0.141094	1	chr1	186649260	186649770	186649604	186649610	PTGS2	45		N/A	N/A
chr1_BS4546_CACATG_1	2	-0.587069	1	-0.168209	1	-0.221152	1	-0.510742	1	chr1	187036391	187036595	187036420	187036426	N/A	N/A		N/A	N/A
chr1_BS4550_CATGTG_1	1	-0.617221	1	-0.483218	1	-0.0626885	1	-0.197384	1	chr1	191373430	191373814	191373655	191373661	N/A	N/A		N/A	N/A
chr1_BS4557_CGCGTG_1	1	-0.497704	1	-0.0951015	1	0.178245	1	0.125016	1	chr1	193026898	193027282	193027085	193027091	N/A	N/A		UCHL5	1438	y
chr1_BS4561_CACGTG_1	2	-0.195096	1	0.146166	1	0.466945	1	-0.0147612	1	chr1	193030076	193030554	193030307	193030313	TROVE2	1756	y	GLRX2	44301	y
chr1_BS4562_CATGTG_1	2	-0.256809	1	0.275141	1	-0.363722	1	-0.179049	1	chr1	193037077	193037505	193037307	193037313	TROVE2	8756	y	GLRX2	37301	y
chr1_BS4565_CACGCG_1	2	0.387746	1	0.0517144	1	-0.0152	1	0.567121	1	chr1	193074151	193074955	193074269	193074275	TROVE2	45718	y	GLRX2	339	y
chr1_BS4567_CATGTG_1	1	-0.570581	1	-0.257	1	0.0568748	1	-0.315711	1	chr1	193082288	193082728	193082522	193082528	GLRX2	7914	y	CDC73	8565	y
chr1_BS4568_CACGTG_1	2	-0.551696	1	0.825696	1	-0.0570534	1	0.394506	1	chr1	193090627	193091415	193090818	193090824	GLRX2	16210	y	CDC73	269	y
chr1_BS4576_CATGTG_1	3	-0.995601	1	0.349975	1	-0.18486	1	-0.19131	1	chr1	195867981	195868365	195868184	195868190	N/A	N/A		N/A	N/A
chr1_BS4579_CATGTG_1	2	-0.366076	1	0.275402	1	0.307155	1	0.252599	1	chr1	196500853	196501237	196501006	196501012	N/A	N/A		N/A	N/A
chr1_BS4592_CATGTG_2	3	0.563802	1	0.0781851	1	0.0196353	1	-0.217741	1	chr1	197744903	197745529	197745160	197745166	DENND1B	537		N/A	N/A
chr1_BS4600_CATGTG_1	1	-0.213625	1	-0.306076	1	-0.136509	1	1.35197	1	chr1	198128068	198128713	198128586	198128592	NEK7	2479		N/A	N/A
chr1_BS4605_CATGTG_1	2	-0.0100563	1	-0.206988	1	-0.0489161	1	0.338529	1	chr1	198567955	198568471	198567978	198567984	N/A	N/A		PTPRC	40119	y
chr1_BS4607_CACATG_1	1	-0.355489	1	-0.332245	1	-0.897226	1	-2.01323	0.256768	chr1	198574144	198574528	198574363	198574369	N/A	N/A		PTPRC	33734	y
chr1_BS4610_CACATG_1	2	-0.636454	1	0.358249	1	-0.00382458	1	-0.233174	1	chr1	198631835	198632275	198632084	198632090	PTPRC	23987	y	N/A	N/A
chr1_BS4610_CATGTG_1	1	0.374732	1	0.0776706	1	0.0658696	1	-0.513722	1	chr1	198631835	198632275	198632069	198632075	PTPRC	23972	y	N/A	N/A
chr1_BS4610_CATGTG_2	1	-0.591699	1	0.0115421	1	-0.0153243	1	0.434451	1	chr1	198631835	198632275	198632086	198632092	PTPRC	23989	y	N/A	N/A
chr1_BS4624_CATGTG_1	2	-0.167082	1	0.0530887	1	0.218115	1	0.203454	1	chr1	200195313	200195805	200195546	200195552	N/A	N/A		N/A	N/A
chr1_BS4632_CACATG_2	1	-1.17113	1	-1.0167	1	-0.104526	1	0.53379	1	chr1	200627159	200627469	200627370	200627376	KIF14	39404	y	DDX59	11756	y
chr1_BS4632_CATGTG_1	2	0.805473	1	0.288285	1	0.132834	1	0.665551	1	chr1	200627159	200627469	200627311	200627317	KIF14	39345	y	DDX59	11815	y
chr1_BS4636_CACGTG_1	1	-0.181461	1	0.56719	1	-0.259699	1	-1.30592	1	chr1	200639443	200639879	200639657	200639663	DDX59	531	y	N/A	N/A
chr1_BS4637_CATGTG_1	1	0.665835	1	0.122068	1	0.0376401	1	0.961518	1	chr1	200643980	200644364	200644133	200644139	DDX59	5007	y	N/A	N/A
chr1_BS4638_CACGCG_1	2	0.235551	1	0.586874	1	-0.0975548	1	-0.173176	1	chr1	200708126	200708821	200708644	200708650	N/A	N/A		CAMSAP2	41	y
chr1_BS4645_CATGTG_1	2	0.0628137	1	0.089786	1	-0.150686	1	0.273546	1	chr1	200863782	200864191	200864141	200864147	C1orf106	3515		N/A	N/A
chr1_BS4648_CATGTG_1	2	0.129853	1	0.0725337	1	0.36096	1	0.562041	1	chr1	200984674	200985109	200984852	200984858	N/A	N/A		KIF21B	7976	y
chr1_BS4649_CACATG_1	3	0.303047	1	0.201703	1	0.464364	1	0.317071	1	chr1	200988441	200989036	200988862	200988868	N/A	N/A		KIF21B	3966	y
chr1_BS4651_CATGTG_1	1	-0.307091	1	0.410508	1	0.240174	1	0.660382	1	chr1	201011834	201012572	201012119	201012125	KIF21B	19291	y	N/A	N/A
chr1_BS4656_CACATG_1	3	-0.290611	1	0.035935	1	0.146675	1	-0.568164	1	chr1	201091179	201091383	201091194	201091200	ASCL5	6694		TMEM9	32489
chr1_BS4673_CACGCG_1	3	-0.477007	1	0.348509	1	-0.17956	1	-0.390097	1	chr1	201252405	201252765	201252690	201252696	PKP1	111		N/A	N/A
chr1_BS4675_CACATG_1	2	-0.773607	1	-0.125866	1	-0.299137	1	-0.856538	1	chr1	201257876	201258325	201258019	201258025	PKP1	5440		N/A	N/A
chr1_BS4685_CACGTG_1	3	0.550994	1	-0.0365308	1	0.231245	1	0.0496417	1	chr1	201348918	201349228	201349120	201349126	TNNT2	2292		LAD1	19549
chr1_BS4688_CACATG_1	1	-0.143854	1	-0.480483	1	0.218424	1	0.850255	1	chr1	201368338	201368840	201368517	201368523	TNNT2	21689		LAD1	152
chr1_BS4688_CGCGTG_1	2	-0.393873	1	0.4779	1	0.202969	1	1.29567	1	chr1	201368338	201368840	201368447	201368453	TNNT2	21619		LAD1	222
chr1_BS4690_CACATG_1	2	-0.203463	1	-0.189789	1	-0.360428	1	-0.370309	1	chr1	201404781	201405250	201405218	201405224	TNNI1	14344	y	PHLDA3	33081
chr1_BS4701_CACGTG_1	1	0.389564	1	-0.0440146	1	0.357488	1	0.848806	1	chr1	201476123	201476589	201476508	201476514	CSRP1	10807	y	N/A	N/A
chr1_BS4704_CACATG_1	1	-0.803648	1	0.638445	1	-0.45628	1	-1.7931	0.532583	chr1	201499824	201500279	201500100	201500106	CSRP1	34399	y	N/A	N/A
chr1_BS4705_CACATG_1	1	0.109609	1	0.270784	1	0.00254476	1	0.33126	1	chr1	201515244	201515554	201515544	201515550	CSRP1	49843	y	N/A	N/A
chr1_BS4706_CATGTG_1	3	-0.187111	1	0.363005	1	0.0623952	1	0.213363	1	chr1	201523188	201523572	201523358	201523364	N/A	N/A		N/A	N/A
chr1_BS4710_CACATG_1	1	-0.245406	1	0.257925	1	0.00435021	1	0.103729	1	chr1	201542187	201542597	201542268	201542274	N/A	N/A		N/A	N/A
chr1_BS4710_CATGTG_1	1	0.38253	1	1.01944	1	0.309302	1	0.0292961	1	chr1	201542187	201542597	201542562	201542568	N/A	N/A		N/A	N/A
chr1_BS4715_CACATG_1	2	-0.60217	1	-0.0855157	1	0.0868666	1	-0.367034	1	chr1	201601660	201602044	201601680	201601686	N/A	N/A		NAV1	15769
chr1_BS4715_CATGTG_1	1	0.28751	1	0.193446	1	0.132477	1	0.542645	1	chr1	201601660	201602044	201601682	201601688	N/A	N/A		NAV1	15767
chr1_BS4715_CGCGTG_1	1	0.0652858	1	-0.201439	1	-0.174536	1	-0.0104427	1	chr1	201601660	201602044	201601672	201601678	N/A	N/A		NAV1	15777
chr1_BS4719_CACGTG_1	2	-0.0263417	1	0.0866057	1	-0.0872105	1	-0.406596	1	chr1	201623605	201623809	201623681	201623687	NAV1	6232		N/A	N/A
chr1_BS4722_CGCGTG_1	5	-0.0958928	1	0.0250891	1	-0.225372	1	0.277883	1	chr1	201672647	201673031	201672888	201672894	N/A	N/A		N/A	N/A
chr1_BS4730_CACATG_1	2	-0.816664	1	0.0917552	1	0.00676272	1	-0.115932	1	chr1	201856240	201856697	201856386	201856392	N/A	N/A		SHISA4	1410
chr1_BS4730_CACGTG_1	2	-0.438481	1	0.0558136	1	-0.537318	1	-0.134182	1	chr1	201856240	201856697	201856496	201856502	N/A	N/A		SHISA4	1300
chr1_BS4731_CATGTG_1	1	0.17604	1	0.601708	1	0.433487	1	-0.503178	1	chr1	201857530	201857840	201857676	201857682	N/A	N/A		SHISA4	120
chr1_BS4736_CGCGTG_1	2	-0.531573	1	0.355128	1	-0.575273	1	0.433322	1	chr1	201924200	201925012	201924867	201924873	TIMM17A	249	y	RNPEP	26898
chr1_BS4742_CATGTG_1	1	-0.977463	1	0.726708	1	0.514476	1	-2.34849	2.86845e-06	chr1	201992165	201992525	201992463	201992469	ELF3	12774		N/A	N/A
chr1_BS4743_CATGTG_1	2	0.136284	1	0.284645	1	0.322372	1	0.146748	1	chr1	201998902	201999286	201999117	201999123	ELF3	19428		N/A	N/A
chr1_BS4753_CACGTG_1	4	-0.869266	1	-0.294142	1	-0.418852	1	0.000926146	1	chr1	202053814	202054160	202053970	202053976	N/A	N/A		GPR37L1	38058
chr1_BS4753_CATGTG_1	1	-0.494151	1	0.084117	1	0.445366	1	1.01504	1	chr1	202053814	202054160	202054131	202054137	N/A	N/A		GPR37L1	37897
chr1_BS4755_CACATG_1	2	0.449773	1	0.0598457	1	0.155952	1	-0.242394	1	chr1	202055156	202055499	202055349	202055355	N/A	N/A		GPR37L1	36679
chr1_BS4758_CACATG_1	1	-0.978592	1	0.146394	1	-0.0113954	1	-0.240407	1	chr1	202077370	202077855	202077539	202077545	N/A	N/A		GPR37L1	14489
chr1_BS4762_CACATG_1	1	0.0883248	1	0.294302	1	0.254916	1	-1.06768	1	chr1	202087028	202087468	202087395	202087401	N/A	N/A		GPR37L1	4633
chr1_BS4767_CACGTG_1	2	-1.47459	1	-0.0395492	1	-0.183606	1	-1.29167	1	chr1	202102235	202102551	202102362	202102368	GPR37L1	10334		ARL8A	11509
chr1_BS4777_CACATG_2	1	-0.140969	1	0.471184	1	0.104021	1	-0.103747	1	chr1	202133419	202134201	202133638	202133644	PTPN7	4519	y	LGR6	29479
chr1_BS4778_CACATG_1	2	0.115079	1	-0.171617	1	-0.382223	1	-0.993054	1	chr1	202135641	202136070	202135778	202135784	PTPN7	6659	y	LGR6	27339
chr1_BS4778_CACATG_2	1	-0.659399	1	-0.123832	1	0.413653	1	-1.24312	1	chr1	202135641	202136070	202135845	202135851	PTPN7	6726	y	LGR6	27272
chr1_BS4786_CACATG_1	1	-0.298342	1	0.190118	1	-0.112352	1	1.01661	1	chr1	202252704	202253004	202252864	202252870	N/A	N/A		N/A	N/A
chr1_BS4786_CACGTG_1	1	0.0814401	1	0.433916	1	-0.594762	1	0.0999003	1	chr1	202252704	202253004	202252802	202252808	N/A	N/A		N/A	N/A
chr1_BS4786_CATGTG_1	1	0.397564	1	0.277365	1	0.0615487	1	0.843967	1	chr1	202252704	202253004	202252840	202252846	N/A	N/A		N/A	N/A
chr1_BS4796_CACGTG_1	2	-0.0182099	1	0.170727	1	0.0930653	1	-0.111308	1	chr1	202558368	202558794	202558737	202558743	N/A	N/A		N/A	N/A
chr1_BS4806_CACGTG_1	2	0.573542	1	-0.165026	1	0.116006	1	1.47169	1	chr1	202780346	202780812	202780651	202780657	KDM5B	2053		N/A	N/A
chr1_BS4807_CACGTG_1	2	0.574005	1	0.212129	1	0.391171	1	0.0174425	1	chr1	202780981	202781291	202781151	202781157	KDM5B	2553		N/A	N/A
chr1_BS4811_CACGTG_1	1	0.113802	1	0.264714	1	0.151051	1	-1.33924	1	chr1	202823905	202824289	202824107	202824113	KDM5B	45509		RABIF	34278	y
chr1_BS4811_CATGTG_1	4	0.273126	1	0.473567	1	0.211056	1	-0.000263142	1	chr1	202823905	202824289	202824153	202824159	KDM5B	45555		RABIF	34232	y
chr1_BS4812_CATGTG_1	1	0.42372	1	0.0300598	1	-1.09901	1	-0.0950958	1	chr1	202824449	202824835	202824648	202824654	KDM5B	46050		RABIF	33737	y
chr1_BS4815_CACGTG_1	1	0.0125743	1	0.277516	1	0.147618	1	0.482163	1	chr1	202842529	202842733	202842702	202842708	N/A	N/A		RABIF	15683	y
chr1_BS4816_CACGCG_1	2	-0.0472032	1	-0.0378053	1	0.133781	1	0.130156	1	chr1	202857555	202858433	202857767	202857773	N/A	N/A		RABIF	618	y
chr1_BS4817_CACGTG_1	1	0.526648	1	0.0938201	1	0.157402	1	-0.424652	1	chr1	202895766	202896634	202896436	202896442	KLHL12	36		ADIPOR1	30676
chr1_BS4819_CACGCG_1	3	-0.334107	1	0.079986	1	-0.0174332	1	0.322965	1	chr1	202926739	202928102	202926934	202926940	KLHL12	30534		ADIPOR1	178
chr1_BS4825_CGCGTG_1	1	0.117045	1	0.406899	1	0.0202643	1	0.506124	1	chr1	202976120	202976613	202976450	202976456	CYB5R1	40046		TMEM183A	44	y
chr1_BS4827_CACGTG_1	1	0.1919	1	0.286081	1	0.58505	1	0.330517	1	chr1	202995271	202995860	202995499	202995505	TMEM183A	19005	y	PPFIA4	149
chr1_BS4828_CACATG_2	3	-0.412351	1	0.0736161	1	0.022178	1	0.357845	1	chr1	203000560	203001000	203000831	203000837	PPFIA4	5183		N/A	N/A
chr1_BS4829_CATGTG_1	2	-0.564352	1	-0.0176751	1	-0.273225	1	-0.295073	1	chr1	203024253	203024693	203024460	203024466	PPFIA4	28812		MYOG	30706
chr1_BS4830_CATGTG_1	3	-0.485535	1	0.261998	1	0.319515	1	0.246426	1	chr1	203028467	203028777	203028534	203028540	PPFIA4	32886		MYOG	26632
chr1_BS4840_CACGTG_1	2	0.361306	1	0.232407	1	0.13429	1	0.397475	1	chr1	203182538	203182848	203182660	203182666	CHI3L1	26738		CHIT1	16200	y
chr1_BS4841_CACATG_1	5	-0.68359	1	-0.121785	1	-0.457634	1	-0.208346	1	chr1	203184899	203185103	203185038	203185044	CHI3L1	29116		CHIT1	13822	y
chr1_BS4853_CATGTG_1	2	0.0375559	1	0.122764	1	0.628865	1	0.497135	1	chr1	203260374	203260814	203260436	203260442	N/A	N/A		BTG2	14227	y
chr1_BS4863_CACATG_1	1	-0.329095	1	-0.29552	1	0.0688871	1	0.267695	1	chr1	203297876	203298186	203298027	203298033	BTG2	23364	y	FMOD	22530
chr1_BS4866_CACGTG_1	2	-0.0562333	1	-0.033232	1	-0.278105	1	-0.429465	1	chr1	203333545	203333985	203333773	203333779	FMOD	13216		N/A	N/A
chr1_BS4867_CACGTG_1	1	0.581197	1	0.469197	1	-0.932527	1	-0.79739	1	chr1	203377656	203377975	203377805	203377811	N/A	N/A		N/A	N/A
chr1_BS4869_CACATG_1	3	-0.238739	1	0.374925	1	-0.256668	1	0.300327	1	chr1	203449904	203450264	203449995	203450001	PRELP	5113		OPTC	13275
chr1_BS4870_CGCGTG_1	1	-0.0504498	1	-0.280157	1	0.088402	1	-0.509236	1	chr1	203456685	203457226	203456795	203456801	PRELP	11913		OPTC	6475
chr1_BS4871_CATGTG_1	2	0.0945444	1	-0.0586499	1	0.204732	1	-0.348191	1	chr1	203481910	203482288	203481955	203481961	OPTC	18685		N/A	N/A
chr1_BS4873_CATGTG_1	1	-0.262464	1	-0.144323	1	-0.241325	1	0.627983	1	chr1	203525679	203525883	203525790	203525796	N/A	N/A		N/A	N/A
chr1_BS4879_CACATG_1	1	-0.315673	1	0.643295	1	0.444766	1	-0.891059	1	chr1	203648237	203648826	203648605	203648611	N/A	N/A		N/A	N/A
chr1_BS4879_CATGTG_2	2	0.228663	1	0.195412	1	-0.212991	1	0.165481	1	chr1	203648237	203648826	203648624	203648630	N/A	N/A		N/A	N/A
chr1_BS4881_CACATG_1	3	-0.116976	1	0.40391	1	-0.192247	1	-0.578585	1	chr1	203661689	203662634	203662421	203662427	N/A	N/A		N/A	N/A
chr1_BS4881_CACATG_2	1	-0.557285	1	0.271541	1	-0.0597103	1	0.038882	1	chr1	203661689	203662634	203662444	203662450	N/A	N/A		N/A	N/A
chr1_BS4884_CACATG_1	1	0.0522968	1	-0.258898	1	0.971228	1	0.782162	1	chr1	203695468	203695899	203695654	203695660	N/A	N/A		LAX1	38629	y
chr1_BS4884_CACATG_2	3	0.331856	1	-0.379886	1	-0.552684	1	-0.193163	1	chr1	203695468	203695899	203695803	203695809	N/A	N/A		LAX1	38480	y
chr1_BS4885_CACGTG_1	1	-0.777271	1	0.0216789	1	-0.384778	1	-1.60827	1	chr1	203702368	203702808	203702580	203702586	N/A	N/A		LAX1	31703	y
chr1_BS4887_CACGTG_1	2	0.637944	1	0.441433	1	0.094973	1	0.760135	1	chr1	203764454	203765302	203764637	203764643	LAX1	30354	y	ZC3H11A	27
chr1_BS4888_CGCGTG_1	2	0.370494	1	0.0515278	1	-0.122557	1	1.90613	1	chr1	203830481	203831143	203830696	203830702	N/A	N/A		SNRPE	16	y
chr1_BS4891_CACGCG_1	3	0.363287	1	-0.170125	1	0.329531	1	0.719858	1	chr1	204042930	204043290	204043152	204043158	SOX13	907		N/A	N/A
chr1_BS4897_CATGTG_1	1	-0.0244441	1	0.0727115	1	-0.741323	1	-1.28814	1	chr1	204071892	204072279	204072008	204072014	SOX13	29763		ETNK2	49302
chr1_BS4902_CACATG_1	4	-0.0651641	1	0.0741269	1	-0.198078	1	-0.407285	1	chr1	204100647	204100957	204100871	204100877	N/A	N/A		ETNK2	20439
chr1_BS4902_CATGTG_1	1	-0.681751	1	-0.128358	1	0.012589	1	-1.33198	1	chr1	204100647	204100957	204100825	204100831	N/A	N/A		ETNK2	20485
chr1_BS4911_CACATG_1	1	-0.504298	1	1.20906	1	0.0973622	1	0.354542	1	chr1	204183165	204183685	204183507	204183513	GOLT1A	287		N/A	N/A
chr1_BS4913_CACGCG_1	3	0.630386	1	0.0549429	1	0.376388	1	-0.0209935	1	chr1	204195046	204195366	204195144	204195150	GOLT1A	11924		N/A	N/A
chr1_BS4914_CATGTG_1	1	0.0917712	1	-0.258176	1	0.0962082	1	0.193442	1	chr1	204195541	204195851	204195622	204195628	GOLT1A	12402		N/A	N/A
chr1_BS4916_CACATG_1	2	-0.459724	1	0.524614	1	-0.0996797	1	-0.378517	1	chr1	204223254	204223625	204223335	204223341	GOLT1A	40115		N/A	N/A
chr1_BS4916_CACATG_2	1	0.264807	1	-0.219712	1	0.222258	1	2.35168	1	chr1	204223254	204223625	204223517	204223523	GOLT1A	40297		N/A	N/A
chr1_BS4920_CACATG_1	2	-0.338884	1	-0.211865	1	-0.0769444	1	0.0707333	1	chr1	204257342	204257717	204257355	204257361	N/A	N/A		N/A	N/A
chr1_BS4920_CATGTG_1	3	-0.139087	1	-0.360173	1	-0.0616172	1	-0.685232	1	chr1	204257342	204257717	204257504	204257510	N/A	N/A		N/A	N/A
chr1_BS4926_CACATG_1	3	0.0404886	1	-0.241822	1	-0.143921	1	0.084594	1	chr1	204289562	204290021	204289800	204289806	N/A	N/A		PLEKHA6	39257
chr1_BS4926_CACGTG_1	1	1.00449	1	0.0725813	1	0.176131	1	0.683868	1	chr1	204289562	204290021	204289835	204289841	N/A	N/A		PLEKHA6	39222
chr1_BS4926_CATGTG_1	5	-0.419703	1	0.0347733	1	0.146479	1	0.180696	1	chr1	204289562	204290021	204289739	204289745	N/A	N/A		PLEKHA6	39318
chr1_BS4928_CACGTG_1	2	0.207979	1	0.44141	1	-0.131851	1	-0.0935878	1	chr1	204314578	204314888	204314728	204314734	N/A	N/A		PLEKHA6	14329
chr1_BS4931_CATGTG_1	1	0.806161	1	0.243901	1	0.382715	1	0.841603	1	chr1	204332579	204333138	204332951	204332957	PLEKHA6	3894		PPP1R15B	47994	y
chr1_BS4936_CATGTG_1	1	-0.723244	1	0.113355	1	-0.150563	1	1.1849	1	chr1	204369987	204370427	204370266	204370272	PLEKHA6	41209		PPP1R15B	10679	y
chr1_BS4943_CACGTG_1	1	1.07403	1	0.535388	1	-0.541505	1	-0.105743	1	chr1	204412434	204412763	204412451	204412457	PPP1R15B	31506	y	PIK3C2B	47023	y
chr1_BS4944_CACGTG_1	1	-0.880633	1	0.254958	1	-1.31171	1	-1.87159	1	chr1	204414967	204415417	204415080	204415086	PPP1R15B	34135	y	PIK3C2B	44394	y
chr1_BS4946_CATGTG_2	2	-0.382187	1	-0.477238	1	-0.0460857	1	-0.108581	1	chr1	204434831	204435575	204435393	204435399	N/A	N/A		PIK3C2B	24081	y
chr1_BS4948_CACGTG_1	1	-0.700185	1	0.143357	1	0.0627323	1	-0.924734	1	chr1	204449812	204450112	204449978	204449984	N/A	N/A		PIK3C2B	9496	y
chr1_BS4956_CACGTG_1	1	0.730159	1	0.10945	1	0.236831	1	0.988242	1	chr1	204488086	204488525	204488302	204488308	MDM4	2796	y	N/A	N/A
chr1_BS4964_CACATG_1	1	-0.383787	1	0.163505	1	-0.0283214	1	-0.685275	1	chr1	204592426	204592930	204592745	204592751	N/A	N/A		N/A	N/A
chr1_BS4965_CACATG_1	4	0.0354971	1	-0.0234069	1	-0.30261	1	-0.118324	1	chr1	204616633	204617104	204616900	204616906	N/A	N/A		LRRN2	37581
chr1_BS4968_CACATG_1	1	-1.32382	0.0130634	0.313131	1	-0.83315	1	-0.555269	1	chr1	204660524	204660977	204660838	204660844	LRRN2	6357		N/A	N/A
chr1_BS4969_CACATG_1	1	0.531559	1	0.461625	1	0.791249	1	0.409984	1	chr1	204674022	204674734	204674522	204674528	LRRN2	20041		N/A	N/A
chr1_BS4970_CACGTG_1	1	-0.195362	1	-0.543838	1	-0.351443	1	-1.00349	1	chr1	204675616	204676270	204676123	204676129	LRRN2	21642		N/A	N/A
chr1_BS4976_CACGTG_1	2	-0.0630444	1	-0.0189232	1	0.0467681	1	-0.605791	1	chr1	204761568	204761772	204761643	204761649	N/A	N/A		NFASC	36138
chr1_BS4980_CACATG_1	2	-0.0716712	1	0.225073	1	0.0811872	1	0.450937	1	chr1	204829035	204829662	204829501	204829507	NFASC	31720		N/A	N/A
chr1_BS4983_CACATG_1	1	0.495268	1	0.144877	1	0.514859	1	-0.395258	1	chr1	204910841	204911283	204911083	204911089	N/A	N/A		N/A	N/A
chr1_BS4984_CACATG_1	2	-0.673381	1	-0.186515	1	0.300478	1	-0.087917	1	chr1	204915575	204915779	204915615	204915621	N/A	N/A		N/A	N/A
[truncated: 22,986 more rows]

## Sheet: sgRNAs
Supplementary Table S8. Screen results for the MYC-CRISPR library by sgRNA.
Log2FC and p values for each sgRNA in the library as calculated by DeSeq2. Highlighted in blue are significantly depleted sgRNAs, and in red - enriched.
		K562		ST486		HepG2		MCF7
sgRNA names	sgRNA sequence	log2FoldChange	padj	log2FoldChange	padj	log2FoldChange	padj	log2FoldChange	padj
#9_chr1_BS5_CGCGTG_1_sg1	GGCCACGACGGCCGCGTGCC	0.390976	0.730086	0.623326	0.355615	0.62884	0.189321	1.8733	0.0180855
#10_chr1_BS5_CGCGTG_1_sg2	ACCCCGGCGCTCCGGGCACG	-0.00704036	0.995557	-0.140276	0.937186	-0.121505	0.847032	0.731345	0.706185
#11_chr1_BS6_CACGTG_1_sg1	GCCCAGGAGGGGCACGTGGA	0.487848	0.649918	0.0527264	0.976886	0.397726	0.508188	1.77132	0.269165
#12_chr1_BS6_CACGTG_1_sg2	AGTGGCCCAGGAGGGGCACG	0.122014	0.908204	-0.124922	0.925792	0.104252	0.888576	-0.126531	0.92363
#13_chr1_BS7_CACGTG_2_sg1	GGCCACCGGCAAGGGCACGT	0.919651	0.229154	0.531363	0.55777	0.91372	0.0434242	0.0922932	0.946836
#14_chr1_BS7_CACGTG_2_sg2	TGGCCACCGGCAAGGGCACG	0.727252	0.265163	-0.306309	0.702444	-0.0682013	0.94373	0.284886	0.772208
#15_chr1_BS12_CACGTG_1_sg1	GTCCTGTGGGGTGCACGTGA	1.09425	0.113217	-0.442224	0.559117	-0.00891555	0.994324	-0.0531316	0.966928
#16_chr1_BS12_CACGTG_1_sg2	TCCTGTGGGGTGCACGTGAT	0.45165	0.602956	-0.137795	0.929192	0.635238	0.223675	-0.236404	0.863688
#17_chr1_BS12_CACGTG_2_sg1	ACACGGGTCCAGGACACGTG	-0.472146	0.518948	-0.765862	0.458529	-0.399526	0.546753	0.386671	0.758736
#19_chr1_BS20_CACGCG_1_sg1	CAATCCCTCTGTGCACGCGC	0.34318	0.909241	-0.703338	0.559469	-0.218496	0.920265	0.0989468	0.953289
#21_chr1_BS21_CATGTG_1_sg1	GGACTTTCACCCGGGCCACA	0.298946	0.712648	0.101509	0.930317	-0.259852	0.680717	0.146718	0.938216
#22_chr1_BS23_CACGTG_1_sg1	GCGGGTCACCTGGAAGCACG	-0.363187	0.703061	-0.179184	0.897148	0.19541	0.876083	-0.589172	0.47778
#23_chr1_BS23_CATGTG_1_sg1	CCTGCTGGGATGACGTCATG	0.309319	0.741087	-0.271778	0.789732	-0.0950893	0.902046	0.993194	0.167811
#24_chr1_BS23_CACGCG_1_sg1	CTCCGCTGCACGGACGCGTG	-0.266266	0.825177	0.0343078	0.984321	-0.257949	0.7111	1.16431	0.248998
#25_chr1_BS25_CATGTG_1_sg1	CTCCCTCCTTCCTGTTCATG	0.0534518	0.971283	-0.116732	0.906752	-0.00114127	0.999174	-0.2968	0.823373
#26_chr1_BS25_CATGTG_1_sg2	TCCCTCCTTCCTGTTCATGT	-0.00489997	0.9976	-0.57806	0.400931	-0.308619	0.571696	0.0249884	0.98895
#27_chr1_BS26_CACGTG_1_sg1	TCATGGCTCCTGATGACACG	-0.762135	0.323867	-0.194576	0.934477	-0.405967	0.556308	0.360405	0.832061
#28_chr1_BS27_CATGTG_1_sg1	GCACTAAAGCTGTCATCACA	-0.105309	0.935883	0.142922	0.905632	0.569235	0.508186	0.299522	0.766429
#29_chr1_BS31_CACGCG_1_sg1	CGCACGACGACGCGCACACG	-0.276481	0.848027	-0.571875	0.62373	-0.088242	0.90832	0.456187	0.766443
#30_chr1_BS31_CACGCG_2_sg1	CGCGCACACGCGGTCGCACG	0.0822413	0.942766	0.443298	0.458455	0.089995	0.919212	0.769593	0.382978
#31_chr1_BS33_CATGTG_1_sg1	GAGGCCAGAGGCGGGGCATG	-0.580426	0.448985	0.0771537	0.965691	-1.00893	0.109225	1.40381	0.112543
#41_chr1_BS36_CACGCG_3_sg1	TCCGCCCTCGTCGTCCCGCG	0.291559	0.799042	-0.358187	0.685193	-0.11224	0.892514	-0.250872	0.817841
#42_chr1_BS38_CACGCG_1_sg1	CCCGTGCAGCGTCACGCGCC	-0.421528	0.610238	0.468293	0.697392	0.612539	0.24334	0.381322	0.781353
#45_chr1_BS40_CATGTG_1_sg1	GAGGCAGGTGAGCACATGGG	-1.77617	0.00099461	-0.930815	0.29287	-1.19703	0.00778235	-0.0905744	0.955805
#46_chr1_BS40_CATGTG_1_sg2	GATGAGGCAGGTGAGCACAT	-0.952271	0.328725	-0.19974	0.850183	-0.0139302	0.993077	-0.608148	0.467964
#47_chr1_BS40_CATGTG_1_sg3	GGATGAGGCAGGTGAGCACA	-0.13247	0.934967	0.0177354	0.989732	0.0349934	0.977679	0.150073	0.896769
#48_chr1_BS40_CATGTG_2_sg1	GCATAGAGCGTGTGAACACA	-0.601677	0.495565	-0.758339	0.282202	-0.809041	0.403994	0.159251	0.894163
#49_chr1_BS41_CACGTG_2_sg1	ATTGGCCCTTGGGCAGCACG	-0.386281	0.742832	0.0458832	0.977014	0.401059	0.509837	0.330369	0.820233
#50_chr1_BS44_CACGTG_1_sg1	CCATCCCACAAAGGCACGTG	0.128616	0.894074	-0.0267127	0.985431	-0.140088	0.864547	0.955593	0.214865
#51_chr1_BS44_CACGTG_1_sg2	ACCATCCCACAAAGGCACGT	-0.317536	0.85172	0.0609813	0.974501	-0.475268	0.659121	1.15286	0.490819
#52_chr1_BS44_CACGTG_1_sg3	CACCATCCCACAAAGGCACG	-1.09331	0.0639972	0.028985	0.987996	0.128654	0.876611	-0.826427	0.578856
#53_chr1_BS46_CACATG_1_sg1	CATGTAATCGCCTGACCACA	-0.136733	0.920208	-0.190595	0.851049	-0.395825	0.49496	1.23887	0.0799643
#54_chr1_BS46_CACATG_1_sg2	TCACAAGGGGGTCGGCCATG	0.439154	0.562714	-0.0577073	0.973975	0.261927	0.647418	0.0379634	0.975137
#55_chr1_BS49_CATGTG_1_sg1	CCCTAGCTAAGGGCCATGTG	-0.0491512	0.965056	0.123956	0.898123	0.583073	0.188615	0.0959419	0.937154
#56_chr1_BS49_CATGTG_1_sg2	TTAGGACACTCCACCGCACA	-0.718898	0.319181	0.0537388	0.967988	0.0300544	0.977	0.190245	0.899133
#57_chr1_BS50_CACGCG_1_sg1	TCCGCGCCGAGGCCCACGCG	0.750556	0.0969986	0.122812	0.894657	0.449634	0.520388	0.731023	0.345583
#58_chr1_BS50_CACGCG_1_sg2	TCCTCGTGGGCGGCCTCGCG	0.45684	0.558715	0.0318498	0.982809	0.870272	0.0860699	0.5912	0.643008
#59_chr1_BS50_CACGCG_1_sg3	CCTCGTGGGCGGCCTCGCGT	0.288183	0.76864	-0.0668996	0.958517	0.625798	0.136467	-0.130861	0.91034
#60_chr1_BS50_CGCGTG_1_sg1	CCCCGGTGTGGGGGGCGCGT	0.893049	0.165882	0.272373	0.794891	0.326352	0.505635	0.614419	0.444618
#61_chr1_BS50_CGCGTG_1_sg2	CCCGGTGTGGGGGGCGCGTG	-0.484236	0.714009	-0.264889	0.797874	0.32209	0.568741	0.846704	0.3404
#63_chr1_BS52_CACGTG_1_sg1	GTGGTCTCCCCGACTCCACG	-0.16481	0.867736	-0.0182489	0.989501	-0.160166	0.801233	0.0624959	0.95893
#64_chr1_BS52_CACGTG_1_sg2	CAGACTCGGCCCAGGCCACG	-0.35498	0.783447	-0.413065	0.753017	-0.365821	0.497831	0.123804	0.934759
#65_chr1_BS52_CACGTG_2_sg1	AGCCGTGCAAGCCCTGCACG	0.472059	0.565443	-0.483517	0.449169	0.169639	0.819008	0.382301	0.672403
#67_chr1_BS52_CACATG_1_sg1	GGGAGACCACGCTGGCCATG	0.512666	0.426036	0.451415	0.535228	0.703807	0.0552794	0.347896	0.722072
#68_chr1_BS53_CACGCG_1_sg1	ACTGGGGATGAGGGTCCACG	-0.821066	0.38673	-0.480729	0.725168	-0.474625	0.335615	-0.512916	0.611521
#69_chr1_BS53_CACGCG_1_sg2	GCTTCCGCTTCTGAACCGCG	-0.137465	0.938561	-0.117619	0.930338	0.359289	0.497271	-0.0735536	0.959105
#70_chr1_BS54_CACGTG_1_sg1	GGGTGCCCGAGGCCACGTGA	-0.513901	0.647757	0.204953	0.886079	0.168058	0.834712	-0.0547921	0.97474
#71_chr1_BS54_CACGTG_1_sg2	GCCAATCGGCGGCCGTCACG	-0.235886	0.879019	0.146988	0.880304	0.220611	0.717404	0.706756	0.59769
#72_chr1_BS57_CATGTG_1_sg1	GCCCTGGGCCGTGGCACATG	-0.0197957	0.986643	0.0589561	0.979832	-0.131619	0.880147	-0.0596608	0.964663
#73_chr1_BS57_CATGTG_1_sg2	CGCCCTGGGCCGTGGCACAT	-0.576213	0.434074	-0.677458	0.205164	-0.52667	0.263318	0.271194	0.868426
#74_chr1_BS57_CATGTG_1_sg3	CCGCCCTGGGCCGTGGCACA	0.501319	0.764962	-1.01673	0.381232	-0.137066	0.872596	0.605888	0.44735
#75_chr1_BS57_CGCGTG_1_sg1	CCTCTCCCTGTCGCTGCGCG	0.307757	0.781746	0.115186	0.933904	0.0924118	0.924251	0.126284	0.913918
#76_chr1_BS57_CGCGTG_1_sg2	CTCTCCCTGTCGCTGCGCGT	-0.04307	0.98494	-0.210214	0.897148	0.23837	0.739425	1.47105	0.0839365
#77_chr1_BS58_CACATG_1_sg1	AGGGGTCAGAGGCATGTGTG	0.241161	0.874684	0.218527	0.825467	0.570434	0.375341	0.153497	0.919637
#78_chr1_BS59_CACGCG_1_sg1	CGGCTGGACGTGCCGACACG	0.316657	0.67493	-0.504983	0.631466	0.49701	0.343793	0.557522	0.510808
#79_chr1_BS59_CACGCG_1_sg2	ATGGGTACATCACCGCGTGT	0.311826	0.72289	-0.126411	0.909654	-0.109684	0.878358	0.360459	0.806761
#80_chr1_BS59_CGCGTG_1_sg1	AGCCGCACTCGTGTGCACGC	0.814152	0.466227	-0.537689	0.496278	-0.423657	0.516657	-0.608237	0.568384
#81_chr1_BS59_CGCGTG_1_sg2	CAGCCGCACTCGTGTGCACG	1.07881	0.00304312	0.167652	0.898123	0.349581	0.59856	0.623118	0.479354
#82_chr1_BS64_CACGTG_1_sg1	GCGCAGCGGCGGGCGCCACG	-0.364029	0.702036	0.608176	0.262275	-0.0741696	0.93285	0.237324	0.852965
#83_chr1_BS64_CACGTG_1_sg2	CGCAGCGGCGGGCGCCACGT	-0.331389	0.803778	-0.530906	0.631884	-0.0316647	0.973335	-0.0621937	0.959983
#85_chr1_BS64_CGCGTG_1_sg1	GCGCGGGGTGACCGCGTGGT	0.369089	0.590458	0.51641	0.415354	0.169197	0.83915	0.691187	0.563148
#86_chr1_BS64_CGCGTG_1_sg2	GAGAGCGCGGGGTGACCGCG	-1.18758	0.0756266	-1.24938	0.15731	-0.253608	0.85182	-0.838682	0.497319
#87_chr1_BS64_CGCGTG_1_sg3	GGAGGCGCGCACCAACCACG	0.162171	0.903694	0.0597344	0.960133	-0.756001	0.345162	-0.651103	0.447896
#88_chr1_BS71_CACGTG_1_sg1	AGACGTGAGACACGATCACG	0.537532	0.615172	-0.604278	0.385212	-0.47235	0.428747	-0.169245	0.88025
#89_chr1_BS71_CACGTG_2_sg1	CCTGAGGTGGCTCACGTGGG	-0.00888849	0.995947	-0.31124	0.726415	-0.0420124	0.964193	0.491109	0.583061
#90_chr1_BS71_CACGTG_2_sg2	CCCTGAGGTGGCTCACGTGG	-0.380456	0.76108	0.419173	0.644433	0.0346401	0.970358	0.625132	0.512653
#92_chr1_BS71_CACGTG_2_sg3	TGCCCTGAGGTGGCTCACGT	0.244054	0.893167	0.258197	0.794801	-0.414677	0.479345	1.52673	0.236868
#93_chr1_BS71_CACGTG_2_sg4	CTGCCCTGAGGTGGCTCACG	0.929627	0.333642	0.424836	0.432361	0.420238	0.275729	0.0779683	0.954001
#96_chr1_BS76_CGCGTG_1_sg1	CCGAACCAATGGCACGCGAC	0.0721929	0.965217	-0.0154639	0.991986	1.05485	0.0222834	0.0208891	0.989271
#97_chr1_BS76_CGCGTG_1_sg2	GCCGAACCAATGGCACGCGA	-0.331627	0.906749	-0.845353	0.505295	-3.18854	0.00368191	-1.20699	0.253023
#98_chr1_BS78_CGCGTG_1_sg1	ACACACACTCCGGCTCCGCG	-0.795863	0.3209	0.614319	0.262972	0.011813	0.993077	0.124631	0.921091
#99_chr1_BS78_CGCGTG_1_sg2	GAGCCAGCGCCGCAACCACG	0.237448	0.817571	-0.0770217	0.944596	0.542239	0.170424	0.211211	0.844652
#100_chr1_BS79_CACGTG_1_sg1	CGCAGTAATGAGGCGGCACG	-0.0246193	0.990377	-0.0316507	0.982842	0.216165	0.807306	-0.0339546	0.985441
#101_chr1_BS80_CACGCG_2_sg1	TGGATAAACAGCAGCGCACG	-0.666123	0.400106	-0.775494	0.219815	-0.77086	0.116853	0.375181	0.738161
#102_chr1_BS82_CGCGTG_1_sg1	CGACCGAGGCACGCACGCGC	-0.177418	0.926086	-0.308338	0.860782	0.453125	0.451351	0.246518	0.863584
#103_chr1_BS82_CGCGTG_2_sg1	CTCTCCGGGGTCTGTGCGCG	-0.73443	0.219438	0.0974994	0.930338	-0.132596	0.850574	0.141955	0.942819
#105_chr1_BS83_CACGTG_1_sg1	GGTCACGCAGAGTCCACGTG	-0.785334	0.290667	-0.280169	0.842426	0.00529319	0.996404	-0.0627429	0.975143
#106_chr1_BS83_CACGTG_1_sg2	GGGTCACGCAGAGTCCACGT	0.0897884	0.947366	-0.77325	0.266812	0.103043	0.922404	-0.95746	0.431589
#107_chr1_BS83_CACGTG_1_sg3	GGGGTCACGCAGAGTCCACG	0.853986	0.223947	-1.10125	0.309023	0.164744	0.898707	0.473597	0.615106
#108_chr1_BS83_CATGTG_1_sg1	CTGAATAAAAGGTGCACATG	-0.315491	0.826325	-0.614771	0.46143	-0.233792	0.766369	-0.216773	0.847302
#111_chr1_BS83_CACGCG_1_sg1	GCCAGCAGAGGGAGCCCGCG	-0.075795	0.952713	0.59219	0.210754	0.1671	0.856762	1.38441	0.10926
#116_chr1_BS86_CATGTG_1_sg1	GTCACTCTCTCCGCCACATG	0.0916883	0.927492	-0.309965	0.666516	-1.05608	0.0132992	0.68336	0.601569
#117_chr1_BS88_CGCGTG_1_sg1	TCAGGGCCGCTGGGAGCGCG	-0.119176	0.937109	-0.0681141	0.972	-0.391989	0.519906	-0.126753	0.932403
#118_chr1_BS89_CACGCG_1_sg1	CCCTAGCAACGGAGCCCACG	-0.310211	0.790182	-0.106245	0.933029	-0.0227107	0.985391	0.0587385	0.972756
#119_chr1_BS89_CACGCG_1_sg2	AGCCCCGCGCCGCATCCGCG	-0.441167	0.621625	0.162089	0.843002	-0.269819	0.656244	0.452641	0.603061
#120_chr1_BS89_CACGCG_1_sg3	GCCCCGCGCCGCATCCGCGT	-0.0642694	0.961311	-0.668853	0.289999	-0.44575	0.468471	0.915509	0.364978
#123_chr1_BS90_CATGTG_1_sg1	CTGCACGGGGACCTTCCATG	-0.830532	0.245744	-0.749528	0.435601	-0.283367	0.700473	0.813518	0.53093
#124_chr1_BS90_CATGTG_1_sg2	TGCACGGGGACCTTCCATGT	-0.380562	0.638757	-0.350997	0.703632	-0.699097	0.393733	-2.27235	0.000106518
#125_chr1_BS90_CATGTG_1_sg3	GTGTGGACATTTAACCCACA	0.921793	0.161599	-0.432908	0.773336	0.287355	0.806284	0.326285	0.739191
#127_chr1_BS93_CACGTG_1_sg1	CGTTTTTAACAGTGTCACGT	0.69681	0.368687	0.3067	0.739724	0.431868	0.461772	1.5434	0.207317
#128_chr1_BS93_CACGTG_1_sg2	CCGTTTTTAACAGTGTCACG	0.795302	0.373805	0.0892512	0.943079	0.38152	0.639299	0.839247	0.498888
#130_chr1_BS94_CGCGTG_1_sg1	CTGTGATGCCCACCCGCGTG	0.425906	0.613143	-0.295113	0.726486	-0.531767	0.29173	0.988745	0.344262
#131_chr1_BS94_CGCGTG_1_sg2	AGCGCGCGTAGTCCACACGC	-1.26232	0.100071	-0.503769	0.756955	-0.54408	0.396175	-0.667913	0.505425
#132_chr1_BS94_CGCGTG_1_sg3	CAGCGCGCGTAGTCCACACG	-0.347811	0.755484	-0.194531	0.86417	-0.160392	0.848069	-0.930227	0.276993
#133_chr1_BS94_CGCGTG_1_sg4	GCGCGTAGTCCACACGCGGG	0.212703	0.934245	-0.675587	0.425892	-0.312896	0.577188	-0.730297	0.402694
#134_chr1_BS95_CACATG_1_sg1	CGCTCCAGCTCCATGGCACA	-0.310234	0.702778	0.311208	0.750339	-0.360188	0.522375	0.774916	0.298968
#135_chr1_BS95_CACATG_1_sg2	TCCAGCTCCATGGCACATGG	-0.283535	0.817571	0.0326444	0.980542	-0.346377	0.673715	-0.250063	0.838388
#136_chr1_BS98_CACGTG_1_sg1	GAGCTAACAGGACCACGTGA	0.862043	0.447379	-0.257857	0.882267	-0.598701	0.450777	0.552534	0.799436
#137_chr1_BS98_CACGTG_1_sg2	AGCTAACAGGACCACGTGAG	0.305818	0.737017	-0.428903	0.749644	0.506688	0.631122	0.247353	0.825284
#139_chr1_BS98_CACGTG_1_sg3	TCCCCGCTGCACCCCTCACG	-0.271785	0.741479	0.349162	0.658851	-0.948545	0.282556	0.69581	0.416963
#140_chr1_BS99_CGCGTG_1_sg1	GCACCGGAAGTGCGTCACGC	1.07294	0.0548384	0.694531	0.214418	0.525373	0.217357	1.48692	0.0584671
#141_chr1_BS99_CGCGTG_1_sg2	AGCACCGGAAGTGCGTCACG	0.186678	0.846462	0.528643	0.683388	-0.119922	0.863421	1.14923	0.257213
#142_chr1_BS101_CGCGTG_1_sg1	CACAGGGCGGGGGCACGCGA	-1.46557	0.0709786	-0.041397	0.98611	-1.13176	0.295619	0.302484	0.806095
#145_chr1_BS103_CACGTG_1_sg1	CAGGAGCAAGGAACAGCACG	0.390581	0.749678	0.264985	0.793535	0.0725027	0.931046	1.13492	0.24038
#149_chr1_BS107_CATGTG_1_sg1	TCGCATACGGTGGCACATGC	-0.432579	0.8505	-0.221292	0.916229	-0.534772	0.665122	0.556534	0.547815
#150_chr1_BS110_CATGTG_1_sg1	CCACTTGCCCAACATGTGAG	0.438242	0.543844	0.08282	0.942162	-0.255734	0.648245	0.587679	0.467945
#151_chr1_BS110_CATGTG_1_sg2	GCCCAGCCCTCTCACATGTT	1.05743	0.0220584	1.00292	0.260419	0.546284	0.281685	0.0159871	0.989586
#152_chr1_BS110_CATGTG_1_sg3	GGCCCAGCCCTCTCACATGT	0.326963	0.657782	0.490726	0.354562	0.489422	0.287589	0.0507437	0.965978
#153_chr1_BS111_CACGTG_1_sg1	CATGCGCGCTGCCGCGCACG	0.411962	0.502686	0.867555	0.0101435	0.225631	0.630801	0.489218	0.558547
#154_chr1_BS111_CACGTG_1_sg2	ATGCGCGCTGCCGCGCACGT	0.814469	0.233227	0.107849	0.944083	0.207456	0.739425	-0.175882	0.872741
#155_chr1_BS111_CACGTG_1_sg3	TGCGCGCTGCCGCGCACGTG	0.238909	0.898115	0.053325	0.972218	0.41925	0.50846	0.794165	0.355746
#156_chr1_BS111_CACGTG_1_sg4	CGCGGGACGCCCCACGTGCG	0.954958	0.0365947	1.18663	0.000952289	0.00714886	0.994414	0.43189	0.766443
#157_chr1_BS111_CACGTG_2_sg1	CGGGACCTCCCGGACCACGT	0.781173	0.331853	-0.326972	0.77164	-0.62101	0.217957	0.0618512	0.958519
#158_chr1_BS111_CACGTG_2_sg2	GCGGGACCTCCCGGACCACG	-0.283235	0.768494	-0.382803	0.630117	-0.46298	0.462534	-0.265984	0.817294
#159_chr1_BS111_CACGTG_2_sg3	CTCCCCTGAGCCGGCCCACG	0.294469	0.795146	-0.529696	0.339949	-0.494673	0.253512	0.371284	0.687591
#160_chr1_BS112_CGCGTG_1_sg1	CTACACAGCGGGACACGCGA	0.609886	0.640279	-0.105549	0.950568	-0.00633589	0.996325	0.3605	0.815543
#161_chr1_BS112_CGCGTG_1_sg2	TACACAGCGGGACACGCGAA	-0.229244	0.865996	-0.041624	0.979188	-0.448431	0.5964	0.766336	0.613933
#162_chr1_BS113_CACGTG_1_sg1	CTCAATTTTACTCTAGCACG	-0.655265	0.508047	0.251852	0.851339	-0.33429	0.624744	0.122269	0.934213
#163_chr1_BS113_CGCGTG_1_sg1	TGAAGTGTCCCCGTTTCGCG	0.841087	0.141734	-0.138973	0.887238	-0.310485	0.564542	0.728626	0.333286
#164_chr1_BS113_CGCGTG_1_sg2	GAAGTGTCCCCGTTTCGCGT	-0.0084444	0.995368	-0.128376	0.938516	-0.477134	0.528749	0.581125	0.739978
#165_chr1_BS114_CACGTG_1_sg1	AGACAAACAGGTAAATCACG	-0.761059	0.552958	0.531478	0.588902	-0.672611	0.445831	-1.94716	0.00177758
#166_chr1_BS118_CACGCG_1_sg1	AACCCTCGAGTCGACACGCG	-0.79342	0.586389	0.0535687	0.965945	-0.439976	0.488146	0.147574	0.927266
#167_chr1_BS118_CACGCG_1_sg2	ACCCTCGAGTCGACACGCGC	-0.415755	0.806762	-0.141195	0.939512	-0.698238	0.502764	-0.956823	0.431073
#168_chr1_BS118_CACGCG_1_sg3	CCCTCGAGTCGACACGCGCG	-0.671567	0.297407	-0.485926	0.439333	-0.28909	0.596135	0.220537	0.833438
#169_chr1_BS119_CACGCG_1_sg1	CGTGGTGACGCGAGCGCGTG	0.233282	0.797247	-0.446213	0.557602	0.129072	0.907671	-0.0186144	0.988825
#170_chr1_BS119_CACGCG_1_sg2	GCGTGGTGACGCGAGCGCGT	-0.663631	0.427488	0.587841	0.288353	-0.339257	0.641408	0.40358	0.694533
#171_chr1_BS119_CACGCG_1_sg3	TGCGTGGTGACGCGAGCGCG	-0.562044	0.505768	-0.000149205	0.999882	-0.0758378	0.929458	-0.0302088	0.982233
#172_chr1_BS119_CGCGTG_1_sg1	AAGCCGCTCGGACACGCGCT	0.258598	0.828048	-0.13309	0.90252	-0.127438	0.894885	-0.0744369	0.948941
#173_chr1_BS120_CACATG_1_sg1	AGCCTGGAAGCCAGGACATG	-0.660511	0.488197	-0.502518	0.610818	-0.486421	0.622077	-0.000292955	0.999925
#174_chr1_BS121_CACGTG_1_sg1	ATCCCCAGAGAAAACTCACG	-1.01912	0.16188	0.24124	0.866205	-0.488238	0.521118	0.0519864	0.96613
#177_chr1_BS125_CACGTG_1_sg1	GGCTCCAGGGGCCACGTGCC	0.492886	0.41539	0.588015	0.235682	0.788774	0.0575863	0.132134	0.941164
#178_chr1_BS126_CACGTG_1_sg1	CTTCTTGCTTGACGTTCACG	-0.707376	0.301298	-0.154828	0.900742	-0.142565	0.873434	-0.989319	0.278736
#179_chr1_BS127_CACATG_1_sg1	CTGTGGGCGTGTCATGTGGT	-0.316326	0.718061	-0.874538	0.120403	-0.32489	0.572445	0.112782	0.924312
#180_chr1_BS127_CACATG_1_sg2	TCTGTGGGCGTGTCATGTGG	-0.371694	0.742632	-0.428751	0.592934	-0.393876	0.555438	0.534214	0.561927
#181_chr1_BS127_CACATG_1_sg3	CGTTCTGTGGGCGTGTCATG	-0.287767	0.738564	0.673754	0.213105	-0.207218	0.847622	0.109997	0.925529
#184_chr1_BS130_CATGTG_1_sg1	CTCCTGACTCGGGCCATGTG	0.757026	0.174011	0.175744	0.908779	-0.640834	0.23295	0.245965	0.820993
#185_chr1_BS130_CATGTG_1_sg2	TTCTCCAACACAGCCACACA	-0.347021	0.775052	-0.719759	0.498865	0.402887	0.717343	0.708217	0.41269
#186_chr1_BS131_CACGTG_1_sg1	GTCGCCGAGGGACCCACGTG	-0.283578	0.756321	-0.490679	0.742531	0.0332247	0.976377	0.138601	0.903861
#187_chr1_BS131_CACGTG_1_sg2	TCGCCGAGGGACCCACGTGC	-0.244421	0.81364	0.384107	0.764501	0.093303	0.932406	0.375146	0.839869
#188_chr1_BS131_CACGTG_1_sg3	GGGGAGCTCGTCCCGCACGT	-0.417977	0.705231	-0.766406	0.469098	-0.299794	0.689535	0.119464	0.92198
#189_chr1_BS131_CACGTG_1_sg4	CGGGGAGCTCGTCCCGCACG	-0.90796	0.285361	-0.225438	0.815341	0.293532	0.691873	-0.612898	0.47669
#190_chr1_BS131_CACGCG_1_sg1	GCTCGGGCTGGCGGCGCGTG	0.0517867	0.961677	0.0718745	0.943079	0.0128568	0.988358	0.297711	0.776676
#191_chr1_BS131_CACGCG_1_sg2	GGCTCGGGCTGGCGGCGCGT	-0.649976	0.601969	-0.8161	0.187306	-0.556303	0.515264	-0.746817	0.52176
#192_chr1_BS131_CACGCG_1_sg3	GGGCTCGGGCTGGCGGCGCG	-0.84263	0.264971	-0.790821	0.254831	-0.132945	0.883011	-0.0195553	0.989486
#193_chr1_BS131_CACGCG_1_sg4	CTCGGGCTGGCGGCGCGTGG	-0.0483576	0.985445	-0.320352	0.880122	-0.450395	0.784268	-0.732533	0.495747
#194_chr1_BS131_CGCGTG_1_sg1	GTGAGGGGCACACGGGCGCG	1.37982	0.269393	0.228183	0.800944	0.0308673	0.976667	0.762141	0.371938
#195_chr1_BS131_CGCGTG_1_sg2	AGGGGCACACGGGCGCGTGG	0.228364	0.865213	-0.596625	0.359011	0.0965283	0.9144	0.0276769	0.982411
#196_chr1_BS133_CACGTG_1_sg1	ACCTGCGGGATGAAAGCACG	-0.542847	0.494067	-0.107989	0.96028	0.0156149	0.992532	-0.714998	0.37619
#197_chr1_BS134_CACGTG_1_sg1	GACTTCACGCAAGGCGCACG	-1.04336	0.174469	0.0748238	0.951984	-0.232847	0.754288	1.29968	0.0566944
#200_chr1_BS138_CACGTG_1_sg1	AAGTGTCCCCTAAATTCACG	0.0409285	0.976047	-0.0492723	0.972692	0.3748	0.593978	0.337606	0.863688
#201_chr1_BS138_CACGTG_1_sg2	GTGTCCCCTAAATTCACGTG	0.423112	0.545462	-0.209601	0.82783	-0.122154	0.874881	0.483689	0.747525
#202_chr1_BS138_CACGTG_1_sg3	AGTGTCCCCTAAATTCACGT	-0.940399	0.457769	-0.347752	0.899809	0.470657	0.513648	-0.144109	0.907269
#203_chr1_BS140_CACGTG_1_sg1	ACAACCCACTCCACCACGTG	-0.0180806	0.986099	0.387347	0.742789	-0.580535	0.213692	0.486324	0.721787
#204_chr1_BS140_CACGTG_1_sg2	GAACAACCCACTCCACCACG	-0.246913	0.775052	-0.296932	0.683087	-0.100783	0.913606	-0.224696	0.904765
#205_chr1_BS140_CACGTG_1_sg3	AACAACCCACTCCACCACGT	-0.549557	0.735434	-0.14563	0.883912	-0.924822	0.300531	0.0414857	0.981077
#206_chr1_BS140_CACGTG_1_sg4	ACCATGGTTTATACCCCACG	-0.538441	0.419029	0.231278	0.86947	-0.282506	0.630976	-0.154329	0.895911
#207_chr1_BS140_CACGTG_1_sg5	ATGGTTTATACCCCACGTGG	-0.50281	0.503588	0.61238	0.542066	-0.280946	0.661905	-0.320238	0.79982
#208_chr1_BS142_CACGTG_1_sg1	TCGGCCCCCTCCTGATCACG	-0.555905	0.408116	-0.743885	0.170894	-0.737469	0.0769833	0.620912	0.649796
#209_chr1_BS143_CACGTG_2_sg1	GCCCGGCCATGTGGGACACG	0.128142	0.91762	-0.0424616	0.970047	0.316479	0.537761	1.21287	0.131817
#210_chr1_BS143_CACGTG_2_sg2	CCGGCCATGTGGGACACGTG	-0.332993	0.80651	0.11692	0.938718	-0.72572	0.189397	-0.498511	0.659333
#211_chr1_BS143_CACGTG_2_sg3	CCCGGCCATGTGGGACACGT	-0.359276	0.693992	-0.569474	0.482962	0.0260486	0.982991	0.0837543	0.956462
#212_chr1_BS143_CACGTG_3_sg1	GGAACGTGCCTGTCGCACGT	0.716114	0.431139	-0.38658	0.787943	-0.10074	0.889274	0.686927	0.549495
#213_chr1_BS143_CACGTG_3_sg2	AGGAACGTGCCTGTCGCACG	0.0175917	0.990237	0.329314	0.686232	0.324543	0.596301	1.24062	0.208663
#214_chr1_BS143_CACATG_1_sg1	CCCCACGTGTCCCACATGGC	0.97945	0.437976	-0.00156563	0.998915	0.744125	0.16681	0.413282	0.751087
#215_chr1_BS143_CACATG_1_sg2	CCAACCCCACGTGTCCCACA	0.307353	0.701697	-0.291703	0.841379	-0.658281	0.4503	0.0755995	0.958439
#216_chr1_BS143_CACATG_1_sg3	GCAGCACCGCCCGGCCATGT	-0.928399	0.0960138	0.371104	0.537086	-0.146008	0.872092	0.192338	0.863166
#217_chr1_BS143_CACATG_1_sg4	CGCAGCACCGCCCGGCCATG	0.261382	0.752988	0.117031	0.923077	0.161958	0.876116	0.33407	0.817648
#218_chr1_BS144_CATGTG_1_sg1	CCAGGATGTTTCCATGTGGC	0.0625568	0.956666	0.350259	0.655307	0.208687	0.855115	0.67596	0.393694
#219_chr1_BS144_CATGTG_1_sg2	GGCTCCAGGATGTTTCCATG	-0.110683	0.917846	-0.842669	0.168128	-0.115257	0.900441	-0.413191	0.68127
#220_chr1_BS144_CATGTG_1_sg3	GGCCATACTAGCCGGCCACA	0.180945	0.896794	0.265394	0.798975	0.696976	0.167573	1.62	0.104833
#222_chr1_BS146_CACGTG_1_sg1	GGGGGCGCCGGGAAGCACGT	-1.70332	0.00594242	0.324188	0.822506	0.0216568	0.989643	-0.672432	0.673456
#223_chr1_BS147_CACGTG_1_sg1	CGACCTCAAAGTCGGCCACG	-0.0536491	0.961824	-0.618175	0.35647	-0.311443	0.601526	0.507622	0.549093
#225_chr1_BS147_CACGTG_1_sg2	GGGCGGCTGCTGCCACCACG	-0.588229	0.540211	0.391698	0.62474	-0.487816	0.446592	1.56497	0.0858818
#226_chr1_BS148_CACGTG_1_sg1	TGACCTCTGCTCTGGGCACG	-1.14495	0.0288705	-0.195008	0.8503	-0.19463	0.727539	0.0109151	0.992536
#227_chr1_BS148_CACGTG_1_sg2	CCTCTGCTCTGGGCACGTGG	-0.682564	0.704187	0.183535	0.909236	-0.0225365	0.988141	0.0297295	0.988395
#228_chr1_BS148_CACGTG_1_sg3	CTCTGCTCTGGGCACGTGGC	-0.00557427	0.997403	0.535754	0.581956	0.635941	0.231681	0.934458	0.228451
#229_chr1_BS149_CACGTG_1_sg1	TGTCCTCCATCCCCACGTGT	-0.610448	0.388346	0.16727	0.906353	-0.292479	0.617803	-0.155696	0.924038
#230_chr1_BS149_CACGTG_1_sg2	GTCCTCCATCCCCACGTGTC	-0.156044	0.875493	-0.482721	0.565264	0.267801	0.656143	0.371668	0.752795
#231_chr1_BS149_CACGTG_1_sg3	GAAGCTGAGCCCGACACGTG	0.368928	0.834564	-0.642772	0.311271	-1.37396	0.0152151	0.725905	0.439566
#232_chr1_BS149_CACGTG_1_sg4	GGAAGCTGAGCCCGACACGT	-0.371987	0.791631	-0.131612	0.924988	-0.392468	0.556285	0.720646	0.377982
#233_chr1_BS149_CACGTG_1_sg5	CGGAAGCTGAGCCCGACACG	0.14849	0.92222	-0.44975	0.492423	0.245786	0.668502	0.223421	0.828867
#234_chr1_BS150_CACATG_1_sg1	ACGCGCTCGTGGCTTGCATG	0.184677	0.836209	-0.616266	0.319735	0.319514	0.635344	0.475724	0.682344
#235_chr1_BS151_CGCGTG_1_sg1	CCTGGAGGTGGACCCGCGTG	-0.650547	0.554984	-0.810144	0.17223	-0.342908	0.676234	-0.159634	0.939589
#236_chr1_BS151_CGCGTG_1_sg2	TCCCAGCACCTTCCGCACGC	-0.515956	0.691264	0.216614	0.853553	-0.211496	0.804513	0.747226	0.460823
#237_chr1_BS151_CGCGTG_1_sg3	CTCCCAGCACCTTCCGCACG	-0.153986	0.874281	-0.691349	0.543244	0.122244	0.871217	0.308306	0.796578
#238_chr1_BS152_CACGCG_1_sg1	GGCTTGCAGCCACCCACACG	-0.282284	0.783084	-0.806252	0.252876	-0.441161	0.451283	-0.503812	0.602406
#239_chr1_BS152_CACGCG_1_sg2	GGCAGGGACACACCGCGTGT	-1.26281	0.163462	0.0111794	0.993892	-0.847009	0.350463	-0.92004	0.279952
#240_chr1_BS152_CACGCG_1_sg3	TGGCAGGGACACACCGCGTG	1.10974	0.0627065	0.187969	0.862046	-0.018542	0.98833	0.668097	0.708934
#241_chr1_BS155_CACATG_1_sg1	GGCTGGAGGAAGCCACATGT	-0.147904	0.891075	0.0508546	0.971672	0.185042	0.788688	0.0194747	0.990028
#242_chr1_BS155_CACATG_1_sg2	GCTGGAGGAAGCCACATGTC	0.642096	0.26389	-0.207161	0.864985	0.826695	0.109616	0.88841	0.252228
#243_chr1_BS155_CACATG_1_sg3	CCACAATCCCCCCCGACATG	-0.438709	0.472785	-0.203478	0.801697	0.413239	0.275729	-0.12525	0.922016
#244_chr1_BS156_CACATG_1_sg1	GGCAACATTGTGACAGCATG	-0.120668	0.933723	-0.380032	0.742789	-0.308835	0.679077	-0.11597	0.935764
#245_chr1_BS157_CATGTG_1_sg1	TAGGCTGTGGTGCACCATGT	-0.904826	0.217356	-0.65185	0.469098	-0.59767	0.272124	-0.520083	0.561936
#246_chr1_BS157_CATGTG_1_sg2	GTAGGCTGTGGTGCACCATG	0.214415	0.862116	0.430669	0.631466	0.164103	0.800383	-0.366489	0.718123
#248_chr1_BS158_CACGTG_1_sg1	CCCAGACGCGCCGTGGCACG	0.837722	0.0715125	0.374975	0.650213	0.0890733	0.929158	0.18628	0.914194
#249_chr1_BS158_CACGTG_1_sg2	CCAGACGCGCCGTGGCACGT	-0.997252	0.121729	-0.362412	0.651973	-0.140636	0.865427	-0.26159	0.805259
#251_chr1_BS161_CACGTG_1_sg1	ACTGCCTCCAGCAGCCACGT	-0.478951	0.62711	2.16282	0.0260477	-1.30279	0.00705833	-0.0611117	0.959355
#253_chr1_BS161_CACGTG_1_sg2	TGCCTCCAGCAGCCACGTGG	-0.916416	0.33835	-0.249864	0.820143	-0.644898	0.354547	-0.970075	0.184845
#256_chr1_BS161_CACATG_1_sg1	GACCGTCCCTGTGGCCACAT	0.655455	0.650305	0.329418	0.613224	-0.407554	0.383232	-0.101469	0.939733
#257_chr1_BS161_CACATG_1_sg2	TCCGAGGCAGAGTGCCCATG	-0.405122	0.595589	-0.318372	0.778519	0.134828	0.881238	-0.154724	0.901876
#258_chr1_BS162_CACATG_1_sg1	TGTGTGTGGCCGCATACATG	-0.0827074	0.965217	-0.371347	0.693485	-0.338248	0.669052	-0.530067	0.613081
#259_chr1_BS165_CACGCG_1_sg1	GTGGGGGCGGGGCACGCGCG	-0.19859	0.842991	0.600167	0.216091	-0.153357	0.83264	0.190298	0.902787
#260_chr1_BS165_CGCGTG_1_sg1	GGGATGGGCTCGCGGCCGCG	-0.0666142	0.954217	-0.0990543	0.944313	-0.214746	0.752764	0.0720271	0.958258
#261_chr1_BS165_CGCGTG_1_sg2	CCGAGGTCGCAGCAACCACG	-0.0305685	0.984092	0.363534	0.643333	-0.131249	0.883926	0.51321	0.755963
#262_chr1_BS166_CACGTG_1_sg1	GCAACCCGGCATCGCCCACG	-0.455115	0.510645	0.223711	0.817921	-0.659414	0.186478	0.165714	0.891582
#263_chr1_BS166_CACGTG_1_sg2	TCACCTCAGCGGCTCCACGT	-2.15963	0.00302581	-0.716924	0.468958	-1.42407	0.140042	-1.59743	0.0839365
#264_chr1_BS166_CACGTG_1_sg3	ATCACCTCAGCGGCTCCACG	-0.215458	0.843216	-0.78931	0.27851	0.0414747	0.968896	0.200202	0.905115
#265_chr1_BS169_CACGTG_1_sg1	GCAGAGCCCGGCTGGCACGT	0.723347	0.41539	-0.136604	0.949954	-0.0254292	0.980008	0.952278	0.444224
#266_chr1_BS169_CACGTG_1_sg2	GGCAGAGCCCGGCTGGCACG	0.716408	0.340184	-0.073358	0.97423	-0.124604	0.896104	1.28002	0.0424332
#267_chr1_BS169_CACGTG_2_sg1	CCGGGTGGCAGCGGCACACG	0.348133	0.695624	-0.0804022	0.96509	-0.624512	0.302767	0.449526	0.724399
#270_chr1_BS170_CATGTG_2_sg1	CCCAGCACTGGGGACACATG	0.32151	0.795009	0.215458	0.882267	0.407872	0.369532	1.13483	0.132309
#271_chr1_BS170_CATGTG_2_sg2	ACCCAGCACTGGGGACACAT	0.209497	0.859144	0.148809	0.942717	0.998362	0.0338025	0.679757	0.57991
#273_chr1_BS175_CACGTG_1_sg1	AGGACAGAAGCCTGGCCACG	-0.305101	0.787157	0.195022	0.840122	-0.344097	0.590217	0.28938	0.822792
#274_chr1_BS175_CACGTG_1_sg2	AGTAACCACTGCAGGCCACG	-0.0206471	0.987979	-0.385945	0.714563	-0.304989	0.687741	-0.242062	0.815543
#276_chr1_BS176_CACGTG_1_sg1	CCCCTCGACCCCAGGCCACG	-0.305076	0.797993	-0.285809	0.696197	-0.223133	0.682838	0.0756109	0.948637
#277_chr1_BS177_CACGTG_1_sg1	GCGTGGCTGGGGGGTCACGT	-0.21852	0.871718	0.328439	0.848367	0.30379	0.708417	0.833771	0.440402
#278_chr1_BS177_CACGTG_1_sg2	GGCGTGGCTGGGGGGTCACG	-0.0219499	0.984949	0.421325	0.515989	0.0907553	0.901769	-0.565377	0.530746
#280_chr1_BS180_CACGTG_1_sg1	ACATTCACGTCCTGGCCACG	0.242046	0.826347	-0.227513	0.831078	-0.0415266	0.967565	0.67124	0.381721
#281_chr1_BS180_CACGTG_1_sg2	CATTCACGTCCTGGCCACGT	-0.285557	0.770311	0.0705588	0.952448	-0.680033	0.500893	0.747885	0.682671
#282_chr1_BS180_CACGTG_1_sg3	CTCCCCTACACCCGCCCACG	-0.363301	0.600003	-0.144166	0.881681	-0.577941	0.22396	0.950172	0.286986
#283_chr1_BS181_CACATG_1_sg1	TCTTCCTTGCAAGACCCACA	-0.413337	0.821062	-1.09966	0.241987	-0.449328	0.530923	0.765983	0.595109
#284_chr1_BS181_CACATG_1_sg2	CCCCACATGCAGAGCCATGT	0.370065	0.739695	0.147382	0.877516	-0.760448	0.0680095	-0.506776	0.771101
#285_chr1_BS181_CACATG_1_sg3	CCCCCACATGCAGAGCCATG	-0.150412	0.878391	0.525583	0.303563	-0.114059	0.86035	0.0445845	0.973857
#286_chr1_BS181_CATGTG_1_sg1	CCACATGGCTCTGCATGTGG	-0.0211356	0.989755	0.397933	0.887835	0.0968406	0.965484	0.058631	0.966928
#287_chr1_BS181_CATGTG_1_sg2	GACCCACATGGCTCTGCATG	-0.251268	0.76108	-0.0251902	0.985246	-0.371803	0.585312	0.0958674	0.938904
#288_chr1_BS181_CATGTG_1_sg3	ACCCACATGGCTCTGCATGT	-0.755212	0.392983	-0.330834	0.690125	-1.23877	0.230486	-0.295678	0.773152
#290_chr1_BS182_CACGTG_1_sg1	GGGGCACTGGCGTCGTCACG	-0.00514966	0.996767	0.317375	0.765695	0.590408	0.464835	0.748317	0.342566
#291_chr1_BS182_CACGTG_1_sg2	GGGCACTGGCGTCGTCACGT	-0.0869537	0.958397	-0.183584	0.845451	0.360301	0.571375	0.349502	0.723026
#292_chr1_BS182_CATGTG_1_sg1	GCCTCGCTCCCTGCATCACA	0.147556	0.888174	0.294791	0.715835	-0.37718	0.589352	0.656094	0.499105
#296_chr1_BS184_CACATG_1_sg1	ACAGTCACGTCCTGGCCATG	0.336917	0.679084	0.229788	0.782365	0.115986	0.869079	-0.0783344	0.947436
#298_chr1_BS186_CACGTG_1_sg1	CAAGCGAAAACCAGGCCACG	-0.237571	0.885517	0.0846118	0.949949	-0.688721	0.258511	-0.642653	0.42339
#299_chr1_BS186_CACGTG_1_sg2	GAGGGCTTAGCCTTTCCACG	-0.237306	0.887589	0.127089	0.95146	0.263813	0.739112	-0.204421	0.873648
#300_chr1_BS188_CACATG_1_sg1	CAGTGCAGCCAGGGGCATGT	0.0958233	0.948921	-0.199237	0.895244	-0.269516	0.660555	1.36601	0.426281
#302_chr1_BS194_CACGTG_1_sg1	TACTGTGCCTACACCACGTG	-0.00123095	0.999127	-0.113706	0.949131	0.3663	0.434518	0.435408	0.73732
#304_chr1_BS194_CACGTG_2_sg1	CGCACAGTGAGGCTGCCACG	-0.303635	0.815355	-0.973999	0.240887	-0.0296218	0.976346	0.0459955	0.979378
#305_chr1_BS194_CACGTG_2_sg2	GAAGCAACCTCAGGGCCACG	0.408351	0.610915	0.0924771	0.94471	-0.224287	0.785289	0.202513	0.868426
#306_chr1_BS194_CACGTG_3_sg1	CCGGCTCACAGACCAGCACG	0.0825045	0.934485	0.104084	0.925143	0.20284	0.771729	0.00324538	0.998279
#307_chr1_BS194_CACGTG_3_sg2	TTCAGGCCAGAACCACGTGC	0.0701937	0.957268	0.0619813	0.967883	-1.13253	0.113499	0.0575998	0.963857
#308_chr1_BS194_CATGTG_1_sg1	GGCCCCAGGTAGGCGCACAT	0.448308	0.816423	0.613527	0.250301	0.22899	0.761859	0.710969	0.631304
#309_chr1_BS194_CATGTG_1_sg2	GGGCCCCAGGTAGGCGCACA	-0.224959	0.885457	0.118625	0.926191	0.247416	0.73546	-0.393235	0.666365
#310_chr1_BS195_CACGTG_1_sg1	GAGTTGGTGCCCCACTCACG	0.316752	0.695893	-0.685941	0.376436	-0.854906	0.197546	-0.0774423	0.949341
#311_chr1_BS195_CACGTG_1_sg2	AGTTGGTGCCCCACTCACGT	-0.138629	0.881658	-0.261117	0.766829	-1.40443	0.00108501	0.0846774	0.947414
#312_chr1_BS195_CACGTG_1_sg3	TCAACGTGAACCCACGTGAG	-0.300711	0.813521	-0.27689	0.736924	-0.286237	0.625245	0.720201	0.358802
#315_chr1_BS197_CACATG_1_sg1	AGCTGCGCCCAGACACATGT	0.478591	0.553209	-0.555046	0.637263	-0.453779	0.637936	1.43776	0.286044
#316_chr1_BS197_CACATG_1_sg2	ACGAGACTCCGACATGTGTC	0.42614	0.572596	0.0718379	0.952205	0.666628	0.154759	-1.05892	0.158101
#317_chr1_BS197_CACGCG_1_sg1	TACATTAACTCAGAAGCACG	0.049693	0.974077	-0.0943696	0.962162	-0.0306721	0.979953	1.02971	0.550869
#318_chr1_BS197_CACGCG_1_sg2	ACATTAACTCAGAAGCACGC	0.583455	0.776444	0.572901	0.789801	-0.0737327	0.970358	0.661035	0.507188
#319_chr1_BS198_CACATG_1_sg1	AGCCAGCCATTGGCTACACA	-0.479022	0.673875	-0.554772	0.615962	0.0198054	0.987216	0.477096	0.686363
#325_chr1_BS201_CATGTG_1_sg1	CTTCCAAGAGATCCTGCACA	-0.174372	0.869713	-0.368723	0.74778	-0.931177	0.141867	0.741195	0.368271
#326_chr1_BS203_CACGTG_1_sg1	ATCCAGTCCGGGCGATCACG	-0.353449	0.770337	0.364264	0.564768	0.0114958	0.992716	0.676975	0.455708
#327_chr1_BS203_CACGTG_1_sg2	TCCAGTCCGGGCGATCACGT	0.111517	0.91762	-0.121946	0.923888	-0.333266	0.643438	-0.302642	0.850794
#328_chr1_BS207_CACATG_1_sg1	GGAGCACGCTCACACATGCC	0.585706	0.536333	-0.0698799	0.96028	0.401153	0.538322	1.30694	0.499459
#329_chr1_BS207_CACATG_2_sg1	CGCAATAGTGCATGCATGTG	1.0366	0.178628	0.63502	0.55522	0.551425	0.240615	1.20888	0.0840042
#330_chr1_BS208_CACATG_1_sg1	CTGCTGGGCGGGCACATGCC	0.802974	0.425477	0.664811	0.172741	0.510497	0.330576	0.895007	0.230217
#331_chr1_BS209_CACATG_1_sg1	CTGTGTCTGTGGGTCACATG	0.264029	0.760163	-0.263614	0.765196	-0.170887	0.817977	0.392861	0.796076
#333_chr1_BS212_CACGCG_1_sg1	AGCGCCCCACCCTGAGCACG	0.130547	0.880985	-0.00114285	0.999255	-0.00879692	0.992583	-0.0902667	0.938573
#334_chr1_BS213_CACGTG_1_sg1	GCGTCCTATGGCGCACGTGG	0.566942	0.370684	-0.690685	0.249861	-0.190039	0.786381	0.614017	0.495634
#335_chr1_BS213_CACGTG_1_sg2	GCTGCGTCCTATGGCGCACG	0.358251	0.736539	0.152523	0.880153	-0.290002	0.630152	-0.598927	0.549495
#336_chr1_BS214_CACGTG_1_sg1	TTGGGCTGCCCTTTGGCACG	0.682206	0.399691	-0.499649	0.511511	0.170757	0.779619	0.109964	0.924312
#337_chr1_BS214_CATGTG_1_sg1	AAATGCAAAACCATAACATG	-0.740886	0.254641	0.418339	0.522265	-0.266566	0.801911	-0.142897	0.900981
#338_chr1_BS215_CGCGTG_1_sg1	GGAAGTGAGCCTGCGCGTGA	1.30794	0.00428589	0.115503	0.94358	-0.27935	0.750218	0.641594	0.535113
#339_chr1_BS215_CGCGTG_1_sg2	CGGAAGCGACCGTCACGCGC	0.458497	0.695624	0.107477	0.933286	0.272099	0.739112	0.0996607	0.934462
#340_chr1_BS220_CACGCG_1_sg1	GCGGTCCCTCCGCACGCGCA	-0.131626	0.890444	-0.154855	0.878632	-0.050938	0.953741	-0.156667	0.933695
#341_chr1_BS220_CACGCG_1_sg2	GCGAGCTGCCCGTGCGCGTG	0.63443	0.266665	0.248524	0.71171	0.199721	0.727442	1.23853	0.250103
#342_chr1_BS223_CACGTG_1_sg1	CACCGAGCGTGGGCCACGTG	0.279468	0.807163	-0.203157	0.854719	0.291349	0.682582	-0.211083	0.86293
#343_chr1_BS223_CACGTG_1_sg2	ACCGAGCGTGGGCCACGTGC	-0.311047	0.752782	-0.267412	0.900455	-0.109024	0.931333	-0.888576	0.454511
#344_chr1_BS223_CACGTG_1_sg3	AGGGGCGTGGCGCCCGCACG	0.542767	0.693487	0.611495	0.228146	0.767948	0.158381	1.5997	0.0983988
#345_chr1_BS224_CACATG_1_sg1	TGCTGTTTTCCCGGAGCATG	0.0919826	0.927615	0.0225422	0.986254	-0.0708446	0.92166	-0.160153	0.891195
#346_chr1_BS225_CACATG_1_sg1	CCTGACCTCAGGCATGTGGG	0.0337069	0.979903	-0.253171	0.818736	0.672084	0.443197	1.72959	0.261841
#348_chr1_BS225_CACATG_1_sg2	AAGCCCTGACCTCAGGCATG	0.0982914	0.930683	-0.917989	0.0496249	-0.511552	0.451612	-0.48611	0.641073
#349_chr1_BS226_CACGTG_1_sg1	GGCCTGTGCTCTCACGTGTG	-0.424585	0.620692	0.0722849	0.948885	0.390198	0.431795	0.825159	0.418761
#350_chr1_BS226_CACGTG_2_sg1	TACAAACAGCTGGGCACACG	-0.270662	0.804666	0.171972	0.902444	-0.303906	0.727001	-1.07168	0.240607
#351_chr1_BS226_CACGTG_2_sg2	AACAGCTGGGCACACGTGGC	0.0437123	0.972242	0.126038	0.926271	0.397541	0.51034	0.485888	0.578562
#352_chr1_BS226_CACATG_1_sg1	AGACACACCCCTTGTACACA	-0.439582	0.584029	0.675304	0.277767	0.246348	0.689494	0.330706	0.7937
#353_chr1_BS226_CACGCG_1_sg1	ATGCTGCCCCGCATGCACGC	-0.496048	0.655728	0.322967	0.805851	1.02059	0.13183	0.222132	0.843752
#354_chr1_BS226_CACGCG_1_sg2	TGCTGCCCCGCATGCACGCG	0.0243365	0.983072	0.306946	0.722611	-0.180696	0.778169	0.673468	0.45603
#355_chr1_BS226_CACGCG_1_sg3	GCTGCCCCGCATGCACGCGG	-0.0394189	0.974174	-0.337455	0.804157	-0.503524	0.445832	-0.545096	0.546292
#356_chr1_BS226_CACGCG_1_sg4	CTGCCCCGCATGCACGCGGG	0.948738	0.0771475	0.876685	0.252796	0.444087	0.512659	0.79011	0.290728
#357_chr1_BS226_CACGCG_1_sg5	AATGCTGCCCCGCATGCACG	-0.683067	0.319392	-0.277687	0.774254	0.0598071	0.946791	0.14998	0.906253
#358_chr1_BS226_CACGCG_2_sg1	AGCGCACAGGGCACACGCGC	-0.427227	0.649358	0.204655	0.856605	-0.182748	0.846629	-0.384564	0.692488
#359_chr1_BS227_CACGTG_1_sg1	GTTAACTGGACTTTTACACG	-0.276786	0.789514	-0.34289	0.765196	-0.704426	0.168052	-0.72332	0.358725
#360_chr1_BS227_CATGTG_1_sg1	ATCTTCAAGATCACAGCATG	0.816536	0.431069	-0.221214	0.826711	0.00326005	0.997427	-0.130281	0.911498
#361_chr1_BS228_CGCGTG_1_sg1	ACTCTCCTCTATGGCACGCG	-0.24446	0.850944	0.453865	0.756905	-0.180765	0.809183	1.71352	0.260865
#362_chr1_BS230_CACGTG_1_sg1	TGCCAGAGGAGCCGAGCACG	-0.311583	0.685208	0.455845	0.398067	0.0983944	0.8998	0.417518	0.639672
#363_chr1_BS230_CACGTG_1_sg2	GCCAGAGGAGCCGAGCACGT	0.531832	0.647908	-1.03689	0.399089	0.112524	0.884027	0.227701	0.839033
#364_chr1_BS230_CACGTG_1_sg3	CCAGAGGAGCCGAGCACGTG	-0.363437	0.75314	-0.171895	0.931454	-0.167354	0.840338	-1.24118	0.104752
#366_chr1_BS235_CATGTG_1_sg1	TCCAGGTCGGTTCCCATGTG	-0.0406302	0.972068	-0.0323957	0.98154	-0.171539	0.854494	-0.383533	0.770576
#367_chr1_BS235_CATGTG_1_sg2	AGTTCCTGAAGGCCACACAT	0.96922	0.227192	0.0193244	0.991047	-0.710706	0.304247	-1.70965	0.00626026
#368_chr1_BS235_CATGTG_1_sg3	TAGTTCCTGAAGGCCACACA	-0.218198	0.833036	-0.349346	0.760546	0.205932	0.79739	-0.247255	0.824745
#370_chr1_BS236_CACGTG_1_sg1	TGGAGACCAGATAACCACGT	-0.0140434	0.991552	-0.0637327	0.968035	0.280452	0.631341	0.913926	0.418064
#371_chr1_BS236_CACGTG_1_sg2	GTGGAGACCAGATAACCACG	-0.30455	0.757734	0.295356	0.749497	0.395397	0.447729	-0.805794	0.348138
#373_chr1_BS237_CATGTG_1_sg1	TCCCCACTTTCACGGCCATG	0.425388	0.483922	-0.00353005	0.997584	0.525849	0.243026	0.460195	0.618812
#374_chr1_BS237_CATGTG_1_sg2	CCCCACTTTCACGGCCATGT	0.457716	0.552958	-0.414672	0.545375	-0.0614413	0.946748	0.173062	0.89376
#376_chr1_BS241_CACGTG_1_sg1	AGCAGGCACTTCTGTGCACG	0.354263	0.640649	0.0972213	0.952747	0.387772	0.553505	0.446748	0.608738
#377_chr1_BS241_CACGCG_1_sg1	AAAGGCTCACGTCGGCCACG	0.370403	0.795566	0.215068	0.861287	0.154641	0.865342	0.596019	0.502825
#378_chr1_BS241_CACGCG_1_sg2	TGGCACAAACGGAATCCGCG	0.16643	0.885396	0.0150859	0.99136	-0.22243	0.794862	0.220018	0.864095
#379_chr1_BS243_CACATG_1_sg1	TAATGCCTGCTCCTCACATG	-0.0509242	0.96717	-0.114147	0.933029	-0.54856	0.277609	-0.384532	0.686238
#380_chr1_BS243_CACATG_1_sg2	AAATAAATGAGCCACATGTG	0.118313	0.92222	0.0619288	0.975923	0.0201981	0.987687	0.955283	0.394225
#383_chr1_BS244_CACGTG_1_sg1	TTGTGACTTGGGAGGCCACG	-0.0374214	0.974121	0.0810726	0.942454	0.456937	0.294368	0.0363803	0.976878
#384_chr1_BS244_CACGTG_1_sg2	CCGGGTTAGAAGTAGCCACG	0.165223	0.873812	-0.838273	0.293356	-0.687635	0.23361	0.593006	0.629032
#386_chr1_BS246_CACATG_2_sg1	TGAGAATGCCAAGCACATGG	-1.12542	0.41443	0.762296	0.713979	0.548523	0.713932	-0.234563	0.871481
#387_chr1_BS246_CACATG_2_sg2	GGCAGTTTCCTCCATGTGCT	0.0929558	0.922181	-0.0861869	0.943079	-0.53129	0.444296	-0.0948949	0.957535
#388_chr1_BS247_CATGTG_1_sg1	AAATTCCCGCAGCTGCCATG	-0.273656	0.894108	-0.584665	0.485013	-0.504131	0.456869	0.204545	0.876501
#389_chr1_BS247_CATGTG_1_sg2	AATTCCCGCAGCTGCCATGT	-0.58468	0.429187	-0.042907	0.977014	-0.227136	0.717839	0.578766	0.478277
#390_chr1_BS247_CATGTG_1_sg3	ATTCCCGCAGCTGCCATGTG	-0.268338	0.805506	-0.03213	0.982842	0.389365	0.572112	1.8957	0.0869676
#391_chr1_BS247_CATGTG_1_sg4	TTCCCGCAGCTGCCATGTGG	-0.452223	0.636353	-0.78738	0.15687	-0.333424	0.584013	-0.483823	0.730587
#392_chr1_BS247_CATGTG_1_sg5	CTTCCACTCCCGCCCCCACA	-0.873574	0.173511	0.177551	0.896368	-0.205716	0.730911	1.2133	0.298507
#393_chr1_BS248_CACGCG_1_sg1	TTGCCAACTACACACGCGAG	-0.627016	0.626341	0.230575	0.803897	-0.42635	0.552885	0.111154	0.924494
#394_chr1_BS248_CACGCG_2_sg1	CGGGAGCAGCCTGCACGCGT	0.347195	0.842467	0.879677	0.126664	0.272543	0.729172	-0.882835	0.388773
#395_chr1_BS248_CACGCG_2_sg2	GGGAGCAGCCTGCACGCGTG	0.743792	0.294008	-0.0731177	0.973944	-0.0530131	0.959908	0.559404	0.502091
#396_chr1_BS248_CACGCG_2_sg3	GCGGGAGCAGCCTGCACGCG	0.82659	0.0758083	0.231282	0.79498	0.583296	0.43315	0.767363	0.472255
#397_chr1_BS248_CACGCG_2_sg4	GTGCCCTTCCCCACGCGTGC	-0.727086	0.415447	-0.717283	0.2878	0.392598	0.513779	0.266973	0.895298
#398_chr1_BS248_CACGCG_3_sg1	CACGCGTGGGGAAGGGCACG	-0.877072	0.555269	-0.0604444	0.961928	0.415683	0.57116	0.190684	0.871102
#399_chr1_BS248_CACGCG_3_sg2	ACGCGTGGGGAAGGGCACGC	0.116492	0.953047	0.200187	0.831468	0.209946	0.749163	1.86413	0.230084
#403_chr1_BS249_CACATG_1_sg1	CCCCGCGGCGCCGGCCCACA	0.532492	0.485866	0.599784	0.366781	0.536309	0.316743	0.30901	0.849633
#404_chr1_BS249_CACATG_1_sg2	CGCGGCGGGCGGAACCATGT	0.0509743	0.971702	-0.0494823	0.970366	0.454994	0.471424	-0.0455864	0.978587
#405_chr1_BS249_CACATG_1_sg3	CCGCGGCGGGCGGAACCATG	-0.494428	0.672677	-0.0146719	0.991921	-0.295204	0.788223	0.526593	0.558203
#406_chr1_BS251_CACGCG_1_sg1	TCCCACCTGGGTCACGCGCT	0.286304	0.701453	-0.326821	0.622092	-0.0978755	0.888494	0.045898	0.970382
#407_chr1_BS252_CACGTG_1_sg1	CTGGGGACAGGGCTCGCACG	0.189378	0.846522	0.326846	0.796111	-0.237483	0.720607	-0.984699	0.157745
#408_chr1_BS253_CACATG_1_sg1	CACGGGCTCGCCAGAGCACA	0.539164	0.645251	0.17602	0.881074	-0.106331	0.901403	0.322573	0.764457
#409_chr1_BS253_CACGCG_1_sg1	GGAATGGGGGTCACGCGTGT	0.564761	0.827125	-0.440983	0.595932	0.0693308	0.948043	1.07531	0.414785
#410_chr1_BS253_CACGCG_1_sg2	TGGAATGGGGGTCACGCGTG	0.579468	0.541479	0.0851539	0.945419	0.617334	0.0761424	0.376159	0.691407
#411_chr1_BS253_CGCGTG_1_sg1	ACATGGTTAAGTCTGCCGCG	-0.0328165	0.983757	0.8505	0.323206	0.323684	0.608273	0.693137	0.618258
#412_chr1_BS253_CGCGTG_1_sg2	CACGTGCTCACTGGTCCACG	-0.120344	0.925156	-0.50031	0.453508	0.0380666	0.963464	0.717025	0.601829
#414_chr1_BS254_CACGTG_1_sg1	CATGCCCAAATGCTGCACGT	-1.08125	0.354375	-0.0820869	0.971486	-1.8155	0.000639084	-1.32209	0.249041
#415_chr1_BS254_CACGTG_1_sg2	CCATGCCCAAATGCTGCACG	0.611345	0.578177	0.0580757	0.957623	-0.250118	0.70076	0.962012	0.16857
#416_chr1_BS256_CACGTG_1_sg1	CCTGCAGAGGCCGGAGCACG	-0.765384	0.274466	0.201546	0.80393	-0.085781	0.942312	0.491678	0.705156
#417_chr1_BS256_CACGTG_1_sg2	CAGAGGCCGGAGCACGTGGT	-0.64009	0.433788	-1.27305	0.0784274	0.0951673	0.904959	-0.499735	0.62949
#418_chr1_BS256_CATGTG_1_sg1	AGGGCAGTGGCCGGCCCATG	-0.0535283	0.967822	0.28046	0.680696	0.475466	0.340803	0.76021	0.483517
#419_chr1_BS256_CATGTG_1_sg2	TGAGGGCAGTACAGCCACAT	1.09511	0.043098	0.537909	0.33295	-0.278688	0.709783	-0.28112	0.865307
#420_chr1_BS256_CATGTG_1_sg3	CTGAGGGCAGTACAGCCACA	-0.215521	0.8308	-0.0123831	0.992971	0.23746	0.694166	0.182738	0.912365
#422_chr1_BS257_CATGTG_1_sg1	TCTGCCTCTGTTAGCACATG	-0.551077	0.516233	0.258531	0.795739	-0.460151	0.540645	-0.275578	0.824015
#423_chr1_BS257_CATGTG_1_sg2	TTCTGCCTCTGTTAGCACAT	0.687518	0.474999	0.275461	0.797165	0.624098	0.226256	-0.254812	0.841302
#424_chr1_BS257_CATGTG_1_sg3	TTTCTGCCTCTGTTAGCACA	0.275596	0.856738	0.0560295	0.965729	0.700157	0.082524	-0.568558	0.503578
#425_chr1_BS258_CACGTG_1_sg1	TGGAGCCCTTGCAGAGCACG	-0.410417	0.662536	0.405357	0.767934	-0.162668	0.814021	-0.5866	0.478277
#427_chr1_BS260_CACGTG_1_sg1	TCGGCTCCAGGGGAGGCACG	-1.30745	0.0444434	-1.75011	0.000528671	-0.782841	0.181787	-0.368906	0.81057
#428_chr1_BS260_CACGCG_1_sg1	CCTGGAGCCGAGGCCTCACG	0.571851	0.324689	-0.484473	0.603239	-0.0411058	0.962388	1.06909	0.219632
#429_chr1_BS260_CACGCG_1_sg2	GGTTAGTATGGCTCCGCGTG	-0.108199	0.940936	-0.282904	0.844046	0.175458	0.788041	-0.496837	0.666121
#430_chr1_BS263_CACGCG_2_sg1	CAAACACGCGCAGTGACACG	0.0670535	0.971236	-0.217698	0.837719	0.0725295	0.933897	1.07444	0.482406
#431_chr1_BS263_CACGCG_2_sg2	ACACGCGCAGTGACACGCGG	0.231481	0.903807	-0.587752	0.498457	-0.715112	0.200979	0.557153	0.560399
#432_chr1_BS265_CACATG_1_sg1	GGGATGACTCCCAGTCCACA	0.129097	0.90265	0.06175	0.96028	0.241175	0.752741	0.394363	0.828381
#434_chr1_BS266_CACGCG_1_sg1	GTCCGCTTGGCGCGGCGCGT	-0.232733	0.775401	-0.17796	0.884061	-0.258365	0.59531	0.991044	0.532475
#435_chr1_BS266_CACGCG_1_sg2	GGTCCGCTTGGCGCGGCGCG	-0.149277	0.903231	0.0641078	0.973657	0.17582	0.79315	-0.246523	0.860051
#436_chr1_BS266_CGCGTG_1_sg1	ATGAAGAGCGCGCGCGTGGG	0.308799	0.679609	0.188916	0.882267	0.402594	0.471184	-0.0222349	0.984813
#437_chr1_BS266_CGCGTG_1_sg2	GCGGATGAAGAGCGCGCGCG	0.0410663	0.975903	0.0273351	0.988102	0.465767	0.431273	0.435299	0.623135
#438_chr1_BS266_CGCGTG_1_sg3	CGGATGAAGAGCGCGCGCGT	-0.369362	0.741118	-0.397927	0.633369	0.186034	0.768459	-0.274289	0.810364
#439_chr1_BS268_CGCGTG_1_sg1	CCCGTCCTGGTCCAAACGCG	0.0722282	0.964343	0.00890646	0.994244	-0.1501	0.882032	-0.327353	0.79921
#440_chr1_BS268_CGCGTG_1_sg2	TGGGTCCTTCTCCACGCGTT	0.456208	0.598152	-0.265043	0.762494	0.295454	0.552136	1.67111	0.038693
#441_chr1_BS270_CACATG_1_sg1	GAGGGACGGAACGCACATGC	1.10553	0.0160206	0.449702	0.697662	-0.15917	0.829324	-0.0896184	0.940156
#442_chr1_BS270_CATGTG_1_sg1	GCCCAGAACTCGTGCTCATG	0.570551	0.614275	0.0772393	0.946395	0.40631	0.372627	-0.500042	0.688411
#443_chr1_BS270_CATGTG_1_sg2	CCCAGAACTCGTGCTCATGT	0.476532	0.456491	0.205495	0.828515	-0.0631034	0.936812	-1.51649	0.0260158
#444_chr1_BS274_CACGTG_2_sg1	AGCGGTCACCCCCCACGTGC	0.241884	0.793662	-0.0943327	0.942738	-0.319206	0.73703	-0.388563	0.701472
#446_chr1_BS274_CACGTG_2_sg2	GCTGTCATTCCAGCACGTGG	-0.784707	0.312533	0.081825	0.961929	-2.26255	0.000252111	-0.45537	0.718123
#447_chr1_BS274_CACGTG_2_sg3	AGCTGTCATTCCAGCACGTG	-0.0762279	0.957302	0.328164	0.815341	0.40825	0.43189	0.698257	0.407877
#449_chr1_BS274_CACGTG_2_sg4	AAAGCTGTCATTCCAGCACG	0.140645	0.899905	0.103046	0.939497	-0.347773	0.528146	-0.332228	0.787201
#450_chr1_BS276_CACGTG_1_sg1	GTAACAAGACACCACGTGTG	0.468899	0.574181	0.503285	0.697576	0.288563	0.718503	-0.363293	0.738804
#451_chr1_BS276_CACGTG_1_sg2	GAGAACACGCCCCACACACG	-0.620494	0.508047	0.65773	0.596276	-0.407273	0.693078	-0.0386754	0.974911
#452_chr1_BS277_CGCGTG_1_sg1	AGGACCGCCTTCGCGCCGCG	0.615664	0.227377	0.701797	0.156667	0.361322	0.395028	0.854748	0.233241
#453_chr1_BS277_CGCGTG_1_sg2	TTGCCGCAGCAACGGCCACG	-0.4424	0.670534	0.270656	0.787925	-0.107923	0.939601	0.846229	0.378871
#454_chr1_BS279_CACGTG_1_sg1	GGCCCGCAAGAACACGTGCA	0.0684619	0.965327	0.379819	0.613383	0.801188	0.171193	0.245725	0.828416
#455_chr1_BS279_CACGCG_1_sg1	CGGAGTCGCGGCGCCGCACG	-0.254188	0.786698	0.365926	0.619014	0.447064	0.358578	0.704531	0.504092
#456_chr1_BS279_CACGCG_1_sg2	CAGGGCCATGGTGCCGCGTG	0.0713595	0.947848	0.571342	0.414244	0.284574	0.596357	-0.0509288	0.973514
#457_chr1_BS284_CGCGTG_1_sg1	CAGGTGACAGGTAACCCGCG	0.0548152	0.963081	-0.0288178	0.982886	-0.137516	0.87165	-0.246873	0.844987
#458_chr1_BS284_CGCGTG_1_sg2	TGGCCGGGTTGAATCCACGC	-0.156791	0.888166	0.279783	0.74332	-0.49471	0.560727	0.682834	0.68381
#459_chr1_BS284_CGCGTG_1_sg3	CTGGCCGGGTTGAATCCACG	-0.0868098	0.952093	-0.137643	0.915665	-0.0961765	0.90788	0.380501	0.685691
#462_chr1_BS286_CACATG_1_sg1	GGAAACCCTGGCGACCCACA	0.220505	0.901632	-0.142954	0.888718	-0.681859	0.182137	-0.508351	0.573103
#463_chr1_BS286_CACATG_1_sg2	CCTGGGCTGCTGTGCCATGT	-0.296111	0.736123	-0.192376	0.864614	-0.663001	0.309443	-0.251539	0.816131
#464_chr1_BS286_CACATG_1_sg3	ACCTGGGCTGCTGTGCCATG	0.298751	0.707761	0.247827	0.725656	0.0422925	0.958694	-0.244023	0.810063
#465_chr1_BS290_CACATG_1_sg1	CAGCTGGGCAGACATGTGCT	0.521248	0.621355	0.338727	0.704872	0.646896	0.17346	2.31556	0.0946114
#466_chr1_BS290_CACATG_1_sg2	TCAGCTGGGCAGACATGTGC	-0.338095	0.74403	0.243345	0.891883	0.0808089	0.93733	-0.0185868	0.988454
#467_chr1_BS293_CGCGTG_1_sg1	GGGTGAGGGGTGCACGCGGA	0.147173	0.916305	0.215016	0.868572	-0.749838	0.435441	-0.453561	0.736858
#468_chr1_BS293_CGCGTG_1_sg2	AGGGTGAGGGGTGCACGCGG	-0.680705	0.537944	-0.605644	0.500315	-0.530796	0.471184	-0.0678348	0.961048
#469_chr1_BS293_CGCGTG_1_sg3	GTCAGGGTGAGGGGTGCACG	-0.59339	0.574125	-0.728952	0.2878	-1.14948	0.00872606	-0.181666	0.900383
#470_chr1_BS297_CATGTG_2_sg1	GGCTCTGTGCTCTGGTCACA	0.614139	0.659088	0.640483	0.532405	0.63482	0.178664	-0.113437	0.923568
#471_chr1_BS300_CACGTG_1_sg1	GAGGAAGGCGCCCGCCCACG	-0.306941	0.692714	-0.106242	0.914268	-0.28346	0.58408	0.43491	0.621267
#472_chr1_BS300_CACGTG_1_sg2	AGGAAGGCGCCCGCCCACGT	-0.167549	0.906749	-0.634195	0.383623	0.377842	0.691873	-0.124778	0.921358
#473_chr1_BS300_CACGTG_1_sg3	TGCTCTGGGACCCACGTGGG	-0.00659032	0.995719	-0.175375	0.88334	0.304251	0.577566	0.62515	0.46676
#474_chr1_BS300_CACGTG_1_sg4	GCCTGCTCTGGGACCCACGT	-0.643341	0.404961	-0.179728	0.877266	-0.125581	0.880345	1.1905	0.086646
#475_chr1_BS300_CACGTG_1_sg5	GGCCTGCTCTGGGACCCACG	-0.632354	0.502647	-0.439616	0.56745	-0.20251	0.791205	0.863986	0.523347
#476_chr1_BS300_CACGCG_1_sg1	CCCAGAGCAGGCCACGCGCA	0.100389	0.927936	0.401884	0.746895	-0.474495	0.378779	-0.0984632	0.947328
#477_chr1_BS300_CACGCG_1_sg2	ATAGCCAGCTCCCATGCGCG	-0.378438	0.632061	-0.0998002	0.921958	-0.146077	0.858433	0.0413299	0.976057
#478_chr1_BS305_CACGCG_1_sg1	CTACCCGGACACAGTGCACG	-0.409597	0.60287	0.0537656	0.968662	-0.356487	0.5187	0.112482	0.94133
#479_chr1_BS305_CACGCG_2_sg1	TGCACGTCGCCGGGGTCACG	-0.627686	0.644735	0.414876	0.492582	-0.273386	0.760847	-0.692701	0.649061
#480_chr1_BS305_CACGCG_3_sg1	GCCCTGGCGGGGTGACCACG	-0.305616	0.765977	0.100271	0.938516	0.117765	0.886988	-0.481966	0.823551
#481_chr1_BS305_CACGCG_3_sg2	CCCTGGCGGGGTGACCACGC	-0.491439	0.666912	0.345309	0.74754	-1.2742	0.00207716	-0.931172	0.286687
#482_chr1_BS305_CACGCG_3_sg3	AGCACGAAGAGACACCCGCG	0.213637	0.917089	0.381847	0.601109	-0.121585	0.895326	-0.760088	0.570257
#483_chr1_BS305_CACGCG_4_sg1	CCCAATGGACGCGTGGCACG	-0.886562	0.156529	0.148264	0.882267	-0.128664	0.888576	0.548905	0.499459
#484_chr1_BS305_CGCGTG_1_sg1	TCGTGCTCCCAATGGACGCG	0.381123	0.823137	0.283955	0.833246	-0.918941	0.101464	0.157738	0.892561
#488_chr1_BS306_CATGTG_1_sg1	GCAGACACGCCCCACATGGC	0.0518119	0.979932	0.446333	0.528443	0.434867	0.465933	-0.135232	0.921964
#489_chr1_BS306_CATGTG_1_sg2	GGAAGCAGACACGCCCCACA	0.11829	0.95701	-0.288863	0.75191	-0.40218	0.560727	0.44065	0.624848
#490_chr1_BS307_CACATG_1_sg1	CATCCGCTCCGCGGGTCACA	0.668613	0.296012	0.698197	0.226726	0.323026	0.4453	0.419462	0.788852
#491_chr1_BS307_CACATG_1_sg2	ATCCGCTCCGCGGGTCACAT	0.694219	0.12605	0.281827	0.828452	0.408647	0.298902	0.567185	0.711237
#492_chr1_BS307_CACGCG_1_sg1	GGAAGCCGCTGCTGGCGCGT	-1.13699	0.109324	-0.135231	0.898606	0.311584	0.594516	-0.132118	0.923413
#493_chr1_BS307_CACGCG_1_sg2	GGGAAGCCGCTGCTGGCGCG	0.22122	0.884266	0.194552	0.826816	0.356398	0.49347	0.657977	0.392374
#494_chr1_BS307_CACGCG_1_sg3	GAAGCCGCTGCTGGCGCGTG	0.315766	0.669162	0.0825275	0.95146	0.182192	0.822616	-0.0107099	0.994215
#495_chr1_BS307_CACGCG_2_sg1	CCTTCAGCCCCGGGAGCACG	-0.208871	0.847469	-0.0850944	0.961836	-0.415196	0.48059	0.432425	0.640069
#496_chr1_BS307_CACGCG_2_sg2	CTTCAGCCCCGGGAGCACGC	-0.446699	0.788318	-0.0154418	0.991986	0.00254079	0.99867	-0.0104327	0.99333
#497_chr1_BS310_CACATG_1_sg1	AGGGAGTGGCATGGCATGTG	-0.322216	0.768578	0.0118775	0.992543	0.615616	0.151845	-0.117529	0.923196
#498_chr1_BS312_CACATG_1_sg1	CAGAGGGAGGGAGTGCCACA	0.119003	0.934302	-0.707975	0.381319	-0.228346	0.796094	0.326621	0.864422
#499_chr1_BS312_CACATG_1_sg2	AGAGGGAGGGAGTGCCACAT	-0.0125437	0.991932	0.951087	0.0111862	-0.255648	0.739726	-0.194581	0.862748
#500_chr1_BS312_CACATG_1_sg3	AACCACGGACAGCTCCCATG	0.185744	0.845839	-0.462186	0.424557	-0.413103	0.475412	0.248184	0.845258
#501_chr1_BS314_CATGTG_1_sg1	CCTAGGCCTGGCCATGTGCC	0.0661006	0.956587	0.369907	0.638897	0.34106	0.569354	0.0845243	0.949826
#502_chr1_BS314_CATGTG_1_sg2	AGTCCAGGCACCCTGGCACA	0.0761795	0.953343	0.17715	0.918549	-0.162261	0.803598	0.78417	0.639776
#503_chr1_BS315_CACGTG_1_sg1	GCACAGAGAGATGAGACACG	-0.639931	0.447583	-0.491751	0.669284	-0.801137	0.18835	0.925171	0.405739
#504_chr1_BS315_CATGTG_1_sg1	ACAGGGTAATAAGAGCACAT	-0.581669	0.705597	-0.382904	0.811855	-1.21151	0.23295	-0.0313369	0.988946
#505_chr1_BS315_CATGTG_1_sg2	GACAGGGTAATAAGAGCACA	0.438338	0.706891	-0.422857	0.62429	-0.102613	0.907934	0.00535201	0.997439
#506_chr1_BS315_CATGTG_1_sg3	CAGGGTAATAAGAGCACATG	-0.240224	0.805506	0.0379662	0.981501	-0.523477	0.339266	0.81142	0.287894
#509_chr1_BS316_CGCGTG_1_sg1	TTGTAAACACGTGGTGCGCG	0.568699	0.327953	0.153072	0.907145	0.354382	0.638436	-0.0621656	0.958258
#510_chr1_BS316_CGCGTG_1_sg2	AAACACGTGGTGCGCGTGGA	0.21925	0.876616	0.514082	0.620649	0.859744	0.0108323	0.356741	0.781223
#512_chr1_BS318_CACATG_1_sg1	TTGGCTACATCACACATGCA	0.00115874	0.999127	0.0137526	0.992819	0.00645141	0.995954	0.153155	0.894163
#513_chr1_BS319_CACGTG_1_sg1	TATTGAGTGCTGCCACGTGT	-0.418799	0.723954	0.326795	0.799624	-0.689803	0.431418	-0.353773	0.848997
#514_chr1_BS319_CACGTG_1_sg2	ATTGAGTGCTGCCACGTGTA	0.0426585	0.968629	0.274817	0.751343	0.355812	0.519448	0.23398	0.828737
#515_chr1_BS319_CACGTG_1_sg3	TGCATCTCAGCCCCTACACG	0.519265	0.568047	-0.356511	0.620649	-0.269281	0.652284	0.291601	0.88025
#516_chr1_BS321_CACGTG_1_sg1	TCAGCCTCCCATGAGCCACG	0.543226	0.62816	-0.0702972	0.964361	0.210528	0.767092	-0.220242	0.877145
#517_chr1_BS321_CACGTG_1_sg2	ATGATCTGCTCACGGCCACG	0.338919	0.743134	0.496702	0.428441	-0.0666426	0.924218	-0.264503	0.804721
#518_chr1_BS323_CACGCG_1_sg1	CGGCGGGAGGGCGCGCGCGT	-0.115594	0.924743	0.0356445	0.980256	-0.529528	0.450829	0.351762	0.856712
#519_chr1_BS323_CACGCG_1_sg2	TCGGCGGGAGGGCGCGCGCG	0.079639	0.959459	-0.119872	0.91999	-0.202616	0.788942	0.87208	0.544089
#520_chr1_BS327_CACGTG_1_sg1	TTCCCCGCCCGCCTCTCACG	0.208482	0.81881	-0.0659753	0.964024	-0.0728495	0.927323	0.0178143	0.988082
#521_chr1_BS327_CACGTG_1_sg2	CCCGCCCGCCTCTCACGTGG	0.895319	0.490417	-0.518716	0.406814	-0.0810897	0.92815	-0.518998	0.583631
#522_chr1_BS327_CACGTG_1_sg3	CGGCCCAACCTCCACGTGAG	1.03207	0.374619	0.232903	0.812287	0.0333998	0.9661	0.430121	0.695854
#524_chr1_BS327_CACGTG_2_sg1	GGGTCCCGCCCCCACGTGGC	0.702003	0.174722	0.0994638	0.935332	0.0967572	0.899742	1.09453	0.549093
#526_chr1_BS327_CACGTG_2_sg2	CAGGAAGCTGCCAGCCACGT	0.0738288	0.968512	0.0577214	0.959767	-0.383938	0.565635	1.46696	0.032487
#529_chr1_BS327_CACGCG_1_sg1	CGGGGGCGGGACCGGTCACG	-0.208871	0.893648	0.0978009	0.926191	0.172841	0.785	0.594058	0.476327
#530_chr1_BS327_CACGCG_1_sg2	GGGCGGGACCGGTCACGCGG	0.579218	0.488162	-0.244266	0.818736	-0.0381591	0.977679	-0.468266	0.592346
#531_chr1_BS327_CACGCG_1_sg3	GCCCCCTGCCGCCGCGTGAC	0.0386867	0.970472	0.562051	0.205837	0.599338	0.0708713	1.25924	0.0636836
#532_chr1_BS327_CACGCG_2_sg1	GCCGGCTGCTGACCGGCACG	0.198109	0.915106	0.0298361	0.982082	0.440786	0.400253	-0.184583	0.892561
#533_chr1_BS327_CACGCG_2_sg2	TCTCGAGGCTCGCCGCGTGC	0.357107	0.663548	0.176325	0.886079	-0.093091	0.918225	0.428695	0.787745
#534_chr1_BS330_CGCGTG_1_sg1	TTCTCAGTAGGTAATCCGCG	0.319719	0.668423	0.401463	0.514574	0.15254	0.802795	0.644547	0.607882
#535_chr1_BS330_CGCGTG_1_sg2	GCTCACTCACAGTAGCCACG	0.287094	0.761259	-0.44397	0.6528	0.137369	0.882792	0.0886779	0.941391
#536_chr1_BS331_CACGCG_1_sg1	TCCTTTAGAGCGTCGCGTGT	-1.01365	0.298075	-0.558442	0.548356	-0.503787	0.388478	0.126273	0.947365
#537_chr1_BS331_CACGCG_1_sg2	TTCCTTTAGAGCGTCGCGTG	0.273834	0.757626	0.275178	0.771229	0.16406	0.807306	0.217126	0.852072
#538_chr1_BS331_CACGCG_2_sg1	TAGCGGCTGGGAACACGCGA	0.792449	0.433092	0.12027	0.935332	-0.441755	0.606791	-0.0303086	0.982661
#539_chr1_BS332_CATGTG_1_sg1	CATTCGTGGGGGGTACCATG	0.255426	0.823137	0.981934	0.272722	0.439574	0.573153	0.665835	0.582364
#540_chr1_BS332_CATGTG_1_sg2	ATTCGTGGGGGGTACCATGT	0.390792	0.726534	0.105455	0.930378	0.857595	0.11672	1.00958	0.212816
#541_chr1_BS332_CATGTG_1_sg3	TGAGGCGGCTCGGTCCCACA	-0.210148	0.807294	0.172684	0.84769	0.294536	0.669386	-0.0756682	0.958112
#542_chr1_BS332_CATGTG_2_sg1	GCGGGGGCGCGGCGCATGTG	0.586457	0.456689	0.336876	0.61596	0.291709	0.572112	-0.700135	0.373185
#543_chr1_BS332_CATGTG_2_sg2	CGGGGGCGCGGCGCATGTGT	-0.529735	0.599444	0.454236	0.664977	0.547456	0.283569	0.408951	0.740794
#544_chr1_BS338_CACGTG_1_sg1	GGGTGGAAAGACGGCACGTG	0.624272	0.397036	-0.232617	0.82055	-0.0930862	0.94724	0.322821	0.782721
#546_chr1_BS339_CATGTG_1_sg1	CAGGCATGAGGCAAGGCACA	0.171208	0.862582	0.525619	0.467907	-0.674163	0.2162	1.35546	0.198531
#547_chr1_BS340_CACGTG_1_sg1	ACCATGTGAATGGAAGCACG	0.493141	0.443492	-0.603499	0.48413	-0.695648	0.205812	0.258065	0.825588
#548_chr1_BS340_CATGTG_1_sg1	AGATTTTTTTACCATGTGAA	1.03768	0.06358	-0.315359	0.844058	0.502573	0.543354	0.0753745	0.958207
#549_chr1_BS340_CATGTG_1_sg2	GCCACGTGCTTCCATTCACA	0.536871	0.456139	-0.0368767	0.976782	0.567047	0.331179	1.84788	0.254484
#551_chr1_BS342_CACATG_1_sg1	ATGCTGACTTACCATGTGGA	0.707751	0.607206	0.402618	0.56745	-0.059112	0.942871	-0.200863	0.877457
#552_chr1_BS342_CACATG_1_sg2	AGGGATGCTGACTTACCATG	0.338452	0.775401	0.962501	0.488584	0.508075	0.595157	0.69421	0.53367
#553_chr1_BS346_CACGTG_1_sg1	AGGAAAACAGCTGCCCCACG	-0.196097	0.929676	0.17548	0.884189	0.437261	0.637833	0.396814	0.671988
#554_chr1_BS346_CACGTG_1_sg2	AAAACAGCTGCCCCACGTGG	-0.811409	0.272228	-0.0994609	0.941606	0.228993	0.777099	-0.15107	0.930063
#558_chr1_BS347_CACGTG_1_sg1	TGCAGCCCGCCTCCTCCACG	0.259279	0.794532	0.151471	0.869322	-0.404741	0.435027	0.225573	0.868471
#559_chr1_BS347_CACGTG_1_sg2	GGCGCAGCAGAGCCACGTGG	-1.39919	0.0642899	0.418091	0.552261	-0.360582	0.59355	0.284819	0.843234
#561_chr1_BS353_CACGTG_1_sg1	GCCAGAAGCATTATATCACG	0.20781	0.830577	0.472783	0.725839	-0.833763	0.446817	0.850376	0.410858
#562_chr1_BS355_CACGTG_1_sg1	GCCTCTGTCATGGTGCCACG	0.265588	0.794846	-0.272482	0.718991	-0.319721	0.522458	0.208821	0.882945
#564_chr1_BS357_CACATG_1_sg1	GGGCCAGCACTGCCACATGC	-0.0912621	0.945962	-0.0980719	0.942492	-0.806346	0.21222	-1.04185	0.182737
#565_chr1_BS357_CACATG_1_sg2	GCGTCTGGGTCACCGGCATG	0.0212368	0.985601	-0.194578	0.895274	0.257899	0.64159	0.262925	0.828005
#566_chr1_BS359_CACATG_1_sg1	CCCTGGCCTCAGAGTACACA	0.321325	0.76662	1.02537	0.256963	0.30734	0.624302	0.442239	0.804726
#567_chr1_BS359_CACATG_1_sg2	CCTGGCCTCAGAGTACACAT	-0.949621	0.251167	0.503109	0.586919	0.401789	0.556911	0.283946	0.871102
#568_chr1_BS362_CACATG_1_sg1	AGGTTGGTGTGAATACATGT	0.133293	0.93938	-0.653785	0.440529	0.401839	0.446025	-0.0296321	0.988825
#569_chr1_BS362_CACATG_1_sg2	GAGGTTGGTGTGAATACATG	0.352932	0.674632	0.0771204	0.949949	0.1579	0.834611	-0.188228	0.913102
#570_chr1_BS367_CATGTG_1_sg1	CTGTCCATCGCGCCATGTGC	0.270532	0.844269	-0.384233	0.655139	-0.48317	0.607246	0.141918	0.943918
#572_chr1_BS369_CACGTG_2_sg1	CAATGCCAGGCGCACGTGCT	1.05955	0.116424	-0.296556	0.726415	0.358454	0.559228	0.331762	0.728656
#573_chr1_BS369_CACGTG_2_sg2	GCAATGCCAGGCGCACGTGC	0.433138	0.676024	-0.20917	0.879701	0.220866	0.794757	1.02245	0.41432
#574_chr1_BS369_CACGTG_4_sg1	GCAGGCGCAGGCGGCGCACG	0.665487	0.212092	0.326411	0.802365	-0.162343	0.825169	1.20013	0.105213
#575_chr1_BS369_CACGTG_5_sg1	AACACTGGGGAAGCACGTGG	-0.152335	0.929974	0.240178	0.830054	-0.0990625	0.917451	-0.784738	0.474256
#576_chr1_BS369_CACGTG_5_sg2	TAACACTGGGGAAGCACGTG	0.774678	0.133117	0.597059	0.329661	0.0747491	0.952037	0.284731	0.802255
#577_chr1_BS369_CACGTG_5_sg3	TTAACACTGGGGAAGCACGT	0.518025	0.639538	-0.340219	0.83976	-1.02865	0.183243	0.620843	0.48234
#578_chr1_BS369_CACGTG_5_sg4	ATTAACACTGGGGAAGCACG	0.916755	0.114373	-0.0582522	0.964352	-0.0683417	0.947751	0.525343	0.587025
#580_chr1_BS371_CACGTG_1_sg1	TGCAGAAGGGCATGACCACG	0.351538	0.697319	-0.26144	0.762304	0.143755	0.85246	1.33978	0.0410645
#581_chr1_BS371_CACGTG_1_sg2	CTGTTGACCTGTTAACCACG	0.0986431	0.947724	0.543854	0.357518	0.0545804	0.947434	-0.456269	0.611093
#582_chr1_BS371_CATGTG_1_sg1	CAGGTGGACTATTACACACA	0.924823	0.0466658	0.485286	0.436188	-0.489541	0.53523	0.610226	0.588354
#583_chr1_BS372_CACGTG_1_sg1	TTCTGGCTTTGGCAAACACG	0.431043	0.65395	0.381444	0.817921	-0.929319	0.0448866	0.8756	0.539638
#584_chr1_BS373_CACGTG_1_sg1	CAGTTTCAGGGCCTGCCACG	-0.141548	0.922452	-0.344369	0.742212	-0.475445	0.375615	0.932627	0.315345
#585_chr1_BS373_CACGTG_1_sg2	AGTTTCAGGGCCTGCCACGT	-0.918385	0.302841	-0.212512	0.852463	-0.503194	0.327127	0.139355	0.904272
#586_chr1_BS373_CACGTG_1_sg3	GTTTCAGGGCCTGCCACGTG	0.097113	0.94249	0.565997	0.268893	-0.67858	0.276602	0.749684	0.317585
#587_chr1_BS373_CACGTG_1_sg4	TTTCAGGGCCTGCCACGTGG	-0.126473	0.925644	-0.346957	0.683388	-0.610642	0.321828	-0.833911	0.307169
#588_chr1_BS373_CACGTG_1_sg5	TGGAAACACCCCCACGTGGC	-0.11905	0.945046	0.273044	0.75702	0.154186	0.861495	0.390786	0.687493
#589_chr1_BS373_CACGTG_1_sg6	GGAATGGAAACACCCCCACG	-0.190642	0.897019	-0.172554	0.91999	-0.815102	0.315496	-0.678791	0.579908
#590_chr1_BS373_CATGTG_1_sg1	CAGCCCATGCCTCTCGCATG	-0.759504	0.499317	-0.0771733	0.944596	-0.261293	0.769855	-1.10683	0.297586
#591_chr1_BS374_CGCGTG_1_sg1	CAGAAGCCGGGCCGCGCGTG	0.720343	0.170009	0.235814	0.802833	0.0929593	0.901095	0.157254	0.888578
#593_chr1_BS376_CATGTG_1_sg1	CGGCTGGGGGGCAGGTCACA	-0.0212938	0.986496	0.367801	0.82465	0.0528155	0.96015	-0.228296	0.838628
#594_chr1_BS376_CATGTG_1_sg2	TGGGGGGCAGGTCACATGGT	-2.12953	0.0375155	-0.548795	0.460645	-0.260164	0.716692	0.974312	0.407998
#595_chr1_BS376_CATGTG_1_sg3	CTGGGGGGCAGGTCACATGG	-0.511379	0.664255	-0.277753	0.87018	-1.36503	0.000981687	-0.0815514	0.946344
#596_chr1_BS378_CGCGTG_1_sg1	TCGGAGTGTCGTGCGGCGCG	0.439987	0.579568	0.367664	0.549162	0.0204387	0.9852	0.35505	0.758892
#597_chr1_BS378_CGCGTG_2_sg1	CGACAAGTGCGCGTGTCACG	0.275634	0.857226	-0.153199	0.885637	0.0169152	0.987613	0.949303	0.390033
#598_chr1_BS379_CACGTG_1_sg1	ATCTGAGCTTCTACACGTGA	-0.710751	0.794153	0.34065	0.780779	-0.943276	0.257069	0.0412795	0.976878
#599_chr1_BS379_CACGTG_1_sg2	TCTGAGCTTCTACACGTGAT	-0.0238397	0.984717	0.0829751	0.95684	0.0193526	0.986519	0.743523	0.335653
#600_chr1_BS379_CGCGTG_1_sg1	AAGTTCCACAGCTGGCCGCG	0.874666	0.281661	-0.0648193	0.951942	0.358127	0.531648	0.0295665	0.981066
#601_chr1_BS379_CGCGTG_1_sg2	AGTTCCACAGCTGGCCGCGT	-0.237969	0.814812	0.604082	0.387055	0.322619	0.546767	0.799341	0.545438
#602_chr1_BS379_CGCGTG_1_sg3	GTTCCACAGCTGGCCGCGTG	0.350768	0.684072	0.628074	0.257286	0.754645	0.111862	0.685693	0.482427
#603_chr1_BS379_CGCGTG_1_sg4	TTCCACAGCTGGCCGCGTGG	0.420729	0.713766	-0.347418	0.733196	0.274751	0.753096	1.21466	0.372883
#604_chr1_BS379_CGCGTG_1_sg5	TCCACAGCTGGCCGCGTGGG	0.826038	0.0799159	0.137899	0.902725	0.179903	0.808906	0.140713	0.93578
#605_chr1_BS379_CGCGTG_1_sg6	GGTGCAAGGGCCCCCCCACG	-0.484046	0.635437	0.0658027	0.952913	0.621854	0.181327	0.705308	0.679088
#606_chr1_BS382_CACGTG_1_sg1	CACCATGGCCCCAGGCCACG	0.556983	0.458122	0.139307	0.882724	0.165966	0.80615	-0.0564256	0.962243
#607_chr1_BS382_CACGTG_1_sg2	GGGCTGGTGCTACGGCCACG	-0.0372013	0.979341	0.797061	0.211588	-0.279654	0.659554	-0.107154	0.936785
#608_chr1_BS385_CACGCG_1_sg1	TCATCTGAGAGCGCCACGCG	0.520929	0.39101	0.326943	0.749497	0.109128	0.865253	0.255404	0.822718
#609_chr1_BS385_CACGCG_1_sg2	CAGGTTTTCGGGACCGCGCG	0.317459	0.698495	0.630458	0.155228	0.352314	0.43345	0.0552627	0.965894
#610_chr1_BS391_CACGTG_1_sg1	GTCCGGCCCCCGCCACGTGA	-0.428491	0.689239	-0.104543	0.928248	0.00326893	0.998579	0.670117	0.398006
#611_chr1_BS391_CACGTG_1_sg2	GCGCGCGGCCGTCACGTGGC	0.497868	0.703157	0.177219	0.856544	0.964971	0.0762341	0.655434	0.482406
#612_chr1_BS391_CACGTG_1_sg3	GGCGCGCGGCCGTCACGTGG	0.176876	0.858474	-0.439085	0.566944	0.185509	0.853671	0.757787	0.374416
#613_chr1_BS391_CACGTG_1_sg4	CCCGGCGCGCGGCCGTCACG	0.218194	0.868646	-0.159121	0.919557	0.295547	0.61936	0.193925	0.86939
#616_chr1_BS392_CACGTG_1_sg1	GTGATGCAACAATTTACACG	0.506534	0.501026	0.539652	0.441721	0.533914	0.456907	0.576985	0.509894
#617_chr1_BS394_CACGCG_1_sg1	CGGCCTGCCGTCCTTCCACG	-0.705198	0.392386	-0.0577509	0.97166	-0.706966	0.353723	-1.31422	0.320283
#618_chr1_BS394_CACGCG_1_sg2	TCCCTCCATGGCTCTCCGCG	-0.177914	0.845487	0.0208917	0.989235	-0.440744	0.378278	-0.928479	0.208283
#619_chr1_BS394_CACGCG_1_sg3	TCCATGGCTCTCCGCGTGGA	-0.372612	0.730925	-0.144609	0.886247	-0.18218	0.798778	-0.223478	0.833086
#620_chr1_BS394_CACGCG_2_sg1	GTGCATGGTTCGGCCCCACG	0.421738	0.520065	0.0737137	0.946164	-0.0614385	0.938085	0.713786	0.39083
#621_chr1_BS394_CACGCG_2_sg2	GCGGCGCAGAGGGCCGCGTG	0.269005	0.783526	-0.258212	0.802226	0.802672	0.0253941	0.105113	0.938516
#622_chr1_BS394_CACGCG_2_sg3	GGCGGCGCAGAGGGCCGCGT	0.0746104	0.968213	0.704968	0.423154	0.301157	0.680602	1.79334	0.00102012
#623_chr1_BS394_CACGCG_2_sg4	GGGCGGCGCAGAGGGCCGCG	0.00245329	0.998073	-0.225003	0.785989	-0.157668	0.859899	1.2911	0.0764837
#624_chr1_BS396_CACGCG_1_sg1	AGAGTGCGGCGGAAACCACG	0.642502	0.340184	0.3268	0.723352	-0.312879	0.70598	0.300317	0.860471
#625_chr1_BS396_CACGCG_1_sg2	GCCCGCCCGGCGGCGCCGCG	0.553643	0.453162	0.384298	0.578305	0.515887	0.440493	0.20066	0.853912
#626_chr1_BS399_CACGTG_1_sg1	GGGAGGAGGGCTCCCACACG	0.258058	0.787827	0.0994888	0.939086	0.191861	0.796968	0.320456	0.744984
#627_chr1_BS399_CACGTG_1_sg2	GGAGGAGGGCTCCCACACGT	0.457975	0.584253	-0.34765	0.753601	-0.191819	0.844872	0.223834	0.882231
#628_chr1_BS399_CACGTG_1_sg3	GAGGAGGGCTCCCACACGTG	-1.2688	0.0212467	-0.242959	0.792396	-0.891598	0.062665	0.815169	0.425205
#629_chr1_BS399_CACGTG_1_sg4	CACCCCCATTCCCCACGTGT	-0.96403	0.102011	0.0154751	0.989745	0.0565749	0.953302	-0.705068	0.381836
#631_chr1_BS401_CATGTG_1_sg1	GACCCATGGCCAGTAGCACA	-0.130972	0.906827	0.248505	0.894529	-0.233446	0.723688	0.0514574	0.973434
#632_chr1_BS403_CGCGTG_1_sg1	AGAGGGAGCCAGCGCTCACG	-0.622236	0.34596	-0.0666178	0.958514	-0.163032	0.855077	1.09557	0.325135
#634_chr1_BS408_CATGTG_1_sg1	CTGGAGGGGAAGCATGTGCA	-0.536249	0.734009	0.828809	0.102524	0.132212	0.863264	0.26286	0.846737
#635_chr1_BS408_CATGTG_1_sg2	CCTGGAGGGGAAGCATGTGC	0.118676	0.921433	-0.177147	0.889395	0.137514	0.908355	-0.121342	0.933532
#636_chr1_BS410_CGCGTG_1_sg1	CCCGGAGGGAGGCGGGCGCG	0.262297	0.790279	0.328474	0.70699	-0.223959	0.824997	0.196295	0.86712
#637_chr1_BS410_CGCGTG_1_sg2	CCGGAGGGAGGCGGGCGCGT	-1.36939	0.0185334	-0.403508	0.67609	-0.079837	0.920593	-0.237011	0.820849
#641_chr1_BS412_CACGCG_1_sg1	GGACTTCAAGTTCCCGCGTG	0.472749	0.578352	0.13762	0.894529	0.0915899	0.914403	0.378158	0.687324
#642_chr1_BS412_CACGCG_1_sg2	CGGACTTCAAGTTCCCGCGT	-0.130224	0.941404	-0.438602	0.652127	-0.606411	0.471908	-0.633998	0.427087
#643_chr1_BS412_CACGCG_1_sg3	CCGGACTTCAAGTTCCCGCG	-0.318836	0.758158	-0.110076	0.912809	-0.413963	0.413011	0.476584	0.644286
#644_chr1_BS415_CACATG_1_sg1	TGGCTGGAACCCAAGTCACA	0.597496	0.448558	-0.240557	0.818896	0.113029	0.892338	-0.263813	0.844735
#646_chr1_BS416_CGCGTG_1_sg1	TTCTCTCCCGAGGTGGCGCG	0.436302	0.539549	0.0628446	0.958224	-0.126995	0.888685	0.336757	0.71947
#647_chr1_BS416_CGCGTG_1_sg2	TCTCTCCCGAGGTGGCGCGT	-0.198258	0.888318	-0.163454	0.898123	-0.235772	0.73546	-0.680158	0.444377
#648_chr1_BS416_CGCGTG_1_sg3	CTCCCGAGGTGGCGCGTGGG	0.903094	0.0512317	0.463162	0.487095	0.593368	0.13619	-0.285335	0.80456
#649_chr1_BS417_CGCGTG_1_sg1	CGAGCGGAAAGCTCTGCGCG	-0.123846	0.918259	0.368015	0.676627	-0.342367	0.543354	1.54261	0.0957494
#650_chr1_BS417_CGCGTG_1_sg2	GAGCGGAAAGCTCTGCGCGT	-0.0259604	0.98787	-0.345375	0.687697	-0.286362	0.641408	-0.0245472	0.983838
#651_chr1_BS417_CGCGTG_1_sg3	CGGAAAGCTCTGCGCGTGGG	-0.17597	0.888532	0.230013	0.788418	-0.356597	0.586948	0.56872	0.604582
#653_chr1_BS423_CACGTG_2_sg1	TAGTTGCCGCTAATCACGTG	0.0845094	0.953872	0.0184815	0.989883	-0.0879321	0.910981	0.0723709	0.954171
#654_chr1_BS432_CACGTG_1_sg1	GTCTGGCCACCGAGCCCACG	0.154731	0.906972	0.0836055	0.941606	-0.234319	0.719429	0.63366	0.429091
#655_chr1_BS432_CACGTG_1_sg2	GGCCCACTCCAGGGCCACGT	-0.0286138	0.987429	0.221065	0.888446	0.709683	0.442659	0.457612	0.609477
#656_chr1_BS432_CACGTG_1_sg3	GGGCCCACTCCAGGGCCACG	0.975267	0.314876	0.317829	0.718921	1.02956	0.0452928	0.859219	0.34566
#657_chr1_BS432_CACGCG_1_sg1	CAGGAGGCGGTCCCTCCACG	0.722818	0.456139	0.362874	0.77464	0.640636	0.146817	-0.419664	0.66658
#658_chr1_BS432_CACGCG_1_sg2	ATGCCCGGTGGCCGCGTGGA	-0.055031	0.966136	0.049297	0.979311	0.712868	0.184884	0.337526	0.72762
#659_chr1_BS432_CACGCG_1_sg3	CATGCCCGGTGGCCGCGTGG	0.135977	0.891193	-0.551423	0.39359	0.512321	0.414607	-0.215692	0.868371
#660_chr1_BS432_CACGCG_1_sg4	GCTCATGCCCGGTGGCCGCG	0.517602	0.689882	0.222905	0.838229	0.140884	0.866838	0.0829887	0.947414
#661_chr1_BS436_CACGTG_1_sg1	CAGCGCCCCCTCCGGGCACG	0.238583	0.78101	0.549198	0.397657	-0.154636	0.82958	0.915624	0.216481
#662_chr1_BS436_CACGTG_1_sg2	GGGGCTGCGCTCCACGTGCC	1.10613	0.10411	0.745602	0.162296	0.535189	0.233664	0.281402	0.782043
#663_chr1_BS438_CACGTG_1_sg1	GTGTGGGCCCATGTGGCACG	-0.0345796	0.981724	0.0143301	0.993816	0.070794	0.929697	0.760773	0.332525
#664_chr1_BS438_CACGTG_1_sg2	GGGCCCATGTGGCACGTGGC	0.979688	0.0280831	0.514187	0.365548	0.523363	0.263318	0.771698	0.49551
#665_chr1_BS438_CACATG_1_sg1	GGCTGTGCTGTATTTGCACA	0.417076	0.702621	0.129432	0.888718	0.753438	0.133134	0.548577	0.52953
#666_chr1_BS438_CACATG_1_sg2	GCTGTGCTGTATTTGCACAT	-0.451094	0.684857	-0.505698	0.449169	-0.187704	0.775858	0.298981	0.813532
#667_chr1_BS438_CACATG_1_sg3	CTGTGCTGTATTTGCACATG	0.474541	0.520389	0.513543	0.334198	0.661109	0.383023	0.755195	0.491848
#668_chr1_BS438_CACATG_2_sg1	GGTCCCTGCCACGTGCCACA	0.670681	0.193232	0.479618	0.68327	0.219398	0.674168	0.630368	0.469905
#669_chr1_BS438_CACATG_2_sg2	GTCCCTGCCACGTGCCACAT	0.418005	0.577642	0.216993	0.772128	0.573233	0.100499	0.521564	0.690158
#670_chr1_BS438_CACATG_2_sg3	AGGGGCTGTGTGGGCCCATG	0.380903	0.600819	0.17809	0.843907	0.458869	0.364219	0.770656	0.489485
#671_chr1_BS438_CACATG_3_sg1	CCTTGGCTGGCGTCACATGG	0.317163	0.697653	-0.457696	0.522555	-0.0481044	0.966386	0.0349137	0.980862
#672_chr1_BS438_CACATG_3_sg2	CTTGGCTGGCGTCACATGGA	-0.12891	0.921852	-0.0817221	0.949899	-0.383436	0.611067	-0.630304	0.503515
#673_chr1_BS438_CACATG_3_sg3	CACCCTTGGCTGGCGTCACA	0.0335065	0.984876	0.0862823	0.949196	0.366295	0.532067	0.423509	0.705785
#674_chr1_BS441_CACGTG_1_sg1	GGGTGGGCAGGGACACGTGC	-0.545236	0.683821	0.0486703	0.97322	-1.31103	0.0419661	0.161195	0.889723
#675_chr1_BS441_CACGTG_1_sg2	CGGGTGGGCAGGGACACGTG	-1.02147	0.224139	-0.378909	0.711483	-0.786595	0.31079	0.230636	0.878771
#676_chr1_BS442_CACGTG_1_sg1	GCAAGTTGGGCACACACGTG	0.7144	0.180081	-0.195244	0.891014	0.218173	0.737332	0.889957	0.32308
#677_chr1_BS443_CACATG_1_sg1	AGATGAAAGCAGGACCCACA	-0.396858	0.760759	0.0180293	0.990947	-0.809519	0.260785	0.78085	0.317252
#678_chr1_BS443_CACATG_1_sg2	GATGAAAGCAGGACCCACAT	-0.0619479	0.965217	-0.293974	0.87805	-0.0769576	0.966743	-0.64658	0.456996
#679_chr1_BS443_CACATG_1_sg3	AAATCAAAGGCAGCCCATGT	-0.105931	0.929676	-0.190335	0.857382	-0.3657	0.57048	0.635978	0.717111
#680_chr1_BS443_CACATG_1_sg4	AAAATCAAAGGCAGCCCATG	-0.196766	0.905279	0.173456	0.891014	-0.402641	0.482949	-0.244495	0.863688
#681_chr1_BS444_CACATG_2_sg1	GTCCCGAGTCCCTTTTCATG	-0.182883	0.86257	0.105133	0.933904	0.408388	0.352706	0.246273	0.884672
#682_chr1_BS446_CACGCG_1_sg1	CTCCCTCGGCTGGCACGCGC	0.199976	0.873168	0.619414	0.664977	-0.881112	0.317167	1.09519	0.514286
#683_chr1_BS446_CACGCG_1_sg2	CCTCCCTCGGCTGGCACGCG	-0.31272	0.717853	-0.366706	0.766057	-0.137813	0.869097	1.45164	0.0131373
#684_chr1_BS447_CATGTG_1_sg1	CAGGCTTGTTGGTTTTCATG	-0.117611	0.947366	0.662546	0.311617	-0.429121	0.396467	0.23728	0.883405
#685_chr1_BS450_CACGTG_1_sg1	TGAGGAGCGATGGTGACACG	-0.308486	0.847987	0.558953	0.575555	-0.300342	0.719429	0.605518	0.711216
#686_chr1_BS450_CACGTG_2_sg1	GTGTCCTGAGGGCTGACACG	-0.0603352	0.974467	-0.051004	0.967753	-0.606774	0.238098	0.916922	0.483351
#688_chr1_BS451_CACGTG_1_sg1	GGCCCGCTCCAGGGGCCACG	0.156722	0.920261	0.36348	0.613224	0.439929	0.411491	0.665092	0.514438
#689_chr1_BS451_CACGTG_1_sg2	GCCCGCTCCAGGGGCCACGT	1.04113	0.0561422	0.11018	0.923666	0.442363	0.461635	0.336206	0.729644
#690_chr1_BS451_CACGTG_1_sg3	GGCCCCGGCCGGGCCCCACG	0.139419	0.897414	0.491289	0.582479	0.446066	0.441034	1.43901	0.213583
#691_chr1_BS455_CACGCG_1_sg1	GTTCAAATAGACAAACCACG	-0.239869	0.899945	-0.213266	0.952654	-0.511166	0.749759	0.174799	0.889727
#692_chr1_BS455_CACGCG_1_sg2	TTCACCTGCCACTGGCCGCG	0.567855	0.297407	-0.502387	0.505621	0.318995	0.654672	0.193033	0.863584
#693_chr1_BS456_CACGTG_1_sg1	TAGAGTTTACTTCAACCACG	0.332627	0.803988	0.127556	0.933286	-0.481279	0.47758	0.501585	0.572834
#694_chr1_BS456_CACGTG_1_sg2	GCCGCCATGGAAGCTCCACG	0.188518	0.843636	0.458545	0.768695	-0.488891	0.434988	0.10704	0.969127
#695_chr1_BS457_CATGTG_1_sg1	CCTGCCCAGAGCCCATCATG	-0.367166	0.616971	0.339595	0.773336	-1.031	0.00747709	-1.29001	0.0664893
#696_chr1_BS457_CATGTG_1_sg2	CTGAGCTTCTGCCACATGAT	0.283111	0.748296	-0.0387298	0.979029	0.382575	0.543962	1.08847	0.263229
#697_chr1_BS457_CATGTG_1_sg3	CCTGAGCTTCTGCCACATGA	0.357364	0.827048	-0.436137	0.702836	0.0622505	0.954364	0.345357	0.742424
#698_chr1_BS457_CATGTG_2_sg1	CTCCTGCCAAGTCACATGGC	0.05858	0.961285	0.693481	0.196549	0.338864	0.591066	0.910934	0.359882
#700_chr1_BS458_CACGTG_1_sg1	TCTGCAGTAGGTAAAACACG	0.0173453	0.989481	-0.0488841	0.974631	-0.115444	0.920886	-0.244422	0.851102
#701_chr1_BS465_CACATG_1_sg1	CTCTAGGTCCGGGTTCCACA	-0.179784	0.901737	0.338423	0.722611	0.243671	0.768459	-0.947906	0.479676
#702_chr1_BS465_CACATG_1_sg2	AGGATGGAAGGGAAACCATG	0.0994084	0.951586	0.195183	0.927278	-0.532301	0.500244	0.0184745	0.99178
#705_chr1_BS475_CGCGTG_1_sg1	TCGCGGAGAGCAAGACACGC	0.0264885	0.984879	-0.417357	0.819373	-1.13451	0.0947004	0.246403	0.883405
#706_chr1_BS475_CGCGTG_1_sg2	ATCGCGGAGAGCAAGACACG	0.137804	0.943749	0.375185	0.761286	-0.444656	0.626785	0.748773	0.320129
#707_chr1_BS477_CACGTG_1_sg1	AAGCCTTGTGGAATGCCACG	0.0905337	0.941363	0.461152	0.63823	-0.356316	0.53523	0.145275	0.900664
#708_chr1_BS477_CACGTG_1_sg2	AGCCTTGTGGAATGCCACGT	0.177942	0.944074	-0.464349	0.595932	-0.545249	0.47758	1.21089	0.341873
#709_chr1_BS477_CACGTG_1_sg3	GCCTTGTGGAATGCCACGTG	-0.0607207	0.963704	0.00794173	0.996955	-0.285992	0.717742	0.392909	0.739349
#710_chr1_BS477_CACGTG_1_sg4	CCTTGTGGAATGCCACGTGG	-0.62201	0.57496	-0.595495	0.643901	-0.215538	0.853511	0.689652	0.368271
#711_chr1_BS477_CACGTG_1_sg5	GGACATAATAGACCCCCACG	-0.905895	0.154572	-0.136152	0.898123	-0.366192	0.699553	-0.753493	0.320031
#712_chr1_BS478_CACGTG_2_sg1	CCGCTCCAGCCCGTTTCACG	-0.324368	0.662185	-0.181504	0.861328	-0.917857	0.027234	0.609025	0.59093
#713_chr1_BS479_CACGTG_1_sg1	AGCCCCGCCGCCCACGTGTC	0.644434	0.503701	0.281056	0.842097	0.491751	0.292788	-0.36767	0.710385
#714_chr1_BS479_CACGTG_1_sg2	ATGGAGCCCAGACACGTGGG	0.569901	0.415962	0.124103	0.916455	0.273247	0.699443	0.273717	0.804617
#715_chr1_BS479_CACGTG_1_sg3	CAAATGGAGCCCAGACACGT	-0.454114	0.741103	0.082379	0.95146	0.516245	0.63408	0.415959	0.670002
#716_chr1_BS479_CACGTG_1_sg4	GCAAATGGAGCCCAGACACG	-0.530105	0.569292	-0.208457	0.843727	-0.247594	0.728928	-0.237163	0.880114
#717_chr1_BS481_CACGTG_1_sg1	CTGAGATGAGATGCCCCACG	0.19142	0.859361	-0.312228	0.725656	-0.174887	0.845193	0.505582	0.654944
#718_chr1_BS481_CACGTG_1_sg2	TGGCAGTCACAGGCCACGTG	-0.441661	0.590806	-0.184862	0.857257	-0.114055	0.892165	-0.307689	0.844735
#720_chr1_BS481_CACGTG_1_sg3	GGTGGCAGTCACAGGCCACG	0.211031	0.874668	-0.162681	0.928954	0.418054	0.411596	-0.233278	0.827849
#722_chr1_BS483_CACGTG_3_sg1	GAGGAGGACCCACGCACGTG	-0.529243	0.473754	-0.118475	0.924236	-0.332704	0.523038	0.192283	0.860605
#723_chr1_BS483_CACGTG_3_sg2	AGGAGGACCCACGCACGTGA	-0.142767	0.884288	-0.206414	0.871183	-0.64638	0.518563	0.593059	0.547815
#724_chr1_BS483_CACGTG_3_sg3	TGGATCTGCCCTCACGTGCG	0.171449	0.893302	0.483941	0.48413	0.23612	0.699529	-0.10776	0.925529
#725_chr1_BS486_CACGTG_1_sg1	GGCACAGTGAGCCCCACGTG	0.617648	0.443964	-0.237403	0.815332	0.123819	0.891342	0.272782	0.860932
#726_chr1_BS486_CACGTG_1_sg2	CTGAACCCACTTTCCTCACG	-0.131965	0.887678	-0.0741997	0.947699	-0.311135	0.537408	-0.00871463	0.994215
#727_chr1_BS486_CACGTG_1_sg3	GAACCCACTTTCCTCACGTG	0.428967	0.60788	-0.32541	0.645091	-0.106997	0.870962	0.0074231	0.995451
#728_chr1_BS486_CACGTG_1_sg4	TGAACCCACTTTCCTCACGT	-0.483586	0.611504	-0.69993	0.503735	-0.00243657	0.998563	-0.549494	0.527838
#730_chr1_BS489_CACGTG_1_sg1	GTAATTTTCTTGAAGCCACG	0.722817	0.683683	-0.792526	0.302158	0.455751	0.649645	0.717015	0.402175
#731_chr1_BS489_CACGTG_1_sg2	AACCCAAAAAACAAACCACG	-1.40188	0.226558	1.96128	0.300023	0.2294	0.897123	-0.725554	0.558202
#732_chr1_BS493_CATGTG_1_sg1	TTACAAATATGGCACATGCG	0.313067	0.737456	0.0211155	0.989682	-0.306925	0.709151	-0.415054	0.721217
#733_chr1_BS494_CACGTG_1_sg1	CTGGCCCCGGGACGGTCACG	-0.161244	0.863274	0.237744	0.752891	0.0672728	0.92314	0.974305	0.360216
#734_chr1_BS494_CACGTG_2_sg1	GTCCCGGGGCCAGTCACGTG	0.122634	0.9064	0.362325	0.646149	0.142262	0.899742	-0.341022	0.834039
#735_chr1_BS494_CACGTG_2_sg2	GGATCTGCGCCTCACGTGAC	0.705158	0.194229	0.072446	0.952753	0.931934	0.00172227	-0.405825	0.69551
#737_chr1_BS498_CACGTG_1_sg1	AGGCCCCATGCAAAGGCACG	-0.546565	0.488915	-0.116213	0.925244	0.0181198	0.989643	0.554505	0.566447
#738_chr1_BS500_CGCGTG_1_sg1	TCCCCAGTGCAGGCACCGCG	0.382565	0.790903	-0.250994	0.82008	0.924927	0.00881443	0.0922114	0.954965
#739_chr1_BS500_CGCGTG_1_sg2	CGTAGCAGGGCCACGCCACG	0.347076	0.68039	0.273152	0.742789	-0.3733	0.626149	0.704703	0.495157
#740_chr1_BS504_CGCGTG_1_sg1	CGATTCCGTTAAATCGCGTG	0.267208	0.762747	0.200517	0.826973	0.0495999	0.969847	0.454132	0.701472
#741_chr1_BS506_CACGTG_1_sg1	CAGCCAAACCGAACACGTGT	-0.778889	0.739205	0.290066	0.786544	0.372458	0.664217	-0.37064	0.822718
#742_chr1_BS506_CACGTG_1_sg2	AGCCAAACCGAACACGTGTT	0.325811	0.721984	0.154395	0.906402	0.64306	0.180861	0.483219	0.663544
#743_chr1_BS506_CACGTG_1_sg3	AAAGGGGCCCAACACGTGTT	0.660566	0.345213	0.139036	0.889947	0.0818365	0.926085	0.615958	0.530944
#744_chr1_BS510_CACATG_2_sg1	AGCTCAGCAACCAAAGCATG	-0.920429	0.349393	-0.139649	0.913867	-0.125868	0.872596	0.346783	0.764748
#745_chr1_BS512_CACGTG_1_sg1	GACCTTGCCACAGGCACGTG	-0.612161	0.39101	-0.186999	0.893957	-0.121916	0.869433	-0.380931	0.687384
#746_chr1_BS512_CACGTG_1_sg2	AGACCTTGCCACAGGCACGT	-0.0682335	0.969906	-0.673991	0.376485	-0.0567738	0.955932	0.300883	0.763093
#747_chr1_BS512_CACGTG_1_sg3	CAGACCTTGCCACAGGCACG	-0.478921	0.513111	0.238775	0.868214	-0.0183208	0.982871	0.203029	0.893573
#748_chr1_BS514_CACGTG_1_sg1	GCCCCTCGCGGGAATGCACG	0.169277	0.910049	0.156091	0.895274	-0.0888254	0.931474	-0.0974586	0.937303
#749_chr1_BS514_CACGTG_1_sg2	CCCTCGCGGGAATGCACGTG	-0.202208	0.868148	-0.178332	0.909678	0.137713	0.890584	4.13222	0.00659583
#750_chr1_BS514_CACGTG_1_sg3	CCCCTCGCGGGAATGCACGT	0.846759	0.490417	0.00189458	0.998959	-0.0731295	0.947434	0.283918	0.829014
#751_chr1_BS515_CACGTG_1_sg1	CCTGCAGAGACCCGGGCACG	0.282966	0.716889	-0.0586475	0.958235	-0.0565208	0.939955	0.393534	0.776676
#752_chr1_BS515_CACGTG_1_sg2	TCCCCGTCAGACCACGTGCC	0.428752	0.501484	-0.0281066	0.98154	0.277205	0.699585	0.950633	0.328412
#753_chr1_BS518_CACGTG_2_sg1	AGAACCGCCGGGACCGCACG	-0.440468	0.579043	-0.0107545	0.994294	-0.0511974	0.964774	0.498743	0.638221
#755_chr1_BS518_CACGTG_2_sg2	AAGCGCGCGGCGCCCACGTG	0.0941674	0.957451	0.310413	0.77965	0.111663	0.864547	1.40366	0.0187689
#756_chr1_BS518_CACGCG_1_sg1	GAGCCTGAAGTCCACGCGCG	-0.340381	0.679521	-0.175652	0.872076	0.363899	0.469685	-0.595064	0.616894
#757_chr1_BS518_CACGCG_1_sg2	GCGGTTCTCAGCCGCGCGCG	0.379239	0.622198	0.299752	0.703144	0.341815	0.55478	0.292182	0.850785
#758_chr1_BS519_CACGTG_1_sg1	AATTCGCTGGAGCACGTGGT	0.890809	0.0777439	-0.0747609	0.94605	0.341841	0.505004	0.204543	0.857617
#759_chr1_BS519_CACGTG_1_sg2	ATTGAATTCGCTGGAGCACG	-0.531948	0.70477	-0.184547	0.879896	-0.297138	0.691626	0.943415	0.270518
#760_chr1_BS519_CACGTG_1_sg3	GAATTCGCTGGAGCACGTGG	0.050451	0.971126	-0.219259	0.909654	0.0203702	0.988631	-0.196332	0.902482
#761_chr1_BS522_CACATG_1_sg1	CTTCCTCGCTCAGCTCCACA	0.518699	0.573292	0.115894	0.95146	0.15556	0.892943	1.57548	0.247304
#762_chr1_BS522_CACATG_1_sg2	TTAGGGCCCCATTTTCCATG	0.363	0.663166	-0.256368	0.741618	0.0993154	0.880753	0.755039	0.406659
#763_chr1_BS525_CACGTG_1_sg1	CACTTCCTCCAGAGAGCACG	-0.454513	0.620496	0.279124	0.856516	-0.961146	0.100755	-0.269375	0.796076
#764_chr1_BS529_CACATG_1_sg1	AGCCGCCCCTGATGGACACA	0.441372	0.667864	0.578266	0.25677	-0.00519313	0.996445	-0.133911	0.908295
#765_chr1_BS532_CACATG_1_sg1	GCCCACATTGGACCCACATG	-0.710976	0.431078	-0.174762	0.932241	-0.542221	0.339236	0.250654	0.845106
#766_chr1_BS532_CACATG_1_sg2	GCTCCATCATGTCCTCATGT	-0.522405	0.658622	-0.000197328	0.999841	-0.954728	0.318339	0.181927	0.915671
#767_chr1_BS532_CACATG_1_sg3	CGCTCCATCATGTCCTCATG	-0.113055	0.911667	0.182683	0.880842	0.0491736	0.950794	1.73722	0.138592
#769_chr1_BS541_CACGTG_1_sg1	CACTGTGCTGCCTCTGCACG	-0.0663459	0.953656	0.452311	0.387056	0.479502	0.267486	0.852073	0.440888
#770_chr1_BS542_CATGTG_1_sg1	CCAAGGTTGAAACACATGCA	0.224933	0.814421	0.0838877	0.944124	0.324089	0.53523	1.06408	0.129246
#771_chr1_BS543_CATGTG_1_sg1	CACTGTTGTTGTTCACCATG	0.75953	0.129028	0.594767	0.199	0.325637	0.665335	1.79504	0.152272
#772_chr1_BS543_CATGTG_1_sg2	ACTGTTGTTGTTCACCATGT	-0.0550269	0.961174	0.0217287	0.988505	-0.0090131	0.994532	-0.23845	0.817568
#774_chr1_BS547_CGCGTG_1_sg1	CAAAGGGAGGGAGTGCCGCG	-0.00354802	0.998015	-0.184615	0.844752	-0.727978	0.120242	0.169648	0.880379
#775_chr1_BS547_CGCGTG_1_sg2	AAAGGGAGGGAGTGCCGCGT	-0.965182	0.176681	-0.298941	0.73974	-0.907486	0.0855078	-0.524964	0.591716
#776_chr1_BS547_CGCGTG_1_sg3	TCGGCCTGGGCCGGCCCACG	0.904444	0.271145	-0.274417	0.73961	0.293088	0.569882	1.09797	0.181738
#777_chr1_BS554_CACGTG_1_sg1	GGTGACCGTGGGGCTCCACG	0.608251	0.597893	-0.0808717	0.949949	0.260991	0.774789	-0.600991	0.517911
#778_chr1_BS554_CACGTG_1_sg2	GAGAGTGAGGGAGGGCCACG	-2.25675	0.00991448	-1.7592	0.0038447	-2.05037	8.66659e-06	-0.355949	0.704818
#780_chr1_BS555_CACATG_1_sg1	GGCCGGCTGGTCCATGTGTC	0.232833	0.790571	0.322628	0.773078	0.817282	0.0897429	0.0751969	0.968812
#781_chr1_BS555_CACATG_2_sg1	TGATGGAAGTCACATGTGCC	0.484485	0.606711	0.0797757	0.961928	0.314097	0.606791	0.125021	0.947726
#782_chr1_BS555_CACGCG_1_sg1	TGACAGTGCCACTGACCACG	0.133599	0.895166	-0.384766	0.617444	0.0938395	0.905639	1.03127	0.184845
#783_chr1_BS555_CACGCG_1_sg2	GACAGTGCCACTGACCACGC	-0.366724	0.70748	0.0574358	0.960575	0.183568	0.811104	0.403344	0.725971
#784_chr1_BS555_CACGCG_1_sg3	GCACAACCTGGGATCCCGCG	-0.122437	0.945742	0.0831309	0.94829	-0.119717	0.895326	-0.398145	0.783038
#785_chr1_BS557_CACGTG_1_sg1	CACAGCATGATGGAAGCACG	0.252459	0.801717	0.771074	0.415051	-0.130537	0.89671	1.01437	0.292736
#786_chr1_BS558_CACGCG_1_sg1	GGCCGGCGGAGGAGCGCGTG	0.58907	0.420672	-0.131591	0.898523	0.136901	0.876611	1.70473	0.282775
#787_chr1_BS559_CATGTG_1_sg1	AAGGGTGGACAGACGCCATG	0.239504	0.866474	-0.0903205	0.969416	-0.454507	0.524557	0.55572	0.600824
#788_chr1_BS559_CATGTG_1_sg2	AGGGTGGACAGACGCCATGT	-0.102369	0.922595	-0.156532	0.916174	-0.4796	0.392869	-0.435042	0.766961
#790_chr1_BS561_CGCGTG_1_sg1	CCAGGCCAGGCTGACTCACG	-0.102028	0.950117	-0.117989	0.949954	-0.248781	0.675909	0.132993	0.909012
#791_chr1_BS562_CGCGTG_1_sg1	GTCCGGGTGTGGAGCGCGCG	0.206114	0.842991	0.406312	0.578956	0.673868	0.325227	-0.256136	0.829417
#792_chr1_BS565_CACGTG_1_sg1	ACTCAAGAGAGACACGTGCG	-0.155539	0.902984	-0.379482	0.584792	-0.122419	0.869351	0.662196	0.448585
#793_chr1_BS567_CACATG_1_sg1	TAAAAGATGCCTATAACATG	0.505886	0.568779	-0.181984	0.876718	-0.136468	0.888576	0.444038	0.818226
#794_chr1_BS568_CACGTG_1_sg1	GCCACCTGGGGCCCCACGTG	-0.0645937	0.954189	-0.179039	0.853714	0.681656	0.158034	-0.251726	0.804003
#796_chr1_BS568_CACGTG_1_sg2	GGCCACCTGGGGCCCCACGT	0.629289	0.631681	0.0647365	0.964975	1.10813	0.00089338	-0.0317837	0.980647
#797_chr1_BS568_CACGTG_1_sg3	GGACGGCGCCCGGCCCCACG	0.806434	0.114102	0.229141	0.848979	0.215186	0.726219	0.434817	0.6225
#798_chr1_BS568_CACGTG_1_sg4	ACGGCGCCCGGCCCCACGTG	-0.112187	0.952357	0.411129	0.686287	-0.358031	0.653104	0.329936	0.728656
#799_chr1_BS568_CACGTG_1_sg5	GACGGCGCCCGGCCCCACGT	-1.01244	0.532565	-0.0751124	0.958235	-0.493725	0.604279	0.0119119	0.995661
#800_chr1_BS568_CGCGTG_1_sg1	CGCCCCGCGGGGGACGCGTG	-0.127472	0.913964	0.180353	0.865841	0.245185	0.695537	1.1912	0.421672
#802_chr1_BS570_CGCGTG_1_sg1	CATTTGTAAGTGCTTGCGCG	0.187312	0.841043	0.280795	0.818896	0.147495	0.846713	-0.459523	0.712735
#804_chr1_BS574_CACATG_1_sg1	TGAGAATGAAATGGGCCATG	0.710013	0.227192	0.38797	0.838243	0.543811	0.271242	-0.592113	0.636696
#805_chr1_BS578_CATGTG_1_sg1	TTTTATCTAGAAGAGACACA	0.0677012	0.977683	0.552035	0.703144	-0.0185155	0.991134	0.330255	0.805552
#808_chr1_BS584_CACGTG_1_sg1	TCCCCGGCCTTTGCACGTGC	0.721284	0.194599	0.00690036	0.996735	0.779282	0.0577162	0.169743	0.894617
#809_chr1_BS584_CACATG_1_sg1	CCACCTCTCCATAGGCCACA	1.16129	0.00821672	0.530408	0.718134	0.0865319	0.913494	0.826193	0.257012
#810_chr1_BS584_CACATG_1_sg2	GCACATGGTCTTTCGCCATG	0.217207	0.818874	0.143633	0.884024	0.386443	0.488322	0.600414	0.519523
#811_chr1_BS584_CATGTG_1_sg1	TTCCCATTCTCCATGGCACA	1.05645	0.154739	0.0487962	0.975843	0.297623	0.797416	0.0207014	0.985782
#812_chr1_BS585_CACATG_1_sg1	TTTATCAGTTCTCTGCATGT	0.639025	0.596191	0.0684504	0.960059	0.387929	0.510229	0.184062	0.885533
#814_chr1_BS587_CATGTG_1_sg1	GGGACAGGCGGAAATACATG	1.10221	0.0564991	-0.209501	0.878184	0.252543	0.776865	0.769096	0.464729
#815_chr1_BS587_CATGTG_1_sg2	GGACAGGCGGAAATACATGT	-0.424334	0.703356	-0.0930393	0.944124	-0.647168	0.388287	0.053044	0.98056
#816_chr1_BS589_CACGTG_1_sg1	TCTCAGCTCCAGACACGTGG	-0.39357	0.763921	-0.566675	0.768695	0.349363	0.803804	-0.495065	0.652099
#817_chr1_BS589_CACGTG_1_sg2	AGCTCTCAGCTCCAGACACG	-1.51085	0.0209877	0.118291	0.9208	-0.179996	0.833582	-0.0767098	0.947925
#818_chr1_BS589_CACGTG_1_sg3	TAAGAAAACCACCACGTGTC	0.0422787	0.971369	-0.147928	0.888843	0.141753	0.844763	0.503127	0.605171
#819_chr1_BS590_CACATG_1_sg1	CCTGCCCATCGAGAGCCACA	-0.129764	0.913858	0.689169	0.326344	-0.138044	0.903909	-0.319214	0.868514
#820_chr1_BS590_CACATG_1_sg2	ACCAGCAAAACATTTCCATG	0.187709	0.859697	-0.247243	0.802691	0.261449	0.770957	-0.30175	0.8114
#821_chr1_BS590_CATGTG_1_sg1	CACCCTCCTGGTCACATGCT	0.185	0.873812	0.501272	0.425253	0.431676	0.471908	1.35743	0.0235223
#822_chr1_BS590_CATGTG_1_sg2	ACACCCTCCTGGTCACATGC	1.02442	0.296769	-0.199382	0.893264	0.0085521	0.996952	-0.166406	0.921055
#825_chr1_BS596_CACGTG_1_sg1	GAGAGCCGTTCCCACGTGAG	-0.184047	0.830566	0.179527	0.827044	-0.156007	0.794757	0.756918	0.498706
#826_chr1_BS596_CACGTG_1_sg2	GGCCGCGGAGCCTCTCACGT	-0.530709	0.448985	0.0378596	0.975142	-0.160965	0.831048	-0.60776	0.581082
#827_chr1_BS596_CACGTG_1_sg3	CGGCCGCGGAGCCTCTCACG	-0.981002	0.381004	-0.463523	0.434905	-0.382937	0.433448	-0.121615	0.916995
#828_chr1_BS596_CGCGTG_1_sg1	GTCCGCGCCTGCTGCACGCG	0.864819	0.0976864	0.463388	0.441386	0.0616201	0.932987	0.261566	0.79982
#829_chr1_BS599_CACATG_1_sg1	TAGTCAAAGAGAAAGGCACA	-0.175302	0.886248	-0.380091	0.698514	0.0545768	0.955118	0.541493	0.654857
#831_chr1_BS600_CATGTG_1_sg1	GGTGCTCCAGGGCCTGCATG	-0.319595	0.816921	-0.178392	0.8728	-0.91914	0.0888972	0.269833	0.894451
#832_chr1_BS600_CATGTG_1_sg2	GTGCTCCAGGGCCTGCATGT	-0.850382	0.252656	0.115337	0.917331	-0.140031	0.876611	1.19543	0.300044
#833_chr1_BS600_CATGTG_1_sg3	CCTCCCAGTGCCCCACATGC	-0.557613	0.742634	0.0102167	0.994588	-0.321272	0.657012	0.738842	0.59255
#834_chr1_BS605_CACGTG_1_sg1	ACTCTGCAGGTGTACACACG	-0.0963278	0.941527	-0.184058	0.880842	0.254313	0.682223	1.41286	0.262985
#835_chr1_BS607_CACGTG_1_sg1	AGGATCACAAAGCTGGCACG	-0.00455755	0.997015	-0.0247012	0.988844	-0.0870411	0.928935	0.28516	0.824846
#837_chr1_BS609_CACATG_1_sg1	GTGAGTCATTTCAGGACATG	0.367027	0.664255	-0.0830425	0.942454	-0.228001	0.728928	0.886748	0.465317
#838_chr1_BS611_CACGTG_1_sg1	TGTCTGAGGTTGGATCCACG	-0.0258162	0.985601	0.242223	0.816851	-0.0125523	0.990991	0.588492	0.662154
#839_chr1_BS611_CACGTG_1_sg2	CAGCAATACTTTTGACCACG	0.291582	0.791279	-0.300704	0.72506	0.527818	0.437193	1.86298	0.0985535
#842_chr1_BS617_CACGTG_1_sg1	AAGTGAAGGAGCCACGTGGC	0.0935913	0.955083	0.47177	0.691309	0.748138	0.128074	1.21593	0.34689
#843_chr1_BS617_CACGTG_1_sg2	AGGAAAGTGAAGGAGCCACG	-0.838697	0.627055	-0.546134	0.659736	-0.0835324	0.947614	-1.00542	0.187735
#844_chr1_BS619_CACATG_1_sg1	CACACATCTGAGTCATCATG	-0.291845	0.789626	0.146426	0.917944	-0.333862	0.670993	1.34854	0.205217
#845_chr1_BS623_CACGTG_1_sg1	CACCCCCACCACCACACGTG	-0.39126	0.686578	-0.019983	0.986351	0.287379	0.517072	0.100008	0.949049
#846_chr1_BS623_CACGTG_1_sg2	ACCCCCACCACCACACGTGT	0.999219	0.387685	-0.0279331	0.984932	-0.626064	0.390225	-1.10065	0.304498
#847_chr1_BS623_CACGTG_1_sg3	GGGCCCGGGACCCACACGTG	-1.28058	0.0236694	0.138679	0.895062	-0.317866	0.633566	-0.0172067	0.991812
#848_chr1_BS623_CACATG_1_sg1	GAGGGAATGTGGTTGGCATG	0.505533	0.514831	0.29357	0.769673	0.121011	0.880436	0.999304	0.274674
#850_chr1_BS626_CATGTG_1_sg1	TTAACGCAGTTACCACATGG	-0.5668	0.561701	-0.390535	0.765196	-0.855211	0.125963	0.245872	0.811588
#851_chr1_BS626_CATGTG_1_sg2	TGCTTAACGCAGTTACCACA	-0.70374	0.419894	-0.0813411	0.964352	-0.534532	0.517197	-0.00187294	0.99898
#852_chr1_BS627_CACATG_1_sg1	TTACAGGATGGTAATGCACA	0.530511	0.456072	0.340365	0.718725	-0.380125	0.639921	0.892351	0.558088
#853_chr1_BS632_CACGTG_1_sg1	CGGGGGCCGGGTACACGTGG	-1.50117	0.233507	-0.305589	0.849013	-0.822399	0.168749	-0.725734	0.616435
#854_chr1_BS632_CACGTG_1_sg2	GGACGGGGGCCGGGTACACG	-0.797374	0.511931	-0.114966	0.921352	-0.770116	0.130289	0.374425	0.865879
#855_chr1_BS632_CACGTG_1_sg3	GGGGGCCGGGTACACGTGGA	0.103	0.952404	-0.702798	0.322141	0.0640601	0.937984	-0.0833988	0.951874
#856_chr1_BS634_CACGTG_1_sg1	CTGGCTCACGTGACACGTGC	0.206415	0.906269	1.09947	0.0212886	0.0757387	0.948975	-0.177584	0.915167
#857_chr1_BS636_CACATG_1_sg1	AATTTAACCAGAAACGCATG	0.65971	0.356833	-0.269574	0.774889	-0.367671	0.617422	0.687419	0.546281
#858_chr1_BS636_CACATG_1_sg2	TAACCAGAAACGCATGTGGT	-0.186438	0.894011	0.307443	0.703632	-0.783463	0.266599	0.307662	0.804854
#859_chr1_BS636_CACATG_1_sg3	TTAACCAGAAACGCATGTGG	-1.603	0.248949	0.514672	0.770994	0.213549	0.910684	-0.107031	0.940312
#860_chr1_BS636_CGCGTG_1_sg1	ACTGCAGCGTGAGGGGCGCG	0.567915	0.577657	0.553374	0.339826	0.266882	0.654117	-0.158586	0.914182
#861_chr1_BS637_CATGTG_1_sg1	CTGTCAGTGAATGCCTCATG	-0.882935	0.159571	0.145697	0.890609	0.26499	0.716938	-0.761103	0.597885
#862_chr1_BS637_CATGTG_1_sg2	CTTTCCTAGTTCTCCACATG	0.170843	0.849486	-0.133816	0.905702	-0.264466	0.778108	-0.291811	0.809078
#863_chr1_BS648_CACGCG_1_sg1	CTCAAAGCCGAGCACGCGCA	0.764784	0.179234	0.237812	0.772159	0.675411	0.251768	-0.119745	0.919473
#864_chr1_BS648_CACGCG_1_sg2	AGCAAACCCGTGCGCGTGCT	0.209088	0.818968	-0.0139749	0.992819	0.193028	0.788513	-0.238944	0.823991
#865_chr1_BS648_CGCGTG_1_sg1	TTCAAGGTTCACACGCCGCG	0.577891	0.466568	-0.171685	0.874647	-0.0920116	0.89353	-0.0672924	0.964744
#866_chr1_BS648_CGCGTG_1_sg2	GCTGCATCCGAGCTGCCACG	-0.47332	0.760527	0.0766333	0.957486	-0.0797532	0.931086	1.25507	0.107402
#867_chr1_BS652_CGCGTG_2_sg1	TCCCGGCTCCTTTTCACACG	0.093971	0.921749	0.598251	0.321307	0.167537	0.803839	0.639111	0.515709
#868_chr1_BS654_CACGTG_1_sg1	AGTTTCCAGACATCACGTGG	-0.637292	0.483699	-1.02203	0.10119	-0.267795	0.68646	-0.00216216	0.998842
#869_chr1_BS654_CACGTG_1_sg2	AAAAGTTTCCAGACATCACG	0.744321	0.299157	-0.826295	0.282774	-0.192344	0.84075	-0.444466	0.670948
#870_chr1_BS654_CACGTG_1_sg3	GTTTCCAGACATCACGTGGT	-0.880937	0.40033	-0.473416	0.547257	0.658723	0.418182	0.557111	0.7606
#871_chr1_BS655_CACATG_1_sg1	TGTGAGTGGGAGACACATGG	0.976344	0.0360551	-0.178653	0.908875	0.0848181	0.952602	0.623639	0.561936
#872_chr1_BS655_CACATG_1_sg2	GTGAGTGGGAGACACATGGA	-1.41134	0.108368	-0.556707	0.6569	-0.139896	0.868676	-0.391426	0.711216
#873_chr1_BS655_CACATG_1_sg3	CCGTGTGAGTGGGAGACACA	-0.998936	0.346263	-0.0119908	0.993553	-0.753974	0.263848	-0.749993	0.498883
#875_chr1_BS656_CACATG_1_sg1	ACCCCTTTGCACTGGGCACA	0.779653	0.0973413	0.107813	0.915593	0.0865699	0.922504	0.615948	0.454511
#876_chr1_BS656_CACATG_1_sg2	CCCCTTTGCACTGGGCACAT	0.62451	0.253816	0.575767	0.529413	0.720037	0.0290313	1.07414	0.152267
#877_chr1_BS656_CACATG_1_sg3	CCCTTTGCACTGGGCACATG	0.30987	0.692803	-0.175657	0.860524	0.386716	0.447106	0.571812	0.586218
#878_chr1_BS663_CACATG_1_sg1	TCTGTCTTGGTGGCCACACA	-0.198712	0.869219	-0.186982	0.923913	-0.0369238	0.965536	0.0211441	0.986108
#879_chr1_BS663_CACATG_1_sg2	GCACAGCCTGCAGCCATGTG	0.0855321	0.957724	0.349653	0.689445	-0.181978	0.798701	0.268477	0.792265
#880_chr1_BS665_CATGTG_1_sg1	ACTTGCACAGGGGGACACAT	0.254261	0.839998	0.0466455	0.976514	0.300508	0.818095	0.145541	0.934731
#881_chr1_BS665_CATGTG_1_sg2	CACTTGCACAGGGGGACACA	-0.207649	0.846462	-0.0915429	0.942913	-0.241552	0.716938	-0.00518937	0.996856
#882_chr1_BS666_CACATG_1_sg1	ACTGGGGAGTGTGACACATG	-0.830468	0.344371	0.299344	0.882267	0.191407	0.838131	-0.734367	0.382705
#883_chr1_BS670_CACGTG_1_sg1	CCCTGCGCTATTTATGCACG	0.547221	0.355426	0.0363773	0.977014	0.10925	0.902395	-0.198747	0.891684
#884_chr1_BS672_CACATG_1_sg1	GAGGGCTCGCAAATGACACA	1.10055	0.38194	0.893943	0.113136	0.337666	0.680324	-0.0630316	0.980387
#888_chr1_BS676_CATGTG_1_sg1	TCTTGTGCGAGGATGTCATG	-0.141384	0.890444	0.471194	0.652292	0.315233	0.649302	0.33978	0.782721
#889_chr1_BS676_CATGTG_1_sg2	CTTGTGCGAGGATGTCATGT	0.217694	0.842294	0.225137	0.831438	0.268531	0.691458	-0.283053	0.779282
#890_chr1_BS676_CATGTG_1_sg3	GTGCGAGGATGTCATGTGGG	0.102913	0.934485	0.44704	0.70226	-0.0688605	0.939512	-0.491909	0.628831
#892_chr1_BS677_CATGTG_1_sg1	GCAGCACTTCACGTGCATGT	-0.697756	0.255528	0.293248	0.720522	0.390606	0.408252	1.20772	0.297237
#894_chr1_BS680_CACGTG_1_sg1	AAGGAGCCCGGGCCACGTGG	-2.53154	0.0628699	-1.36857	0.0120301	-3.13229	3.42524e-06	-0.900408	0.310136
#895_chr1_BS680_CACGTG_1_sg2	CCACCTGCCTCTCCTCCACG	0.233409	0.803829	0.195315	0.811855	-0.000251012	0.999785	0.386193	0.679547
#897_chr1_BS682_CATGTG_1_sg1	GAGGCCTTGTTCAAGTCACA	-0.419478	0.813914	0.466258	0.635185	-0.663832	0.243321	0.459516	0.781635
#898_chr1_BS683_CATGTG_1_sg1	GCCCTGGAGACAGGAGCACA	0.280662	0.824413	0.171205	0.930378	-1.00113	0.0152685	-0.350726	0.716013
#899_chr1_BS684_CACGTG_1_sg1	ATTGCCAGAGACGAGTCACG	-0.79728	0.319674	-0.0670962	0.957573	0.291917	0.803418	-0.424239	0.689271
#900_chr1_BS688_CGCGTG_1_sg1	ACGGATTTGTGAATTTCACG	0.312672	0.759613	-0.35509	0.653318	0.0562392	0.9486	0.101753	0.955965
#901_chr1_BS688_CGCGTG_1_sg2	CGGATTTGTGAATTTCACGC	0.60287	0.747819	-1.00562	0.168998	0.0271743	0.986475	-0.85505	0.337832
#902_chr1_BS689_CATGTG_1_sg1	TTTAACCTCTCAACAGCACA	-0.244729	0.81739	0.297988	0.769092	0.417463	0.444509	0.0268724	0.98521
#903_chr1_BS690_CATGTG_1_sg1	AGGTGCGCGCGGCGCATGTG	0.241096	0.825544	0.512567	0.315459	0.172563	0.786909	-0.155165	0.904825
#904_chr1_BS690_CGCGTG_1_sg1	CGTCCGCCTTCTGCGCGTGC	-0.392348	0.722681	0.17707	0.853798	-0.396059	0.516197	0.0129274	0.993101
#905_chr1_BS696_CATGTG_1_sg1	ACCGGGACGGACACACCATG	-0.449069	0.588971	0.531742	0.39136	-0.597069	0.221046	0.396641	0.663687
#906_chr1_BS696_CATGTG_1_sg2	CCGGGACGGACACACCATGT	-0.0258562	0.982442	0.235061	0.847865	-0.502445	0.489825	-0.700671	0.403388
#907_chr1_BS696_CATGTG_1_sg3	GGACGGACACACCATGTGGG	-0.69488	0.330117	-0.0485741	0.970526	-0.270909	0.705737	-0.933644	0.478389
#908_chr1_BS696_CATGTG_1_sg4	AAGCCCCACCACCACCCACA	-2.0028	0.000141875	-0.59035	0.635786	-0.69699	0.271502	-0.0625721	0.959501
#909_chr1_BS697_CACGTG_1_sg1	ACCCGGCTCAAGACACGTGG	-0.17704	0.902544	-0.310567	0.804264	-1.05426	0.191825	1.41476	0.505762
#910_chr1_BS697_CACGTG_1_sg2	GAAACCCGGCTCAAGACACG	0.0638058	0.972653	0.408796	0.622144	-0.16151	0.910493	0.363758	0.721039
#911_chr1_BS697_CACGTG_1_sg3	CCCGGCTCAAGACACGTGGC	-0.0266359	0.981574	0.480983	0.531298	0.475619	0.527337	-0.752904	0.507912
#912_chr1_BS699_CACGCG_1_sg1	GCTGGGGGTGCGCGCGTGCG	0.161881	0.869739	0.235788	0.765196	0.18168	0.796666	0.379666	0.740145
#921_chr1_BS708_CACGCG_1_sg1	GACTTCCAGGCACGGGCACG	-0.898652	0.237061	-0.428009	0.621573	-0.148323	0.928007	-1.01058	0.17769
#929_chr1_BS720_CACGTG_1_sg1	CAATTCCCGGCCACTGCACG	1.04739	0.400056	-0.0144869	0.991047	-0.459942	0.403842	0.553603	0.530869
#939_chr1_BS729_CACGTG_1_sg1	CCTTTCCCAGAGCCTCCACG	-0.481975	0.541822	-0.394165	0.581956	-0.0473234	0.950786	-0.604651	0.464072
#941_chr1_BS729_CACGTG_1_sg2	TGACTCCCTGACCCACGTGG	-0.870074	0.372483	-1.22596	0.0146676	-0.552829	0.401852	-1.33071	0.0396597
#942_chr1_BS729_CACGTG_1_sg3	CCTTGACTCCCTGACCCACG	-0.0743812	0.968512	-0.1347	0.907912	-0.142946	0.853179	-0.220291	0.856379
#952_chr1_BS735_CACATG_1_sg1	GGGGCGGAAGTTCACATGTG	0.277295	0.875287	0.363465	0.68327	0.174945	0.843518	-0.0541278	0.970224
#954_chr1_BS740_CACGTG_1_sg1	CTGAAATTTCCAGTCCCACG	0.0696731	0.957484	0.322652	0.73961	-0.197227	0.832957	0.0279047	0.981637
#955_chr1_BS740_CACGTG_1_sg2	TGAAATTTCCAGTCCCACGT	-0.659246	0.414161	0.127641	0.913045	-0.555578	0.447433	0.142879	0.938033
#956_chr1_BS740_CACGTG_1_sg3	CAGTCGGTTCTCACCCACGT	-0.448023	0.62299	0.0422947	0.981821	-1.26543	0.00303821	-0.559307	0.639554
#957_chr1_BS740_CACGTG_1_sg4	TCAGTCGGTTCTCACCCACG	0.666154	0.354742	0.00348097	0.998447	-0.134677	0.888576	-0.564155	0.668553
#958_chr1_BS740_CATGTG_1_sg1	TTCCAAACCACAGAGCATGT	0.144239	0.905772	-0.423902	0.75574	0.0375706	0.977088	-0.214046	0.908101
#959_chr1_BS740_CATGTG_1_sg2	CAAACCACAGAGCATGTGGG	0.760459	0.535939	0.255534	0.82008	-0.336096	0.710329	0.0207792	0.990578
#960_chr1_BS740_CATGTG_1_sg3	CTTCCAAACCACAGAGCATG	-0.647104	0.660586	0.211186	0.874465	-0.0140825	0.991525	1.54957	0.43675
#961_chr1_BS744_CACGCG_1_sg1	TTAAAACAGGGAACACGCGA	0.215049	0.938754	-0.447627	0.884363	-0.0342933	0.987805	-0.522762	0.698024
#962_chr1_BS751_CATGTG_1_sg1	TATACCTCCCTCTGCTCACA	-0.250302	0.890444	-0.0680387	0.971279	-0.45835	0.511443	0.108478	0.926814
#963_chr1_BS752_CATGTG_1_sg1	GCCACAGGCTGTCCATGTGG	-0.165173	0.922452	0.126476	0.923077	-0.378727	0.751574	0.85661	0.356834
#964_chr1_BS752_CATGTG_1_sg2	TCAGCCACAGGCTGTCCATG	0.363983	0.70748	0.121998	0.941011	0.452441	0.353977	1.98751	0.143182
#965_chr1_BS752_CATGTG_1_sg3	CGTCACTTCCCACCTCCACA	-0.118726	0.954192	-0.0586601	0.971321	-0.415581	0.542837	0.162091	0.901811
#966_chr1_BS759_CACGTG_1_sg1	CTGTCTCCGATTAAACCACG	0.307965	0.850944	0.775866	0.307508	-0.0521778	0.961106	0.577796	0.490448
#967_chr1_BS759_CACGTG_1_sg2	GGAAGGAAGGCGGATCCACG	-0.489657	0.648362	0.0196158	0.988299	-0.436723	0.468471	-0.89103	0.227511
#969_chr1_BS759_CACATG_2_sg1	ACGTCTAGACAGGTCACATG	-0.0884288	0.945968	0.804487	0.154411	0.124973	0.93099	0.557722	0.793453
#971_chr1_BS762_CATGTG_1_sg1	ATGGAGATATAAAACACACA	1.22552	0.586389	-0.505958	0.689577	0.094202	0.937713	-0.529975	0.804478
#972_chr1_BS764_CATGTG_1_sg1	CGAGGAGGCCTTGGATCACA	-0.0453345	0.974458	0.53897	0.559988	-0.0836775	0.926248	1.08562	0.104445
#973_chr1_BS769_CACGTG_1_sg1	ACACAGGCTCTGCAGCCACG	0.0581401	0.97043	-0.580068	0.452477	-0.126733	0.912705	-0.114351	0.939203
#974_chr1_BS769_CACGTG_1_sg2	GCCTTTGAACCCAGGCCACG	0.21772	0.79034	-0.163893	0.862432	-0.00925004	0.992532	1.77878	0.147292
#975_chr1_BS769_CACGTG_2_sg1	GCACGCAGTTAACACGTGTT	0.861414	0.431069	-0.12458	0.936298	0.511717	0.326296	0.630981	0.51925
#976_chr1_BS771_CACGTG_2_sg1	AGTAAGAAACAGGCCACGTG	-0.549141	0.604579	-0.0181835	0.989883	-0.117535	0.889191	1.03774	0.118717
#977_chr1_BS771_CACGTG_2_sg2	CCCAGCCGAGCCACCACACG	-0.236165	0.786323	-0.170802	0.908732	-0.360078	0.477351	0.778779	0.306362
#978_chr1_BS772_CACGTG_1_sg1	CACCGACCCACCTTCCCACG	-0.684157	0.265163	0.0483242	0.966278	-0.156627	0.819566	0.0592036	0.966035
#979_chr1_BS772_CACGTG_1_sg2	CTCGGGGGCTGGTGCCACGT	0.4813	0.695142	0.499248	0.325283	-0.285489	0.742925	-0.53296	0.558121
#980_chr1_BS772_CACGTG_1_sg3	ACTCGGGGGCTGGTGCCACG	0.565657	0.375394	0.501442	0.298161	-0.041047	0.952249	-0.0126531	0.991441
#981_chr1_BS772_CACGTG_2_sg1	TGGGGATGTCCCCATCCACG	0.645284	0.612702	0.110046	0.916455	0.392303	0.360251	0.74524	0.350016
#982_chr1_BS772_CACGTG_2_sg2	CATGCCCAACCTGAGCCACG	0.413821	0.658509	-0.200251	0.84345	-0.0807265	0.912794	0.268586	0.859624
#983_chr1_BS772_CACGTG_2_sg3	CCCAACCTGAGCCACGTGGA	-0.229086	0.827632	0.0475892	0.979029	-0.540615	0.347609	1.54268	0.0134082
#984_chr1_BS773_CACGTG_1_sg1	CAGCCTACTCTGTGAGCACG	-0.691411	0.505235	-0.0270076	0.986546	-0.0552187	0.949761	0.515314	0.665438
#985_chr1_BS773_CACGTG_2_sg1	TGCACGAGAGCGGCTGCACG	-0.584292	0.566509	0.528323	0.471893	-0.535214	0.396467	-0.0637283	0.958258
#986_chr1_BS774_CACGTG_1_sg1	GAGCAGGCCCTGTGAGCACG	0.499088	0.678976	-0.186017	0.893267	0.481432	0.357322	-0.966362	0.386039
#987_chr1_BS779_CACGCG_1_sg1	ACCCAACTCCGTGGAGCGCG	0.573349	0.542535	-0.177257	0.9095	-0.320434	0.621376	0.828175	0.560584
#988_chr1_BS784_CATGTG_1_sg1	CCTGCTGCTGTGGGCCCATG	0.0201074	0.985007	-0.0425104	0.972169	0.268727	0.680561	0.772693	0.518129
#989_chr1_BS784_CATGTG_1_sg2	GCAGCCAGGGCTCGCCACAT	1.00595	0.310066	0.0960845	0.930994	0.662836	0.13057	0.470323	0.590436
#990_chr1_BS784_CATGTG_1_sg3	GGCAGCCAGGGCTCGCCACA	0.0667834	0.953343	0.0715054	0.97423	0.316789	0.604985	-0.37494	0.790575
#994_chr1_BS792_CACGTG_1_sg1	CCCAGCTAACAAAAGACACG	-0.685186	0.60882	-0.0934323	0.96867	-0.458397	0.66576	-0.790459	0.376173
#995_chr1_BS792_CACGTG_1_sg2	CCAGCTAACAAAAGACACGT	-1.98307	0.214298	-1.11788	0.388334	-1.36904	0.279385	-4.88979	1.35215e-06
#996_chr1_BS792_CACGTG_1_sg3	CAGCTAACAAAAGACACGTG	0.266066	0.814375	0.0104643	0.995804	-0.101881	0.929557	-0.485511	0.690062
#997_chr1_BS797_CATGTG_1_sg1	AGACAGGAAATTCCAACATG	-0.244647	0.795696	-0.558122	0.402939	-0.852693	0.0861173	0.311501	0.831982
#998_chr1_BS797_CATGTG_1_sg2	CAAATGAAGGTGCCACATGT	0.178639	0.897019	0.32532	0.645724	0.153977	0.827431	0.694298	0.432002
#999_chr1_BS797_CATGTG_2_sg1	ACAGCTCATCTACAGCCATG	-0.625203	0.473719	0.141346	0.940126	-0.565017	0.497884	-0.603191	0.479676
#1000_chr1_BS797_CATGTG_2_sg2	CCTTGGTAGTTTAGGCCACA	0.324556	0.67039	0.410638	0.569726	0.191262	0.80977	0.0737191	0.950381
#1001_chr1_BS800_CACGTG_1_sg1	GCACCGTCTTCCGCCGCACG	0.258775	0.739981	0.54189	0.567879	-0.0264004	0.978906	0.0383534	0.980862
#1002_chr1_BS800_CACGTG_1_sg2	CATCGCGCTGAATCCACGTG	0.0462721	0.976851	-1.68286	0.101618	-2.15635	0.000619727	-0.57319	0.50385
#1003_chr1_BS800_CACGCG_1_sg1	CATTGGGTCAGGCACACGCG	0.727969	0.456689	0.115883	0.911609	-0.244832	0.699716	-0.365327	0.694854
#1004_chr1_BS800_CACGCG_1_sg2	ATTGGGTCAGGCACACGCGA	0.495159	0.664619	0.696581	0.392725	-0.285946	0.804547	0.800351	0.473439
#1005_chr1_BS800_CACGCG_1_sg3	TTGGGTCAGGCACACGCGAG	0.768967	0.213922	-0.620137	0.329661	0.00420576	0.997657	0.0855155	0.953938
#1008_chr1_BS801_CACATG_2_sg1	ACACACGTGACCTCTGCATG	0.326011	0.805226	0.172397	0.899754	0.325145	0.758384	-0.0614544	0.96374
#1009_chr1_BS801_CACATG_3_sg1	AAGACATTCACTCAAGCATG	-0.169458	0.899356	0.92367	0.50646	-0.306397	0.782069	-0.396548	0.680854
#1011_chr1_BS807_CACATG_1_sg1	ACCCAGGGACCTCAAACACA	-0.349176	0.750395	-0.214942	0.863623	-0.7193	0.191511	-0.268097	0.862543
#1012_chr1_BS807_CACATG_1_sg2	CCCAGGGACCTCAAACACAT	0.580452	0.501399	-0.0436527	0.98067	-0.214923	0.864303	0.528169	0.770672
#1013_chr1_BS807_CACGCG_1_sg1	CTCCAAGCTGGGACGCGTGT	-0.14226	0.9064	-0.752314	0.179878	-0.465237	0.388059	-0.240541	0.846096
#1014_chr1_BS807_CACGCG_1_sg2	GCTCCAAGCTGGGACGCGTG	0.228512	0.834753	-0.296915	0.710694	0.022226	0.983182	-0.406433	0.67909
#1015_chr1_BS813_CACATG_1_sg1	GCTCTGCCCTCAAGAGCACA	0.502384	0.484092	0.279833	0.853357	0.0125621	0.98966	0.446102	0.715285
#1016_chr1_BS814_CACGTG_1_sg1	GCGGGTTCCAGCACAGCACG	0.384582	0.683929	0.0177686	0.990034	0.283127	0.650778	0.190194	0.931165
#1017_chr1_BS816_CACGCG_1_sg1	CGCAGGAGTGAGCGCGTGCA	0.258248	0.876236	0.922068	0.128429	0.6037	0.210148	1.22852	0.180639
#1018_chr1_BS818_CACGCG_1_sg1	GTGCATTCCCCGGCACGCGG	0.847321	0.090354	-0.115923	0.916455	0.00451349	0.996774	0.149563	0.916018
#1019_chr1_BS818_CACGCG_1_sg2	TGCATTCCCCGGCACGCGGC	1.01137	0.075386	0.454972	0.48145	0.550239	0.474445	0.0497911	0.968508
#1020_chr1_BS818_CACGCG_1_sg3	GTGGTGCATTCCCCGGCACG	0.608932	0.380605	0.123769	0.926174	-0.276371	0.68839	-0.224689	0.878205
#1021_chr1_BS818_CACGCG_1_sg4	CCGGTTCCCCGCCGCGTGCC	0.617914	0.465391	0.0729483	0.948316	0.441944	0.701342	0.383328	0.781353
#1022_chr1_BS818_CACGCG_1_sg5	GCCGGTTCCCCGCCGCGTGC	0.438724	0.720173	0.67485	0.179806	0.498675	0.364146	0.50349	0.763507
#1023_chr1_BS823_CACGTG_1_sg1	TCCCGGTCACCCAGCACACG	0.299468	0.802574	-0.491798	0.420111	0.21451	0.715822	0.255582	0.801413
#1024_chr1_BS825_CGCGTG_1_sg1	GCTGAAACCCCAACTACACG	-0.0408238	0.978448	0.299948	0.886533	0.222984	0.8077	1.17916	0.447393
#1025_chr1_BS828_CACGTG_1_sg1	GGGGGCGTGGAGGGGCCACG	-1.27712	0.113217	-0.473215	0.499986	-0.0484833	0.960064	0.728995	0.339987
#1026_chr1_BS828_CACGTG_1_sg2	GGGGCGTGGAGGGGCCACGT	0.154919	0.901364	-0.0291182	0.984026	0.158197	0.847094	-0.194405	0.873551
#1027_chr1_BS828_CACGTG_1_sg3	GGGCGTGGAGGGGCCACGTG	0.334797	0.873677	0.794431	0.091215	-0.117734	0.917146	1.80715	0.137189
#1028_chr1_BS828_CACGTG_1_sg4	GTGCTTCCCCTTGCCCCACG	0.24746	0.879972	0.133087	0.898123	0.173592	0.872596	0.377835	0.758951
#1029_chr1_BS828_CGCGTG_1_sg1	CGGGCTCCGAGTGCCCCGCG	-0.13028	0.931556	0.340654	0.792647	0.0651979	0.952602	0.829852	0.392542
#1030_chr1_BS828_CGCGTG_1_sg2	GGGCTCCGAGTGCCCCGCGT	0.682235	0.303265	0.417354	0.567259	0.663783	0.198892	0.243073	0.881777
#1031_chr1_BS828_CGCGTG_1_sg3	GGCTCCGAGTGCCCCGCGTG	0.309972	0.715678	0.104524	0.932054	0.363937	0.478496	1.01491	0.186165
#1033_chr1_BS828_CGCGTG_1_sg4	ACTCCCCGCCGGCCCCACGC	-0.565206	0.647428	-0.858467	0.215352	-0.799384	0.2772	-0.521544	0.610532
#1035_chr1_BS829_CACGTG_1_sg1	AAAGTGCTGCATACACGTGC	-1.09704	0.18179	-0.366258	0.719	-0.150458	0.90303	-0.54327	0.649084
#1036_chr1_BS829_CACGTG_1_sg2	CAAAGTGCTGCATACACGTG	0.15542	0.88805	-0.43147	0.615493	0.139348	0.921188	-0.435803	0.682443
#1039_chr1_BS832_CATGTG_1_sg1	CGGGGATTCCATCATGTGAC	0.272257	0.735075	0.0944125	0.930338	0.0949991	0.897252	-0.36387	0.70445
#1040_chr1_BS832_CATGTG_1_sg2	CCAGCACCCCGGTCACATGA	-0.2308	0.884565	0.564218	0.520317	0.0146	0.992729	0.378215	0.692064
#1041_chr1_BS836_CACGTG_1_sg1	TGATGCACTCCAGCTCCACG	-0.896969	0.355426	-0.82831	0.0943151	-0.491077	0.285767	0.732062	0.601431
#1042_chr1_BS836_CACGTG_1_sg2	GGCGCTGCTTTTTCTCCACG	-0.0391766	0.979756	0.292796	0.773271	0.334563	0.668502	1.41437	0.0842808
#1044_chr1_BS840_CACGTG_1_sg1	CCGGTCACGCCGGAAGCACG	0.301582	0.83209	-0.385053	0.642325	-0.219711	0.774789	0.08935	0.94518
#1045_chr1_BS841_CATGTG_1_sg1	AAACCTTCCTGAGGCATGTG	-0.0385107	0.985007	-0.281953	0.726115	0.311385	0.651353	0.578032	0.48966
#1046_chr1_BS841_CATGTG_1_sg2	AACCTTCCTGAGGCATGTGT	-0.691252	0.476058	-0.340238	0.74754	0.0452484	0.972449	1.15488	0.505111
#1047_chr1_BS845_CATGTG_1_sg1	ATGCCCGTTTGAAATTCACA	-0.718525	0.497689	0.900871	0.179855	-0.023376	0.985557	0.809662	0.287431
#1048_chr1_BS847_CACGTG_1_sg1	GTGCTGCCAGCCTCCACGTG	0.518423	0.416345	0.311372	0.801697	0.0730992	0.941622	0.126668	0.928649
#1049_chr1_BS847_CACGTG_1_sg2	CCCAGGAGGGAAGCCACACG	-0.0269115	0.982884	0.2992	0.760039	-0.478181	0.425918	-0.507931	0.673635
#1050_chr1_BS847_CACGTG_1_sg3	AGGAGGGAAGCCACACGTGG	-1.02096	0.224725	0.19348	0.85117	0.681566	0.121834	-0.403232	0.661531
#1051_chr1_BS847_CACATG_1_sg1	TTGGCTGGACCCCAGTCACA	-0.465763	0.713249	-0.0522327	0.970995	-0.120315	0.890584	0.467555	0.657656
#1052_chr1_BS847_CACATG_1_sg2	AGCCAGTCTGACCATGTGAC	0.71039	0.192725	0.319262	0.718134	0.361449	0.535878	1.25296	0.142998
#1053_chr1_BS848_CATGTG_1_sg1	TGGGACTCTGCAGGGCACAT	-0.317356	0.808687	-0.33309	0.68786	-0.0961443	0.912705	0.737638	0.334358
#1054_chr1_BS848_CATGTG_1_sg2	GTGGGACTCTGCAGGGCACA	-0.192712	0.941025	-1.01186	0.127561	0.072433	0.966836	-0.415905	0.718754
#1055_chr1_BS850_CACGCG_1_sg1	CGATTTGTTGCAAGCACGCG	-0.370018	0.830449	-0.0147565	0.993301	0.410027	0.534628	0.203957	0.875594
#1057_chr1_BS857_CACGTG_1_sg1	GAACCGGCAAGCCCTCCACG	-0.33833	0.768774	-0.122152	0.94358	-0.108793	0.911018	-0.151076	0.89799
#1058_chr1_BS857_CACGTG_1_sg2	AACCGGCAAGCCCTCCACGT	-0.565291	0.479887	-0.165214	0.922261	-1.04108	0.0162766	0.359122	0.788009
#1059_chr1_BS857_CACGTG_1_sg3	CTTTGCACTTTGGACCCACG	-0.378152	0.788156	0.433601	0.482614	0.261248	0.717028	0.533283	0.770292
#1060_chr1_BS857_CACGTG_1_sg4	GCACTTTGGACCCACGTGGA	-0.101734	0.945046	-0.159524	0.899754	-0.210019	0.771407	0.597677	0.601074
#1061_chr1_BS857_CACGTG_1_sg5	TGCACTTTGGACCCACGTGG	-0.138013	0.946877	-0.686026	0.638578	-0.784348	0.324722	-1.59404	0.0333287
#1062_chr1_BS857_CACGCG_1_sg1	GTTCCCCGACTCGGCGCGTG	0.392254	0.699195	0.303831	0.632798	0.131977	0.812255	0.448194	0.602856
#1063_chr1_BS857_CACGCG_1_sg2	AGTTCCCCGACTCGGCGCGT	0.530057	0.451816	0.24807	0.775896	0.337018	0.567427	-0.00392127	0.997598
#1064_chr1_BS857_CACGCG_1_sg3	CAGTTCCCCGACTCGGCGCG	0.377256	0.690419	-0.185045	0.882475	0.382645	0.327589	0.690613	0.601358
#1065_chr1_BS857_CACGCG_1_sg4	TTCCCCGACTCGGCGCGTGG	0.178569	0.908204	0.115961	0.932241	-0.141731	0.886692	0.339059	0.818688
#1066_chr1_BS860_CACGTG_1_sg1	CCTCGGGCGCTGCACGTGAC	0.511851	0.467369	0.292199	0.697758	0.596874	0.216322	-0.0278649	0.981671
#1067_chr1_BS860_CACGTG_1_sg2	GCCTCGGGCGCTGCACGTGA	0.384395	0.678347	0.0263995	0.984015	0.00066872	0.99943	1.63011	0.122448
#1070_chr1_BS862_CACATG_1_sg1	TGTATATCCAGGCCATGTGC	-0.00499169	0.998122	-0.186361	0.894529	-0.0705465	0.955621	0.463145	0.803708
#1072_chr1_BS863_CACGTG_1_sg1	TGCTCGTTGGAATCCTCACG	0.165662	0.853417	1.03302	0.00159875	-0.38493	0.520388	-0.976911	0.154371
#1073_chr1_BS865_CGCGTG_1_sg1	CCGGCCCCGCCTCCCGCGCG	0.27349	0.709149	0.772322	0.519374	0.0228865	0.985066	0.811735	0.293492
#1074_chr1_BS865_CGCGTG_1_sg2	CGGCCCCGCCTCCCGCGCGT	-0.263249	0.798241	0.262065	0.743642	0.326712	0.529315	0.190395	0.876655
#1075_chr1_BS865_CGCGTG_1_sg3	GGCCCCGCCTCCCGCGCGTG	0.703634	0.41077	0.504398	0.50588	0.421083	0.367911	-0.253285	0.828737
#1076_chr1_BS865_CGCGTG_1_sg4	CCCCCTCGCACCCCACGCGC	0.981911	0.140495	0.414263	0.793327	0.378157	0.601668	0.26975	0.791373
#1077_chr1_BS865_CGCGTG_1_sg5	GCCCCCTCGCACCCCACGCG	-0.187096	0.872974	-0.227931	0.882267	0.120727	0.887721	0.147269	0.920649
#1078_chr1_BS872_CACATG_1_sg1	AGGACAGACACCCAGACACA	-0.366625	0.790182	-0.169808	0.875462	-0.963699	0.242926	-1.10948	0.319767
#1079_chr1_BS872_CACATG_1_sg2	TGTACGGAGGGCCATGTGTC	-0.238968	0.838866	-0.04915	0.971672	0.000308734	0.999513	-0.492458	0.578305
#1082_chr1_BS873_CATGTG_1_sg1	GAGCACCGTCATCCACCACA	0.117575	0.921539	0.179295	0.90481	0.137846	0.879104	0.274771	0.788852
#1083_chr1_BS873_CATGTG_1_sg2	ACCGTCATCCACCACATGGC	0.0388834	0.979341	0.130972	0.95545	0.00206765	0.998579	-0.386836	0.674697
#1084_chr1_BS875_CACGTG_1_sg1	AGTGCTATGAACAACGCACG	0.315444	0.759146	0.430143	0.546621	0.194377	0.869244	0.151393	0.90208
#1085_chr1_BS876_CACGTG_1_sg1	ACTGGAGGCCTGTCCACGTG	0.0281859	0.988034	-0.226052	0.831078	0.376817	0.527492	0.730182	0.668405
#1086_chr1_BS876_CACGTG_1_sg2	ACCACGCTGCATGCCTCACG	-0.446634	0.628706	-0.0146733	0.992967	-0.38537	0.540157	-0.0802002	0.95956
#1087_chr1_BS877_CACATG_1_sg1	CCTATCCCAGCAGCATGTGG	0.720097	0.199856	-0.247493	0.845693	0.0367549	0.974596	0.234284	0.862543
#1088_chr1_BS877_CACATG_1_sg2	CCCTATCCCAGCAGCATGTG	0.491281	0.360711	-0.0451997	0.965945	0.33886	0.595367	0.626212	0.649084
#1092_chr1_BS881_CACGCG_1_sg1	ACAGGCTGAACAAACACACG	-0.127077	0.92705	0.545468	0.392725	0.155708	0.878493	0.00865756	0.995217
#1094_chr1_BS883_CATGTG_1_sg1	CAAAGCACAGTTCATGTGCT	0.724063	0.217675	0.655287	0.462962	0.624448	0.155811	-0.286306	0.779799
#1097_chr1_BS888_CACGTG_1_sg1	GAGGTGTCTGGGCACGTGCT	0.11932	0.921433	0.000694273	0.999623	0.335031	0.563341	0.707318	0.360132
#1105_chr1_BS897_CACGTG_1_sg1	AGGAGCAGAGAATCGGCACG	-0.669989	0.413084	-0.17772	0.931989	0.692019	0.623675	-0.638237	0.613579
#1106_chr1_BS897_CATGTG_1_sg1	CCCACACCACAGCACATGGG	-0.861907	0.338482	-0.659828	0.343929	-0.00828032	0.993077	-0.790764	0.426488
#1107_chr1_BS897_CATGTG_1_sg2	CTGCCCACACCACAGCACAT	-0.941581	0.304851	-0.187307	0.880208	-0.320617	0.748031	1.33769	0.425282
#1108_chr1_BS897_CATGTG_1_sg3	CCTGCCCACACCACAGCACA	0.495759	0.505586	-0.027787	0.984321	0.434465	0.476695	-0.43514	0.670572
#1109_chr1_BS900_CACGTG_1_sg1	CGGGGGCCTAGGAGAACACG	-1.45853	0.112342	-0.910204	0.18466	-1.28238	0.0462316	-0.486745	0.5829
#1110_chr1_BS901_CACATG_1_sg1	GGCAGGGGAGGTGCACATGC	-0.736338	0.385072	-0.463539	0.5333	0.0597931	0.959138	0.895944	0.205144
#1115_chr1_BS907_CACGTG_2_sg1	AACTCTTCTCTACACGTGCA	-0.152537	0.90764	0.00215302	0.998644	-0.0730585	0.929954	1.20534	0.310707
#1116_chr1_BS907_CACGTG_3_sg1	ATCCAGACGCCCGCCTCACG	-0.0365668	0.971667	0.0511292	0.961627	0.276059	0.545795	0.497421	0.676649
#1118_chr1_BS909_CACATG_1_sg1	GTGGCGCTTATGCATGTGAC	0.284336	0.785645	-0.144584	0.935347	0.241055	0.824549	1.3273	0.164095
#1132_chr1_BS911_CACGCG_1_sg1	GCTGGCGAGGGTCAACCGCG	0.138286	0.925697	-0.244933	0.843168	0.348215	0.631096	0.778543	0.433688
#1133_chr1_BS912_CACATG_1_sg1	CCACTATTTTCCCGGCCACA	0.297518	0.771568	0.185323	0.826919	0.0597473	0.946858	1.8883	0.0774736
#1134_chr1_BS912_CACATG_1_sg2	CACTATTTTCCCGGCCACAT	0.431385	0.751784	0.159852	0.871373	-0.267631	0.726824	0.225667	0.898759
#1135_chr1_BS912_CACATG_1_sg3	TGAAATGCAGCCCATGTGGC	-0.180356	0.877644	-0.0970263	0.935363	0.333644	0.560325	-0.278156	0.838864
#1136_chr1_BS912_CACATG_1_sg4	TTTGTGAAATGCAGCCCATG	-0.252898	0.840272	0.0379538	0.976618	0.0788441	0.923638	-0.232063	0.843372
#1137_chr1_BS915_CACATG_1_sg1	CCGAATACCACCACATCATG	-0.248532	0.874564	0.534967	0.62433	-0.613683	0.387055	-0.234711	0.880692
#1138_chr1_BS915_CATGTG_1_sg1	GAACGGTTTGTACTTCACAT	-0.983333	0.374619	-0.232917	0.881289	-0.103453	0.919139	0.732292	0.444537
#1141_chr1_BS921_CACATG_1_sg1	CACACCCTTCTGCCTCCACA	-0.105525	0.931515	-0.123775	0.925143	-0.124522	0.928749	-0.703342	0.473439
#1142_chr1_BS921_CACATG_1_sg2	ATATTCGGCTGGCCATGTGG	0.157093	0.900724	0.215942	0.823236	0.409091	0.490938	-0.757979	0.376093
#1143_chr1_BS921_CACATG_1_sg3	GCCATATTCGGCTGGCCATG	0.676843	0.443937	0.620376	0.169006	0.565879	0.13183	1.27521	0.125632
#1144_chr1_BS922_CACGTG_1_sg1	CTCCCACAGCCCCAGCCACG	-0.754762	0.301805	-1.18925	0.00671643	-0.39264	0.468606	0.686869	0.534222
#1145_chr1_BS922_CACGTG_1_sg2	AACAGCAGAGACCACGTGGC	0.844545	0.15229	-0.357838	0.817921	0.815867	0.198401	0.768603	0.468178
#1146_chr1_BS922_CACGTG_1_sg3	GAGGAACAGCAGAGACCACG	-0.788061	0.369685	-0.375921	0.733213	-1.12322	0.16743	-0.702146	0.411537
#1148_chr1_BS923_CACGTG_1_sg1	TGCTGCAGAGGACCTTCACG	0.907267	0.0795681	0.071635	0.951304	-0.401222	0.453395	-0.206553	0.846604
#1149_chr1_BS923_CACGTG_1_sg2	AGCCTCAGCTGTCCACGTGA	-0.135913	0.951662	0.023879	0.987161	-0.274881	0.827683	1.85253	0.263258
#1150_chr1_BS923_CACATG_1_sg1	GACCACATGGTCTGCATGTG	0.955407	0.129446	-0.0568699	0.961458	0.930859	0.00152572	0.359687	0.708433
#1153_chr1_BS925_CACGTG_1_sg1	GGCAGCAGCCTGAGGTCACG	0.66609	0.349985	-0.165393	0.903325	-0.468255	0.468798	0.744809	0.497804
#1154_chr1_BS926_CATGTG_1_sg1	GGGCTACTGGGAGAGGCATG	-1.32676	0.178174	-0.3546	0.850199	-0.440207	0.668915	0.943561	0.58377
#1155_chr1_BS926_CATGTG_2_sg1	TTCTCCAGGCAGGCCCCATG	-0.261589	0.851168	-0.296482	0.708634	-0.32076	0.590587	0.183991	0.86592
#1156_chr1_BS926_CATGTG_2_sg2	CTCCAAGGCAGAGACCACAT	-0.657502	0.475101	-0.56674	0.475292	0.246731	0.826086	-0.267274	0.845553
#1157_chr1_BS926_CATGTG_2_sg3	CCTCCAAGGCAGAGACCACA	0.4602	0.652413	0.740399	0.586391	0.859474	0.173346	-0.77299	0.49293
#1158_chr1_BS926_CATGTG_2_sg4	TCCAAGGCAGAGACCACATG	0.963269	0.241585	-0.320484	0.695722	-0.697599	0.393837	-0.262804	0.797426
#1160_chr1_BS929_CATGTG_1_sg1	TAGGAAAGGGACAACTCATG	-0.507249	0.715096	0.086383	0.951353	-0.0913392	0.929744	-0.595283	0.639672
#1161_chr1_BS930_CACGTG_1_sg1	ACAGGCTGCAGGGAGCACGT	-1.03241	0.414647	-1.16029	0.0735472	-0.0283079	0.983058	1.29156	0.112108
#1162_chr1_BS930_CACGTG_1_sg2	GACAGGCTGCAGGGAGCACG	-1.08577	0.197745	-0.400338	0.720895	-0.375947	0.687339	1.2256	0.0555809
#1163_chr1_BS931_CATGTG_1_sg1	TAACGGAAATCGAACATGTG	-0.0887518	0.970183	-0.254183	0.813424	0.498118	0.598989	1.19179	0.0585717
#1164_chr1_BS934_CATGTG_1_sg1	ATGCAAGGCAGAGAAGCACA	-0.584445	0.591127	-0.522937	0.650114	-1.1047	0.16015	-0.493737	0.677575
#1165_chr1_BS935_CACGTG_1_sg1	GAGTTCCCTTGACCCACGTG	0.333858	0.65935	-0.293123	0.785119	-0.158988	0.809062	-0.856413	0.273479
#1166_chr1_BS935_CACGTG_1_sg2	TTGAGTTCCCTTGACCCACG	0.0490271	0.962747	0.037722	0.971321	-0.320655	0.492991	0.391079	0.695202
#1167_chr1_BS935_CACGTG_1_sg3	TGAGTTCCCTTGACCCACGT	-0.355044	0.821815	-0.296289	0.77965	-0.27297	0.634524	-1.03915	0.229516
#1168_chr1_BS935_CACGTG_1_sg4	TCTCTGAGGCCAGCCCCACG	-0.214394	0.865662	-1.02872	0.250118	-0.961748	0.126942	-1.43183	0.0545406
#1169_chr1_BS935_CACGTG_1_sg5	CTCTGAGGCCAGCCCCACGT	-0.657606	0.669162	-0.263091	0.775472	-0.691884	0.141817	-0.429438	0.682579
#1170_chr1_BS936_CACGTG_1_sg1	TGGAAGTTGGCGTGCACGTG	0.612201	0.307416	-0.247981	0.797524	-0.227297	0.749393	-0.0922663	0.947925
#1173_chr1_BS938_CACATG_1_sg1	CTGGGCTTATAAGAGCCATG	0.175076	0.855287	0.00450335	0.997613	0.406846	0.60204	-0.209708	0.846193
#1175_chr1_BS938_CACATG_3_sg1	CACTTCCCCAAGTCCACATG	0.816003	0.17938	0.121851	0.917627	0.511366	0.248866	0.445147	0.605684
#1176_chr1_BS938_CACATG_3_sg2	TGGCTTGTGCCTGCCACATG	0.809845	0.160669	-0.0798424	0.942207	0.609697	0.311431	0.64895	0.407421
#1177_chr1_BS938_CATGTG_1_sg1	TCCCCAAGTCCACATGTGGC	0.172159	0.874684	0.342866	0.826846	0.702464	0.17416	1.03223	0.272203
#1180_chr1_BS944_CACATG_2_sg1	GTGTCATCTCTAGAGCCACA	0.417669	0.777067	0.446429	0.830683	-0.573859	0.582411	-0.341522	0.739511
#1181_chr1_BS944_CACATG_2_sg2	GCCCCAACTCTCAATCCATG	0.33198	0.833036	0.5805	0.74754	-0.258317	0.774716	0.687071	0.679547
#1182_chr1_BS945_CGCGTG_1_sg1	CCCGCCTGTCGCGCACGCGC	-0.0708244	0.968704	0.415129	0.686959	-0.538445	0.426519	0.548465	0.529851
#1183_chr1_BS945_CGCGTG_1_sg2	GCCCGCCTGTCGCGCACGCG	0.401318	0.529443	0.021781	0.989732	0.223231	0.672309	0.686448	0.423094
#1184_chr1_BS947_CATGTG_1_sg1	ACAGGCAGAAATCATGTGCT	0.106252	0.928934	0.0191022	0.989505	-0.134452	0.885006	-0.0592494	0.976026
#1185_chr1_BS949_CACATG_1_sg1	ACATTTCCTCCATGAGCACA	0.325756	0.808091	-0.253962	0.866161	0.213225	0.768123	1.10051	0.413563
#1193_chr1_BS954_CATGTG_1_sg1	GTCATTGTCTCTGTCACATG	-0.106598	0.913067	0.102765	0.920013	0.0910832	0.913964	-0.165501	0.882611
#1195_chr1_BS954_CATGTG_1_sg2	ATGTCATTGTCTCTGTCACA	0.666992	0.355426	-0.0907493	0.946265	-0.215514	0.756734	0.0354849	0.97821
#1196_chr1_BS956_CATGTG_1_sg1	CAGATCCTACTGACCCCATG	0.463198	0.531496	-0.267943	0.84526	0.318463	0.619507	0.907825	0.193784
#1197_chr1_BS956_CATGTG_1_sg2	CTGGACCCACCGAGGCCACA	0.0967013	0.953133	0.416635	0.734864	0.111128	0.905639	0.692229	0.534012
#1198_chr1_BS956_CATGTG_1_sg3	GGACCCACCGAGGCCACATG	0.13345	0.905082	0.180478	0.848947	-0.0991641	0.899742	1.79129	0.276852
#1199_chr1_BS956_CATGTG_1_sg4	TGGACCCACCGAGGCCACAT	0.232946	0.821949	-0.269034	0.816028	-0.413256	0.467955	1.21456	0.151272
#1200_chr1_BS957_CACGTG_1_sg1	ACGCGCCGCGGTCACGTGCT	0.582394	0.507263	0.194681	0.827648	0.225793	0.810776	1.0786	0.163973
#1201_chr1_BS957_CACGTG_1_sg2	CACGCGCCGCGGTCACGTGC	0.236249	0.857811	0.508383	0.637513	0.614204	0.323015	0.0784296	0.959669
#1202_chr1_BS957_CGCGTG_2_sg1	CAGCACGTGACCGCGGCGCG	0.476494	0.423629	0.439709	0.486123	0.570321	0.251114	-0.12354	0.938904
#1203_chr1_BS957_CGCGTG_2_sg2	AGCACGTGACCGCGGCGCGT	0.666431	0.568704	0.175078	0.867341	0.496435	0.372334	0.970788	0.482427
#1204_chr1_BS957_CGCGTG_2_sg3	GCACGTGACCGCGGCGCGTG	-0.20543	0.819354	0.265088	0.705808	0.0265292	0.976311	0.37832	0.679547
#1205_chr1_BS957_CGCGTG_3_sg1	AACGGGGCTGGGACTCCGCG	0.0196762	0.988717	0.0548224	0.970352	0.379236	0.503314	0.267747	0.824654
#1206_chr1_BS957_CGCGTG_3_sg2	CTGCAGGAAGGGTCTCCACG	0.0980422	0.932094	-0.124268	0.905702	0.133754	0.843996	0.298637	0.84425
#1207_chr1_BS957_CGCGTG_4_sg1	TGTATACAGACCCTTCCGCG	-0.564477	0.483143	-0.152526	0.912494	-0.884343	0.197551	0.145989	0.900664
#1208_chr1_BS957_CGCGTG_4_sg2	CGCGGAGTTCGCCACGCGGA	-0.712255	0.457106	-0.649605	0.344383	0.135384	0.911625	0.472168	0.59886
#1209_chr1_BS957_CGCGTG_4_sg3	GTCCCGCGGAGTTCGCCACG	0.373979	0.721001	-0.0450766	0.973406	0.506606	0.202598	0.117229	0.92534
#1210_chr1_BS960_CACGTG_1_sg1	CTCTGCAGTCCCATGGCACG	0.127008	0.904342	-0.671717	0.211274	-0.156135	0.869376	-0.419337	0.6607
#1211_chr1_BS960_CACGTG_1_sg2	TGCAGTCCCATGGCACGTGG	-0.45639	0.534928	0.0837578	0.953874	-0.135485	0.850133	-0.41176	0.656878
#1212_chr1_BS963_CATGTG_1_sg1	GGGCCAGAGATCTTACACAT	-0.564144	0.493867	0.164947	0.904236	-0.069616	0.960136	0.293844	0.829378
#1213_chr1_BS963_CATGTG_1_sg2	TGGGCCAGAGATCTTACACA	1.13447	0.310841	0.0580663	0.970352	-0.260981	0.75412	-0.145231	0.901139
#1214_chr1_BS967_CATGTG_1_sg1	CCAACTCCACAAACATGTGC	0.455961	0.818459	-0.277701	0.827473	0.662355	0.598234	-1.90597	0.0988952
#1215_chr1_BS967_CATGTG_1_sg2	CAACTCCACAAACATGTGCT	0.535474	0.489766	0.366042	0.599533	0.383688	0.47758	0.660392	0.393552
#1216_chr1_BS968_CACGTG_1_sg1	CATTGTGTTTAACCCTCACG	0.381192	0.566998	0.200139	0.852899	-0.433848	0.394464	0.178929	0.889018
#1217_chr1_BS968_CACGTG_1_sg2	ATTGTGTTTAACCCTCACGT	-0.632768	0.348814	-0.500897	0.568986	-0.307129	0.703212	-0.317707	0.798364
#1218_chr1_BS968_CACGTG_1_sg3	TAGTGTTCATGCCCACGTGA	-0.306633	0.866982	-0.323482	0.765183	-0.673675	0.496178	-0.458302	0.613579
#1219_chr1_BS968_CACGTG_1_sg4	GTAGTGTTCATGCCCACGTG	0.381209	0.770008	0.172373	0.886079	-0.0199848	0.986773	0.570928	0.499459
#1220_chr1_BS968_CACATG_1_sg1	TGAGCTCCACAAACATGTGT	0.0434448	0.980132	0.304412	0.825843	0.506074	0.520339	-0.609047	0.518649
#1221_chr1_BS968_CACATG_1_sg2	TTGAGCTCCACAAACATGTG	0.312443	0.712733	0.285581	0.800088	0.219336	0.761917	-0.034449	0.977255
#1222_chr1_BS971_CACGCG_1_sg1	GACGCGATCCCGGCAGCACG	0.1701	0.915161	-0.063451	0.958393	-0.76023	0.166443	0.250637	0.884525
#1223_chr1_BS971_CACGCG_1_sg2	ACGCGATCCCGGCAGCACGC	0.536327	0.549784	-0.609986	0.436158	-0.890111	0.242149	1.24882	0.0854951
#1224_chr1_BS971_CACGCG_1_sg3	CGCGATCCCGGCAGCACGCG	0.15624	0.900813	-0.193715	0.881003	-0.862639	0.0442598	-0.337348	0.839629
#1225_chr1_BS971_CACGCG_2_sg1	CACGCCCATAGCCACGCGTT	-0.215469	0.821815	0.261157	0.846474	-0.0449596	0.96477	0.306309	0.759602
#1226_chr1_BS971_CACGCG_2_sg2	CCGAAAGAGGCCCGAACGCG	-0.348032	0.660243	0.0347071	0.976514	-1.14914	0.00614618	0.600967	0.692812
#1227_chr1_BS971_CGCGTG_1_sg1	AATCTAGGCCTCGCGCCGCG	0.397829	0.517752	0.125038	0.929192	0.162604	0.83347	1.25456	0.119559
#1228_chr1_BS971_CGCGTG_1_sg2	GGGCTCCGGAGGCGGCCACG	-0.258488	0.824556	0.0472287	0.97825	-0.559276	0.296824	-0.483446	0.601751
#1229_chr1_BS975_CATGTG_1_sg1	TTGTTCCAGCCAACAGCATG	0.0281279	0.981814	-0.101588	0.938516	-0.483612	0.388059	0.0414265	0.976405
#1230_chr1_BS979_CACATG_1_sg1	ACACACATAGCTATAACATG	-0.44491	0.694796	-0.627125	0.372679	0.217811	0.738839	-0.204884	0.856161
#1231_chr1_BS980_CACATG_1_sg1	AGGATCCCTGGATTCCCACA	-0.461087	0.570971	-0.11192	0.947392	-0.166245	0.844256	-0.135412	0.908273
#1232_chr1_BS980_CACATG_1_sg2	GGATCCCTGGATTCCCACAT	0.577264	0.294548	0.491526	0.528284	0.276616	0.601912	0.767555	0.313422
#1233_chr1_BS980_CACATG_1_sg3	AGGAAGTAGAGAGCCCATGT	-0.0160698	0.992228	-1.05773	0.105293	-0.557246	0.344995	-0.976451	0.230222
#1234_chr1_BS980_CACATG_1_sg4	TAGGAAGTAGAGAGCCCATG	-0.0253861	0.985601	-0.647554	0.589255	-0.557177	0.47182	1.13839	0.404067
#1235_chr1_BS983_CACGTG_1_sg1	AACTAGTACACGCACGTGTT	0.298446	0.702379	0.469903	0.398095	0.199076	0.726175	2.41778	0.00175179
#1236_chr1_BS989_CACGTG_1_sg1	TGCCGGGCTCCAGGCCACGT	-0.421308	0.585898	-0.664035	0.362109	-0.483601	0.369094	-0.667329	0.517911
#1238_chr1_BS989_CACGTG_1_sg2	GGGCAGAGCCTCGGCCCACG	0.369328	0.646416	0.248522	0.784554	-0.0261499	0.97816	0.38433	0.703442
#1241_chr1_BS994_CACATG_1_sg1	AGCTCAGAAAGCAAGCCATG	0.360482	0.727836	0.0273921	0.987083	-0.661869	0.241709	0.266592	0.807984
#1242_chr1_BS994_CACATG_1_sg2	CAGAAAGCAAGCCATGTGGC	0.152587	0.897414	0.281397	0.79287	0.695525	0.119594	1.44917	0.0143418
#1243_chr1_BS998_CGCGTG_1_sg1	GCGCGGCGGGTGCGCCCGCG	0.615909	0.240003	0.402751	0.502194	0.443769	0.29063	1.13118	0.0905939
#1244_chr1_BS998_CGCGTG_1_sg2	CGCGGCGGGTGCGCCCGCGT	0.374067	0.597268	-0.081373	0.948766	0.193573	0.728901	0.677908	0.391063
#1245_chr1_BS998_CGCGTG_1_sg3	GTCCCTCGCCCACGCCCACG	-0.14442	0.924967	0.294606	0.749497	0.142431	0.807815	0.152142	0.91947
#1247_chr1_BS1002_CACGTG_1_sg1	CTCAGTTAACAGGAAACACG	-0.747855	0.673923	1.58383	0.344383	-1.96957	0.100523	-2.26317	0.00138174
#1248_chr1_BS1003_CACGTG_1_sg1	AGTCTCCATGGGGCAACACG	0.0698508	0.951326	-0.641192	0.499175	-0.0664544	0.945651	0.0531579	0.978052
#1249_chr1_BS1004_CGCGTG_1_sg1	GGGAGGAAGCGCTAGGCACG	0.493562	0.740858	-0.435711	0.615493	0.419321	0.509251	-0.363491	0.776296
#1253_chr1_BS1009_CACGTG_1_sg1	AGCCTCCAGCCCCACGTGGC	0.336246	0.801793	0.104378	0.938718	0.44986	0.512973	0.994359	0.138874
#1254_chr1_BS1009_CACGTG_1_sg2	CCACAGCCTCCAGCCCCACG	0.0222257	0.983641	-0.334633	0.627994	0.344949	0.740699	-0.0778767	0.954834
#1255_chr1_BS1009_CACGTG_1_sg3	GCCAGGCAACCTGCCACGTG	-0.230282	0.791959	0.100488	0.928393	-0.442048	0.509649	0.131259	0.945392
#1256_chr1_BS1009_CACGTG_1_sg4	TGCCAGGCAACCTGCCACGT	0.0504692	0.973686	-0.791456	0.19369	-0.0993047	0.92893	0.00319622	0.998389
#1257_chr1_BS1009_CACGTG_1_sg5	TTGCCAGGCAACCTGCCACG	0.215095	0.834753	-0.0330094	0.978513	0.268392	0.730683	0.173569	0.911083
#1258_chr1_BS1010_CACATG_1_sg1	GAAGCAGGAAATAGATCACA	0.355659	0.847792	0.434593	0.706949	0.138686	0.882857	0.667153	0.496466
#1259_chr1_BS1013_CGCGTG_1_sg1	AGACGAGCCATCGGTCACGC	-0.663313	0.368689	-0.13544	0.904543	-0.251943	0.762825	-0.114302	0.923923
#1260_chr1_BS1013_CGCGTG_1_sg2	CAGACGAGCCATCGGTCACG	0.815404	0.184182	-1.03948	0.087404	-0.00807848	0.995742	-1.01087	0.230031
#1261_chr1_BS1013_CGCGTG_1_sg3	GACGAGCCATCGGTCACGCG	-0.455776	0.586503	-0.442328	0.519374	-0.168762	0.860271	-0.362462	0.697143
#1262_chr1_BS1017_CACATG_1_sg1	AAAGTGAGCCGGCACATGGT	-0.159234	0.880557	-0.0169769	0.992115	0.00220982	0.998579	0.843584	0.633398
#1263_chr1_BS1017_CACATG_1_sg2	AATAAAAGTGAGCCGGCACA	0.0829793	0.959905	0.0475178	0.973424	0.175158	0.83237	0.0185743	0.989751
#1264_chr1_BS1017_CACATG_1_sg3	AGGATAGACCTACCATGTGC	0.36998	0.76108	-0.852976	0.513416	-1.28056	0.107084	-1.61339	0.021067
#1265_chr1_BS1019_CACGTG_1_sg1	TAAAGAAATAGTCACGTGCT	-0.0107054	0.995343	-0.535509	0.552197	-0.224273	0.767692	-0.314862	0.746109
#1266_chr1_BS1019_CACGTG_1_sg2	CTAAAGAAATAGTCACGTGC	-0.13256	0.929642	0.461157	0.692735	0.334009	0.752883	1.72368	0.25019
#1267_chr1_BS1019_CATGTG_1_sg1	CAATTCTATAAATAGCCATG	-0.558236	0.591738	-0.194896	0.879762	0.144045	0.917146	-0.810684	0.52953
#1268_chr1_BS1019_CATGTG_1_sg2	AATTCTATAAATAGCCATGT	-0.438333	0.606042	-0.27239	0.764529	-0.307704	0.635344	-0.788016	0.308033
#1269_chr1_BS1019_CATGTG_1_sg3	TGCCTTGGCATCTGCCCACA	0.416016	0.486961	-0.167856	0.852664	-0.421029	0.648992	0.000950467	0.999544
#1280_chr1_BS1026_CACGTG_1_sg1	TCTTGTCTCGGCAGCCCACG	-0.35535	0.678785	-0.00179361	0.998959	0.104351	0.889191	-0.538759	0.572614
#1281_chr1_BS1026_CACGTG_1_sg2	GAAAGCAGCCACTGCCACGT	-0.391409	0.662928	0.0505078	0.969172	-0.294143	0.669647	0.348993	0.81031
#1282_chr1_BS1026_CACGTG_1_sg3	AGAAAGCAGCCACTGCCACG	-0.290725	0.777078	-0.270493	0.842721	0.408757	0.567041	0.517474	0.597388
#1283_chr1_BS1029_CACGTG_1_sg1	CAAAGCCAGCAGGCACGTGC	-0.23746	0.87796	-0.0383601	0.980133	-0.158268	0.856558	-0.232347	0.832179
#1284_chr1_BS1030_CACGTG_1_sg1	CCTGGGTTCAGCCCACGTGT	-0.133125	0.927936	0.497356	0.44122	-0.248518	0.675589	0.580409	0.472419
#1285_chr1_BS1030_CACGTG_1_sg2	ATGTCCCCAGGCCAACACGT	-1.22696	0.119183	0.555538	0.44476	-0.420096	0.699963	0.663039	0.590063
#1286_chr1_BS1030_CACGTG_1_sg3	GATGTCCCCAGGCCAACACG	-0.0201161	0.986775	0.684705	0.312643	-0.0567055	0.957357	0.036381	0.982411
#1289_chr1_BS1035_CACATG_1_sg1	GACTAATCTTCTTCTCCACA	-0.502236	0.794361	0.818446	0.443356	0.10587	0.911526	0.42176	0.652178
#1290_chr1_BS1035_CACATG_1_sg2	ACTAATCTTCTTCTCCACAT	-0.350639	0.805482	0.0831995	0.949784	-0.112869	0.934523	0.202592	0.873696
#1291_chr1_BS1035_CACATG_1_sg3	AAAGCCAGGGAGGTCCCATG	0.174383	0.868449	0.48273	0.55937	-0.412868	0.574105	0.044099	0.976415
#1292_chr1_BS1038_CACGTG_1_sg1	CACCCCACAATTAGAGCACG	0.105483	0.922006	-0.00686721	0.996145	-0.380489	0.468683	0.433125	0.727159
#1293_chr1_BS1043_CACATG_1_sg1	TCCAGATAAGAGCAACATGT	-0.407683	0.917128	0.201597	0.942454	-0.585499	0.673968	-3.19052	0.000376061
#1294_chr1_BS1043_CACATG_1_sg2	TTCCAGATAAGAGCAACATG	-0.332981	0.878922	-0.43219	0.697628	0.0945532	0.939664	1.18343	0.331233
#1295_chr1_BS1043_CACATG_1_sg3	AGATAAGAGCAACATGTGGG	0.247957	0.812193	0.057003	0.962193	0.105029	0.887345	1.42231	0.0636819
#1296_chr1_BS1045_CACGTG_1_sg1	GGATTTCAACTTGGGGCACG	-0.332832	0.741905	0.362559	0.617617	-0.102995	0.908317	-0.205855	0.863122
#1297_chr1_BS1045_CACGTG_1_sg2	GATTTCAACTTGGGGCACGT	-0.157106	0.926823	-0.254026	0.880585	-0.335976	0.79468	-0.115898	0.947925
#1298_chr1_BS1046_CACGCG_2_sg1	CTGGCGCTCGTGCGCACGCG	0.572771	0.414501	-0.212096	0.842843	0.27964	0.684516	0.936891	0.507531
#1299_chr1_BS1046_CGCGTG_1_sg1	GCGCTCGTGCGCACGCGTGG	-0.471202	0.700426	0.267682	0.742789	-0.215511	0.811762	-0.52438	0.537288
#1300_chr1_BS1046_CGCGTG_1_sg2	CGCTCGTGCGCACGCGTGGC	0.51783	0.368149	0.397671	0.506294	0.92201	0.0271706	1.50461	0.108752
#1302_chr1_BS1050_CACATG_1_sg1	TGTGCCAAGTACTTCACATG	-0.028866	0.981574	-0.498852	0.606249	-0.119422	0.895213	-0.742621	0.625638
#1304_chr1_BS1051_CACGTG_1_sg1	AATCCACAGGATTTTTCACG	0.358368	0.787911	-0.280891	0.790853	0.695241	0.138379	0.188326	0.865118
#1307_chr1_BS1051_CATGTG_1_sg1	CTGTGCCCGGCCTACATGTG	-0.360458	0.720917	-0.334317	0.671526	0.0402617	0.969229	-0.163526	0.887868
#1308_chr1_BS1051_CATGTG_1_sg2	GCATACAAAACCCCACATGT	-0.657592	0.701697	-0.156541	0.926337	-0.57	0.56336	-0.682653	0.522002
#1310_chr1_BS1054_CATGTG_1_sg1	GTGTCTTCAGCTTTCATGTG	0.152869	0.921189	0.413292	0.492255	0.165241	0.778628	-0.0368552	0.979759
#1311_chr1_BS1055_CACATG_1_sg1	GAACTAAAAGATCACATGAT	0.53071	0.719947	-0.25478	0.918527	0.470358	0.693138	0.148843	0.923413
#1313_chr1_BS1056_CACGTG_1_sg1	ACGCGAGGTCAGGTCGCACG	0.596176	0.356414	-0.620902	0.492423	0.127441	0.873506	0.928271	0.437023
#1314_chr1_BS1056_CACGTG_1_sg2	CGCGAGGTCAGGTCGCACGT	0.00621373	0.996327	0.127175	0.91692	-0.163144	0.834801	-0.136822	0.911656
#1315_chr1_BS1056_CACGCG_1_sg1	AGCCAGCCAATGTCCACGCG	-0.143642	0.873812	-0.462132	0.409658	0.26518	0.56331	0.414949	0.739978
#1316_chr1_BS1056_CACGCG_1_sg2	ACGTGCGACCTGACCTCGCG	0.0901119	0.942712	-0.0764117	0.960059	0.139164	0.866074	0.967128	0.151251
#1317_chr1_BS1057_CACGTG_1_sg1	CCAGCAGACTCATTCTCACG	0.0997279	0.918009	0.0865931	0.954072	-0.179525	0.761503	-0.290372	0.884923
#1318_chr1_BS1059_CATGTG_1_sg1	CTAGCGATGGTGCACATGAC	-0.613949	0.367795	0.346266	0.803336	0.355784	0.434612	-0.339117	0.797937
#1319_chr1_BS1060_CACGCG_1_sg1	GTGAGGCTGGCCTCAGCACG	0.615008	0.549421	-0.122443	0.947463	0.325847	0.687427	0.266654	0.907599
#1320_chr1_BS1061_CACATG_1_sg1	CCTTGGAACCTACCACATGA	0.631213	0.412892	-1.43734	0.0830673	-0.111643	0.918758	-0.924894	0.267948
#1321_chr1_BS1061_CACATG_1_sg2	CTTGGAACCTACCACATGAT	0.234795	0.816322	0.42986	0.688872	0.159265	0.817606	-0.0503602	0.967609
#1322_chr1_BS1061_CACATG_1_sg3	ATAGTGTCCCATCATGTGGT	-0.57286	0.533275	0.0268499	0.983216	0.45191	0.34944	-0.0706058	0.95219
[truncated: 45,319 more rows]
